# Supplementary material for: Single-cell analysis of human primary prostate cancer reveals the heterogeneity of tumor-associated epithelial cell states
Source: Nat Commun. 2022 Jan 10;13:141. doi: 10.1038/s41467-021-27322-4 (PMC8748675; doi:10.1038/s41467-021-27322-4)
Supplement: Supplementary file 2 — Supplementary Dataset 1 [file 41467_2021_27322_MOESM2_ESM.xlsx]

## Sheet: Clinical_info
PatientID	Biopsy samples	PSA	Tumor specimen	Gleason score	Paired normal	Organoid	ERG status
Paient1	AUG_PB1A	7.2	left-mid	1A: left-mid; 15% cancer, no pattern 4; 3+3	N	N	mix
	AUG_PB1B		right-mid	1B: right-mid; 3% cancer; no pattern 4; 3+3	N	N	mix
Patient2	MAY_PB1B	5.3	right-apex	1B: right-apex; 72% cancer, %5 pattern 4; 3+4	N	N	mix
	MAY_PB1A		right-mid	1A: right-mid; 62% cancer; 40% high-grade, 3+4, +5 (small) 40% mix of 4 and 5	N	N	mix
Patient3	MAY_PB2A	8.2	right-anterior	2A: right-anterior; 27% cancer lesion path; %5 pattern 4; 3+4	N	N	negative
	MAY_PB2B		right-mid	2B: right-mid; 17% cancer lesion path; 3+3	N	N	negative
PatientID	RP samples	PSA	Tumor specimen	Gleason score (pre-op)	Paired normal	Organoid	ERG status	cores	post-op GG	margins	LVI	PNI	TRUS	MRI	Metastatic workup	Post-op PSA	PSA at follow-up	Time to follow-up (months)	Other info
Patient4	PR5186	7.6 (15.2) *on finasteride		4+5 (hypernephromatoid, signet ring cell-like vacuoles, nests)	N	N	negative	19/22	4+5	positive	present, extensive	present	cT3a,	cT2c	Bone scan equivocal	undetectable	0.032	12 months
										-4			2 hypoechoic lesions	PIRADS 4	CT a/p negative
														PIRADS 5
Patient5	PR5196	19.6		3+4	N	N	negative	06/14	3+4	negative	present, extensive	present	cT2b	cT3a	Bone scan negative	undetectable	undetectable	11 months
				(glomerulation, fused, poorly formed)									1 hypoechoic lesion	PIRADS 4
														PIRADS 5
Patient6	PR5199	16.5		4+3	N	N	positive	05/06	4+3+5	negative	present	present	cT1c	n/a	n/a	0.252	0.042 (after radiation)	11 months
				(simple cribriform, glomerulation, fused and poorly formed)
Patient7	PR5269	4.1		3+4	N	Y	positive	08/12	3+4	negative	suspicious	present	cT2a	cT1c	n/a	undetectable	undetectable	8 months	OncotypeDx 51 (high risk)
													1 hypoechoic lesion
Patient8	PR5249	5.2	left lateral gland	3+4+IDC	right lateral gland	Y	mix	09/14	4+3+5+IDC	positive	present	present, extensive	cT3a	cT2b	n/a	undetectable	n/a	n/a	Decipher Grid available (Erg+)
				(simple cribriform, fused, and poorly formed)						(3+4)			1 hypoechoic lesion
Patient9	PR5251	7.7	left mid	3+4	right mid	Y	mix	20/20	3+4	negative	none	present	cT2a	cT2c	n/a	n/a	n/a	n/a
				(simple cribriform and fused gland)									1 hypoechoic lesion	PIRADS 5
														PIRADS 5
Patient10	PR5254	7.8	left mid	4+3	right mid	Y	negative	07/12	3+4	negative	none	present	cT2a	cT2a	n/a	0.031	0.057	10 months	Decipher Grid available (Erg-)
				(simple cribriform, fused gland, and poorly formed gland)									1 hypoechoic lesion	PIRADS 5
Patient11	PR5261	3.89	central mid towards apex	3+4	left lateral	Y	negative	18 / 04	3+4	negative	none	present	cT2a	cT2a	CT a/p negative	undetectable	undetectable	7 months	Decipher 0.51 (average genomic risk)
				(simple cribriform)									1 hypoechoic lesion	PIRADS 4

## Sheet: Biopsy_composition
Samplename	age	PSA	Stage	Region	Biopsy	Epithelial	Endothelial	Fibroblast	Myeloid	Plasma	Smooth_muscle	T-cell	Mast	B-cell	SUM
AUG_PB1A	58	7.2	T1c	left-mid	1A: left-mid; 15% cancer, no pattern 4; 3+3	167	9	67	49	1	8	67	13	0	381
AUG_PB1B	58	7.2	T1c	right-mid	1B: right-mid; 3% cancer; no pattern 4; 3+3	238	20	25	69	1	11	172	15	1	552
MAY_PB1B	78	5.3	T2A perineural invasion	right-apex	1B: right-apex; 72% cancer, %5 pattern 4; 3+4	1334	231	124	135	53	42	205	59	1	2184
MAY_PB1A	78	5.3	T2A perineural invasion	right-mid	1A: right-mid; 62% cancer; 40% high-grade, 3+4, +5 (small) 40% mix of 4 and 5	355	162	65	153	12	117	466	42	12	1384
MAY_PB2A	65	8.2	T2A Capra 3	right-anterior	2A: right-anterior; 27% cancer lesion path; %5 pattern 4; 3+4	466	180	42	142	10	31	100	15	4	990
MAY_PB2B	65	8.2	T2A Capra 3	right-mid	2B: right-mid; 17% cancer lesion path; 3+3	458	112	17	150	3	55	333	17	0	1145

## Sheet: Sample Quality Summary 
Samples	n_beads	n_reads	read_depth	ncell	median_gene_orig	mean_gene_orig	std_gene_orig	median_UMI_orig	mean_UMI_orig	std_UMI_orig	mean_mt_orig	cellcount_afterQC	%	median_gene_cut4	mean_gene_cut4	std_gene_cut4	median_UMI_cut4	mean_UMI_cut4	std_UMI_cut4	mean_mt_cut4
PA_AUG_PB_1A_S1	766	36388497	47504.6	766	433.5	916.661	1321.97	901	2453.41	5106.41	16.8243	381	49.7389	1205	1712.19	1491.96	2140	4565.42	6583.86	5.77817
PA_AUG_PB_1B_S2	808	19838297	24552.3	808	734	1067	1218.9	1176	2471.47	4022.96	20.5596	552	68.3168	1024	1485.75	1259.02	1652.5	3339.87	4588.79	5.98221
PA_PR5249_N1_S1_L001	1053	60466329	57422.9	1053	755	996.212	879.897	1109	1761.44	2127.75	9.39308	831	78.9174	938	1234.29	840.947	1401	2185.49	2206.76	5.47673
PA_PR5249_N2_S2_L001	1142	47332797	41447.3	1142	814	1003.73	893.72	1217.5	1830.74	2153.47	12.7749	852	74.606	1038.5	1304.07	840.558	1595	2381.8	2234.46	6.38163
PA_PR5249_T1_S3_L001	1295	86284210	66628.7	1295	56	407.492	657.831	64	642.371	1201.61	9.47562	345	26.6409	1182	1340.48	649.393	1704	2184.21	1465.59	3.68379
PA_PR5249_T2_S4_L001	1151	65089406	56550.3	1151	94	480.647	663.429	154	766.578	1302.73	17.7253	465	40.3997	885	1087.55	678.376	1246	1743.32	1603.54	5.10133
PA_PR5251_N1_S5_L001	742	64757006	87273.6	742	1055	1613.24	1711.1	1842	4840.54	9453.13	14.2954	536	72.2372	1532.5	2152.77	1724.56	2945	6486.16	10663.5	5.48401
PA_PR5251_N2_S6_L001	816	48013673	58840.3	816	695.5	1147.3	1245.47	1043.5	2455.71	3788.58	14.6476	599	73.4069	1074	1512.26	1266.56	1687	3236.69	4151.23	5.89854
PA_PR5251_T1_S7_L001	935	41299272	44170.3	935	1396	1777.8	1408.96	2371	4117.66	4860.2	9.31198	791	84.5989	1658	2065.3	1340.21	3036	4791.91	4989.94	5.29716
PA_PR5251_T2_S8_L001	1104	60803504	55075.6	1104	1994	2366.5	1436.8	3864.5	5956.99	6602.99	6.35175	1039	94.1123	2076	2488.97	1385.97	4077	6276.22	6670.42	4.95233
PA_PR5254_N1_S13_L001	1191	88929581	74668	1191	541	697.215	805.704	810	1216.89	1731.47	11.9752	619	51.9731	987	1246.79	768.799	1547	2191.93	1920.82	6.29715
PA_PR5254_N2_S14_L001	1099	51314549	46692	1099	88	409.172	677.726	125	684.45	1500.13	14.9879	361	32.848	768	1066.52	851.47	1069	1834.36	2193.57	7.6089
PA_PR5254_T1_S15_L001	1305	84236814	64549.3	1305	140	562.525	753.641	200	940.89	1549.01	16.4416	493	37.7778	1139	1314.25	755.734	1700	2244.86	1884.67	7.7875
PA_PR5261_N1_S21_L002	1039	45739039	44022.2	1039	419	567.967	656.622	603	973.901	1391.18	11.3555	567	54.5717	724	957.75	664.392	1069	1653.43	1578.19	5.39258
PA_PR5261_N2_S22_L002	956	29961746	31340.7	956	201.5	464.726	675.592	271	819.101	1511.6	14.2144	367	38.3891	746	1052.69	777.622	1129	1901.02	1997.64	5.12486
PA_PR5261_T1_S23_L002	1127	33332200	29576	1127	537	720.443	571.702	766	1175.51	1159.47	8.07534	871	77.2848	654	873.344	559.763	949	1433.85	1195.46	5.02575
PA_PR5261_T2_S24_L002	1152	65575534	56923.2	1152	541.5	719.204	719.924	769	1221.25	1541.32	11.9315	739	64.1493	811	1045.88	707.286	1203	1787.11	1668.01	4.69984
PA_PR5269_1_S25_L002	1148	50299090	43814.5	1148	117	190.943	241.601	172	275.449	394.498	24.4985	108	9.40767	601.5	767.463	406.9	819.5	1149.81	789.663	7.90029
PA_PR5269_2_S26_L002	1110	43753754	39417.8	1110	534.5	677.014	722.85	764	1156.23	1617.98	15.7968	607	54.6847	890	1109.98	716.674	1357	1913.79	1852.77	7.84961
PA_PR5269_3_S27_L002	1068	57827080	54145.2	1068	568	682.572	714.145	795	1163.82	1531.82	15.5651	628	58.8015	828.5	1063.25	693.65	1250	1810.92	1689.78	8.24229
PA_PR5269_4_S28_L002	1055	42715546	40488.7	1055	451	630.823	766.936	628	1116.15	1771.77	13.7707	562	53.2701	832	1097.19	787.373	1238	1960.4	2077.17	6.43342
PA_PB1A_Pool_1_3_S50_L002	952	36112512	37933.3	952	1159	1538.52	1265.22	2053.5	3609.05	5104.54	14.0823	803	84.3487	1301	1749.99	1249.33	2269	4067.11	5407.38	7.3837
PA_PB1A_Pool_2_S107_L004	827	17630058	21318.1	827	611	903.657	950.174	931	1845.65	2837.73	18.7653	581	70.2539	853	1179.69	993.018	1320	2371.84	3210.79	8.03732
PA_PB1B_Pool_1_2_S74_L003	946	30406120	32141.8	946	1170	1624.33	1393.32	2215.5	4168.66	5852.36	18.5689	696	73.5729	1438.5	1956.22	1432.01	2652.5	4979.34	6514.76	9.22259
PA_PB1B_Pool_2_S24_L001	978	27458737	28076.4	978	1297.5	1803.2	1500.02	2455	4728.56	6408.74	16.3813	766	78.3231	1509.5	2120.4	1508.36	2876	5516.02	6925.25	8.46055
PA_PB1B_Pool_3_S51_L002	917	23060631	25147.9	917	979	1368.14	1198.81	1664	3054.1	4068.81	16.1298	722	78.735	1174.5	1611.2	1226.51	1921	3571.47	4425.49	8.58957
PA_PB2A_Pool_1_3_S25_L001	1092	39545189	36213.5	1092	1882.5	2318.62	1437.27	3524.5	5675.47	6262.51	10.3537	997	91.3004	1965	2446.04	1414.75	3769	5982	6389.13	7.59023
PA_PB2B_Pool_1_3_S52_L002	832	39985916	48060	832	1100.5	1558.82	1353.4	1907.5	3581.74	5269.11	13.654	679	81.6106	1296	1784.83	1381.11	2236	4110.49	5675.47	8.04888
PA_PB2B_Pool_2_S26_L001	647	22401408	34623.5	647	1055	1436.19	1365.16	1821	3563.33	6278.55	18.145	485	74.9614	1353	1754.75	1405.04	2459	4353.86	7043.45	8.35813
PA_PR5186_Pool_1_2_3_S27_L001	854	71401326	83608.1	854	1836.5	2383.57	1626.27	4309	7819.58	9247.51	7.32396	799	93.5597	1949	2521.53	1586.01	4493	8278.59	9380.2	5.31069
PA_PR5196-1_Pool_1_2_3_S53_L002	1184	67206123	56761.9	1184	1322.5	1601.7	969.977	2350	3340.94	2978.59	8.23004	1100	92.9054	1399.5	1690.55	945.203	2496	3524.87	3006.33	6.49143
PA_PR5196-2_Pool_1_2_3_S54_L002	1179	67963742	57645.2	1179	1307	1551.19	944.584	2321	3256.94	2958.35	7.79781	1071	90.8397	1404	1665.99	906.534	2509	3499.46	2985.75	5.80491
PA_PR5199-193K_Pool_1_2_3_S55_L002	1029	71441570	69428.2	1029	832	1099.58	1000.48	1312	2116.04	2598.61	8.20532	779	75.7046	1086	1416.3	946.965	1726	2728.55	2704.41	5.85725
PA_PR5199-640K_Pool_1_3_S108_L004	632	50665276	80166.6	632	132	368.791	621.443	226.5	661.584	1460.7	14.9268	182	28.7975	739	1054.74	804.245	1127	1936.82	2247.88	7.38988
PA_PR5199-640K_Pool_2_S56_L002	714	17352537	24303.3	714	12.5	129.106	275.167	20	191.861	515.525	15.3088	64	8.96359	655	795.438	519.937	908	1282.91	1234.41	6.63662
	34845											22037

## Sheet: PCa_singleR_table
Cell_name	SingleR_annotation	Confidence p-value (chi-squared outlier test)
AUG_PB1	Epithelial_cells	0.004521
AUG_PB1.1	Epithelial_cells	0.0151623
AUG_PB1.2	Epithelial_cells	0.0186726
AUG_PB1.3	Epithelial_cells	0.0114934
AUG_PB1.4	Epithelial_cells	0.00761753
AUG_PB1.5	Epithelial_cells	0.00401146
AUG_PB1.6	Epithelial_cells	0.00776239
AUG_PB1.7	Epithelial_cells	0.0101512
AUG_PB1.8	Endothelial_cells	0.00313672
AUG_PB1.9	Epithelial_cells	0.00784308
AUG_PB1.10	Smooth_muscle_cells	0.0303562
AUG_PB1.11	Epithelial_cells	0.0137855
AUG_PB1.12	Epithelial_cells	0.0126662
AUG_PB1.13	Monocyte	0.052332
AUG_PB1.14	Epithelial_cells	0.0214328
AUG_PB1.15	Epithelial_cells	0.0239269
AUG_PB1.16	Monocytes	0.0788689
AUG_PB1.17	Epithelial_cells	0.00627879
AUG_PB1.18	Epithelial_cells	0.0045086
AUG_PB1.19	Epithelial_cells	0.00565109
AUG_PB1.20	Epithelial_cells	0.011139
AUG_PB1.21	Epithelial_cells	0.0111551
AUG_PB1.22	Epithelial_cells	0.00973284
AUG_PB1.23	Epithelial_cells	0.00321195
AUG_PB1.24	Epithelial_cells	0.0129171
AUG_PB1.25	Epithelial_cells	0.0155205
AUG_PB1.26	Epithelial_cells	0.00691074
AUG_PB1.27	Smooth_muscle_cells	0.0340696
AUG_PB1.28	Smooth_muscle_cells	0.0332014
AUG_PB1.29	Epithelial_cells	0.00827417
AUG_PB1.30	Epithelial_cells	0.0157939
AUG_PB1.31	Epithelial_cells	0.0301225
AUG_PB1.32	Epithelial_cells	0.00841751
AUG_PB1.33	Monocyte	0.0278146
AUG_PB1.34	Endothelial_cells	0.00412294
AUG_PB1.35	Plasma cells	0.00130526
AUG_PB1.36	Monocyte	0.0582462
AUG_PB1.37	Smooth_muscle_cells	0.0207821
AUG_PB1.38	Epithelial_cells	0.00280884
AUG_PB1.39	Apidocytes	0.0493687
AUG_PB1.40	CD8+ Tem	0.0431535
AUG_PB1.41	Monocyte	0.0239821
AUG_PB1.42	Monocyte	0.0723881
AUG_PB1.43	Smooth_muscle_cells	0.02628
AUG_PB1.44	Monocyte	0.0767183
AUG_PB1.45	Epithelial_cells	0.00676685
AUG_PB1.46	Smooth_muscle_cells	0.0320484
AUG_PB1.47	Monocyte	0.0470806
AUG_PB1.48	Smooth_muscle_cells	0.0272033
AUG_PB1.49	Endothelial_cells	0.00173807
AUG_PB1.50	Smooth_muscle_cells	0.0216712
AUG_PB1.51	Monocyte	0.0433953
AUG_PB1.52	Smooth_muscle_cells	0.0315583
AUG_PB1.53	Endothelial_cells	0.00245718
AUG_PB1.54	Monocyte	0.0198504
AUG_PB1.55	Monocyte	0.0342745
AUG_PB1.56	Monocytes	0.0304279
AUG_PB1.57	Smooth_muscle_cells	0.0313141
AUG_PB1.58	Monocyte	0.0123971
AUG_PB1.59	Epithelial_cells	0.000972689
AUG_PB1.60	Monocytes	0.0280649
AUG_PB1.61	Epithelial_cells	0.0143725
AUG_PB1.62	Smooth_muscle_cells	0.0188695
AUG_PB1.63	Epithelial_cells	0.0221032
AUG_PB1.64	Endothelial_cells	0.000747997
AUG_PB1.65	Epithelial_cells	0.0142257
AUG_PB1.66	Monocyte	0.0740508
AUG_PB1.67	Smooth_muscle_cells	0.0201151
AUG_PB1.68	CD8+ Tem	0.0298869
AUG_PB1.69	Epithelial_cells	0.0051386
AUG_PB1.70	Endothelial_cells	0.00115172
AUG_PB1.71	Smooth_muscle_cells	0.018557
AUG_PB1.72	Epithelial_cells	0.0057716
AUG_PB1.73	CD8+ Tem	0.0500522
AUG_PB1.74	Smooth_muscle_cells	0.0196666
AUG_PB1.75	Epithelial_cells	0.00999331
AUG_PB1.76	Epithelial_cells	0.0464226
AUG_PB1.77	Smooth_muscle_cells	0.0216529
AUG_PB1.78	CD8+ Tem	0.0346649
AUG_PB1.79	Epithelial_cells	0.00294386
AUG_PB1.80	Monocyte	0.0512681
AUG_PB1.81	Epithelial_cells	4.79759e-06
AUG_PB1.82	CD8+ Tem	0.0422338
AUG_PB1.83	Smooth_muscle_cells	0.0225209
AUG_PB1.84	Endothelial_cells	0.00411617
AUG_PB1.85	Smooth_muscle_cells	0.0172939
AUG_PB1.86	Epithelial_cells	0.00331773
AUG_PB1.87	Epithelial_cells	0.023635
AUG_PB1.88	CD8+ Tem	0.0449381
AUG_PB1.89	Epithelial_cells	0.00594683
AUG_PB1.90	Smooth_muscle_cells	0.0278388
AUG_PB1.91	Epithelial_cells	0.0229048
AUG_PB1.92	Smooth_muscle_cells	0.0273183
AUG_PB1.93	Epithelial_cells	0.0492648
AUG_PB1.94	Apidocytes	0.0237272
AUG_PB1.95	Smooth_muscle_cells	0.0149066
AUG_PB1.96	Monocyte	0.0273708
AUG_PB1.97	Epithelial_cells	0.0575725
AUG_PB1.98	Smooth_muscle_cells	0.0257583
AUG_PB1.99	Smooth_muscle_cells	0.0198025
AUG_PB1.100	Smooth_muscle_cells	0.014649
AUG_PB1.101	Epithelial_cells	0.00105024
AUG_PB1.102	CD8+ Tem	0.0378777
AUG_PB1.103	Smooth_muscle_cells	0.0204436
AUG_PB1.104	Smooth_muscle_cells	0.0147379
AUG_PB1.105	Monocyte	0.099893
AUG_PB1.106	Epithelial_cells	0.0126591
AUG_PB1.107	CD8+ Tem	0.0367723
AUG_PB1.108	Epithelial_cells	0.00923844
AUG_PB1.109	CD8+ Tem	0.0411034
AUG_PB1.110	Epithelial_cells	0.00563752
AUG_PB1.111	Apidocytes	0.0247481
AUG_PB1.112	CD8+ Tem	0.0377087
AUG_PB1.113	CD8+ Tem	0.0286695
AUG_PB1.114	CD8+ Tem	0.0241755
AUG_PB1.115	Epithelial_cells	0.00119747
AUG_PB1.116	Monocyte	0.031553
AUG_PB1.117	Endothelial_cells	0.00549393
AUG_PB1.118	CD8+ Tem	0.0476444
AUG_PB1.119	Smooth_muscle_cells	0.0317518
AUG_PB1.120	CD8+ Tem	0.0414687
AUG_PB1.121	Apidocytes	0.0379692
AUG_PB1.122	Smooth_muscle_cells	0.0359181
AUG_PB1.123	Epithelial_cells	0.0109789
AUG_PB1.124	Epithelial_cells	0.00375174
AUG_PB1.125	Epithelial_cells	0.00940466
AUG_PB1.126	CD8+ Tem	0.0478794
AUG_PB1.127	Epithelial_cells	0.00941816
AUG_PB1.128	Monocyte	0.024781
AUG_PB1.129	Epithelial_cells	0.00511797
AUG_PB1.130	CD8+ Tem	0.0463282
AUG_PB1.131	Monocyte	0.00992837
AUG_PB1.132	Epithelial_cells	0.0200756
AUG_PB1.133	Epithelial_cells	0.0143627
AUG_PB1.134	Smooth_muscle_cells	0.0227226
AUG_PB1.135	Epithelial_cells	0.00518883
AUG_PB1.136	CD8+ Tem	0.0552057
AUG_PB1.137	CD8+ Tem	0.0502043
AUG_PB1.138	Epithelial_cells	0.0520802
AUG_PB1.139	Monocyte	0.0111931
AUG_PB1.140	Epithelial_cells	0.0121463
AUG_PB1.141	Epithelial_cells	0.00582774
AUG_PB1.142	Epithelial_cells	0.00518813
AUG_PB1.143	CD8+ Tem	0.048203
AUG_PB1.144	Epithelial_cells	0.0404086
AUG_PB1.145	Smooth_muscle_cells	0.0167579
AUG_PB1.146	CD8+ Tem	0.0416517
AUG_PB1.147	Epithelial_cells	0.0452597
AUG_PB1.148	Epithelial_cells	0.000253714
AUG_PB1.149	Monocyte	0.0278494
AUG_PB1.150	Epithelial_cells	0.00166484
AUG_PB1.151	Epithelial_cells	0.00519999
AUG_PB1.152	Smooth_muscle_cells	0.0274363
AUG_PB1.153	Monocyte	0.0312818
AUG_PB1.154	CD8+ Tem	0.0532327
AUG_PB1.155	Apidocytes	0.0463792
AUG_PB1.156	Epithelial_cells	0.05572
AUG_PB1.157	Epithelial_cells	0.00582953
AUG_PB1.158	Epithelial_cells	0.0644329
AUG_PB1.159	Smooth_muscle_cells	0.0239051
AUG_PB1.160	Smooth_muscle_cells	0.0135949
AUG_PB1.161	CD8+ Tem	0.0417116
AUG_PB1.162	CD8+ Tem	0.045389
AUG_PB1.163	CD8+ Tem	0.0483645
AUG_PB1.164	CD8+ Tem	0.0489497
AUG_PB1.165	Epithelial_cells	0.00351661
AUG_PB1.166	Epithelial_cells	0.00277431
AUG_PB1.167	CD8+ Tem	0.0496371
AUG_PB1.168	CD8+ Tem	0.0428906
AUG_PB1.169	Epithelial_cells	0.0178031
AUG_PB1.170	Apidocytes	0.0419205
AUG_PB1.171	Epithelial_cells	0.00960185
AUG_PB1.172	Epithelial_cells	0.00373946
AUG_PB1.173	CD8+ Tem	0.0419129
AUG_PB1.174	Epithelial_cells	0.0027855
AUG_PB1.175	CD8+ Tem	0.046168
AUG_PB1.176	Smooth_muscle_cells	0.0157755
AUG_PB1.177	CD8+ Tem	0.0589503
AUG_PB1.178	Monocyte	0.0606336
AUG_PB1.179	Epithelial_cells	0.0132886
AUG_PB1.180	Monocyte	0.0764471
AUG_PB1.181	Epithelial_cells	0.00835174
AUG_PB1.182	Epithelial_cells	0.00282528
AUG_PB1.183	Epithelial_cells	0.0753722
AUG_PB1.184	Epithelial_cells	0.00372577
AUG_PB1.185	Epithelial_cells	0.00923755
AUG_PB1.186	Epithelial_cells	0.00065935
AUG_PB1.187	Epithelial_cells	0.0215447
AUG_PB1.188	Epithelial_cells	0.0226714
AUG_PB1.189	CD8+ Tem	0.0229056
AUG_PB1.190	Smooth_muscle_cells	0.0198631
AUG_PB1.191	Epithelial_cells	0.0136467
AUG_PB1.192	CD8+ Tem	0.0408738
AUG_PB1.193	Epithelial_cells	0.00990444
AUG_PB1.194	CD8+ Tem	0.0364538
AUG_PB1.195	Epithelial_cells	0.0190033
AUG_PB1.196	Epithelial_cells	0.0198185
AUG_PB1.197	Smooth_muscle_cells	0.0198858
AUG_PB1.198	Monocyte	0.00676541
AUG_PB1.199	Epithelial_cells	0.00994952
AUG_PB1.200	Epithelial_cells	0.000881135
AUG_PB1.201	CD8+ Tem	0.030732
AUG_PB1.202	CD8+ Tem	0.0431064
AUG_PB1.203	Monocyte	0.0276975
AUG_PB1.204	Epithelial_cells	0.00295126
AUG_PB1.205	Epithelial_cells	0.00580483
AUG_PB1.206	Epithelial_cells	0.000244416
AUG_PB1.207	Monocyte	0.034082
AUG_PB1.208	Epithelial_cells	0.0617993
AUG_PB1.209	Epithelial_cells	0.0230008
AUG_PB1.210	Monocyte	0.0138721
AUG_PB1.211	Epithelial_cells	0.000756927
AUG_PB1.212	Pre-B_cell_CD34-	0.00452673
AUG_PB1.213	Epithelial_cells	0.00807374
AUG_PB1.214	CD8+ Tem	0.034101
AUG_PB1.215	CD8+ Tem	0.0492656
AUG_PB1.216	Epithelial_cells	0.00475308
AUG_PB1.217	CD8+ Tem	0.0439316
AUG_PB1.218	CD8+ Tem	0.0257195
AUG_PB1.219	Epithelial_cells	0.0146056
AUG_PB1.220	Epithelial_cells	0.0091634
AUG_PB1.221	Epithelial_cells	0.00906002
AUG_PB1.222	Smooth_muscle_cells	0.0326638
AUG_PB1.223	Epithelial_cells	0.00169857
AUG_PB1.224	Epithelial_cells	0.00113281
AUG_PB1.225	Smooth_muscle_cells	0.0287662
AUG_PB1.226	Epithelial_cells	0.0282321
AUG_PB1.227	Epithelial_cells	0.005024
AUG_PB1.228	Epithelial_cells	0.000568832
AUG_PB1.229	CD8+ Tem	0.037516
AUG_PB1.230	CD8+ Tem	0.0395353
AUG_PB1.231	CD8+ Tem	0.0207763
AUG_PB1.232	CD8+ Tem	0.0305147
AUG_PB1.233	Epithelial_cells	0.000107832
AUG_PB1.234	CD8+ Tem	0.046028
AUG_PB1.235	Epithelial_cells	0.0119219
AUG_PB1.236	Smooth_muscle_cells	0.0334524
AUG_PB1.237	Epithelial_cells	0.00643086
AUG_PB1.238	Epithelial_cells	0.00243629
AUG_PB1.239	Monocyte	0.0330255
AUG_PB1.240	CD8+ Tem	0.0528826
AUG_PB1.241	Smooth_muscle_cells	0.0341295
AUG_PB1.242	Epithelial_cells	0.0615827
AUG_PB1.243	CD8+ Tem	0.0457903
AUG_PB1.244	Smooth_muscle_cells	0.0255733
AUG_PB1.245	CD8+ Tem	0.0415518
AUG_PB1.246	Smooth_muscle_cells	0.0314755
AUG_PB1.247	Epithelial_cells	0.0104139
AUG_PB1.248	Epithelial_cells	0.00404082
AUG_PB1.249	Smooth_muscle_cells	0.0246639
AUG_PB1.250	Apidocytes	0.0408076
AUG_PB1.251	CD8+ Tem	0.0256938
AUG_PB1.252	Monocyte	0.0527637
AUG_PB1.253	Smooth_muscle_cells	0.032228
AUG_PB1.254	Smooth_muscle_cells	0.0146451
AUG_PB1.255	Epithelial_cells	0.0349325
AUG_PB1.256	Epithelial_cells	0.00350946
AUG_PB1.257	Epithelial_cells	0.020746
AUG_PB1.258	Epithelial_cells	0.000235295
AUG_PB1.259	Epithelial_cells	0.00804755
AUG_PB1.260	Smooth_muscle_cells	0.0123054
AUG_PB1.261	Smooth_muscle_cells	0.0224839
AUG_PB1.262	Epithelial_cells	0.0397199
AUG_PB1.263	CD8+ Tem	0.0527982
AUG_PB1.264	Smooth_muscle_cells	0.0233889
AUG_PB1.265	Monocyte	0.0255048
AUG_PB1.266	Epithelial_cells	0.00533412
AUG_PB1.267	Monocytes	0.00304551
AUG_PB1.268	Smooth_muscle_cells	0.0142425
AUG_PB1.269	Epithelial_cells	0.00059476
AUG_PB1.270	Epithelial_cells	0.00202199
AUG_PB1.271	CD8+ Tem	0.0406721
AUG_PB1.272	Epithelial_cells	0.0101119
AUG_PB1.273	Epithelial_cells	0.0292145
AUG_PB1.274	Epithelial_cells	0.0158188
AUG_PB1.275	Epithelial_cells	0.0532779
AUG_PB1.276	CD8+ Tem	0.0381712
AUG_PB1.277	CD8+ Tem	0.0256191
AUG_PB1.278	Epithelial_cells	0.00154906
AUG_PB1.279	Epithelial_cells	0.0130694
AUG_PB1.280	Epithelial_cells	0.0233669
AUG_PB1.281	Smooth_muscle_cells	0.0112909
AUG_PB1.282	Smooth_muscle_cells	0.00991986
AUG_PB1.283	Epithelial_cells	7.00641e-05
AUG_PB1.284	CD8+ Tem	0.0389409
AUG_PB1.285	Monocyte	0.0453467
AUG_PB1.286	Epithelial_cells	0.0193183
AUG_PB1.287	Epithelial_cells	0.0239909
AUG_PB1.288	Epithelial_cells	0.00834727
AUG_PB1.289	Epithelial_cells	0.000903101
AUG_PB1.290	Epithelial_cells	0.0165515
AUG_PB1.291	Epithelial_cells	0.0043385
AUG_PB1.292	Apidocytes	0.0241795
AUG_PB1.293	Epithelial_cells	0.0028623
AUG_PB1.294	Epithelial_cells	0.000410967
AUG_PB1.295	Pre-B_cell_CD34-	0.0077106
AUG_PB1.296	Smooth_muscle_cells	0.0187122
AUG_PB1.297	CD8+ Tem	0.0663838
AUG_PB1.298	Smooth_muscle_cells	0.0179907
AUG_PB1.299	Epithelial_cells	0.0208258
AUG_PB1.300	Smooth_muscle_cells	0.0232422
AUG_PB1.301	CD8+ Tem	0.0341402
AUG_PB1.302	Monocyte	0.018747
AUG_PB1.303	Epithelial_cells	0.000212228
AUG_PB1.304	Epithelial_cells	0.0149216
AUG_PB1.305	Epithelial_cells	0.00241104
AUG_PB1.306	Epithelial_cells	0.00499044
AUG_PB1.307	Epithelial_cells	0.00064811
AUG_PB1.308	Epithelial_cells	0.00351316
AUG_PB1.309	Pre-B_cell_CD34-	0.00492948
AUG_PB1.310	Pre-B_cell_CD34-	0.00808345
AUG_PB1.311	Smooth_muscle_cells	0.0163209
AUG_PB1.312	Smooth_muscle_cells	0.0327382
AUG_PB1.313	Smooth_muscle_cells	0.0126677
AUG_PB1.314	Endothelial_cells	0.00358165
AUG_PB1.315	CD8+ Tem	0.0470487
AUG_PB1.316	Epithelial_cells	0.0210841
AUG_PB1.317	Epithelial_cells	0.0208503
AUG_PB1.318	CD8+ Tem	0.0716601
AUG_PB1.319	Epithelial_cells	0.0057316
AUG_PB1.320	Monocyte	0.053664
AUG_PB1.321	Monocyte	0.0099011
AUG_PB1.322	Smooth_muscle_cells	0.0106893
AUG_PB1.323	Epithelial_cells	0.00652078
AUG_PB1.324	Epithelial_cells	0.0279238
AUG_PB1.325	Epithelial_cells	0.00115418
AUG_PB1.326	Epithelial_cells	0.00140273
AUG_PB1.327	Monocyte	0.0647346
AUG_PB1.328	Epithelial_cells	0.0254988
AUG_PB1.329	Epithelial_cells	0.00284087
AUG_PB1.330	Smooth_muscle_cells	0.0237305
AUG_PB1.331	Monocyte	0.0257176
AUG_PB1.332	Smooth_muscle_cells	0.0217865
AUG_PB1.333	Smooth_muscle_cells	0.0176275
AUG_PB1.334	Pre-B_cell_CD34-	0.0189588
AUG_PB1.335	CD8+ Tem	0.0337876
AUG_PB1.336	Smooth_muscle_cells	0.00833324
AUG_PB1.337	CD8+ Tem	0.0446226
AUG_PB1.338	Epithelial_cells	0.000709556
AUG_PB1.339	CD8+ Tem	0.0508255
AUG_PB1.340	Smooth_muscle_cells	0.0242952
AUG_PB1.341	Epithelial_cells	0.015927
AUG_PB1.342	Epithelial_cells	0.0555091
AUG_PB1.343	Epithelial_cells	0.0173757
AUG_PB1.344	CD8+ Tem	0.00843656
AUG_PB1.345	Epithelial_cells	0.0108415
AUG_PB1.346	Epithelial_cells	0.00643501
AUG_PB1.347	Smooth_muscle_cells	0.0216614
AUG_PB1.348	Epithelial_cells	0.00720641
AUG_PB1.349	Epithelial_cells	0.00343997
AUG_PB1.350	Epithelial_cells	0.014351
AUG_PB1.351	CD8+ Tem	0.0256595
AUG_PB1.352	Epithelial_cells	0.010091
AUG_PB1.353	Smooth_muscle_cells	0.0163222
AUG_PB1.354	Epithelial_cells	0.00148778
AUG_PB1.355	Epithelial_cells	0.012628
AUG_PB1.356	Epithelial_cells	0.0214984
AUG_PB1.357	CD8+ Tem	0.0273256
AUG_PB1.358	Epithelial_cells	0.0262779
AUG_PB1.359	Monocyte	0.062699
AUG_PB1.360	Epithelial_cells	0.00400987
AUG_PB1.361	Epithelial_cells	0.0594908
AUG_PB1.362	Monocytes	0.00705386
AUG_PB1.363	Epithelial_cells	0.00925496
AUG_PB1.364	Epithelial_cells	0.00432607
AUG_PB1.365	Epithelial_cells	0.010618
AUG_PB1.366	CD8+ Tem	0.0362275
AUG_PB1.367	Smooth_muscle_cells	0.0014905
AUG_PB1.368	Epithelial_cells	0.020244
AUG_PB1.369	Epithelial_cells	0.00413428
AUG_PB1.370	Epithelial_cells	0.0105036
AUG_PB1.371	CD8+ Tem	0.0408903
AUG_PB1.372	Epithelial_cells	0.00897823
AUG_PB1.373	Monocyte	0.00883582
AUG_PB1.374	Endothelial_cells	0.0237009
AUG_PB1.375	Monocyte	0.0202548
AUG_PB1.376	Smooth_muscle_cells	0.0161781
AUG_PB1.377	Epithelial_cells	0.00356258
AUG_PB1.378	Epithelial_cells	4.88103e-05
AUG_PB1.379	CD8+ Tem	0.0275186
AUG_PB1.380	Epithelial_cells	0.0336124
AUG_PB1.381	Epithelial_cells	0.0118192
AUG_PB1.382	Epithelial_cells	0.00884127
AUG_PB1.383	Epithelial_cells	0.00975033
AUG_PB1.384	Epithelial_cells	0.00452909
AUG_PB1.385	Epithelial_cells	0.0104252
AUG_PB1.386	Epithelial_cells	0.00524715
AUG_PB1.387	Epithelial_cells	0.00317755
AUG_PB1.388	Epithelial_cells	0.00821538
AUG_PB1.389	Epithelial_cells	0.00431784
AUG_PB1.390	Epithelial_cells	0.00493457
AUG_PB1.391	Epithelial_cells	0.00243515
AUG_PB1.392	Epithelial_cells	0.0107374
AUG_PB1.393	Epithelial_cells	0.00818502
AUG_PB1.394	Epithelial_cells	0.0167891
AUG_PB1.395	Epithelial_cells	0.00569455
AUG_PB1.396	Epithelial_cells	0.0248927
AUG_PB1.397	Epithelial_cells	0.00560241
AUG_PB1.398	Epithelial_cells	0.00531035
AUG_PB1.399	Epithelial_cells	0.0121971
AUG_PB1.400	Epithelial_cells	0.00809942
AUG_PB1.401	Epithelial_cells	0.00915091
AUG_PB1.402	Epithelial_cells	0.000966116
AUG_PB1.403	Epithelial_cells	0.00195927
AUG_PB1.404	Epithelial_cells	0.0158519
AUG_PB1.405	Epithelial_cells	0.00109145
AUG_PB1.406	Epithelial_cells	0.0188643
AUG_PB1.407	Epithelial_cells	0.0124695
AUG_PB1.408	Epithelial_cells	0.000246084
AUG_PB1.409	Epithelial_cells	0.0217666
AUG_PB1.410	Monocyte	0.107998
AUG_PB1.411	Epithelial_cells	0.0150842
AUG_PB1.412	Epithelial_cells	0.00431578
AUG_PB1.413	Epithelial_cells	0.0814032
AUG_PB1.414	Epithelial_cells	0.00736174
AUG_PB1.415	Epithelial_cells	0.0133753
AUG_PB1.416	Epithelial_cells	0.00695832
AUG_PB1.417	Epithelial_cells	0.0278261
AUG_PB1.418	CD8+ Tem	0.0460262
AUG_PB1.419	Epithelial_cells	0.0154052
AUG_PB1.420	Epithelial_cells	0.00660371
AUG_PB1.421	Epithelial_cells	0.00745132
AUG_PB1.422	Epithelial_cells	0.00324123
AUG_PB1.423	Epithelial_cells	0.0017293
AUG_PB1.424	Epithelial_cells	0.00335291
AUG_PB1.425	Endothelial_cells	0.00247887
AUG_PB1.426	Epithelial_cells	0.0133174
AUG_PB1.427	Epithelial_cells	0.00205341
AUG_PB1.428	Epithelial_cells	0.0112375
AUG_PB1.429	Endothelial_cells	0.00375536
AUG_PB1.430	Smooth_muscle_cells	0.0245081
AUG_PB1.431	Epithelial_cells	0.00523205
AUG_PB1.432	Epithelial_cells	0.0272609
AUG_PB1.433	Monocyte	0.0534354
AUG_PB1.434	Epithelial_cells	0.00176954
AUG_PB1.435	Epithelial_cells	0.0245946
AUG_PB1.436	Epithelial_cells	0.00839487
AUG_PB1.437	Epithelial_cells	0.00419886
AUG_PB1.438	Epithelial_cells	0.00625643
AUG_PB1.439	Endothelial_cells	0.00573619
AUG_PB1.440	Smooth_muscle_cells	0.0324818
AUG_PB1.441	Epithelial_cells	0.0112338
AUG_PB1.442	Monocyte	0.0279931
AUG_PB1.443	Epithelial_cells	0.00494869
AUG_PB1.444	Epithelial_cells	0.0424652
AUG_PB1.445	Epithelial_cells	0.00459169
AUG_PB1.446	Epithelial_cells	0.0102252
AUG_PB1.447	Epithelial_cells	0.00244419
AUG_PB1.448	Epithelial_cells	0.00606489
AUG_PB1.449	CD8+ Tem	0.0470868
AUG_PB1.450	Epithelial_cells	0.019906
AUG_PB1.451	Epithelial_cells	0.0244101
AUG_PB1.452	Monocyte	0.057932
AUG_PB1.453	Epithelial_cells	0.00530743
AUG_PB1.454	Epithelial_cells	0.001635
AUG_PB1.455	Epithelial_cells	0.00956823
AUG_PB1.456	Epithelial_cells	0.0104415
AUG_PB1.457	Monocyte	0.076226
AUG_PB1.458	Monocytes	0.0058652
AUG_PB1.459	Epithelial_cells	0.0258114
AUG_PB1.460	Monocyte	0.0554622
AUG_PB1.461	Monocytes	0.0395437
AUG_PB1.462	Apidocytes	0.0408468
AUG_PB1.463	Epithelial_cells	0.00677806
AUG_PB1.464	Epithelial_cells	0.00788701
AUG_PB1.465	Epithelial_cells	0.00705839
AUG_PB1.466	Epithelial_cells	0.00341298
AUG_PB1.467	Endothelial_cells	0.0041331
AUG_PB1.468	Epithelial_cells	0.00901585
AUG_PB1.469	Epithelial_cells	0.00350672
AUG_PB1.470	Epithelial_cells	0.00306985
AUG_PB1.471	Epithelial_cells	0.00216589
AUG_PB1.472	Epithelial_cells	0.00103433
AUG_PB1.473	Monocyte	0.118275
AUG_PB1.474	Epithelial_cells	0.00680451
AUG_PB1.475	Epithelial_cells	0.00663531
AUG_PB1.476	Epithelial_cells	0.0135352
AUG_PB1.477	Epithelial_cells	0.0132495
AUG_PB1.478	Epithelial_cells	0.0119918
AUG_PB1.479	Epithelial_cells	0.0164584
AUG_PB1.480	CD8+ Tem	0.0362514
AUG_PB1.481	Epithelial_cells	0.0133059
AUG_PB1.482	Epithelial_cells	0.014553
AUG_PB1.483	Epithelial_cells	0.0329739
AUG_PB1.484	Epithelial_cells	0.004389
AUG_PB1.485	Epithelial_cells	0.00256176
AUG_PB1.486	Epithelial_cells	0.00856985
AUG_PB1.487	Epithelial_cells	0.0205382
AUG_PB1.488	Epithelial_cells	0.00333244
AUG_PB1.489	Epithelial_cells	0.000327271
AUG_PB1.490	Epithelial_cells	0.0065399
AUG_PB1.491	Epithelial_cells	0.00647495
AUG_PB1.492	Monocyte	0.0230245
AUG_PB1.493	Epithelial_cells	0.00866613
AUG_PB1.494	Epithelial_cells	0.0140314
AUG_PB1.495	Epithelial_cells	0.0348037
AUG_PB1.496	Epithelial_cells	0.000772318
AUG_PB1.497	Epithelial_cells	0.0202945
AUG_PB1.498	Epithelial_cells	0.0646616
AUG_PB1.499	Epithelial_cells	0.00440073
AUG_PB1.500	Epithelial_cells	0.00709609
AUG_PB1.501	CD8+ Tem	0.0292346
AUG_PB1.502	Epithelial_cells	0.000945358
AUG_PB1.503	Epithelial_cells	0.00513649
AUG_PB1.504	Monocyte	0.0115232
AUG_PB1.505	Endothelial_cells	0.00373254
AUG_PB1.506	Epithelial_cells	0.00319367
AUG_PB1.507	Epithelial_cells	0.00899519
AUG_PB1.508	Epithelial_cells	0.0438894
AUG_PB1.509	Epithelial_cells	0.000907316
AUG_PB1.510	Epithelial_cells	0.0393171
AUG_PB1.511	Monocyte	0.0223367
AUG_PB1.512	CD8+ Tem	0.0386088
AUG_PB1.513	Epithelial_cells	0.00207571
AUG_PB1.514	Epithelial_cells	0.00468396
AUG_PB1.515	Epithelial_cells	0.00986203
AUG_PB1.516	Epithelial_cells	0.0101839
AUG_PB1.517	CD8+ Tem	0.0461502
AUG_PB1.518	Smooth_muscle_cells	0.0100822
AUG_PB1.519	CD8+ Tem	0.03364
AUG_PB1.520	Monocyte	0.0645278
AUG_PB1.521	Epithelial_cells	0.0184278
AUG_PB1.522	Epithelial_cells	0.0217429
AUG_PB1.523	CD8+ Tem	0.0424788
AUG_PB1.524	Epithelial_cells	0.00136862
AUG_PB1.525	Smooth_muscle_cells	0.0311796
AUG_PB1.526	Epithelial_cells	0.04298
AUG_PB1.527	Monocyte	0.0410511
AUG_PB1.528	Smooth_muscle_cells	0.0194052
AUG_PB1.529	Epithelial_cells	0.00523209
AUG_PB1.530	Monocyte	0.0264412
AUG_PB1.531	CD8+ Tem	0.03103
AUG_PB1.532	Monocytes	0.0134066
AUG_PB1.533	Epithelial_cells	0.0227021
AUG_PB1.534	Epithelial_cells	0.00955609
AUG_PB1.535	Endothelial_cells	0.00791924
AUG_PB1.536	Smooth_muscle_cells	0.0195095
AUG_PB1.537	Endothelial_cells	0.00269052
AUG_PB1.538	Smooth_muscle_cells	0.0387331
AUG_PB1.539	Epithelial_cells	0.00430195
AUG_PB1.540	CD8+ Tem	0.0416077
AUG_PB1.541	Smooth_muscle_cells	0.0224969
AUG_PB1.542	Smooth_muscle_cells	0.0186144
AUG_PB1.543	CD8+ Tem	0.0353139
AUG_PB1.544	Epithelial_cells	0.0493264
AUG_PB1.545	CD8+ Tem	0.0266506
AUG_PB1.546	Epithelial_cells	0.00132392
AUG_PB1.547	Apidocytes	0.0342092
AUG_PB1.548	Epithelial_cells	0.0367261
AUG_PB1.549	Epithelial_cells	0.000736325
AUG_PB1.550	CD8+ Tem	0.0535938
AUG_PB1.551	Epithelial_cells	0.00778117
AUG_PB1.552	Epithelial_cells	0.0285481
AUG_PB1.553	Monocyte	0.0385646
AUG_PB1.554	Monocytes	0.0203213
AUG_PB1.555	Smooth_muscle_cells	0.0231029
AUG_PB1.556	CD8+ Tem	0.037427
AUG_PB1.557	Epithelial_cells	0.00907328
AUG_PB1.558	Monocyte	0.0224014
AUG_PB1.559	Epithelial_cells	0.0083957
AUG_PB1.560	CD8+ Tem	0.0466201
AUG_PB1.561	Monocyte	0.0380218
AUG_PB1.562	Epithelial_cells	0.00201676
AUG_PB1.563	Monocyte	0.0324016
AUG_PB1.564	Epithelial_cells	0.0162892
AUG_PB1.565	Endothelial_cells	0.00309277
AUG_PB1.566	CD8+ Tem	0.0370536
AUG_PB1.567	Epithelial_cells	0.00343858
AUG_PB1.568	Epithelial_cells	0.0372812
AUG_PB1.569	Monocyte	0.0379811
AUG_PB1.570	Epithelial_cells	0.00107574
AUG_PB1.571	Monocyte	0.0894512
AUG_PB1.572	Epithelial_cells	0.0518889
AUG_PB1.573	Endothelial_cells	0.00186523
AUG_PB1.574	Epithelial_cells	0.0063949
AUG_PB1.575	Apidocytes	0.0444648
AUG_PB1.576	Epithelial_cells	0.000127444
AUG_PB1.577	CD8+ Tem	0.0231664
AUG_PB1.578	Epithelial_cells	0.000583389
AUG_PB1.579	Epithelial_cells	0.00147656
AUG_PB1.580	Monocyte	0.037182
AUG_PB1.581	Monocyte	0.0217843
AUG_PB1.582	Monocyte	0.0490883
AUG_PB1.583	CD8+ Tem	0.0352867
AUG_PB1.584	Epithelial_cells	0.000596623
AUG_PB1.585	CD8+ Tem	0.0386126
AUG_PB1.586	Epithelial_cells	0.00186773
AUG_PB1.587	Epithelial_cells	0.0333458
AUG_PB1.588	CD8+ Tem	0.0426154
AUG_PB1.589	Smooth_muscle_cells	0.0214978
AUG_PB1.590	Smooth_muscle_cells	0.0219067
AUG_PB1.591	Epithelial_cells	0.0218652
AUG_PB1.592	CD8+ Tem	0.0528689
AUG_PB1.593	CD8+ Tem	0.0371241
AUG_PB1.594	CD8+ Tem	0.0402861
AUG_PB1.595	Epithelial_cells	0.0416315
AUG_PB1.596	Epithelial_cells	0.0339911
AUG_PB1.597	Endothelial_cells	0.00241536
AUG_PB1.598	Epithelial_cells	0.054309
AUG_PB1.599	CD8+ Tem	0.0373221
AUG_PB1.600	Apidocytes	0.0418871
AUG_PB1.601	CD8+ Tem	0.0404173
AUG_PB1.602	Epithelial_cells	0.0142284
AUG_PB1.603	Epithelial_cells	0.00928
AUG_PB1.604	Monocyte	0.0171149
AUG_PB1.605	Epithelial_cells	1.14659e-05
AUG_PB1.606	Apidocytes	0.0298539
AUG_PB1.607	Epithelial_cells	0.00263619
AUG_PB1.608	Epithelial_cells	0.000727014
AUG_PB1.609	Epithelial_cells	0.000561022
AUG_PB1.610	Epithelial_cells	0.0114968
AUG_PB1.611	Epithelial_cells	0.0002923
AUG_PB1.612	CD8+ Tem	0.0464981
AUG_PB1.613	CD8+ Tem	0.0335243
AUG_PB1.614	CD8+ Tem	0.0362284
AUG_PB1.615	CD8+ Tem	0.0527276
AUG_PB1.616	CD8+ Tem	0.0551316
AUG_PB1.617	CD8+ Tem	0.0330093
AUG_PB1.618	Monocyte	0.0114802
AUG_PB1.619	Epithelial_cells	0.0105883
AUG_PB1.620	CD8+ Tem	0.0372081
AUG_PB1.621	Epithelial_cells	0.0739836
AUG_PB1.622	Epithelial_cells	0.00129688
AUG_PB1.623	CD8+ Tem	0.0328389
AUG_PB1.624	Endothelial_cells	0.00210703
AUG_PB1.625	CD8+ Tem	0.0332147
AUG_PB1.626	Epithelial_cells	0.0226761
AUG_PB1.627	Epithelial_cells	0.0014036
AUG_PB1.628	Epithelial_cells	0.0150623
AUG_PB1.629	CD8+ Tem	0.0394218
AUG_PB1.630	Epithelial_cells	0.000926128
AUG_PB1.631	CD8+ Tem	0.0293363
AUG_PB1.632	Monocyte	0.0588763
AUG_PB1.633	Monocyte	0.00975857
AUG_PB1.634	CD8+ Tem	0.0359309
AUG_PB1.635	Epithelial_cells	0.0156587
AUG_PB1.636	CD8+ Tem	0.0517047
AUG_PB1.637	Apidocytes	0.0584795
AUG_PB1.638	Smooth_muscle_cells	0.0194014
AUG_PB1.639	CD8+ Tem	0.0356528
AUG_PB1.640	CD8+ Tem	0.0325669
AUG_PB1.641	Epithelial_cells	0.022979
AUG_PB1.642	Epithelial_cells	0.00613079
AUG_PB1.643	Epithelial_cells	0.0404963
AUG_PB1.644	CD8+ Tem	0.041604
AUG_PB1.645	Epithelial_cells	0.000230046
AUG_PB1.646	Monocyte	0.0438439
AUG_PB1.647	Smooth_muscle_cells	0.0224045
AUG_PB1.648	CD8+ Tem	0.0419276
AUG_PB1.649	CD8+ Tem	0.0420827
AUG_PB1.650	Epithelial_cells	0.0246182
AUG_PB1.651	CD8+ Tem	0.0462204
AUG_PB1.652	Epithelial_cells	0.00332335
AUG_PB1.653	CD8+ Tem	0.0423803
AUG_PB1.654	CD8+ Tem	0.0392488
AUG_PB1.655	CD8+ Tem	0.0467311
AUG_PB1.656	Monocytes	0.0113757
AUG_PB1.657	CD8+ Tem	0.0382742
AUG_PB1.658	Smooth_muscle_cells	0.0147831
AUG_PB1.659	CD8+ Tem	0.0276166
AUG_PB1.660	Smooth_muscle_cells	0.0176247
AUG_PB1.661	Epithelial_cells	0.0249794
AUG_PB1.662	Monocyte	0.0433547
AUG_PB1.663	CD8+ Tem	0.0447875
AUG_PB1.664	Endothelial_cells	0.00492877
AUG_PB1.665	CD8+ Tem	0.0581598
AUG_PB1.666	CD8+ Tem	0.0378074
AUG_PB1.667	CD8+ Tem	0.0395062
AUG_PB1.668	CD8+ Tem	0.0349319
AUG_PB1.669	Epithelial_cells	0.00812712
AUG_PB1.670	Epithelial_cells	2.66208e-05
AUG_PB1.671	CD8+ Tem	0.0342085
AUG_PB1.672	CD8+ Tem	0.0400662
AUG_PB1.673	CD8+ Tem	0.0451016
AUG_PB1.674	CD8+ Tem	0.0376104
AUG_PB1.675	CD8+ Tem	0.0261766
AUG_PB1.676	Monocyte	0.0337737
AUG_PB1.677	Epithelial_cells	0.00940897
AUG_PB1.678	Epithelial_cells	0.0103056
AUG_PB1.679	CD8+ Tem	0.0362296
AUG_PB1.680	Epithelial_cells	0.0109399
AUG_PB1.681	CD8+ Tem	0.0523981
AUG_PB1.682	CD8+ Tem	0.0461642
AUG_PB1.683	Monocyte	0.0642137
AUG_PB1.684	Endothelial_cells	0.0050358
AUG_PB1.685	CD8+ Tem	0.0463796
AUG_PB1.686	CD8+ Tem	0.0362637
AUG_PB1.687	Epithelial_cells	0.000883111
AUG_PB1.688	CD8+ Tem	0.0370177
AUG_PB1.689	Epithelial_cells	0.00092735
AUG_PB1.690	Epithelial_cells	0.00144751
AUG_PB1.691	Epithelial_cells	0.00465242
AUG_PB1.692	CD8+ Tem	0.0385428
AUG_PB1.693	CD8+ Tem	0.0444302
AUG_PB1.694	Epithelial_cells	0.00286119
AUG_PB1.695	Epithelial_cells	0.0112151
AUG_PB1.696	Monocyte	0.0952493
AUG_PB1.697	Epithelial_cells	0.00482845
AUG_PB1.698	Monocytes	0.0605789
AUG_PB1.699	CD8+ Tem	0.0375433
AUG_PB1.700	CD8+ Tem	0.0341402
AUG_PB1.701	CD8+ Tem	0.0546261
AUG_PB1.702	CD8+ Tem	0.0371603
AUG_PB1.703	Endothelial_cells	0.0063153
AUG_PB1.704	CD8+ Tem	0.0453051
AUG_PB1.705	CD8+ Tem	0.0239014
AUG_PB1.706	Epithelial_cells	0.0136714
AUG_PB1.707	Epithelial_cells	0.0177698
AUG_PB1.708	Epithelial_cells	0.0102785
AUG_PB1.709	Smooth_muscle_cells	0.0252943
AUG_PB1.710	CD8+ Tem	0.0485016
AUG_PB1.711	CD8+ Tem	0.0385282
AUG_PB1.712	CD8+ Tem	0.043551
AUG_PB1.713	CD8+ Tem	0.0307501
AUG_PB1.714	Endothelial_cells	0.0119392
AUG_PB1.715	Endothelial_cells	0.00217449
AUG_PB1.716	CD8+ Tem	0.0491853
AUG_PB1.717	Epithelial_cells	0.00415076
AUG_PB1.718	CD8+ Tem	0.0500843
AUG_PB1.719	CD8+ Tem	0.0396565
AUG_PB1.720	Epithelial_cells	0.0183831
AUG_PB1.721	Epithelial_cells	0.00231906
AUG_PB1.722	Monocyte	0.0465781
AUG_PB1.723	Epithelial_cells	0.00424141
AUG_PB1.724	CD8+ Tem	0.0393829
AUG_PB1.725	Epithelial_cells	0.00336142
AUG_PB1.726	Smooth_muscle_cells	0.0193698
AUG_PB1.727	CD8+ Tem	0.0338425
AUG_PB1.728	CD8+ Tem	0.0559639
AUG_PB1.729	CD8+ Tem	0.0372061
AUG_PB1.730	CD8+ Tem	0.0583307
AUG_PB1.731	CD8+ Tem	0.0590767
AUG_PB1.732	Monocyte	0.0337736
AUG_PB1.733	CD8+ Tem	0.0371359
AUG_PB1.734	Epithelial_cells	0.0306715
AUG_PB1.735	Epithelial_cells	0.0170673
AUG_PB1.736	Epithelial_cells	0.0356349
AUG_PB1.737	Epithelial_cells	0.00175777
AUG_PB1.738	Epithelial_cells	0.00366941
AUG_PB1.739	Monocyte	0.0612416
AUG_PB1.740	Monocyte	0.0309622
AUG_PB1.741	Epithelial_cells	0.000688051
AUG_PB1.742	CD8+ Tem	0.0347267
AUG_PB1.743	Monocyte	0.0292761
AUG_PB1.744	CD8+ Tem	0.0384964
AUG_PB1.745	Endothelial_cells	0.0118376
AUG_PB1.746	CD8+ Tem	0.0596934
AUG_PB1.747	Monocyte	0.0385173
AUG_PB1.748	Endothelial_cells	0.00287155
AUG_PB1.749	Epithelial_cells	0.00273354
AUG_PB1.750	Epithelial_cells	0.000146463
AUG_PB1.751	Monocytes	0.02214
AUG_PB1.752	Epithelial_cells	0.0102367
AUG_PB1.753	Epithelial_cells	0.00218732
AUG_PB1.754	Monocyte	0.0337226
AUG_PB1.755	Epithelial_cells	0.0563789
AUG_PB1.756	CD8+ Tem	0.0201796
AUG_PB1.757	Epithelial_cells	0.0068027
AUG_PB1.758	CD8+ Tem	0.0410683
AUG_PB1.759	Epithelial_cells	0.001738
AUG_PB1.760	CD8+ Tem	0.0204085
AUG_PB1.761	Epithelial_cells	0.000438716
AUG_PB1.762	CD8+ Tem	0.0456782
AUG_PB1.763	CD8+ Tem	0.0398384
AUG_PB1.764	CD8+ Tem	0.0535553
AUG_PB1.765	Epithelial_cells	0.00912279
AUG_PB1.766	CD8+ Tem	0.0172171
AUG_PB1.767	CD8+ Tem	0.0580021
AUG_PB1.768	Epithelial_cells	0.0600345
AUG_PB1.769	Monocyte	0.0239224
AUG_PB1.770	CD8+ Tem	0.033566
AUG_PB1.771	Epithelial_cells	0.0311982
AUG_PB1.772	Apidocytes	0.052561
AUG_PB1.773	Monocyte	0.0305883
AUG_PB1.774	CD8+ Tem	0.048545
AUG_PB1.775	Epithelial_cells	0.00932048
AUG_PB1.776	CD8+ Tem	0.0358929
AUG_PB1.777	Smooth_muscle_cells	0.0169089
AUG_PB1.778	Monocytes	0.0725282
AUG_PB1.779	Monocyte	0.0451386
AUG_PB1.780	Epithelial_cells	0.00845293
AUG_PB1.781	Smooth_muscle_cells	0.0150215
AUG_PB1.782	CD8+ Tem	0.0398344
AUG_PB1.783	CD8+ Tem	0.0469311
AUG_PB1.784	Epithelial_cells	0.00210274
AUG_PB1.785	CD8+ Tem	0.0431575
AUG_PB1.786	CD8+ Tem	0.0367185
AUG_PB1.787	CD8+ Tem	0.0382807
AUG_PB1.788	Apidocytes	0.0359474
AUG_PB1.789	CD8+ Tem	0.0522327
AUG_PB1.790	CD8+ Tem	0.0505582
AUG_PB1.791	CD8+ Tem	0.0322305
AUG_PB1.792	Monocyte	0.0541006
AUG_PB1.793	Epithelial_cells	0.0175263
AUG_PB1.794	CD8+ Tem	0.018256
AUG_PB1.795	Monocyte	0.0363427
AUG_PB1.796	Apidocytes	0.0375492
AUG_PB1.797	Epithelial_cells	8.0469e-05
AUG_PB1.798	CD8+ Tem	0.0314824
AUG_PB1.799	Epithelial_cells	0.0308516
AUG_PB1.800	CD8+ Tem	0.0581712
AUG_PB1.801	CD8+ Tem	0.0441602
AUG_PB1.802	Monocyte	0.018882
AUG_PB1.803	CD8+ Tem	0.0243119
AUG_PB1.804	Epithelial_cells	0.000652709
AUG_PB1.805	Monocyte	0.016708
AUG_PB1.806	CD8+ Tem	0.0459832
AUG_PB1.807	Epithelial_cells	0.0293426
AUG_PB1.808	Epithelial_cells	0.0210757
AUG_PB1.809	Epithelial_cells	0.00335434
AUG_PB1.810	CD8+ Tem	0.0336488
AUG_PB1.811	Epithelial_cells	0.00102166
AUG_PB1.812	Epithelial_cells	0.000715339
AUG_PB1.813	Endothelial_cells	0.0106572
AUG_PB1.814	CD8+ Tem	0.0357827
AUG_PB1.815	Monocyte	0.025003
AUG_PB1.816	Epithelial_cells	0.0204812
AUG_PB1.817	Pre-B_cell_CD34-	0.00797667
AUG_PB1.818	CD8+ Tem	0.0309489
AUG_PB1.819	CD8+ Tem	0.0399695
AUG_PB1.820	Monocyte	0.0175507
AUG_PB1.821	CD8+ Tem	0.03366
AUG_PB1.822	CD8+ Tem	0.0261585
AUG_PB1.823	Epithelial_cells	0.000131265
AUG_PB1.824	Epithelial_cells	0.0273928
AUG_PB1.825	CD8+ Tem	0.0545261
AUG_PB1.826	CD8+ Tem	0.0447402
AUG_PB1.827	Epithelial_cells	0.0499282
AUG_PB1.828	CD8+ Tem	0.0273103
AUG_PB1.829	Endothelial_cells	0.00276026
AUG_PB1.830	Epithelial_cells	0.0358164
AUG_PB1.831	CD8+ Tem	0.0393573
AUG_PB1.832	Smooth_muscle_cells	0.00380392
AUG_PB1.833	CD8+ Tem	0.0266588
AUG_PB1.834	Epithelial_cells	0.00283347
AUG_PB1.835	Epithelial_cells	0.00771725
AUG_PB1.836	CD8+ Tem	0.0367528
AUG_PB1.837	Epithelial_cells	7.3135e-05
AUG_PB1.838	CD8+ Tem	0.0357649
AUG_PB1.839	CD8+ Tem	0.0425925
AUG_PB1.840	Smooth_muscle_cells	0.0269545
AUG_PB1.841	Epithelial_cells	0.00702753
AUG_PB1.842	Epithelial_cells	0.0019439
AUG_PB1.843	CD8+ Tem	0.0337005
AUG_PB1.844	Epithelial_cells	0.000225915
AUG_PB1.845	CD8+ Tem	0.0333631
AUG_PB1.846	CD8+ Tem	0.0417433
AUG_PB1.847	CD8+ Tem	0.038866
AUG_PB1.848	CD8+ Tem	0.0293292
AUG_PB1.849	CD8+ Tem	0.0463861
AUG_PB1.850	Plasma cells	0.00662547
AUG_PB1.851	Epithelial_cells	0.00691407
AUG_PB1.852	CD8+ Tem	0.0307903
AUG_PB1.853	CD8+ Tem	0.0618323
AUG_PB1.854	Pre-B_cell_CD34-	0.00497593
AUG_PB1.855	Epithelial_cells	0.012462
AUG_PB1.856	CD8+ Tem	0.0245493
AUG_PB1.857	CD8+ Tem	0.0596812
AUG_PB1.858	Monocyte	0.0637869
AUG_PB1.859	CD8+ Tem	0.0439226
AUG_PB1.860	Epithelial_cells	0.00882319
AUG_PB1.861	Epithelial_cells	0.0374858
AUG_PB1.862	CD8+ Tem	0.0401788
AUG_PB1.863	Epithelial_cells	0.00805242
AUG_PB1.864	CD8+ Tem	0.0510024
AUG_PB1.865	CD8+ Tem	0.0682705
AUG_PB1.866	CD8+ Tem	0.0558066
AUG_PB1.867	Epithelial_cells	0.0412662
AUG_PB1.868	CD8+ Tem	0.0306862
AUG_PB1.869	Monocyte	0.0432737
AUG_PB1.870	Epithelial_cells	0.0178808
AUG_PB1.871	CD8+ Tem	0.0243646
AUG_PB1.872	Epithelial_cells	0.00510594
AUG_PB1.873	Epithelial_cells	0.0666081
AUG_PB1.874	Pre-B_cell_CD34-	0.0132178
AUG_PB1.875	Smooth_muscle_cells	0.0140134
AUG_PB1.876	CD8+ Tem	0.0454967
AUG_PB1.877	Monocyte	0.0453822
AUG_PB1.878	CD8+ Tem	0.0570408
AUG_PB1.879	Apidocytes	0.0462629
AUG_PB1.880	CD8+ Tem	0.0417877
AUG_PB1.881	CD8+ Tem	0.048674
AUG_PB1.882	CD8+ Tem	0.0286637
AUG_PB1.883	Pre-B_cell_CD34-	0.00439284
AUG_PB1.884	CD8+ Tem	0.0280004
AUG_PB1.885	Epithelial_cells	0.00133029
AUG_PB1.886	CD8+ Tem	0.0525542
AUG_PB1.887	CD8+ Tem	0.0329738
AUG_PB1.888	CD8+ Tem	0.0397241
AUG_PB1.889	Epithelial_cells	0.00676757
AUG_PB1.890	Monocyte	0.0108126
AUG_PB1.891	Epithelial_cells	0.0166478
AUG_PB1.892	Epithelial_cells	0.0128095
AUG_PB1.893	CD8+ Tem	0.0224199
AUG_PB1.894	CD8+ Tem	0.0475083
AUG_PB1.895	Monocyte	0.0320689
AUG_PB1.896	Pre-B_cell_CD34-	0.00967494
AUG_PB1.897	Monocytes	0.00784682
AUG_PB1.898	CD8+ Tem	0.0505708
AUG_PB1.899	CD8+ Tem	0.0391302
AUG_PB1.900	Epithelial_cells	0.00302277
AUG_PB1.901	Epithelial_cells	0.0241197
AUG_PB1.902	CD8+ Tem	0.0226911
AUG_PB1.903	CD8+ Tem	0.0705687
AUG_PB1.904	CD8+ Tem	0.0449381
AUG_PB1.905	Epithelial_cells	0.00495463
AUG_PB1.906	CD8+ Tem	0.0235799
AUG_PB1.907	CD8+ Tem	0.060352
AUG_PB1.908	Smooth_muscle_cells	0.0209349
AUG_PB1.909	Smooth_muscle_cells	0.0224961
AUG_PB1.910	CD8+ Tem	0.0315024
AUG_PB1.911	Epithelial_cells	0.00219815
AUG_PB1.912	CD8+ Tem	0.0390805
AUG_PB1.913	CD8+ Tem	0.0194465
AUG_PB1.914	Monocytes	0.0153597
AUG_PB1.915	Epithelial_cells	0.000805865
AUG_PB1.916	CD8+ Tem	0.0288934
AUG_PB1.917	Epithelial_cells	0.0021863
AUG_PB1.918	Epithelial_cells	0.00113592
AUG_PB1.919	Epithelial_cells	0.00803657
AUG_PB1.920	CD8+ Tem	0.0380283
AUG_PB1.921	Epithelial_cells	0.0212993
AUG_PB1.922	Epithelial_cells	5.13342e-05
AUG_PB1.923	Monocyte	0.0778542
AUG_PB1.924	Epithelial_cells	0.00207885
AUG_PB1.925	Epithelial_cells	0.0112227
AUG_PB1.926	CD8+ Tem	0.0319469
AUG_PB1.927	CD8+ Tem	0.0504861
AUG_PB1.928	CD8+ Tem	0.0481572
AUG_PB1.929	Epithelial_cells	0.0173371
AUG_PB1.930	Monocyte	0.0492719
AUG_PB1.931	Epithelial_cells	0.000640015
AUG_PB1.932	Monocyte	0.0423501
PR5249_N	Epithelial_cells	0.00354241
PR5249_N.1	Epithelial_cells	0.00113482
PR5249_N.2	Epithelial_cells	0.000824368
PR5249_N.3	Epithelial_cells	0.00251506
PR5249_N.4	Epithelial_cells	0.00439873
PR5249_N.5	Epithelial_cells	0.00173741
PR5249_N.6	Epithelial_cells	0.002326
PR5249_N.7	Epithelial_cells	0.00270182
PR5249_N.8	Epithelial_cells	0.000840267
PR5249_N.9	Epithelial_cells	0.00087282
PR5249_N.10	Epithelial_cells	0.00587377
PR5249_N.11	Epithelial_cells	0.00278283
PR5249_N.12	Epithelial_cells	0.00495254
PR5249_N.13	Epithelial_cells	0.00311165
PR5249_N.14	Epithelial_cells	0.000369007
PR5249_N.15	Epithelial_cells	0.00912952
PR5249_N.16	Epithelial_cells	0.0010062
PR5249_N.17	Endothelial_cells	0.00364413
PR5249_N.18	Epithelial_cells	0.000745379
PR5249_N.19	Epithelial_cells	0.00114786
PR5249_N.20	Epithelial_cells	0.000326291
PR5249_N.21	Epithelial_cells	0.000198548
PR5249_N.22	Epithelial_cells	0.00285458
PR5249_N.23	Epithelial_cells	0.00178962
PR5249_N.24	Epithelial_cells	0.000872047
PR5249_N.25	Epithelial_cells	0.00267445
PR5249_N.26	Epithelial_cells	0.00230195
PR5249_N.27	Epithelial_cells	0.000174573
PR5249_N.28	Epithelial_cells	0.0108315
PR5249_N.29	Epithelial_cells	4.97046e-05
PR5249_N.30	Epithelial_cells	2.47826e-05
PR5249_N.31	Epithelial_cells	0.00220012
PR5249_N.32	Epithelial_cells	0.00201777
PR5249_N.33	Epithelial_cells	0.00044919
PR5249_N.34	Epithelial_cells	0.000442057
PR5249_N.35	Epithelial_cells	0.000968758
PR5249_N.36	Epithelial_cells	0.000401975
PR5249_N.37	Epithelial_cells	0.000106698
PR5249_N.38	Epithelial_cells	0.000645315
PR5249_N.39	Epithelial_cells	0.0077975
PR5249_N.40	Epithelial_cells	0.00147658
PR5249_N.41	Epithelial_cells	0.000363704
PR5249_N.42	Epithelial_cells	0.000158617
PR5249_N.43	Epithelial_cells	0.00735365
PR5249_N.44	Epithelial_cells	1.58265e-05
PR5249_N.45	Epithelial_cells	0.00459029
PR5249_N.46	Epithelial_cells	0.000769019
PR5249_N.47	Endothelial_cells	0.00157042
PR5249_N.48	Epithelial_cells	0.0182105
PR5249_N.49	Epithelial_cells	0.00667262
PR5249_N.50	Epithelial_cells	0.00143066
PR5249_N.51	Epithelial_cells	0.00455935
PR5249_N.52	Epithelial_cells	0.0141487
PR5249_N.53	Epithelial_cells	0.000271343
PR5249_N.54	Epithelial_cells	1.31535e-07
PR5249_N.55	Epithelial_cells	0.00107078
PR5249_N.56	Epithelial_cells	0.00731716
PR5249_N.57	Epithelial_cells	0.000296553
PR5249_N.58	Epithelial_cells	1.57698e-08
PR5249_N.59	Epithelial_cells	0.000969269
PR5249_N.60	Epithelial_cells	0.00144942
PR5249_N.61	Epithelial_cells	3.33213e-05
PR5249_N.62	Epithelial_cells	0.0117957
PR5249_N.63	Epithelial_cells	0.000652204
PR5249_N.64	Epithelial_cells	0.00419147
PR5249_N.65	Monocyte	0.0621903
PR5249_N.66	Epithelial_cells	0.00127845
PR5249_N.67	Epithelial_cells	0.000742667
PR5249_N.68	Epithelial_cells	0.00206013
PR5249_N.69	Epithelial_cells	0.00147042
PR5249_N.70	Epithelial_cells	0.000309599
PR5249_N.71	Epithelial_cells	0.00585631
PR5249_N.72	Endothelial_cells	0.00287637
PR5249_N.73	Epithelial_cells	4.5398e-05
PR5249_N.74	Epithelial_cells	0.0128837
PR5249_N.75	Epithelial_cells	6.24134e-05
PR5249_N.76	Epithelial_cells	4.93939e-05
PR5249_N.77	Epithelial_cells	0.00159981
PR5249_N.78	Epithelial_cells	0.0127441
PR5249_N.79	Epithelial_cells	0.00495846
PR5249_N.80	Epithelial_cells	0.00259661
PR5249_N.81	Epithelial_cells	0.00139937
PR5249_N.82	Apidocytes	0.0556477
PR5249_N.83	Epithelial_cells	0.000706846
PR5249_N.84	Epithelial_cells	8.48974e-05
PR5249_N.85	Epithelial_cells	0.000515543
PR5249_N.86	Epithelial_cells	8.84995e-05
PR5249_N.87	Epithelial_cells	0.00112654
PR5249_N.88	Epithelial_cells	0.000505742
PR5249_N.89	Epithelial_cells	0.0181274
PR5249_N.90	Epithelial_cells	0.00358873
PR5249_N.91	Epithelial_cells	0.00169551
PR5249_N.92	Epithelial_cells	0.00581674
PR5249_N.93	Epithelial_cells	0.000152677
PR5249_N.94	Epithelial_cells	0.00247626
PR5249_N.95	Epithelial_cells	0.00414294
PR5249_N.96	Epithelial_cells	0.00459182
PR5249_N.97	Epithelial_cells	1.11836e-06
PR5249_N.98	Epithelial_cells	0.0007459
PR5249_N.99	Epithelial_cells	0.00416727
PR5249_N.100	Epithelial_cells	0.00049068
PR5249_N.101	Epithelial_cells	0.000459347
PR5249_N.102	Epithelial_cells	0.00132056
PR5249_N.103	Epithelial_cells	0.000402613
PR5249_N.104	Epithelial_cells	0.00293443
PR5249_N.105	Epithelial_cells	0.00775866
PR5249_N.106	Epithelial_cells	7.90312e-06
PR5249_N.107	Epithelial_cells	0.00155006
PR5249_N.108	Epithelial_cells	0.00075676
PR5249_N.109	Monocyte	0.0300156
PR5249_N.110	Epithelial_cells	9.84524e-05
PR5249_N.111	Epithelial_cells	3.06456e-07
PR5249_N.112	Epithelial_cells	0.000492011
PR5249_N.113	Epithelial_cells	0.00434303
PR5249_N.114	Epithelial_cells	0.00044787
PR5249_N.115	Epithelial_cells	0.00221213
PR5249_N.116	Epithelial_cells	4.65853e-06
PR5249_N.117	Monocyte	0.0118955
PR5249_N.118	Epithelial_cells	0.0015282
PR5249_N.119	Epithelial_cells	0.00429239
PR5249_N.120	Epithelial_cells	0.0115102
PR5249_N.121	Epithelial_cells	0.000379519
PR5249_N.122	Epithelial_cells	1.9208e-05
PR5249_N.123	Epithelial_cells	0.00777521
PR5249_N.124	Epithelial_cells	9.08116e-05
PR5249_N.125	Epithelial_cells	0.000135303
PR5249_N.126	Epithelial_cells	0.0124439
PR5249_N.127	Epithelial_cells	0.000278637
PR5249_N.128	Epithelial_cells	0.00316358
PR5249_N.129	Epithelial_cells	0.00301289
PR5249_N.130	Epithelial_cells	0.0035107
PR5249_N.131	Epithelial_cells	0.00647487
PR5249_N.132	Epithelial_cells	0.00884025
PR5249_N.133	Macrophage	0.00805756
PR5249_N.134	Monocyte	0.0350453
PR5249_N.135	Epithelial_cells	0.000663099
PR5249_N.136	Epithelial_cells	1.7017e-06
PR5249_N.137	Monocyte	0.0276591
PR5249_N.138	Monocyte	0.0258367
PR5249_N.139	Epithelial_cells	0.000478931
PR5249_N.140	Epithelial_cells	0.000663894
PR5249_N.141	Monocytes	0.00258878
PR5249_N.142	Epithelial_cells	0.00216888
PR5249_N.143	Epithelial_cells	0.000174156
PR5249_N.144	Epithelial_cells	0.00598931
PR5249_N.145	Epithelial_cells	0.000243508
PR5249_N.146	Epithelial_cells	7.66896e-06
PR5249_N.147	Epithelial_cells	0.00367551
PR5249_N.148	Epithelial_cells	0.00161473
PR5249_N.149	Epithelial_cells	0.000708793
PR5249_N.150	Epithelial_cells	0.0035802
PR5249_N.151	Epithelial_cells	0.000277913
PR5249_N.152	Epithelial_cells	0.000305453
PR5249_N.153	Macrophage	0.0117039
PR5249_N.154	Monocyte	0.0294008
PR5249_N.155	Epithelial_cells	0.000654739
PR5249_N.156	Epithelial_cells	0.012326
PR5249_N.157	Epithelial_cells	0.00526598
PR5249_N.158	Epithelial_cells	0.00793179
PR5249_N.159	Epithelial_cells	4.12994e-05
PR5249_N.160	Epithelial_cells	3.28725e-05
PR5249_N.161	Epithelial_cells	5.15261e-07
PR5249_N.162	Epithelial_cells	0.000114987
PR5249_N.163	Monocyte	0.0303314
PR5249_N.164	Smooth_muscle_cells	0.0251711
PR5249_N.165	Epithelial_cells	1.59962e-06
PR5249_N.166	Epithelial_cells	4.95174e-06
PR5249_N.167	Epithelial_cells	0.0132882
PR5249_N.168	Epithelial_cells	0.00413521
PR5249_N.169	Epithelial_cells	0.00108898
PR5249_N.170	Monocyte	0.0399439
PR5249_N.171	Epithelial_cells	0.00307364
PR5249_N.172	Epithelial_cells	0.000818182
PR5249_N.173	Epithelial_cells	0.000532205
PR5249_N.174	Epithelial_cells	0.000656952
PR5249_N.175	Epithelial_cells	0.000230747
PR5249_N.176	Macrophage	0.0130848
PR5249_N.177	Epithelial_cells	0.0176004
PR5249_N.178	Epithelial_cells	0.000348761
PR5249_N.179	Epithelial_cells	0.000472609
PR5249_N.180	Epithelial_cells	0.000666449
PR5249_N.181	Epithelial_cells	0.00757799
PR5249_N.182	Epithelial_cells	0.00764598
PR5249_N.183	Epithelial_cells	3.66916e-05
PR5249_N.184	Monocyte	0.0174006
PR5249_N.185	Monocyte	0.0340891
PR5249_N.186	Epithelial_cells	0.0025477
PR5249_N.187	Epithelial_cells	0.00599138
PR5249_N.188	Epithelial_cells	0.019546
PR5249_N.189	Epithelial_cells	0.000581799
PR5249_N.190	Epithelial_cells	0.025017
PR5249_N.191	Epithelial_cells	0.00163997
PR5249_N.192	Epithelial_cells	1.60034e-07
PR5249_N.193	Epithelial_cells	0.00841147
PR5249_N.194	Epithelial_cells	2.84478e-05
PR5249_N.195	Epithelial_cells	7.98482e-05
PR5249_N.196	Epithelial_cells	0.00198032
PR5249_N.197	Epithelial_cells	0.035988
PR5249_N.198	Epithelial_cells	0.000620461
PR5249_N.199	Epithelial_cells	0.00691138
PR5249_N.200	Epithelial_cells	6.7437e-06
PR5249_N.201	Epithelial_cells	0.00199177
PR5249_N.202	Endothelial_cells	0.00359348
PR5249_N.203	Endothelial_cells	0.00815864
PR5249_N.204	Epithelial_cells	0.000541437
PR5249_N.205	Epithelial_cells	0.0128739
PR5249_N.206	Plasma cells	0.0682002
PR5249_N.207	Epithelial_cells	0.000690754
PR5249_N.208	Epithelial_cells	0.000252517
PR5249_N.209	Epithelial_cells	0.00214942
PR5249_N.210	Epithelial_cells	0.00030401
PR5249_N.211	Epithelial_cells	0.000734066
PR5249_N.212	Epithelial_cells	0.00332399
PR5249_N.213	Epithelial_cells	0.00035451
PR5249_N.214	Epithelial_cells	0.0224975
PR5249_N.215	Epithelial_cells	0.00117198
PR5249_N.216	Monocyte	0.0473364
PR5249_N.217	Epithelial_cells	4.17623e-05
PR5249_N.218	Endothelial_cells	0.00546054
PR5249_N.219	Epithelial_cells	0.000349632
PR5249_N.220	Epithelial_cells	2.62131e-05
PR5249_N.221	Epithelial_cells	0.000582303
PR5249_N.222	Epithelial_cells	0.00092578
PR5249_N.223	Epithelial_cells	1.1332e-05
PR5249_N.224	Epithelial_cells	0.000907354
PR5249_N.225	Epithelial_cells	0.00151368
PR5249_N.226	Epithelial_cells	0.000191651
PR5249_N.227	Epithelial_cells	0.00161266
PR5249_N.228	Epithelial_cells	0.00049808
PR5249_N.229	Epithelial_cells	0.000113599
PR5249_N.230	Monocytes	0.0537382
PR5249_N.231	Epithelial_cells	0.00738704
PR5249_N.232	Epithelial_cells	2.86267e-05
PR5249_N.233	Epithelial_cells	0.00110472
PR5249_N.234	Epithelial_cells	0.0036333
PR5249_N.235	Epithelial_cells	0.000192298
PR5249_N.236	Epithelial_cells	2.08945e-05
PR5249_N.237	Epithelial_cells	1.33237e-07
PR5249_N.238	Epithelial_cells	0.00691039
PR5249_N.239	Epithelial_cells	0.000277896
PR5249_N.240	Epithelial_cells	1.32654e-05
PR5249_N.241	Epithelial_cells	0.00013116
PR5249_N.242	Epithelial_cells	0.00182702
PR5249_N.243	Epithelial_cells	3.34767e-05
PR5249_N.244	Epithelial_cells	0.000113794
PR5249_N.245	Epithelial_cells	8.27113e-05
PR5249_N.246	Epithelial_cells	0.00154975
PR5249_N.247	Epithelial_cells	0.00102418
PR5249_N.248	Macrophage	0.00698331
PR5249_N.249	Epithelial_cells	0.000225421
PR5249_N.250	Epithelial_cells	0.0030093
PR5249_N.251	Epithelial_cells	0.00645011
PR5249_N.252	Macrophage	0.0170419
PR5249_N.253	Epithelial_cells	0.000420407
PR5249_N.254	Epithelial_cells	0.000690389
PR5249_N.255	Epithelial_cells	3.10535e-07
PR5249_N.256	Epithelial_cells	0.0618801
PR5249_N.257	Epithelial_cells	0.000745219
PR5249_N.258	Monocyte	0.024823
PR5249_N.259	Monocyte	0.0400691
PR5249_N.260	Epithelial_cells	3.08706e-06
PR5249_N.261	Epithelial_cells	0.00245973
PR5249_N.262	Endothelial_cells	0.00472379
PR5249_N.263	Epithelial_cells	1.35141e-05
PR5249_N.264	Epithelial_cells	9.63825e-05
PR5249_N.265	Epithelial_cells	0.014944
PR5249_N.266	Epithelial_cells	6.54835e-06
PR5249_N.267	Monocyte	0.0114875
PR5249_N.268	Epithelial_cells	6.07156e-06
PR5249_N.269	Epithelial_cells	0.00673912
PR5249_N.270	Epithelial_cells	0.000173038
PR5249_N.271	Monocyte	0.0347115
PR5249_N.272	Epithelial_cells	0.00437907
PR5249_N.273	Epithelial_cells	0.000409557
PR5249_N.274	Epithelial_cells	0.0402701
PR5249_N.275	Epithelial_cells	0.000622358
PR5249_N.276	Epithelial_cells	1.97945e-07
PR5249_N.277	Smooth_muscle_cells	0.016938
PR5249_N.278	Epithelial_cells	0.00366065
PR5249_N.279	Epithelial_cells	0.00165934
PR5249_N.280	Epithelial_cells	0.00566125
PR5249_N.281	Epithelial_cells	3.36435e-05
PR5249_N.282	Epithelial_cells	0.0045649
PR5249_N.283	Epithelial_cells	0.00782407
PR5249_N.284	Monocyte	0.00917808
PR5249_N.285	Epithelial_cells	0.00032421
PR5249_N.286	CD8+ Tem	0.0301489
PR5249_N.287	Epithelial_cells	0.000556879
PR5249_N.288	Epithelial_cells	0.00089823
PR5249_N.289	Epithelial_cells	0.00298529
PR5249_N.290	Epithelial_cells	0.000836628
PR5249_N.291	Epithelial_cells	0.0063291
PR5249_N.292	Macrophage	0.0123146
PR5249_N.293	Monocyte	0.0315589
PR5249_N.294	Epithelial_cells	0.000288022
PR5249_N.295	Monocyte	0.0206459
PR5249_N.296	Epithelial_cells	6.72279e-05
PR5249_N.297	Monocyte	0.0863754
PR5249_N.298	Epithelial_cells	0.00328381
PR5249_N.299	Epithelial_cells	6.78926e-05
PR5249_N.300	Epithelial_cells	9.75682e-05
PR5249_N.301	Epithelial_cells	0.00186764
PR5249_N.302	Apidocytes	0.037097
PR5249_N.303	Epithelial_cells	7.10803e-06
PR5249_N.304	Smooth_muscle_cells	0.0183085
PR5249_N.305	Epithelial_cells	4.05781e-06
PR5249_N.306	Epithelial_cells	3.25676e-07
PR5249_N.307	Epithelial_cells	0.00011824
PR5249_N.308	Epithelial_cells	7.22885e-05
PR5249_N.309	Epithelial_cells	0.00451062
PR5249_N.310	Epithelial_cells	0.00602882
PR5249_N.311	Epithelial_cells	0.00189831
PR5249_N.312	Epithelial_cells	0.000554682
PR5249_N.313	Epithelial_cells	0.000912102
PR5249_N.314	Epithelial_cells	0.000604927
PR5249_N.315	Epithelial_cells	5.02861e-05
PR5249_N.316	Epithelial_cells	0.00319585
PR5249_N.317	Epithelial_cells	5.27163e-05
PR5249_N.318	Epithelial_cells	0.000366517
PR5249_N.319	Epithelial_cells	2.25546e-07
PR5249_N.320	Monocytes	0.0756701
PR5249_N.321	Epithelial_cells	0.000108197
PR5249_N.322	Epithelial_cells	3.62622e-06
PR5249_N.323	Epithelial_cells	0.000669258
PR5249_N.324	Smooth_muscle_cells	0.0151234
PR5249_N.325	Epithelial_cells	0.00115012
PR5249_N.326	Monocyte	0.0228198
PR5249_N.327	Epithelial_cells	0.0136681
PR5249_N.328	Epithelial_cells	1.04617e-05
PR5249_N.329	Epithelial_cells	0.000596181
PR5249_N.330	Epithelial_cells	0.0120414
PR5249_N.331	Epithelial_cells	0.00298452
PR5249_N.332	Epithelial_cells	0.000394514
PR5249_N.333	Epithelial_cells	8.6621e-05
PR5249_N.334	Epithelial_cells	5.43084e-07
PR5249_N.335	Epithelial_cells	5.35815e-05
PR5249_N.336	Epithelial_cells	0.00116001
PR5249_N.337	Epithelial_cells	0.00121418
PR5249_N.338	Epithelial_cells	0.000444964
PR5249_N.339	Epithelial_cells	4.35725e-06
PR5249_N.340	Epithelial_cells	9.72761e-05
PR5249_N.341	Monocyte	0.0309216
PR5249_N.342	Epithelial_cells	0.000394361
PR5249_N.343	Epithelial_cells	0.00100001
PR5249_N.344	Epithelial_cells	0.000120086
PR5249_N.345	Epithelial_cells	0.000826081
PR5249_N.346	Epithelial_cells	0.00100191
PR5249_N.347	Epithelial_cells	0.00364567
PR5249_N.348	Epithelial_cells	0.0055084
PR5249_N.349	Epithelial_cells	2.20032e-07
PR5249_N.350	Epithelial_cells	1.75569e-05
PR5249_N.351	Epithelial_cells	0.00169479
PR5249_N.352	Epithelial_cells	0.000842665
PR5249_N.353	Smooth_muscle_cells	0.0224067
PR5249_N.354	Epithelial_cells	0.00650284
PR5249_N.355	Monocyte	0.0244021
PR5249_N.356	Epithelial_cells	0.00873104
PR5249_N.357	Epithelial_cells	6.19863e-05
PR5249_N.358	Macrophage	0.0125544
PR5249_N.359	Epithelial_cells	0.000225486
PR5249_N.360	Epithelial_cells	0.00188859
PR5249_N.361	Epithelial_cells	0.00229527
PR5249_N.362	Epithelial_cells	1.37706e-05
PR5249_N.363	Epithelial_cells	0.00664022
PR5249_N.364	Epithelial_cells	0.00403908
PR5249_N.365	Macrophage	0.010676
PR5249_N.366	Epithelial_cells	0.00119904
PR5249_N.367	Epithelial_cells	0.00476892
PR5249_N.368	Epithelial_cells	0.0520445
PR5249_N.369	Epithelial_cells	0.00472425
PR5249_N.370	Monocyte	0.0389079
PR5249_N.371	Epithelial_cells	0.00293726
PR5249_N.372	Epithelial_cells	0.00091535
PR5249_N.373	Epithelial_cells	0.000305506
PR5249_N.374	Epithelial_cells	0.00133861
PR5249_N.375	Epithelial_cells	9.25386e-06
PR5249_N.376	Epithelial_cells	0.000136608
PR5249_N.377	Epithelial_cells	1.3236e-06
PR5249_N.378	Macrophage	0.0211811
PR5249_N.379	Monocyte	0.0325383
PR5249_N.380	Monocyte	0.0355105
PR5249_N.381	Epithelial_cells	0.0135419
PR5249_N.382	Epithelial_cells	0.00740709
PR5249_N.383	Monocyte	0.015701
PR5249_N.384	Epithelial_cells	6.15773e-05
PR5249_N.385	Monocyte	0.0298753
PR5249_N.386	Epithelial_cells	1.13377e-05
PR5249_N.387	Epithelial_cells	0.0104463
PR5249_N.388	Epithelial_cells	3.13111e-05
PR5249_N.389	Epithelial_cells	0.000894216
PR5249_N.390	Endothelial_cells	0.00178385
PR5249_N.391	Monocyte	0.0564871
PR5249_N.392	Epithelial_cells	0.0683643
PR5249_N.393	Epithelial_cells	0.0020006
PR5249_N.394	Epithelial_cells	0.00381841
PR5249_N.395	Epithelial_cells	4.66947e-05
PR5249_N.396	Epithelial_cells	0.00340109
PR5249_N.397	Epithelial_cells	1.04324e-05
PR5249_N.398	Epithelial_cells	2.83326e-06
PR5249_N.399	Smooth_muscle_cells	0.020512
PR5249_N.400	Epithelial_cells	5.36699e-05
PR5249_N.401	Epithelial_cells	6.39121e-08
PR5249_N.402	Epithelial_cells	0.0010256
PR5249_N.403	Epithelial_cells	6.33314e-05
PR5249_N.404	Smooth_muscle_cells	0.0151126
PR5249_N.405	Epithelial_cells	3.34573e-06
PR5249_N.406	Epithelial_cells	0.0016991
PR5249_N.407	Epithelial_cells	0.00802999
PR5249_N.408	Monocyte	0.0376997
PR5249_N.409	Epithelial_cells	1.20875e-05
PR5249_N.410	Epithelial_cells	0.0462059
PR5249_N.411	Monocytes	0.0185274
PR5249_N.412	Epithelial_cells	0.000301519
PR5249_N.413	Epithelial_cells	0.000280367
PR5249_N.414	Epithelial_cells	0.000103799
PR5249_N.415	Epithelial_cells	0.000218963
PR5249_N.416	Monocyte	0.036362
PR5249_N.417	Epithelial_cells	0.00367008
PR5249_N.418	Epithelial_cells	0.00772903
PR5249_N.419	Epithelial_cells	0.0154963
PR5249_N.420	Epithelial_cells	0.00196495
PR5249_N.421	Epithelial_cells	0.00075504
PR5249_N.422	Monocytes	0.0291973
PR5249_N.423	Endothelial_cells	0.00394515
PR5249_N.424	Epithelial_cells	0.0065227
PR5249_N.425	Epithelial_cells	0.000218144
PR5249_N.426	Epithelial_cells	0.00191449
PR5249_N.427	Epithelial_cells	0.0359583
PR5249_N.428	Epithelial_cells	0.00874218
PR5249_N.429	Epithelial_cells	0.000835915
PR5249_N.430	Epithelial_cells	0.00132706
PR5249_N.431	Monocyte	0.0949452
PR5249_N.432	Epithelial_cells	0.00381528
PR5249_N.433	Epithelial_cells	3.21973e-05
PR5249_N.434	Epithelial_cells	0.00747278
PR5249_N.435	Epithelial_cells	6.20473e-06
PR5249_N.436	Epithelial_cells	8.81145e-05
PR5249_N.437	Monocyte	0.018201
PR5249_N.438	Epithelial_cells	0.0279847
PR5249_N.439	Epithelial_cells	4.51067e-08
PR5249_N.440	Epithelial_cells	7.6181e-06
PR5249_N.441	Epithelial_cells	0.00119898
PR5249_N.442	Epithelial_cells	0.0170038
PR5249_N.443	Epithelial_cells	0.000381594
PR5249_N.444	Endothelial_cells	0.00569562
PR5249_N.445	Epithelial_cells	0.000973548
PR5249_N.446	Epithelial_cells	4.37881e-05
PR5249_N.447	Epithelial_cells	0.00135073
PR5249_N.448	Epithelial_cells	0.00173118
PR5249_N.449	Epithelial_cells	4.02832e-05
PR5249_N.450	Epithelial_cells	0.00208341
PR5249_N.451	Epithelial_cells	0.00451614
PR5249_N.452	Epithelial_cells	0.000256243
PR5249_N.453	Epithelial_cells	0.00272503
PR5249_N.454	Epithelial_cells	0.0021753
PR5249_N.455	Epithelial_cells	0.00616459
PR5249_N.456	Monocyte	0.0504017
PR5249_N.457	Epithelial_cells	0.00019863
PR5249_N.458	Monocyte	0.0818064
PR5249_N.459	Epithelial_cells	0.0356429
PR5249_N.460	Monocyte	0.0701392
PR5249_N.461	Smooth_muscle_cells	0.0128015
PR5249_N.462	Epithelial_cells	0.028659
PR5249_N.463	CD8+ Tem	0.0452284
PR5249_N.464	Monocyte	0.0545517
PR5249_N.465	Epithelial_cells	0.000180306
PR5249_N.466	Epithelial_cells	0.00537984
PR5249_N.467	Macrophage	0.0137676
PR5249_N.468	Epithelial_cells	0.0356348
PR5249_N.469	Monocyte	0.054174
PR5249_N.470	Monocyte	0.0624694
PR5249_N.471	CD8+ Tem	0.0268472
PR5249_N.472	Epithelial_cells	0.00110591
PR5249_N.473	Monocyte	0.0506945
PR5249_N.474	Monocyte	0.0305606
PR5249_N.475	Epithelial_cells	0.00462915
PR5249_N.476	Epithelial_cells	0.000174258
PR5249_N.477	Epithelial_cells	3.05217e-05
PR5249_N.478	Epithelial_cells	0.00126218
PR5249_N.479	Epithelial_cells	0.00122544
PR5249_N.480	Macrophage	0.0118708
PR5249_N.481	Epithelial_cells	0.00138745
PR5249_N.482	Epithelial_cells	2.09844e-05
PR5249_N.483	CD8+ Tem	0.0283865
PR5249_N.484	Monocyte	0.0226643
PR5249_N.485	Monocyte	0.0638151
PR5249_N.486	Epithelial_cells	8.73404e-05
PR5249_N.487	Apidocytes	0.0264758
PR5249_N.488	Monocytes	0.0146475
PR5249_N.489	Epithelial_cells	0.000122783
PR5249_N.490	Smooth_muscle_cells	0.0179576
PR5249_N.491	Epithelial_cells	4.36136e-07
PR5249_N.492	Epithelial_cells	0.00145758
PR5249_N.493	Epithelial_cells	0.00363644
PR5249_N.494	Epithelial_cells	0.00876624
PR5249_N.495	Epithelial_cells	0.000186073
PR5249_N.496	Epithelial_cells	0.000676231
PR5249_N.497	Epithelial_cells	0.000106753
PR5249_N.498	CD8+ Tem	0.0353464
PR5249_N.499	Epithelial_cells	0.0192732
PR5249_N.500	Epithelial_cells	0.00623285
PR5249_N.501	Apidocytes	0.0398857
PR5249_N.502	CD8+ Tem	0.0278401
PR5249_N.503	CD8+ Tem	0.029531
PR5249_N.504	Smooth_muscle_cells	0.0291874
PR5249_N.505	Epithelial_cells	0.000644633
PR5249_N.506	Epithelial_cells	0.00699726
PR5249_N.507	Monocyte	0.0198059
PR5249_N.508	Epithelial_cells	0.0112295
PR5249_N.509	Macrophage	0.0132546
PR5249_N.510	CD8+ Tem	0.0268456
PR5249_N.511	CD8+ Tem	0.0536117
PR5249_N.512	Smooth_muscle_cells	0.0175257
PR5249_N.513	Monocyte	0.0792262
PR5249_N.514	Epithelial_cells	5.77476e-05
PR5249_N.515	CD8+ Tem	0.0317987
PR5249_N.516	Endothelial_cells	0.0140801
PR5249_N.517	Pre-B_cell_CD34-	0.0799415
PR5249_N.518	Epithelial_cells	6.77024e-06
PR5249_N.519	Epithelial_cells	0.00526744
PR5249_N.520	Epithelial_cells	3.8507e-06
PR5249_N.521	Epithelial_cells	0.0167412
PR5249_N.522	Epithelial_cells	0.000487418
PR5249_N.523	Epithelial_cells	0.00223876
PR5249_N.524	Epithelial_cells	0.000159889
PR5249_N.525	Epithelial_cells	2.23814e-06
PR5249_N.526	Epithelial_cells	6.44192e-06
PR5249_N.527	Epithelial_cells	0.000735059
PR5249_N.528	Epithelial_cells	0.000504569
PR5249_N.529	Macrophage	0.0384045
PR5249_N.530	Epithelial_cells	0.021303
PR5249_N.531	Epithelial_cells	6.28177e-05
PR5249_N.532	Monocyte	0.0332424
PR5249_N.533	Smooth_muscle_cells	0.0222594
PR5249_N.534	Epithelial_cells	0.0107722
PR5249_N.535	Monocyte	0.0267157
PR5249_N.536	Epithelial_cells	2.06261e-05
PR5249_N.537	Apidocytes	0.0272236
PR5249_N.538	Epithelial_cells	0.000736503
PR5249_N.539	Epithelial_cells	0.000288029
PR5249_N.540	Epithelial_cells	1.87485e-05
PR5249_N.541	Epithelial_cells	0.000250702
PR5249_N.542	Epithelial_cells	0.000154488
PR5249_N.543	Epithelial_cells	0.00295895
PR5249_N.544	CD8+ Tem	0.049034
PR5249_N.545	Epithelial_cells	9.6278e-05
PR5249_N.546	Epithelial_cells	0.000922298
PR5249_N.547	Epithelial_cells	0.00121129
PR5249_N.548	Monocytes	0.0164709
PR5249_N.549	Monocyte	0.0348625
PR5249_N.550	Monocyte	0.0370426
PR5249_N.551	Epithelial_cells	0.000197896
PR5249_N.552	Epithelial_cells	1.06524e-05
PR5249_N.553	Epithelial_cells	6.02021e-06
PR5249_N.554	Epithelial_cells	0.000183486
PR5249_N.555	Epithelial_cells	0.00114593
PR5249_N.556	CD8+ Tem	0.0296466
PR5249_N.557	Epithelial_cells	0.00210446
PR5249_N.558	Epithelial_cells	0.00284778
PR5249_N.559	Epithelial_cells	4.27569e-05
PR5249_N.560	Macrophage	0.00639718
PR5249_N.561	Epithelial_cells	0.000358072
PR5249_N.562	Epithelial_cells	0.000201893
PR5249_N.563	Monocyte	0.0627971
PR5249_N.564	Monocyte	0.0545147
PR5249_N.565	CD8+ Tem	0.0326762
PR5249_N.566	Epithelial_cells	4.84942e-06
PR5249_N.567	Epithelial_cells	0.000311865
PR5249_N.568	Epithelial_cells	0.000770538
PR5249_N.569	Apidocytes	0.0214288
PR5249_N.570	Epithelial_cells	0.00144933
PR5249_N.571	Epithelial_cells	0.00773318
PR5249_N.572	Monocyte	0.0770342
PR5249_N.573	Epithelial_cells	0.000490616
PR5249_N.574	Monocytes	0.0084714
PR5249_N.575	Smooth_muscle_cells	0.0174614
PR5249_N.576	Epithelial_cells	4.63789e-05
PR5249_N.577	Epithelial_cells	0.00765365
PR5249_N.578	Monocyte	0.0325561
PR5249_N.579	Epithelial_cells	6.90405e-05
PR5249_N.580	Epithelial_cells	0.000402491
PR5249_N.581	Epithelial_cells	0.000101903
PR5249_N.582	Epithelial_cells	0.0433324
PR5249_N.583	Smooth_muscle_cells	0.0154546
PR5249_N.584	Epithelial_cells	0.000173541
PR5249_N.585	Smooth_muscle_cells	0.0207798
PR5249_N.586	Epithelial_cells	0.00461577
PR5249_N.587	Epithelial_cells	5.56514e-06
PR5249_N.588	Epithelial_cells	0.000899477
PR5249_N.589	CD8+ Tem	0.045004
PR5249_N.590	Epithelial_cells	3.25677e-06
PR5249_N.591	Epithelial_cells	0.000562354
PR5249_N.592	Apidocytes	0.0309648
PR5249_N.593	Epithelial_cells	0.0134567
PR5249_N.594	Epithelial_cells	4.87056e-06
PR5249_N.595	Epithelial_cells	7.28172e-09
PR5249_N.596	Macrophage	0.0127695
PR5249_N.597	Epithelial_cells	0.000625515
PR5249_N.598	Epithelial_cells	0.000224925
PR5249_N.599	Epithelial_cells	0.00208801
PR5249_N.600	Monocyte	0.0686446
PR5249_N.601	Epithelial_cells	0.00120011
PR5249_N.602	Epithelial_cells	0.0027643
PR5249_N.603	Epithelial_cells	0.000208137
PR5249_N.604	Epithelial_cells	0.000289166
PR5249_N.605	Epithelial_cells	0.0608332
PR5249_N.606	Epithelial_cells	0.00736904
PR5249_N.607	Smooth_muscle_cells	0.0203358
PR5249_N.608	Epithelial_cells	4.72065e-05
PR5249_N.609	Epithelial_cells	3.91872e-05
PR5249_N.610	CD8+ Tem	0.0434697
PR5249_N.611	Smooth_muscle_cells	0.0137965
PR5249_N.612	Epithelial_cells	2.46097e-05
PR5249_N.613	Monocyte	0.0352167
PR5249_N.614	Endothelial_cells	0.00115825
PR5249_N.615	Endothelial_cells	0.00345748
PR5249_N.616	Epithelial_cells	0.000586372
PR5249_N.617	Epithelial_cells	3.36781e-05
PR5249_N.618	Monocyte	0.0251756
PR5249_N.619	Epithelial_cells	0.000570535
PR5249_N.620	Monocyte	0.010367
PR5249_N.621	CD8+ Tem	0.0429908
PR5249_N.622	Epithelial_cells	0.000522794
PR5249_N.623	Epithelial_cells	7.00299e-06
PR5249_N.624	Epithelial_cells	0.00029925
PR5249_N.625	Epithelial_cells	2.42795e-05
PR5249_N.626	Epithelial_cells	0.000312617
PR5249_N.627	CD8+ Tem	0.0359795
PR5249_N.628	Epithelial_cells	0.0237559
PR5249_N.629	Monocyte	0.0333815
PR5249_N.630	Epithelial_cells	0.00803117
PR5249_N.631	Apidocytes	0.0311139
PR5249_N.632	Macrophage	0.0148818
PR5249_N.633	Epithelial_cells	0.0042614
PR5249_N.634	Monocyte	0.0328775
PR5249_N.635	Epithelial_cells	0.000212697
PR5249_N.636	Epithelial_cells	0.00039007
PR5249_N.637	Epithelial_cells	0.00284778
PR5249_N.638	Macrophage	0.0329131
PR5249_N.639	Epithelial_cells	6.85115e-05
PR5249_N.640	CD8+ Tem	0.0530927
PR5249_N.641	CD8+ Tem	0.0503529
PR5249_N.642	Monocyte	0.0428722
PR5249_N.643	CD8+ Tem	0.0502662
PR5249_N.644	Smooth_muscle_cells	0.0196824
PR5249_N.645	Monocyte	0.0855096
PR5249_N.646	Epithelial_cells	0.000183968
PR5249_N.647	Epithelial_cells	1.50323e-05
PR5249_N.648	Epithelial_cells	0.00197934
PR5249_N.649	Epithelial_cells	1.47483e-05
PR5249_N.650	Epithelial_cells	2.01347e-05
PR5249_N.651	Epithelial_cells	0.00711403
PR5249_N.652	Epithelial_cells	0.00393928
PR5249_N.653	Epithelial_cells	0.000945892
PR5249_N.654	Monocyte	0.0409583
PR5249_N.655	Epithelial_cells	0.000989451
PR5249_N.656	Smooth_muscle_cells	0.0129144
PR5249_N.657	Epithelial_cells	0.00370394
PR5249_N.658	Monocytes	0.0318701
PR5249_N.659	Epithelial_cells	0.0014733
PR5249_N.660	CD8+ Tem	0.0383926
PR5249_N.661	Monocyte	0.0700301
PR5249_N.662	CD8+ Tem	0.0263018
PR5249_N.663	Epithelial_cells	1.91323e-05
PR5249_N.664	Epithelial_cells	0.000817154
PR5249_N.665	Monocyte	0.0241292
PR5249_N.666	Epithelial_cells	0.00367926
PR5249_N.667	Epithelial_cells	0.00714575
PR5249_N.668	CD8+ Tem	0.0304967
PR5249_N.669	Epithelial_cells	3.6891e-06
PR5249_N.670	Epithelial_cells	0.000783109
PR5249_N.671	Epithelial_cells	0.00192672
PR5249_N.672	Epithelial_cells	0.000167811
PR5249_N.673	Epithelial_cells	0.000918587
PR5249_N.674	Monocyte	0.0366152
PR5249_N.675	Epithelial_cells	0.000471904
PR5249_N.676	Epithelial_cells	0.000703794
PR5249_N.677	Epithelial_cells	0.00845347
PR5249_N.678	Epithelial_cells	0.00312662
PR5249_N.679	Epithelial_cells	0.000834113
PR5249_N.680	Epithelial_cells	0.0127734
PR5249_N.681	Epithelial_cells	2.49598e-06
PR5249_N.682	Epithelial_cells	0.000143191
PR5249_N.683	Monocyte	0.0289837
PR5249_N.684	Monocyte	0.0938193
PR5249_N.685	Monocyte	0.0568295
PR5249_N.686	Epithelial_cells	4.92453e-07
PR5249_N.687	Epithelial_cells	0.00033255
PR5249_N.688	Epithelial_cells	2.78428e-05
PR5249_N.689	Monocyte	0.0374458
PR5249_N.690	Epithelial_cells	0.000385126
PR5249_N.691	Epithelial_cells	6.76912e-08
PR5249_N.692	Epithelial_cells	0.000879662
PR5249_N.693	Endothelial_cells	0.00263224
PR5249_N.694	Apidocytes	0.0559564
PR5249_N.695	Epithelial_cells	0.000523416
PR5249_N.696	Epithelial_cells	2.07834e-05
PR5249_N.697	Epithelial_cells	0.000482455
PR5249_N.698	Epithelial_cells	0.00653658
PR5249_N.699	Epithelial_cells	0.000109768
PR5249_N.700	Epithelial_cells	0.0778589
PR5249_N.701	Endothelial_cells	0.00537076
PR5249_N.702	Epithelial_cells	0.0136426
PR5249_N.703	Epithelial_cells	0.000154185
PR5249_N.704	Epithelial_cells	0.000489118
PR5249_N.705	Epithelial_cells	9.28808e-05
PR5249_N.706	Apidocytes	0.0244036
PR5249_N.707	Epithelial_cells	0.0615789
PR5249_N.708	Smooth_muscle_cells	0.0224044
PR5249_N.709	Monocytes	0.0967422
PR5249_N.710	Monocyte	0.0684985
PR5249_N.711	CD8+ Tem	0.0282965
PR5249_N.712	Monocyte	0.0373092
PR5249_N.713	Epithelial_cells	0.013033
PR5249_N.714	Monocyte	0.0892703
PR5249_N.715	CD8+ Tem	0.0490607
PR5249_N.716	Smooth_muscle_cells	0.017282
PR5249_N.717	Epithelial_cells	2.8603e-05
PR5249_N.718	Epithelial_cells	0.00210228
PR5249_N.719	Epithelial_cells	0.00828694
PR5249_N.720	Monocyte	0.0474784
PR5249_N.721	Epithelial_cells	0.00854603
PR5249_N.722	Epithelial_cells	0.00918456
PR5249_N.723	Monocyte	0.0177074
PR5249_N.724	Epithelial_cells	7.1323e-05
PR5249_N.725	Apidocytes	0.0342221
PR5249_N.726	Epithelial_cells	0.000819627
PR5249_N.727	Epithelial_cells	0.0231443
PR5249_N.728	Smooth_muscle_cells	0.0178497
PR5249_N.729	Epithelial_cells	4.34957e-05
PR5249_N.730	Monocyte	0.00979422
PR5249_N.731	Epithelial_cells	0.00948236
PR5249_N.732	Endothelial_cells	0.00136081
PR5249_N.733	Monocyte	0.0632964
PR5249_N.734	Monocyte	0.0592556
PR5249_N.735	Epithelial_cells	0.00200488
PR5249_N.736	Epithelial_cells	0.00252815
PR5249_N.737	Epithelial_cells	0.00860464
PR5249_N.738	Epithelial_cells	6.2506e-05
PR5249_N.739	Epithelial_cells	0.000260525
PR5249_N.740	Epithelial_cells	0.00216871
PR5249_N.741	Epithelial_cells	0.00011742
PR5249_N.742	Epithelial_cells	0.0125018
PR5249_N.743	Epithelial_cells	0.000705071
PR5249_N.744	Monocyte	0.0489794
PR5249_N.745	Epithelial_cells	1.79324e-05
PR5249_N.746	Apidocytes	0.0306432
PR5249_N.747	Epithelial_cells	0.0118668
PR5249_N.748	Epithelial_cells	0.000119896
PR5249_N.749	Monocytes	0.0076301
PR5249_N.750	Epithelial_cells	0.0167151
PR5249_N.751	Monocyte	0.0576841
PR5249_N.752	Smooth_muscle_cells	0.00956636
PR5249_N.753	Epithelial_cells	0.00845963
PR5249_N.754	Epithelial_cells	3.71369e-06
PR5249_N.755	Epithelial_cells	0.0116208
PR5249_N.756	Endothelial_cells	0.00658228
PR5249_N.757	Monocyte	0.0559305
PR5249_N.758	Monocyte	0.0527901
PR5249_N.759	Epithelial_cells	2.48862e-07
PR5249_N.760	Endothelial_cells	0.00386216
PR5249_N.761	Epithelial_cells	3.38612e-05
PR5249_N.762	CD8+ Tem	0.0669664
PR5249_N.763	Epithelial_cells	2.46571e-05
PR5249_N.764	Epithelial_cells	0.000584751
PR5249_N.765	Epithelial_cells	0.00434555
PR5249_N.766	Epithelial_cells	0.000795874
PR5249_N.767	Epithelial_cells	8.3683e-05
PR5249_N.768	Epithelial_cells	0.00548945
PR5249_N.769	Epithelial_cells	0.000229083
PR5249_N.770	Epithelial_cells	0.0192724
PR5249_N.771	Epithelial_cells	0.0112761
PR5249_N.772	Monocyte	0.0256905
PR5249_N.773	Epithelial_cells	0.0118621
PR5249_N.774	Monocyte	0.0679063
PR5249_N.775	Monocyte	0.0422865
PR5249_N.776	Epithelial_cells	0.00143673
PR5249_N.777	Epithelial_cells	0.00495114
PR5249_N.778	Epithelial_cells	0.00104538
PR5249_N.779	Monocyte	0.0185407
PR5249_N.780	Monocyte	0.064616
PR5249_N.781	Epithelial_cells	0.00585694
PR5249_N.782	Epithelial_cells	4.78617e-06
PR5249_N.783	Epithelial_cells	0.000238723
PR5249_N.784	Epithelial_cells	0.00773772
PR5249_N.785	Epithelial_cells	1.55288e-06
PR5249_N.786	Epithelial_cells	0.00427839
PR5249_N.787	Epithelial_cells	0.0112438
PR5249_N.788	Epithelial_cells	0.0100684
PR5249_N.789	Epithelial_cells	0.000777577
PR5249_N.790	Epithelial_cells	3.52024e-05
PR5249_N.791	Epithelial_cells	0.00481262
PR5249_N.792	Smooth_muscle_cells	0.0322763
PR5249_N.793	Monocyte	0.0901123
PR5249_N.794	Epithelial_cells	0.00622367
PR5249_N.795	Epithelial_cells	0.00578902
PR5249_N.796	Monocyte	0.0202573
PR5249_N.797	Epithelial_cells	0.0102817
PR5249_N.798	Epithelial_cells	0.000239073
PR5249_N.799	Epithelial_cells	0.000583394
PR5249_N.800	CD8+ Tem	0.0713143
PR5249_N.801	Epithelial_cells	0.00175686
PR5249_N.802	CD8+ Tem	0.0455344
PR5249_N.803	CD8+ Tem	0.0446704
PR5249_N.804	Epithelial_cells	0.00989539
PR5249_N.805	Endothelial_cells	0.00672705
PR5249_N.806	Epithelial_cells	0.00045123
PR5249_N.807	Epithelial_cells	0.00115148
PR5249_N.808	Epithelial_cells	0.000755203
PR5249_N.809	Epithelial_cells	0.00421192
PR5249_N.810	Epithelial_cells	0.00332724
PR5249_N.811	Epithelial_cells	5.41924e-06
PR5249_N.812	Epithelial_cells	0.0194219
PR5249_N.813	Monocyte	0.0906423
PR5249_N.814	Monocyte	0.0302251
PR5249_N.815	Epithelial_cells	0.00118174
PR5249_N.816	Monocyte	0.0433804
PR5249_N.817	CD8+ Tem	0.0701281
PR5249_N.818	Epithelial_cells	0.000343589
PR5249_N.819	Apidocytes	0.023654
PR5249_N.820	Epithelial_cells	0.0294203
PR5249_N.821	Smooth_muscle_cells	0.0186064
PR5249_N.822	Epithelial_cells	0.000488834
PR5249_N.823	Epithelial_cells	0.000769097
PR5249_N.824	Epithelial_cells	1.69806e-05
PR5249_N.825	Endothelial_cells	0.00302799
PR5249_N.826	Epithelial_cells	0.000867986
PR5249_N.827	Epithelial_cells	0.00669255
PR5249_N.828	Epithelial_cells	4.59965e-05
PR5249_N.829	CD8+ Tem	0.0518804
PR5249_N.830	Epithelial_cells	0.0128094
PR5249_N.831	Epithelial_cells	0.00123313
PR5249_N.832	Epithelial_cells	1.16893e-05
PR5249_N.833	Epithelial_cells	0.0143005
PR5249_N.834	Epithelial_cells	0.00408396
PR5249_N.835	Epithelial_cells	6.75158e-05
PR5249_N.836	Epithelial_cells	0.000464936
PR5249_N.837	Epithelial_cells	0.0101887
PR5249_N.838	Epithelial_cells	0.000457137
PR5249_N.839	Epithelial_cells	3.65635e-06
PR5249_N.840	Epithelial_cells	0.011102
PR5249_N.841	Epithelial_cells	0.00608806
PR5249_N.842	Epithelial_cells	0.0186649
PR5249_N.843	Epithelial_cells	0.000149752
PR5249_N.844	Epithelial_cells	0.0270589
PR5249_N.845	Epithelial_cells	0.00883634
PR5249_N.846	Epithelial_cells	0.0025124
PR5249_N.847	Epithelial_cells	0.000238178
PR5249_N.848	Epithelial_cells	3.18245e-06
PR5249_N.849	Epithelial_cells	0.000624237
PR5249_N.850	Epithelial_cells	0.000186448
PR5249_N.851	Epithelial_cells	0.00542075
PR5249_N.852	Epithelial_cells	0.00207103
PR5249_N.853	Epithelial_cells	0.000462676
PR5249_N.854	Epithelial_cells	0.00697356
PR5249_N.855	Epithelial_cells	0.00192257
PR5249_N.856	Epithelial_cells	0.000261365
PR5249_N.857	Epithelial_cells	0.000779007
PR5249_N.858	Epithelial_cells	0.000376474
PR5249_N.859	Epithelial_cells	3.6585e-05
PR5249_N.860	Epithelial_cells	0.011241
PR5249_N.861	Epithelial_cells	0.010788
PR5249_N.862	Epithelial_cells	0.00621984
PR5249_N.863	Epithelial_cells	0.00103483
PR5249_N.864	Epithelial_cells	0.000235918
PR5249_N.865	Epithelial_cells	0.00130146
PR5249_N.866	Epithelial_cells	0.0022457
PR5249_N.867	Epithelial_cells	0.000280218
PR5249_N.868	Epithelial_cells	0.000843275
PR5249_N.869	Epithelial_cells	0.000881298
PR5249_N.870	Epithelial_cells	0.000282155
PR5249_N.871	Epithelial_cells	0.001505
PR5249_N.872	Epithelial_cells	0.0102237
PR5249_N.873	Epithelial_cells	0.000947854
PR5249_N.874	Epithelial_cells	0.00325816
PR5249_N.875	Epithelial_cells	0.00156697
PR5249_N.876	Epithelial_cells	0.0019122
PR5249_N.877	Epithelial_cells	0.00116438
PR5249_N.878	Monocytes	0.0378607
PR5249_N.879	Epithelial_cells	0.00728679
PR5249_N.880	Macrophage	0.0160418
PR5249_N.881	Epithelial_cells	0.000484515
PR5249_N.882	Monocyte	0.0142748
PR5249_N.883	Monocyte	0.022071
PR5249_N.884	Epithelial_cells	0.000817069
PR5249_N.885	Epithelial_cells	0.000423057
PR5249_N.886	Epithelial_cells	0.000174439
PR5249_N.887	Epithelial_cells	0.0104107
PR5249_N.888	Epithelial_cells	9.27098e-06
PR5249_N.889	Epithelial_cells	0.000593925
PR5249_N.890	Epithelial_cells	8.62179e-05
PR5249_N.891	Epithelial_cells	0.00472431
PR5249_N.892	Epithelial_cells	0.00175789
PR5249_N.893	Epithelial_cells	0.00913266
PR5249_N.894	Epithelial_cells	0.00069822
PR5249_N.895	Epithelial_cells	0.000513559
PR5249_N.896	Epithelial_cells	0.010727
PR5249_N.897	Epithelial_cells	0.00243668
PR5249_N.898	Epithelial_cells	0.000244004
PR5249_N.899	Epithelial_cells	1.46199e-06
PR5249_N.900	Epithelial_cells	2.20524e-07
PR5249_N.901	Epithelial_cells	0.00208416
PR5249_N.902	Epithelial_cells	0.00521854
PR5249_N.903	Epithelial_cells	0.00813992
PR5249_N.904	Epithelial_cells	0.00025888
PR5249_N.905	Epithelial_cells	0.000502437
PR5249_N.906	Epithelial_cells	0.00196102
PR5249_N.907	Monocytes	0.0266206
PR5249_N.908	Epithelial_cells	2.53759e-05
PR5249_N.909	Epithelial_cells	8.16772e-07
PR5249_N.910	Epithelial_cells	6.48107e-05
PR5249_N.911	Epithelial_cells	0.00562648
PR5249_N.912	Epithelial_cells	0.00153072
PR5249_N.913	Epithelial_cells	0.00207743
PR5249_N.914	Smooth_muscle_cells	0.00681988
PR5249_N.915	Epithelial_cells	1.98738e-05
PR5249_N.916	Epithelial_cells	8.0468e-05
PR5249_N.917	Epithelial_cells	0.0186987
PR5249_N.918	Epithelial_cells	5.34475e-06
PR5249_N.919	Epithelial_cells	0.00564498
PR5249_N.920	Epithelial_cells	0.00877165
PR5249_N.921	Monocytes	0.0605449
PR5249_N.922	Epithelial_cells	0.000111091
PR5249_N.923	Epithelial_cells	0.000127359
PR5249_N.924	Epithelial_cells	0.00146957
PR5249_N.925	Epithelial_cells	0.000893473
PR5249_N.926	Epithelial_cells	0.00139116
PR5249_N.927	Epithelial_cells	3.15279e-05
PR5249_N.928	Epithelial_cells	0.0044678
PR5249_N.929	Epithelial_cells	0.0225076
PR5249_N.930	Epithelial_cells	0.000555116
PR5249_N.931	Smooth_muscle_cells	0.0306645
PR5249_N.932	Epithelial_cells	0.000233939
PR5249_N.933	Epithelial_cells	0.00109361
PR5249_N.934	Epithelial_cells	5.89435e-05
PR5249_N.935	Epithelial_cells	0.0123773
PR5249_N.936	Epithelial_cells	0.00228625
PR5249_N.937	Epithelial_cells	0.0018654
PR5249_N.938	Endothelial_cells	0.00312759
PR5249_N.939	Epithelial_cells	0.000113712
PR5249_N.940	Epithelial_cells	0.00137048
PR5249_N.941	Epithelial_cells	0.0023307
PR5249_N.942	Epithelial_cells	0.00172346
PR5249_N.943	Epithelial_cells	7.06318e-05
PR5249_N.944	Epithelial_cells	0.00503139
PR5249_N.945	Epithelial_cells	2.2435e-05
PR5249_N.946	Epithelial_cells	5.78112e-05
PR5249_N.947	Epithelial_cells	0.00672445
PR5249_N.948	Epithelial_cells	0.00222854
PR5249_N.949	Epithelial_cells	0.00378229
PR5249_N.950	Epithelial_cells	4.08817e-06
PR5249_N.951	Epithelial_cells	0.0128864
PR5249_N.952	Epithelial_cells	0.00150893
PR5249_N.953	Epithelial_cells	0.00331767
PR5249_N.954	Epithelial_cells	0.0122083
PR5249_N.955	Epithelial_cells	0.00214051
PR5249_N.956	Epithelial_cells	0.00301886
PR5249_N.957	Epithelial_cells	0.00565901
PR5249_N.958	Epithelial_cells	6.22556e-05
PR5249_N.959	Epithelial_cells	2.86085e-05
PR5249_N.960	Epithelial_cells	0.00646499
PR5249_N.961	Smooth_muscle_cells	0.0256842
PR5249_N.962	Epithelial_cells	0.000235795
PR5249_N.963	Epithelial_cells	0.000319259
PR5249_N.964	Epithelial_cells	0.0147574
PR5249_N.965	Epithelial_cells	0.000820966
PR5249_N.966	Epithelial_cells	0.00113838
PR5249_N.967	Epithelial_cells	1.15851e-06
PR5249_N.968	Epithelial_cells	0.00161655
PR5249_N.969	Epithelial_cells	1.21555e-05
PR5249_N.970	Epithelial_cells	0.000209181
PR5249_N.971	Epithelial_cells	0.0286414
PR5249_N.972	Epithelial_cells	0.00868142
PR5249_N.973	Epithelial_cells	0.00581623
PR5249_N.974	Epithelial_cells	0.00451799
PR5249_N.975	Epithelial_cells	0.0135626
PR5249_N.976	Epithelial_cells	0.00043429
PR5249_N.977	Epithelial_cells	8.24263e-06
PR5249_N.978	Epithelial_cells	7.2151e-05
PR5249_N.979	Epithelial_cells	0.000287286
PR5249_N.980	Epithelial_cells	9.76937e-05
PR5249_N.981	Epithelial_cells	0.0073935
PR5249_N.982	Endothelial_cells	0.00363371
PR5249_N.983	Monocyte	0.0192889
PR5249_N.984	Epithelial_cells	0.00599898
PR5249_N.985	Epithelial_cells	0.000260797
PR5249_N.986	Epithelial_cells	0.000727765
PR5249_N.987	Epithelial_cells	0.00175919
PR5249_N.988	Epithelial_cells	0.00114871
PR5249_N.989	Epithelial_cells	0.00415196
PR5249_N.990	Epithelial_cells	0.00136082
PR5249_N.991	Macrophage	0.0144798
PR5249_N.992	Epithelial_cells	0.00737865
PR5249_N.993	Epithelial_cells	0.000277326
PR5249_N.994	Epithelial_cells	0.00243847
PR5249_N.995	Epithelial_cells	0.0117847
PR5249_N.996	Epithelial_cells	0.000618903
PR5249_N.997	Epithelial_cells	0.00344082
PR5249_N.998	Epithelial_cells	5.20996e-06
PR5249_N.999	Epithelial_cells	0.000373741
PR5249_N.1000	Epithelial_cells	0.000572895
PR5249_N.1001	Epithelial_cells	0.000881017
PR5249_N.1002	Epithelial_cells	0.0136128
PR5249_N.1003	Endothelial_cells	0.00172492
PR5249_N.1004	Monocyte	0.0285317
PR5249_N.1005	Epithelial_cells	0.000300379
PR5249_N.1006	Smooth_muscle_cells	0.0302736
PR5249_N.1007	Epithelial_cells	0.0294261
PR5249_N.1008	Epithelial_cells	0.000618216
PR5249_N.1009	Epithelial_cells	0.000314553
PR5249_N.1010	Epithelial_cells	0.0170586
PR5249_N.1011	Epithelial_cells	0.00423317
PR5249_N.1012	Epithelial_cells	0.000951379
PR5249_N.1013	Epithelial_cells	4.70154e-05
PR5249_N.1014	Epithelial_cells	0.000562723
PR5249_N.1015	Epithelial_cells	0.00216884
PR5249_N.1016	Epithelial_cells	0.000690436
PR5249_N.1017	Monocyte	0.0321319
PR5249_N.1018	Monocyte	0.0439528
PR5249_N.1019	Monocyte	0.0521038
PR5249_N.1020	Epithelial_cells	0.00122773
PR5249_N.1021	Epithelial_cells	0.00772806
PR5249_N.1022	Epithelial_cells	0.000209111
PR5249_N.1023	Epithelial_cells	1.32265e-05
PR5249_N.1024	Epithelial_cells	0.00635049
PR5249_N.1025	Monocyte	0.028195
PR5249_N.1026	Monocytes	0.0396274
PR5249_N.1027	Epithelial_cells	0.0409694
PR5249_N.1028	Epithelial_cells	0.000434763
PR5249_N.1029	Epithelial_cells	0.00052415
PR5249_N.1030	Epithelial_cells	8.32664e-06
PR5249_N.1031	Monocyte	0.0806347
PR5249_N.1032	Epithelial_cells	0.0233268
PR5249_N.1033	Monocyte	0.0189984
PR5249_N.1034	Epithelial_cells	0.0021845
PR5249_N.1035	Macrophage	0.00673309
PR5249_N.1036	Epithelial_cells	0.00595449
PR5249_N.1037	Monocyte	0.0296556
PR5249_N.1038	Epithelial_cells	6.38511e-05
PR5249_N.1039	Epithelial_cells	0.000329184
PR5249_N.1040	Epithelial_cells	0.00101263
PR5249_N.1041	Epithelial_cells	0.00202232
PR5249_N.1042	Epithelial_cells	0.000720923
PR5249_N.1043	Epithelial_cells	0.00201751
PR5249_N.1044	Epithelial_cells	0.00221327
PR5249_N.1045	Epithelial_cells	0.000847587
PR5249_N.1046	Epithelial_cells	0.00983609
PR5249_N.1047	Epithelial_cells	3.02644e-06
PR5249_N.1048	Epithelial_cells	2.25527e-05
PR5249_N.1049	Macrophage	0.00737155
PR5249_N.1050	Epithelial_cells	0.00370187
PR5249_N.1051	Epithelial_cells	7.65035e-07
PR5249_N.1052	Epithelial_cells	0.000143361
PR5249_N.1053	Epithelial_cells	0.00367739
PR5249_N.1054	Epithelial_cells	0.00481687
PR5249_N.1055	Epithelial_cells	0.038738
PR5249_N.1056	Epithelial_cells	0.00101223
PR5249_N.1057	Monocyte	0.0307924
PR5249_N.1058	Epithelial_cells	8.62697e-05
PR5249_N.1059	Epithelial_cells	0.0200723
PR5249_N.1060	Epithelial_cells	1.24124e-06
PR5249_N.1061	Epithelial_cells	2.70852e-06
PR5249_N.1062	Apidocytes	0.0262427
PR5249_N.1063	Epithelial_cells	0.00351991
PR5249_N.1064	Epithelial_cells	0.000106575
PR5249_N.1065	Monocytes	0.0297622
[truncated: 19,744 more rows]
