# Supplementary material for: Single-cell analysis of human primary prostate cancer reveals the heterogeneity of tumor-associated epithelial cell states
Source: Nat Commun. 2022 Jan 10;13:141. doi: 10.1038/s41467-021-27322-4 (PMC8748675; doi:10.1038/s41467-021-27322-4)
Supplement: Supplementary file 3 — Supplementary Dataset 2 [file 41467_2021_27322_MOESM3_ESM.xlsx]

## Sheet: Normal Signature
BE	Club	Hillock	LE	NE	Endothelial cells	Fibroblast	Smooth muscle	T-cells	Myeloid cells	B-cells
DST	BIK	AQP3	ACPP	AOC1	PECAM1	PLIN2	ACTA2	CD2	CD163	CD19
ZFP36L2	CEACAM5	CDKN2B	ALDH1A3	ADARB2	VWF	ADM	ACTG2	CD3D	CD14	CD79A
CAV1	CP	CLDN4	KLK3	ADCY2	CDH5	AEBP1	ADRA2A	CD3E	CSF1R	CD79B
CAV2	CRABP2	CLDN7	DBI	ANK1	CLDN5	ANXA5	SLC25A4	CD3G	C1QC	BLK
CLU	CYP1B1	CSTB	EFNA1	ANK2	PLVAP	APOD	RHOB	CD8A	VSIG4	MS4A1
DEFB1	CYP3A5	AKR1C2	FDPS	AOX1	ECSCR	APOE	ZFHX3	SIRPG	C1QA	BANK1
HBEGF	FOXO3	SERPINB1	HMGCS1	APLP1	SLCO2A1	RND3	BGN	TIGIT	FCER1G	IGLL3P
EDN1	FTH1	EMP1	IDH2	ARHGDIG	CCL14	CCND1	KLF9	GZMK	F13A1	FCRL1
F3	GLUL	IGFBP3	IL6ST	ARSA	MMRN1	BNIP3L	CALD1	ITK	TYROBP	PAX5
FHL2	LCN2	IL1RN	INSIG1	ASCL1	MYCT1	SERPING1	CKB	SH2D1A	MSR1	CLEC17A
KRT5	MMP7	KRT13	JUN	ASGR2	KDR	C1R	CNN1	CD247	C1QB	CD22
KRT14	CEACAM6	MUC3A	KLK2	KIF1A	TM4SF18	C1S	CPM	PRF1	MS4A4A	BCL11A
KRT15	PI3	OAS1	LMO7	HCN2	TIE1	C7	CREM	NKG7	FPR1	VPREB3
KRT17	PIGR	PIM1	MSMB	CXCR5	ERG	CCK	CSRP1	IL2RB	S100A9	HLA-DOB
S100A2	S100A6	PPARG	MT1F	LDLRAD4	FABP4	CEBPB	DES	SH2D2A	IGSF6	STAP1
STK17A	SAA1	CCL20	MT1G	CA7	SDPR	COL6A1	EPAS1	KLRK1	LILRB4	FAM129C
PHLDA1	CXCL6	SDC1	NKX3-1	CA8	HYAL2	COL6A2	EPS8	ZAP70	FPR3	TLR10
RGCC	SLPI	SNCG	PLA2G2A	CACNA1A	FLT4	COL6A3	FHL1	CD7	SIGLEC1	RALGPS2
HSPA14	TSPAN3	DHRS9	FXYD3	CALCA	EGFL7	CST3	FOXC2	CST7	LILRA1	AFF3
	PDZK1IP1	TRIM3	PPP3CA	CBLB	ESAM	CTSK	FLNA	LAT	LYZ	POU2AF1
	WFDC2	APOBEC2	RAB27B	CLGN	CXorf36	DCN	FRZB	PYHIN1	HK3	CXCR5
	VSIG2	CLCA4	ST6GAL1	CFTR	TEK	DPT	GJA4	SLA2	SLC11A1	PLCG2
	FCF1	HEBP2	SLC12A2	CGA	TSPAN18	LPAR1	GPX3	STAT4	CSF3R	HVCN1
	SCCPDH	DAPP1	SORD	CHGB	EMCN	EMP3	NR4A1	CD6	CD300E	CCR6
	TMEM165	LYPD3	SSR4	CHN1	MMRN2	FBLN1	HSPB1	CCL5	PILRA	P2RX5
	PPDPF	SDCBP2	TSPAN8	COL9A2	ELTD1	FBLN2	ID4	CD96	FCGR3A	BLNK
	SRD5A3	DDIT4	TMPRSS2	CRMP1	PDE2A	EFEMP1	JUNB	TC2N	AIF1	KIAA0226L
	SCGB3A1	TMPRSS4	SOCS2	CRY2	NOS3	FGF2	LPP	FYN	SIGLEC9	POU2F2
	TMEM45B	C9orf16	KLK4	CST1	ROBO4	FGF7	BCAM	LCK	FCGR1C	IRF8
	FAM3D		NAMPT	DAB1	APOLD1	FGFR1	MAT2A	TCF7	OLR1	FCRLA
	RHOV		SERF2	DDC	PTPRB	GEM	MFGE8	TOX	TLR2	CD37
	REEP3		CIB1	DNASE1L3	RHOJ	GPM6B	MT1A	IL32	LILRB2
			KLK11	DYNC1I1	RAMP2	CXCL1	MYH10	SPOCK2	C5AR1
			ABHD2	DPP4	GPR116	GSN	MYL6	SKAP1	FCGR1A
			CDC42EP4	DPYSL3	F2RL3	GSTM3	MYLK	CD28	MS4A6A
			SH3BP4	DR1	JUP	CFH	NDUFA4	CBLB	C3AR1
			SLC39A6	DTNA	CCBP2	HSD11B1	NDUFS2	APOBEC3G	HCK
			SPDEF	ELAVL3	GPR146	HSPA5	NOTCH3	PRDM1	IL4I1
			PART1	ELAVL4	RGS16	IGF1	PCP4		LST1
			MPC2	ENO2	TSPAN7	IGFBP2	PDGFRB		LILRA5
			UQCRQ	EPHA4	RAMP3	IL6	PDK4		CSTA
			RPS27L	EPHB1	PLA2G4C	CXCL8	FXYD1		IFI30
			RDH11	ERBB4	TGM2	INHBA	PLN		CD68
			GOLM1	ERCC4	LDB2	KCNK1	RGS4		TBXAS1
			GDE1	FGF14	PRCP	LGALS3BP	RGS16		FCGR1B
			DHRS7	FGL1	ID1	LIF	RRAD		LILRA6
			H2AFJ	IFI6	SMAD1	LUM	S100A4		CXCL16
			PMEPA1	GABRR1	AFAP1L1	MATN2	SH3BGRL		NCF2
			ELOVL5	GALR1	ELK3	DNAJB9	SMTN		RAB20
			TMC5	GJA3	ANGPT2	MFAP4	TPM1		MS4A7
			SLC44A3	GPER1	LYVE1	MGP	TPM2		NLRP3
			RASEF	GRIK4	ARHGAP29	MMP2	PTP4A2		LRRC25
			SMIM14	GRP	IL3RA	NBL1	SORBS2		ADAP2
			STEAP2	GSTA4	ADCY4	PCOLCE	ADAMTS4		SPP1
				GUCA2B	TFPI	PDGFRA	ADAMTS1		CCR1
				FOXA2	TNFAIP1	SERPINE2	KIAA0040		TNFSF13
				HOXB2	SYT15	PLAT	RCAN2		RASSF4
				HOXB3	DYSF	PRRX1	MTHFD2		SERPINA1
				HOXB6	PODXL	PRELP	DSTN		MAFB
				HOXB8	SEMA3A	PTGDS	SYNM		IL18
				HSF2	DOCK9	PTGS2	KCNE4		FGL2
				INSM1	F8	PTN	LMOD1		SIRPB1
				ITGAM	NPDC1	RARRES2	PDLIM3		CLEC4A
				KCNH2	TSPAN15	SDC2	ISYNA1		MNDA
				KCNJ6	CD34	SFRP1	ZNF331		FCGR2A
				KCNJ12	THBD	SFRP2	HES4		CLEC7A
				KIF5B	ITGB4	SNCA	TINAGL1		SLAMF8
				KRTAP5-9	RASA4	UAP1	STEAP4		SLC7A7
				KRT2	COL4A1	TFPI	TCEAL4		ITGAX
				KRT4	ECE1	THBS1	EFHD1		BCL2A1
				LOX	GFOD2	THBS2	APOLD1		PLAUR
				LYL1	EFNA1	TIMP1	LBH		SLCO2B1
				MAL	PVRL2	TNFAIP6	CRISPLD2		PLBD1
				MAOB	GNG11	BTG2	C2orf40		APOC1
				MAP1A	HERC2P2	REEP5	PPP1R14A		RNF144B
				MAZ	MALL	TFPI2	CAVIN3		SLC31A2
				MB	HERC2P9	LTBP4	LGI4		PTAFR
				MN1	PPM1F	LMO4	SYNPO2		NINJ1
				MYB	PKP4	PLPP3	CCDC107		ITGAM
				NELL1	LIMS3	MPZL1	C11orf96		CPVL
				NELL2	CD9	IL32			PLIN2
				NGF	RAI14	GSTO1			C1orf162
				NPPA	ZNF521	CREB5			FTL
				NPTX2	RGL2	AKAP12			LIPA
				NRCAM	HSPG2	IER2			CD86
				NRL	TGFBR2	HERPUD1			GLUL
				NRTN	RBP1	LAPTM4A			FGR
				OPRK1	FXYD6	SPON2			GK
				PCSK1	MATN2	FST			TYMP
				PCSK2	S1PR1	PDPN			GPX1
				PDE6A	PIEZO1	FSTL1			NPL
				SLC26A4	PDGFA	RHOBTB3			ACSL1
				PGAM2	ADAM15	ARSG
				PRKACB	HAPLN3	RHOQ
				PKIB	APP	SLC39A14
				PROX1		PCOLCE2
				PSD		DKK3
				PTPRN		G0S2
				QDPR		SPOCK3
				RAB3B		TNFRSF12A
				RASA2		UFM1
				RET		PID1
				RGS4		CLMP
				RGS7		THAP2
				RLN2		IL33
				SALL2		OSBPL8
				MAPK12		TWIST2
				SCN3A		CCDC80
				SCN9A		CFC1B
				SLC8A1
				SLC18A1
				HLTF
				SNAP25
				SOX2
				SOX5
				SPOCK1
				ABCC8
				SYN1
				SYN2
				SYP
				SYT1
				SYT4
				SYT5
				TAT
				TFF3
				TGM3
				TIMP2
				SEC62
				TPH1
				TUBA4A
				UCHL1
				UCN
				VEGFB
				WNT5A
				SCG2
				KCNAB1
				AP3B2
				SYN3
				NR0B2
				PPFIA2
				CNTNAP1
				LY6D
				CADPS
				SKAP1
				NOL4
				B3GALT2
				TNFSF14
				RGS11
				GALR2
				CACNA1H
				BSN
				CDK5R2
				PKD2L1
				INA
				P2RX6
				PNMA1
				GPR55
				KCNB2
				NRXN1
				RECQL4
				MAGED1
				ATP6V1G1
				SNCAIP
				GREB1
				ESPL1
				ST18
				FAM131B
				NOS1AP
				CCP110
				TOX
				JAKMIP2
				SV2A
				SLC35E2
				USH1C
				PLXNC1
				RNF41
				ZBTB18
				NEBL
				TACC2
				SCGN
				SPAG5
				PRELID3A
				C1QL1
				MLLT11
				KDELR3
				CNMD
				DEPP1
				STMN2
				CELF3
				NXPH3
				NLRP1
				ABLIM3
				RPH3A
				EFR3B
				DOPEY1
				PEG10
				IQSEC2
				MCF2L2
				SYT11
				ARHGEF9
				KAZN
				SATB2
				KCNH3
				CBX7
				RIMBP2
				AMACR
				TMEM59L
				QPCT
				RAB26
				WHRN
				ERC2
				PTPN22
				SRPK3
				B3GAT1
				NAAA
				PCDH17
				CSDC2
				DHDH
				PCSK1N
				PCLO
				TMEM176B
				TIMM21
				SCG3
				TAGLN3
				ST8SIA5
				KLK12
				MYEF2
				SEPSECS
				PIPOX
				ZNF571
				CEND1
				PLAC8
				PEX5L
				MAP3K20
				IL20RA
				TREM1
				GPR173
				RETREG1
				LRRN3
				RBFOX1
				FOCAD
				TMEM260
				PNMA8A
				TMEM176A
				CAMK2N1
				HES6
				PIP4P2
				ZNF446
				MFN1
				CHFR
				LRP2BP
				ADCY10
				EAF2
				BEX1
				CFC1
				PCDHGA3
				PCDHB15
				DNAJC12
				KCNK12
				C11orf16
				RGL3
				RHBDD2
				C3orf14
				PPM1H
				PLEKHH1
				NLGN4X
				KIAA1324
				ARRDC3
				SYT13
				ZSWIM5
				MAGEE1
				SLC7A14
				CCDC181
				PLEKHB1
				OVOL2
				GUF1
				POPDC2
				SMOC2
				POPDC3
				KLHL25
				NDST4
				MICAL1
				AIDA
				VPS33A
				WNK4
				DUSP26
				SAP30L
				TTLL7
				NAA40
				MAP9
				CCDC170
				PRR36
				ZKSCAN3
				CXXC4
				SPX
				ZBP1
				KCNH6
				OR51E2
				GDPD5
				ARHGAP24
				MS4A8
				ESPN
				FAM57B
				ACAD11
				SLITRK6
				FAM96A
				POMK
				SRRM4
				ZBTB37
				KISS1R
				MGARP
				FIBCD1
				HSH2D
				SHISAL1
				EFCAB12
				ISX
				RSAD2
				MRAP2
				FAM71E1
				IZUMO4
				TRIM9
				UCN3
				TIRAP
				GPRIN1
				KLHL32
				SORCS1
				C12orf56
				ABHD15
				RAB39B
				GRIN3A
				ARAP1
				ERICH3
				MBOAT2
				ICA1L
				ACVR1C
				TMEM178A
				RIPPLY2
				TAAR1
				UNC5D
				DOCK11
				NRSN1
				LINC00261
				ZSWIM3
				OR51E1
				BEST3
				A2M-AS1
				MDP1
				C2CD4A
				ZNF548
				ZNF98
				C1orf210
				TEKT4
				ZNF385B
				SLC38A11
				JAKMIP1
				NKAIN2
				ATP6V0E2
				LINGO2
				PRUNE2
				CH17-340M24.3
				USP54
				DEUP1
				GRASP
				HTR3C
				KCNG3
				ABHD3
				ZNF585A
				TMEM61
				RANBP3L
				SLC36A1
				YPEL4
				PROSER2-AS1
				SHANK2-AS3
				DOK6
				RNF182
				THSD7A
				SLC29A4
				SEMA3D
				HEPACAM2
				TTLL10
				LCORL
				MORN5
				LINC01018
				SYT14
				CCDC110
				SERPINA11
				MAP7D2
				C2orf72
				LINC00294
				KSR2
				SLC46A3
				LINC01146
				HID1
				SMIM24
				MIR7-3HG
				RIIAD1
				RIMKLA
				SLC25A34
				LINC01091
				ATG9B
				XKR6
				ILDR1
				BRINP3
				MROH2A
				C2orf70
				NAT8L
				SLC35D3
				FREM2
				KIAA1211L
				QRFP
				TUBB2B
				FAM131C
				ZACN
				LOC375196
				LDLRAD1
				PRR23C
				C5orf46
				LCN15
				FAM102A
				MYO18A
				CCDC187
				C17orf97
				LINC02245
				LINC01994
				C4orf48
				GOLGA7B
				PLPP6
				HOXB-AS3
				SPINK14
				MIAT
				SHISA8
				LRRC24
				SCGB1B2P
				PHGR1
				CCDC154
				LINC01704
				ASCL5
				GPR89A
				LOC728752
				C12orf71
				RGPD4-AS1
				TDRG1
				LOC100128108
				LOC100129175
				LOC100130331
				DPEP2NB
				ZNF236-DT
				LOC100132813
				LOC100240734
				ARHGEF33
				LINC02106
				LOC100379224
				LOC100505635
				STARD4-AS1
				LOC100505795
				LOC100506071
				PAXBP1-AS1
				TBC1D8-AS1
				LINC00327
				LINC01353
				LOC100507283
				LOC100507477
				LOC100507506
				LOC100507564
				TNKS2-AS1
				GS1-24F4.2
				LOC100652999
				GPC5-AS1
				EPN2-AS1
				LINC01882
				LOC100996447
				LINC01806
				LOC101559451
				LOC101926892
				VPS33B-DT
				LOC101927023
				L3MBTL4-AS1
				LOC101927237
				LOC101927257
				LINC01474
				LINC02466
				LOC101927482
				LOC101927588
				LOC101927636
				LINC02388
				LOC101927657
				LINC01535
				LOC101927746
				LOC101927822
				LOC101928002
				UBXN10-AS1
				LINC01484
				LOC101928295
				LINC01679
				LOC101928424
				LOC101928489
				P4HA3-AS1
				LOC101928659
				LOC101928707
				LINC02535
				LOC101928837
				LOC101928865
				LOC101929162
				ADAMTS9-AS1
				LOC101929497
				LINC02150
				LINC01983
				LINC01954
				LOC101929741
				LOC101929839
				LINC01497
				LOC102723885
				LINC01238
				LOC102724163
				LINC01714
				LOC102724885
				BRWD1-AS2
				LINC01419
				LOC105370333
				LOC105370616
				LOC105372352
				LINC01995
				LOC105378231
				LOC105378311
				LOC105379194

## Sheet: PCa signature
BE	Club	LE	ERGpos_Tumor	ERGneg_Tumor	Endothelial	Fibroblast	Smooth_muscle	T-cell	Myeloid
KRT15	MMP7	MSMB	ERG	CHGA	VWF	DCN	MYH11	IL7R	IL1B
KRT5	PIGR	ACPP	PCA3	HBB	SELE	FBLN1	RGS5	TRBC2	HLA-DRA
KRT13	OLFM4	NEFH	MYO6	PCAT4	IFI27	COL1A2	ACTA2	CCL5	HLA-DPA1
SLC14A1	CP	ORM1	PPP1R15A	RGS1	FLT1	IGF1	TAGLN	IFNG	HLA-DPB1
DST	RARRES1	ANPEP	MTRNR2L1	SRGN	SPARCL1	C7	MYL9	CD8A	HLA-DRB1
LAMB3	SCGB1A1	LSAMP	CACNA1D	TFF3	SDPR	IGFBP5	MYLK	CXCR4	CD74
NTN4	MGP	AZGP1	OR51E2	TRPM8	PTPRB	CCDC80	C11orf96	PTPRC	IL8
KRT19	IGFBP3	NIPAL3	CRISP3	IGHA1	DARC	CFD	MCAM	ETS1	HLA-DQA1
FLRT3	C3	ALOX15B	KCNC2	NCAPD3	PLVAP	LTBP4	CALD1	CCL4	IFI30
TIMP3	ATP1B1	MME	HSPA6	TGM4	A2M	SFRP1	LMOD1	CD69	LYZ
ETS2	TNFAIP2	RDH11	STEAP4	TRGC1	SLCO2A1	COL3A1	SYNPO2	TNFAIP3	CYBB
TFCP2L1	LTF	GCNT2	SLC25A6	A2M	EMP1	LUM	FLNA	SPOCK2	HLA-DQB1
PDLIM1	GPRC5A	ORM2	JAG1	MYH11	NES	COL6A3	FHL1	CD3D	APOE
COL17A1	SCUBE2	VEGFA	EEF2	IGKC	EMCN	APOD	TIMP3	CD2	HLA-DRB5
MIR205HG	NCOA7	DHRS7	F5	CXCR4	ENG	C1S	IGFBP7	CD96	CSF1R
SERPINF1	SLPI	KLK3	GOLM1	FAM3B	APOLD1	CRISPLD2	TPM2	BTG1	GPR183
DDIT4	KRT7	TMPRSS2	PDLIM5	VIM	CD93	MGP	MAP1B	TRAC	CD83
CTSB	WFDC2	CPM	KHDRBS3	MYBPC1	EPAS1	SERPINF1	TNS1	KIAA1551	TYROBP
TNS1	CD74	CPE	KCNN2	MON1B	IGFBP4	MMP2	SLIT3	STK17B	PLAUR
CLU	LCN2	SCD	ARL5B	PDLIM5	LIFR	COL6A2	ADAMTS1	ICOS	CTSS
TXNIP	ELF3	PAK1IP1	PLA2G7	HMGCS2	ABCG2	MATN2	COL14A1	NR4A2	PLEK
SGK1	KRT19	IGFBP5	CLDN3	PCA3	IGFBP7	COL6A1	RCAN2	PTGER4	C1QA
THSD4	S100P	SLC30A4	PLA2G2A	DMXL1	SELP	PPAP2B	PPP1R12B	PDE4D	FGL2
GSTP1	S100A6	LTF	HSPA1B	IL1B	KDR	IGFBP6	MRVI1	FYB	MS4A6A
IGFBP3	LXN	RCAN3	AGR2	HSD17B6	PODXL	SPARC	SPARCL1	IKZF1	C3
EGR1	TGM2	DPP4	NFKBIA	TRBC2	ELTD1	GSN	SORBS2	TAGAP	C1QB
TP63	TM4SF1	CD38	HLA-DMB	MCCC2	HEG1	PTGDS	TPM1	SLA	G0S2
PCDH7	KRT4	SLC45A3	FNIP2	HLA-DPA1	CLU	C1R	ITGA8	FYN	RGS1
GJA1	ZFP36L1	ANTXR2	REXO2	SPARCL1	ENPP2	COL14A1	MSRB3	RORA	HLA-DMB
TRIM29	GABRP	SLC39A10	ZNF217	LCP1	CALCRL	PDGFRA	FRZB	GZMB	AIF1
SDC1	CXCL1	LIFR	SH3RF1	RP11-314O13.1	CYYR1	FN1	NOTCH3	PTPRCAP	FCGR3A
GLUL	HLA-DRA	PEBP4	NPY	CYP1B1	TIMP3	IGFBP7	SYNM	TNF	GPNMB
KRT14	CLDN4	KLK2	FOLH1	SMS	ADAMTS1	TIMP2	MLTK	ZFP36L2	LAPTM5
KRT7	HLA-DRB1	ZNF827	EPCAM	CCL5	LEPR	SPARCL1	NTRK2	DUSP4	CD14
EGFR	ROBO1	B2M	PTPRT	GOLM1	CD34	AEBP1	LTBP1	PARP8	MS4A7
ITGB8	SLC40A1	TGFB3	NRP1	GLYATL1	CXorf36	FBN1	AEBP1	ITGA1	ITGB2
ASPH	PSCA	PTN	ICAM1	SLC4A4	SPTBN1	COL1A1	APOLD1	CNOT6L	SPP1
PALLD	CRABP2	PARM1	SPOCK1	CCL4	GPR116	AKAP12	PLN	CREM	OLR1
OLFM4	ANXA2	PMEPA1	LDLR	IGHG4	GNG11	ALDH1A1	KANK2	CD3G	BCL2A1
PTPN14	KLF5	STEAP2	KLF2	CD69	MMRN2	SCN7A	DSTN	FAM46C	CCL3
DKK3	CEACAM6	TIMP1	COL9A2	SPON2	TSPAN7	ABCA8	RERGL	LCK	S100A9
PIK3R1	BIRC3	SLC2A12	TRIB1	CAMKK2	TGFBR2	SLIT2	PALLD	CYTIP	SAMHD1
COL7A1	ASS1	DBI	LRRN1	SLC2A3	THBD	PTN	AOC3	YPEL5	FTL
HSPB1	MET	FADS2	RPL7A	ALDH1A3	GSN	DIO2	ITGA7	ITK	TGFBI
SYNE2		ARG2	RPL13A	VWF	PIK3R3	PRRX1	SPARC	CD247	RGS2
DSC3		KL	TRPM4	MIPEP	PLAT	LAMA2	CNN1	SAMSN1	SRGN
IER3		SEC11C	TDRD1		F8	DPT	PDE5A	RP11-94L15.2	C5AR1
RND3		TMEM14C	PDE3B		HSPG2	SFRP4	COL18A1	ARHGDIB	MPEG1
MPZL2		EBP	RAP1GAP		TGFBR3	EPHA3	CAV1	RUNX3	IER3
MEIS2		NKX3-1	MARCKSL1		SOCS3	SERPING1	FILIP1L	ARAP2	C1QC
SCUBE2			SPON2		CLEC14A	PAMR1	PTRF	ITGAL	CD86
F3					LDB2	FBLN2	BGN	ZNF331	HLA-DMA
FOSB					SH3BP5	ISLR	EPS8	WIPF1	CTSB
LTBP2					RNASE1	DKK3	NR2F2	GNLY	FCGR2A
PBX1					SPARC	SFRP2	CDH6	BCL11B	HLA-DQB2
SEMG1					JAM2	RP11-572C15.6	ATP1A2	GZMA	CD163
TNS4					PTPRG	LRP1	PDGFRB	ARL4C	OGFRL1
ZFAND5					TM4SF1	SYNE1	LPP	AKNA	EREG
ITGB4					CRIP2	NR2F1	PDE3A	IL2RB	MAFB
GADD45A					NOSTRIN	VSTM4	CRIM1	PPP1R16B	CPVL
SFRP1					COL15A1	MXRA5	FHL5	CD3E	PLXNC1
PDK4					MMRN1	RORB	NEXN	GZMH	KCTD12
FHL2					RAMP3	TCF21	VCL	STK4	HLA-DOA
CLDN1					HYAL2	FGFR1	PRKCDBP	GPRIN3	PTGS2
CYR61					ELK3	MFAP4	CSPG4	RGCC	HLA-DQA2
BTG2					IFITM3	SCARA5	IGFBP5	PIP4K2A	IGSF6
FGFR2					SPRY1	CHRDL1	JAG1	SLC38A1	FCER1G
ZFP36L1					DLC1	PDGFRB	CCDC3	EVL	PSAP
IRX3					VIM	EMILIN1	NEURL1B	PRF1	NCF2
					ABCB1	BGN	VIM	CORO1A	PLXDC2
					IL33	DDR2	MFGE8	PIK3R1	PLAU
					TEK	SPOCK3	EPAS1	STK10	HCLS1
					TCF4	GPR124	LGI4	ITGA4	CD68
					PRSS23	PDE5A	DMD	CLEC2D	RASSF4
					NUAK1	COL18A1	TINAGL1	CD52	APOC1
					TM4SF18	PCOLCE	CSRP1	CRTAM	RNASE6
					ITGA6	MXRA8	ADIRF	PTPN22	LYN
					NRP1	COL8A1	PLCE1	STK17A	FCER1A
					PCDH17	RARRES2	GPR124	GBP5	SYK
					EHD4	CTSK	TBX2	HECA	FPR1
					ECSCR	SULF1	PCP4	SLC2A3	VCAN
					CDH5	MRC2	ACTG2	FNBP1	FTH1
					TNFRSF10D	VCAN	SUSD5	TMSB4X	ICAM1
					HLA-E	CDH11	ATP2B4	IRF4	IER5
					APP	LGALS1	GJA4	TMEM2	NAMPT
					ETS2	PODN	COL4A2	ARHGAP9	GPX1
					WWTR1	CNTN1	PRRX1	MBNL1	SGK1
					CAV1	GPM6B	KCNAB1	RNF19A	PTPRE
					PDLIM1	EPHA7	C2orf40	BIRC3	FAM26F
					PTRF	TIMP3	C1QTNF1	TSC22D3	CD207
					EGFL7	CTGF	COL6A2	CYFIP2	CTSD
					CLDN5	LAMB1	CASQ2	KLRB1	RAB31
					FAM107A	PCDH18	RRAD	CXCR6	LAIR1
					FAM198B	PAM	PPP1R12A	ELF1	THBS1
					STC1	CYBRD1	IGFBP6	KLF6	AMICA1
					OLFM1	KANK2	SLC7A2	PFKFB3	PLIN2
					CFI	PAGE4	ACTN4	CD6	NR4A3
					C10orf10	LAMA4	TLN1	ARHGAP30	SIGLEC10
					SULF2	PCOLCE2	GADD45B	HLA-F	MNDA
					PKP4	PRELP	COL6A1	RASGRP1	CXCL2
					KIAA1462	A2M	COL3A1	DIAPH1	FCGBP
					STOM	OGN	RHOB	THEMIS	STAB1
					POSTN	FBLN5	EHD2	CD48	COTL1
					ADCY4	COL4A2	LBH	CD53	SLCO2B1
					IL6ST	OLFML3	MYOCD	RGS1	CCDC88A
					LMO2	SMOC1	ADCY3	RNF213	DUSP2
					COL4A1	SPTBN1	CLIC4	DOCK10	PPIF
					BMPR2	COL5A1	A2M	CCND2	CD4
					PPAP2B	GFRA1	RASL12	TSPYL2	LST1
					THSD7A	IGFBP4	WFDC1	TNFRSF1B	SAT1
					ITM2A	SSPN	PRELP	RAC2	MSR1
					KLF2	COL15A1	MYL6	CAMK4	S100A8
					TMTC1	IGF2	RBPMS	LTB	GRN
					MKL2	TCF4	NFASC	GNG2	TNFRSF1B
					TIE1	CPED1	PLS3	CELF2	SERPINB9
					GIMAP8	CXCL12	SYNE1	SYTL3	EPB41L2
					TIAM1	SETBP1	SORT1	RHOH	AXL
					NNMT	APCDD1	COL4A1	MYBL1	LIPA
					INSR	TNC	MFAP4	DNAJB1	CD53
					TACC1	MAP1B	EFHD1	SPN	TMEM176B
					ENTPD1	PENK	FN1	SLFN5	TLR2
					CNN3	COL5A2	PDLIM3	PAG1	EMILIN2
					GIMAP4	FLRT2	C10orf10	ACAP1	VASH1
					PTPRM	PALLD	GJC1	TMC8	NLRP3
					SOX17	COL16A1	EDNRA	RASGEF1B	CTSZ
					LRRC32	CALD1	PGM5	IKZF3	IRF8
					ARHGAP31	EDNRA	CPED1	DUSP2	TBXAS1
					PALMD	PMP22	CDKN1A	LEPROTL1	SOD2
					ITGA9	SRD5A2	GEM	PRKCH	AOAH
					UACA	OSR2	ACTN1	SRSF7	LCP2
					RAI14	LTBP1	GUCY1B3	CD97	DSE
					COL4A2	ANTXR1	FAM129A	CCR5	ADAM28
					SHROOM4	2020-09-11	ITIH5	SRGN	C3AR1
					ITIH5	CYP1B1	ZEB2	ZC3HAV1	VSIG4
					FZD4	COL4A1	SPEG	RNF125	CX3CR1
					MATN2	CFH	RGS16	LCP2	GNA13
					FGD5	ZCCHC24	DST	DOK2	TYMP
					S1PR1	FSTL1	ADRA2A	SMCHD1	PALD1
					SHE	FXYD6	SELM	MSN	NFKBIA
					ESAM	PHLDB1	CAP2	HSPH1	SLC8A1
					PLK2	TIMP1	FILIP1	IPCEF1	CECR1
					ROBO4	FRMD6	ANTXR1	DOCK8	SH2B3
					PREX2	MEIS1	CRIP2	PIK3IP1	OSM
					PLXND1	MOXD1	MTHFD2	SAMD9	ZNF331
					GIMAP7	CYR61	COL1A2	ID2	MXD1
					NOTCH4	COL12A1	HIP1	ITGAE	NPC2
					ACVRL1	DPYSL3	RNF152	TUBA4A	PRDM1
					KANK3	NR2F2	EBF1	TBC1D10C	RNASET2
					ZEB1	PCDH10	LHFP	CCDC88C	FYB
					IFITM2	NID1	PPAP2B	IL32	INSIG1
					GIMAP5	PLTP	AKAP12	ZAP70	CSF2RA
					DOCK9	NFIA	NET1	STAT4	HSPH1
					CTNNAL1	S1PR3	SORBS1	IL2RG	CD84
					KCTD12	LAMB2	MGP	NR4A3	SMAP2
					LMCD1	BMP4	TMEM47	BIN2	HBEGF
					TMEM204	PLEKHA5	MPRIP	JAK1	PTAFR
					SSFA2	VIM	NRIP2	HLA-B	THEMIS2
					SYNPO	ALDH1A2	EDIL3	TIGIT	YWHAH
					CD59	LTBP2	TBC1D1	LCP1	RASSF5
					MEF2C	SPON1	SERPING1	SLAMF6	ARRB2
					C1QTNF5	CXCL14	MGLL	SH3BGRL3	F13A1
					TJP1	LHFP	LAMA4	ATF7IP	RAB20
					ARHGAP29	NID2	UTRN	CD5	ALOX5AP
					CACHD1	SEMA5A	TIMP2	ANXA1	FCGRT
					PRCP	GPC6	MEF2C	REL	CXCL16
					CDKN1A	BOC	MYO1B		MS4A4A
					VAMP5	GAS6	FOXC1		LITAF
					SWAP70	ECM2	SMTN		FAM49B
					CTGF	EFEMP1	ABCC9		CLEC7A
					FAM171A1	MFGE8	KLF2		CHMP1B
					PDE2A	CGNL1	FLNC		RNF130
					SASH1	SERPINE1	DAAM2		DAB2
					GPM6A	NEGR1	S1PR3		MYO1F
					TUBB6	TUBA1A	CAV2		TFRC
					TXNIP	PCDH9	MAPRE2		ATP6V1B2
					CLIC4	ADAMTS1	ITGA1		FCN1
					GBP4	HTRA1	EGR1		CYBA
					EFNB2	PGR	ARHGAP10		PIK3AP1
					MET	ESR1	ECM2		CAPG
					MYH9	LPAR1	CCL2		ITGAX
					NR5A2	RNF150	C1S		ARL4C
					MGP	ZEB1	LGALS1		NR4A2
					SEC14L1	PRKCA	ITGB1		SLC15A3
					IFI44L	MKX	SYNPO		NINJ1
						ADH1B	RASL11A		GRASP
						PTGIS	MAP2		EIF4A3
						ADD3	TPPP3		LILRB4
						SDC2	LAMC1		TMSB4X
									GLUL
									HCK
									BAG3
									HSPA6
									RASGEF1B
									PFKFB3
									TMSB10
									PREX1
									PTPRC
									FPR3
									MAP3K8
									ZEB2
									PLCB2
									EMR2
									C10orf54
									SERPINA1
									PPP1R15A

## Sheet: Organoid signature
BE	Club	Hillock	hMSC	MKI67+ Cells	Tumor
COL17A1	SAA2	SPINK5	LAMC2	MKI67	KLK3
DST	MUC5AC	SERPINB3	VIM	TOP2A	MSMB
CXCL14	LCN2	KRT6B	MMP1	CENPF	REG4
GPNMB	ALDH1A3	SERPINB4	UCHL1	ANLN	KLK2
KRT14	SAA1	KRT16	SERPINB2	TPX2	TFF1
KRT5	PSCA	S100A8	LGALS1	PRC1	PDLIM5
GJB2	OLFM4	TMEM45A	SH3BGRL3	ASPM	ODC1
MIR205HG	MMP7	CLCA4	AKAP12	CENPE	PGC
WNT10A	IGFBP3	S100A9	LAMA3	TUBA1B	ZG16B
CAV1	RARRES1	KRT13	IL1RL1	SMC4	PCA3
KRT15	GPR110	KRT6C	ANXA2	RRM2	CPE
S100A2	GDF15	KRT6A	HMGA1	KIF23	TRPM8
EGR1	PIGR	DSG3	TFPI2	NUSAP1	SNHG5
ADAMTS1	CEACAM6	DSP	NT5E	CCNB1	STEAP4
JAG2	C3	KRT10	S100A6	HMGB2	ACPP
ITGA6	ATP1B1	CRABP2	ANXA3	KIF20B	FGFBP1
CCDC3	PLAT	CLCA2	FLNA	NCAPG	SMOC2
TENM2	WFDC2	DSC3	DCBLD2	DLGAP5	AGR2
INHBA	TNFAIP2	LYPD3	PTRF	BIRC5	GOLM1
CALML3	AGR2	SERPINB13	RHOC	CEP55	HIST1H4C
GJA1	BPIFA1	SCGB1A1	MAP1B	TUBB	TMSB10
SLC16A1	HPGD	CYP4B1	DRAP1	KIF11	DPP4
PTPN14	LXN	TXNIP	KLK7	CDK1	ATP5I
PDLIM1	S100P	DMKN	MSN	KPNA2	MMP7
TP63	BPIFB1	RHCG	ACOT7	HMMR	CLU
NDRG1	TRIM31	ALOX15B	MYH9	STMN1	FMOD
TIMP3	TMPRSS2	DSC2	PSMD2	HIST1H4C	S100A2
SEPP1	GPRC5A	PKP1	S100A10	TUBB4B	SPOCK1
AHNAK2	SLC44A4	AQP3	LAMB3	TACC3	NDUFA1
DUSP6	PRSS23	SPRR1B	CFL1	NDC80	ABCC4
MATN2	CYP1B1	GJA1	ACTB	H2AFZ	NME1
MRC2	TSPAN3	EGR2	MT2A	CASC5	RPL23
CA12	TMC5	IVL	UPP1	FAM111B	GALNT7
CYR61	KRT7	GSTA4	ENO1	CCNA2	NUCB2
COL7A1	TNFSF15	TCN1	GAPDH	MCM7	ZFAS1
SLC38A2	CP	GPX2	ITGA3	KIF4A	TXNDC17
PPFIBP1	CEACAM5	ZNF750	PFKP	CDC20	TSPAN1
CCND2	TNFRSF21	NDRG1	PLAU	TMPO	TFF3
SLC2A1	ABCC4	ARRDC4	COTL1	NCAPH	COX7B
CTSB	SYTL2	ERMP1	CSRP1	ATAD2	RPL37
EGFR	FBP1	TMPRSS4	TINAGL1	SMC2	FOLH1
TNS4	MLPH	PALMD	TUBA1A	BUB1	GP2
TNC	TGM2	AKR1B10	CAPN1	KIF14	FAM211A
BTG2	SLC12A2	DSG1	YBX1	TTK	ATP5E
JUNB	ANXA11	ABLIM1	KLK10	CKAP2L	C14orf2
SESN3	CX3CL1	PERP	FLII	RRM1	RPL32
LAMA3	NTN4	SSFA2	CAP1	CDCA2	EPCAM
DUSP2	GOLM1		ACTN4	NCAPD2	SLC12A2
MYC	MUC1		FERMT1	CLSPN	CXCL11
FOS	LIMCH1		CAPNS1	MCM4	RPL27A
AHNAK	HLA-C		PFN1	TK1	HMGB2
IGFBP2	CCND1		MGLL	BRCA1	PPIB
THBS2	SQSTM1		FEZ1	KIF2C	RPL39
LAMB3	MACC1		MYL12A	FANCI	NDUFA4
THSD4	SLC6A14		IGFBP6	FEN1	DBI
PTHLH	UCA1		TNIP1	HELLS	MTRNR2L1
AMOTL1	AZGP1		ACTN1	CCNB2	RPL35A
IL20RB	TFF1		TRBC2	HJURP	SPON2
HAS3	CPE		TAGLN3	DEK	RPL30
LAMB1	C10orf10		HEPHL1	MLF1IP	USMG5
ZFP36L2	XBP1		SCEL	ECT2	MUC2
KIF13A	ASS1		VAT1	CDCA8	LAMC1
ITGB1	ANKRD36C		ARPC1B	PRR11	SLIRP
FAT2	FAM102A		AHCY	RAD21	COX7C
SYNE2	PXDN		G0S2	AURKA	UQCRQ
HTRA1	TFF3		PLEC	CKAP2	TUBA1B
PYGL	RAB11FIP1		KRT7	BUB1B	UQCRH
CKB	CD164		ACTG1	KIAA0101	KCNN4
ADM	SCNN1A		PKM	CHAF1A	CXCL10
MCC			PPP1R14B	KIF22	RPL26
CPA4			FTL	CDCA5	RAB3B
PCDH7			S100A2	CKS2	NDUFB1
SFN			ARNTL2	PCNA	TMC5
DSC3			MYO1C	CDKN3	RPL35
GCLC			PYGB	TUBA1C	PART1
BNC1			CDCP1	DIAPH3	FAU
DKK3			TAGLN2	SGOL2	STK39
SLC7A1			WDR1	BRCA2	RPL34
MYO1B			OCIAD2	SPAG5	B2M
KITLG			MMP10	CDC6	HSP90B1
GPC1			CYB5R2	MCM3	LGALS1
PRNP			TSPO	MELK	AKR1B10
FAT1			GUK1	LMNB1	SLC26A2
LOXL4			IRAK1	ARHGAP11A	COX5B
			GNAI2	DNMT1	PSMA4
			AXL	TYMS	LIMS1
			TMSB10	SHCBP1	CD63
			ARHGDIA	PTMA	RPL36AL
			RAC2	ZWINT	CENPF
			GPX1	UBE2C	RPL19
			S100A16	FOXM1	RPL36
			CAPN2	FAM111A	LYZ
			EFHD2	DEPDC1	COX7A2
			MAP4K4	PTTG1	ACAT2
			SERPINB1	GTSE1	PDIA3
			ITGB4	KIF20A	COX6C
			MYL6	CKAP5	TIMM10
			SLC25A39	PBK	NDUFA6
			MAP2	AURKB	RPL12
			MYO5B	TCOF1	ERG
			KRT8	MCM6	TMED3
			TUBB6	USP1	RP11-986E7.7
			HLA-A	NUCKS1	SNRPD2
			TPM3	CBX5	SOD1
			PLAUR	TIMELESS	HSD17B12
			ITGB1	FADS1	MRPL51
			CD99	LMNB2	UBL5
			CLTB	KIF15	HLA-DMB
			TLN1	FANCD2	NKX3-1
			INHBA	CIT	MYEOV2
			MLLT11	GINS2	ATP5L
			RRAS	UBE2T	ATP5J2
			S100A11	ANP32E	MPC2
			PRELID1	MASTL
			HLA-B	WHSC1
			MYL12B	NCAPD3
			PLS3	NASP
			ARPC1A	SAPCD2
			GSTP1	MCM10
			CCND2	H2AFV
			GNB1	NEK2
			EIF5A	MAD2L1
			RBM3	PLK1
				DTYMK
				FAM83D
				RACGAP1
				SSRP1
				DNAJC9
				SMC1A
				TCF19
				MT2A
				HNRNPAB
				RNASEH2A
				MIS18BP1
				CCNF
				FUS
				KIFC1
				ESCO2
				TMEM106C
				PSIP1
				SKA3

## Sheet: PCa Epithelial cell DEG
cluster	gene	p_value (one-tailed Wilcoxon rank-sum)	avg_logFC	pct.1	pct.2	p_val_adj (bonferroni correction using all genes in the dataset)
BE	KRT15	0	3.06692	0.836	0.071	0
BE	KRT5	0	2.57429	0.781	0.039	0
BE	KRT13	0	2.1858	0.261	0.017	0
BE	SLC14A1	0	2.1788	0.644	0.057	0
BE	DST	0	2.09395	0.843	0.257	0
BE	LAMB3	0	1.92178	0.704	0.058	0
BE	NTN4	0	1.73784	0.652	0.098	0
BE	KRT19	0	1.66369	0.792	0.286	0
BE	FLRT3	0	1.63118	0.518	0.039	0
BE	TIMP3	0	1.57613	0.515	0.041	0
BE	ETS2	0	1.54229	0.656	0.131	0
BE	TFCP2L1	0	1.51915	0.458	0.09	0
BE	PDLIM1	0	1.51582	0.593	0.084	0
BE	COL17A1	0	1.49007	0.419	0.015	0
BE	MIR205HG	0	1.48479	0.483	0.023	0
BE	SERPINF1	0	1.45705	0.428	0.023	0
BE	DDIT4	0	1.45365	0.59	0.171	0
BE	CTSB	0	1.40717	0.869	0.485	0
BE	TNS1	0	1.36697	0.505	0.051	0
BE	CLU	0	1.35676	0.528	0.1	0
BE	TXNIP	0	1.35654	0.891	0.632	0
BE	SGK1	0	1.35337	0.613	0.193	0
BE	THSD4	0	1.34283	0.617	0.19	0
BE	GSTP1	0	1.3374	0.745	0.263	0
BE	IGFBP3	0	1.33247	0.43	0.069	0
BE	EGR1	0	1.32404	0.766	0.426	0
BE	TP63	0	1.28835	0.427	0.015	0
BE	PCDH7	0	1.28268	0.446	0.032	0
BE	GJA1	0	1.26736	0.435	0.028	0
BE	TRIM29	0	1.26566	0.472	0.033	0
BE	SDC1	0	1.26028	0.504	0.088	0
BE	GLUL	0	1.24577	0.768	0.449	0
BE	KRT7	0	1.24219	0.466	0.069	0
BE	EGFR	0	1.23956	0.699	0.329	0
BE	ITGB8	0	1.23836	0.511	0.101	0
BE	ASPH	0	1.23465	0.56	0.112	0
BE	PALLD	0	1.22794	0.538	0.159	0
BE	PTPN14	0	1.20632	0.488	0.105	0
BE	DKK3	0	1.18857	0.372	0.021	0
BE	COL7A1	0	1.17183	0.375	0.023	0
BE	SYNE2	0	1.16208	0.737	0.334	0
BE	DSC3	0	1.14316	0.385	0.044	0
BE	IER3	0	1.13904	0.508	0.133	0
BE	RND3	0	1.13501	0.4	0.056	0
BE	MPZL2	0	1.13184	0.57	0.191	0
BE	MEIS2	0	1.13027	0.444	0.064	0
BE	PIK3R1	1.61225e-303	1.17866	0.621	0.296	3.52711e-299
BE	KRT14	9.6898e-260	1.2435	0.171	0.014	2.11984e-255
BE	HSPB1	4.47756e-225	1.16903	0.552	0.261	9.79555e-221
BE	OLFM4	2.66847e-195	1.22725	0.235	0.048	5.83781e-191
LE	MSMB	0	1.92668	0.949	0.456	0
LE	ACPP	0	1.77989	0.988	0.638	0
LE	NEFH	0	1.70883	0.838	0.312	0
LE	ANPEP	0	1.30745	0.607	0.145	0
LE	LSAMP	0	1.27426	0.535	0.087	0
LE	AZGP1	0	1.24382	0.979	0.581	0
LE	NIPAL3	0	1.22801	0.731	0.276	0
LE	ALOX15B	0	1.21348	0.641	0.173	0
LE	MME	0	1.10966	0.722	0.349	0
LE	RDH11	0	1.09064	0.948	0.572	0
LE	GCNT2	0	1.06075	0.547	0.174	0
LE	VEGFA	0	0.995286	0.647	0.306	0
LE	DHRS7	0	0.933624	0.889	0.513	0
LE	KLK3	0	0.929408	0.992	0.711	0
LE	TMPRSS2	0	0.920729	0.906	0.553	0
LE	CPM	0	0.899378	0.333	0.065	0
LE	CPE	0	0.898258	0.859	0.472	0
LE	SCD	0	0.898143	0.607	0.256	0
LE	PAK1IP1	0	0.888745	0.571	0.198	0
LE	SLC30A4	0	0.886139	0.694	0.295	0
LE	RCAN3	0	0.859878	0.615	0.244	0
LE	DPP4	0	0.843068	0.763	0.349	0
LE	CD38	0	0.84042	0.455	0.111	0
LE	SLC45A3	0	0.83415	0.81	0.401	0
LE	ANTXR2	0	0.827341	0.653	0.298	0
LE	SLC39A10	0	0.823829	0.489	0.181	0
LE	LIFR	0	0.77185	0.576	0.253	0
LE	PEBP4	0	0.762967	0.447	0.115	0
LE	KLK2	0	0.74913	0.99	0.679	0
LE	B2M	0	0.736972	0.982	0.891	0
LE	PTN	0	0.728588	0.352	0.08	0
LE	PARM1	0	0.721656	0.576	0.237	0
LE	PMEPA1	0	0.71493	0.836	0.517	0
LE	STEAP2	0	0.706106	0.868	0.555	0
LE	SLC2A12	0	0.70267	0.532	0.209	0
LE	DBI	0	0.70095	0.676	0.341	0
LE	FADS2	0	0.695454	0.305	0.057	0
LE	SEC11C	0	0.678187	0.766	0.426	0
LE	LAMP2	0	0.670901	0.682	0.398	0
LE	ORM2	1.30036e-305	1.05064	0.242	0.03	2.8448e-301
LE	ARG2	5.91798e-301	0.682853	0.622	0.311	1.29468e-296
LE	ZNF827	9.70557e-298	0.74701	0.493	0.204	2.12329e-293
LE	ORM1	1.0947e-291	1.67436	0.291	0.061	2.39487e-287
LE	EBP	4.23119e-268	0.67352	0.442	0.171	9.25658e-264
LE	TMEM14C	3.07233e-260	0.676262	0.56	0.29	6.72133e-256
LE	TIMP1	7.26847e-260	0.702853	0.43	0.167	1.59012e-255
LE	KL	8.92088e-244	0.679897	0.234	0.042	1.95162e-239
LE	IGFBP5	4.46147e-240	0.888652	0.3	0.082	9.76036e-236
LE	TGFB3	2.2218e-228	0.732418	0.262	0.062	4.86063e-224
LE	LTF	2.13387e-19	0.879221	0.151	0.1	4.66826e-15
Club	MMP7	0	2.99599	0.712	0.041	0
Club	PIGR	0	2.60646	0.712	0.09	0
Club	CP	0	2.40074	0.692	0.035	0
Club	RARRES1	0	2.27789	0.642	0.05	0
Club	MGP	0	2.12595	0.53	0.046	0
Club	IGFBP3	0	1.73454	0.554	0.097	0
Club	ATP1B1	0	1.6612	0.725	0.148	0
Club	TNFAIP2	0	1.63036	0.509	0.05	0
Club	GPRC5A	0	1.61878	0.521	0.082	0
Club	SCUBE2	0	1.5794	0.678	0.143	0
Club	NCOA7	0	1.56923	0.569	0.105	0
Club	SLPI	0	1.5229	0.553	0.049	0
Club	KRT7	0	1.45702	0.591	0.101	0
Club	LCN2	0	1.41936	0.409	0.057	0
Club	LXN	0	1.35109	0.518	0.101	0
Club	GABRP	0	1.17359	0.368	0.033	0
Club	CRABP2	0	1.08711	0.382	0.034	0
Club	CEACAM6	0	1.0372	0.195	0.008	0
Club	VTCN1	0	0.980239	0.298	0.015	0
Club	ASS1	1.21309e-306	1.02705	0.419	0.061	2.65387e-302
Club	GPR110	6.70262e-297	0.992992	0.33	0.036	1.46633e-292
Club	C3	3.13545e-294	1.7261	0.438	0.072	6.85942e-290
Club	WFDC2	3.67249e-289	1.44162	0.591	0.145	8.0343e-285
Club	ELF3	5.70255e-282	1.3748	0.854	0.373	1.24755e-277
Club	OLFM4	6.409e-279	2.53522	0.385	0.057	1.4021e-274
Club	S100A6	3.32044e-264	1.36742	0.579	0.145	7.26412e-260
Club	CX3CL1	2.97685e-262	0.933131	0.322	0.04	6.51244e-258
Club	KRT4	3.68956e-261	1.24371	0.222	0.017	8.07165e-257
Club	ROBO1	1.20931e-258	1.11316	0.478	0.097	2.6456e-254
Club	CD74	7.62394e-256	1.42909	0.706	0.234	1.66789e-251
Club	TNFRSF21	3.68501e-237	0.956646	0.368	0.061	8.06171e-233
Club	CXCL1	4.56566e-237	1.17016	0.224	0.02	9.9883e-233
Club	MET	1.01954e-230	1.01425	0.354	0.057	2.23045e-226
Club	LTF	1.06811e-221	1.62295	0.453	0.099	2.33671e-217
Club	KRT19	9.11835e-220	1.37412	0.763	0.34	1.99482e-215
Club	SELENBP1	7.90451e-210	0.993571	0.485	0.122	1.72927e-205
Club	KLF5	1.62789e-205	1.06178	0.673	0.249	3.56134e-201
Club	ZFP36L1	1.36023e-204	1.1854	0.7	0.271	2.97577e-200
Club	TM4SF1	1.6809e-187	1.24452	0.548	0.177	3.6773e-183
Club	HLA-DRB1	2.10255e-175	1.15008	0.447	0.12	4.59976e-171
Club	HLA-DRA	7.92019e-172	1.1608	0.515	0.159	1.7327e-167
Club	CLDN4	3.85999e-168	1.15048	0.892	0.632	8.44449e-164
Club	SLC40A1	3.48057e-166	1.10955	0.587	0.226	7.61445e-162
Club	ANXA2	1.96876e-164	1.07274	0.767	0.384	4.30705e-160
Club	S100P	1.90338e-158	1.36837	0.297	0.058	4.16402e-154
Club	BIRC3	1.21979e-147	1.02976	0.37	0.094	2.66853e-143
Club	TGM2	2.83652e-142	1.33536	0.519	0.187	6.20546e-138
Club	SLFN5	1.14094e-141	0.948515	0.515	0.19	2.49603e-137
Club	SCGB1A1	6.71235e-78	2.22155	0.116	0.017	1.46846e-73
Club	PSCA	9.11514e-72	1.10723	0.279	0.094	1.99412e-67
ERGpos_Tumor	ERG	0	1.96392	0.632	0.017	0
ERGpos_Tumor	PCA3	0	1.48591	0.379	0.071	0
ERGpos_Tumor	MYO6	0	1.41104	0.758	0.378	0
ERGpos_Tumor	CACNA1D	0	1.00442	0.308	0.031	0
ERGpos_Tumor	CRISP3	0	0.999706	0.172	0.006	0
ERGpos_Tumor	KCNC2	0	0.992155	0.219	0.019	0
ERGpos_Tumor	SLC25A6	0	0.950637	0.801	0.57	0
ERGpos_Tumor	EEF2	0	0.944532	0.976	0.872	0
ERGpos_Tumor	KHDRBS3	0	0.876562	0.235	0.021	0
ERGpos_Tumor	TDRD1	0	0.66291	0.212	0.006	0
ERGpos_Tumor	OR51E2	3.73129e-296	1.00029	0.579	0.225	8.16294e-292
ERGpos_Tumor	F5	2.24676e-295	0.927776	0.292	0.052	4.91523e-291
ERGpos_Tumor	GOLM1	3.91351e-292	0.908475	0.849	0.587	8.56159e-288
ERGpos_Tumor	STEAP4	7.2444e-287	0.982234	0.73	0.436	1.58486e-282
ERGpos_Tumor	RPL13A	2.41539e-283	0.672485	0.888	0.777	5.28414e-279
ERGpos_Tumor	PTPRT	4.70611e-256	0.751337	0.18	0.018	1.02955e-251
ERGpos_Tumor	PDLIM5	1.43061e-213	0.889692	0.783	0.598	3.12975e-209
ERGpos_Tumor	HSPA1B	2.92085e-204	0.82949	0.783	0.574	6.38994e-200
ERGpos_Tumor	PLA2G2A	9.23647e-204	0.830301	0.683	0.39	2.02066e-199
ERGpos_Tumor	AGR2	5.55304e-194	0.826695	0.635	0.366	1.21484e-189
ERGpos_Tumor	RPL7A	8.17306e-193	0.673943	0.767	0.619	1.78802e-188
ERGpos_Tumor	HLA-DMB	1.0114e-192	0.81514	0.214	0.041	2.21264e-188
ERGpos_Tumor	PPP1R15A	9.9798e-190	1.1058	0.643	0.398	2.18328e-185
ERGpos_Tumor	CLDN3	1.78629e-189	0.833257	0.644	0.39	3.90786e-185
ERGpos_Tumor	EPCAM	9.37833e-183	0.752743	0.674	0.471	2.0517e-178
ERGpos_Tumor	SPOCK1	2.36211e-176	0.733665	0.681	0.438	5.1676e-172
ERGpos_Tumor	PLA2G7	7.67273e-174	0.837425	0.34	0.121	1.67856e-169
ERGpos_Tumor	FOLH1	7.26916e-173	0.763901	0.68	0.425	1.59027e-168
ERGpos_Tumor	NPY	1.765e-168	0.781165	0.644	0.365	3.86128e-164
ERGpos_Tumor	MTRNR2L1	3.68725e-168	1.01502	0.337	0.118	8.06659e-164
ERGpos_Tumor	JAG1	3.82524e-163	0.946822	0.386	0.16	8.36848e-159
ERGpos_Tumor	KLF2	1.36625e-160	0.704606	0.228	0.058	2.98894e-156
ERGpos_Tumor	KCNN2	4.03961e-157	0.854058	0.344	0.135	8.83745e-153
ERGpos_Tumor	COL9A2	7.16342e-156	0.686539	0.281	0.089	1.56714e-151
ERGpos_Tumor	REXO2	7.41741e-156	0.807556	0.495	0.267	1.62271e-151
ERGpos_Tumor	HSPA6	2.43107e-150	0.98535	0.213	0.052	5.31846e-146
ERGpos_Tumor	FNIP2	8.85211e-147	0.809196	0.383	0.169	1.93658e-142
ERGpos_Tumor	NRP1	4.07037e-146	0.739026	0.256	0.078	8.90476e-142
ERGpos_Tumor	LRRN1	2.08444e-136	0.674532	0.201	0.052	4.56012e-132
ERGpos_Tumor	SH3RF1	1.1585e-131	0.786014	0.441	0.233	2.53445e-127
ERGpos_Tumor	TRPM4	1.2008e-123	0.666356	0.527	0.32	2.62698e-119
ERGpos_Tumor	MARCKSL1	1.72859e-114	0.64901	0.499	0.305	3.78164e-110
ERGpos_Tumor	PDE3B	5.21581e-111	0.655161	0.325	0.147	1.14106e-106
ERGpos_Tumor	NFKBIA	4.89537e-109	0.816628	0.65	0.512	1.07096e-104
ERGpos_Tumor	RAP1GAP	4.16686e-95	0.649112	0.355	0.182	9.11584e-91
ERGpos_Tumor	ZNF217	1.40911e-76	0.805286	0.509	0.368	3.08271e-72
ERGpos_Tumor	TRIB1	4.56502e-76	0.683949	0.441	0.28	9.98689e-72
ERGpos_Tumor	ARL5B	7.27953e-71	0.837757	0.306	0.168	1.59254e-66
ERGpos_Tumor	ICAM1	3.21796e-66	0.734362	0.182	0.073	7.03994e-62
ERGpos_Tumor	LDLR	4.3655e-33	0.714661	0.371	0.286	9.5504e-29
ERGneg_Tumor	SRGN	1.06085e-142	0.76966	0.171	0.036	2.32081e-138
ERGneg_Tumor	PCAT4	5.66864e-140	0.779951	0.213	0.058	1.24013e-135
ERGneg_Tumor	PTPRC	2.6281e-135	0.591643	0.127	0.02	5.74949e-131
ERGneg_Tumor	RGS1	6.19801e-123	0.770578	0.153	0.033	1.35594e-118
ERGneg_Tumor	TRGC1	2.30512e-113	0.659431	0.534	0.323	5.04291e-109
ERGneg_Tumor	TFF3	4.74045e-97	0.7485	0.218	0.082	1.03707e-92
ERGneg_Tumor	CXCR4	4.07054e-96	0.567175	0.133	0.032	8.90512e-92
ERGneg_Tumor	A2M	4.29442e-90	0.648654	0.108	0.023	9.3949e-86
ERGneg_Tumor	GLYATL1	4.05073e-86	0.395275	0.196	0.07	8.86179e-82
ERGneg_Tumor	FAM3B	5.03917e-82	0.551146	0.457	0.291	1.10242e-77
ERGneg_Tumor	MYBPC1	5.81474e-77	0.533855	0.488	0.321	1.27209e-72
ERGneg_Tumor	LCP1	2.53488e-75	0.414747	0.704	0.517	5.54557e-71
ERGneg_Tumor	NCAPD3	4.4009e-74	0.670087	0.566	0.4	9.62785e-70
ERGneg_Tumor	TRPM8	2.41968e-65	0.710052	0.421	0.284	5.29352e-61
ERGneg_Tumor	PCA3	1.24387e-60	0.493071	0.223	0.101	2.72121e-56
ERGneg_Tumor	PDLIM5	2.64762e-55	0.51894	0.708	0.612	5.79219e-51
ERGneg_Tumor	DMXL1	7.44675e-53	0.46179	0.547	0.426	1.62912e-48
ERGneg_Tumor	HSD17B6	5.68168e-48	0.446822	0.184	0.087	1.24298e-43
ERGneg_Tumor	ALDH1A3	1.30962e-46	0.36407	0.719	0.625	2.86506e-42
ERGneg_Tumor	GOLM1	1.40793e-43	0.396922	0.699	0.616	3.08013e-39
ERGneg_Tumor	HMGCS2	8.24638e-41	0.498165	0.263	0.158	1.80406e-36
ERGneg_Tumor	C19orf48	1.72319e-35	0.352627	0.306	0.202	3.76982e-31
ERGneg_Tumor	DCXR	2.27498e-35	0.349563	0.679	0.592	4.97697e-31
ERGneg_Tumor	MESP1	6.37928e-33	0.349226	0.243	0.151	1.3956e-28
ERGneg_Tumor	ACLY	1.55961e-32	0.332039	0.496	0.398	3.41197e-28
ERGneg_Tumor	C1orf115	3.8721e-32	0.352284	0.399	0.3	8.47099e-28
ERGneg_Tumor	VIM	1.88872e-30	0.545468	0.26	0.171	4.13196e-26
ERGneg_Tumor	MCCC2	2.04609e-30	0.419105	0.422	0.335	4.47623e-26
ERGneg_Tumor	CYP1B1	8.83542e-30	0.400593	0.208	0.123	1.93292e-25
ERGneg_Tumor	SLC4A4	6.6027e-29	0.385107	0.474	0.375	1.44447e-24
ERGneg_Tumor	MIPEP	1.19057e-28	0.35983	0.186	0.11	2.60462e-24
ERGneg_Tumor	GPT2	1.69135e-27	0.359532	0.405	0.314	3.70017e-23
ERGneg_Tumor	TSPAN1	3.96218e-27	0.329477	0.747	0.715	8.66805e-23
ERGneg_Tumor	TRPM4	6.16367e-23	0.338418	0.419	0.341	1.34843e-18
ERGneg_Tumor	SMS	4.71359e-22	0.399426	0.319	0.245	1.03119e-17
ERGneg_Tumor	CAMKK2	1.67932e-21	0.36892	0.326	0.251	3.67384e-17
ERGneg_Tumor	ACAD8	1.47711e-19	0.313837	0.248	0.178	3.23148e-15
ERGneg_Tumor	CYB5A	5.0176e-18	0.349381	0.443	0.381	1.0977e-13
ERGneg_Tumor	GNG4	5.29599e-18	0.312318	0.29	0.218	1.1586e-13
ERGneg_Tumor	MON1B	6.13122e-17	0.52485	0.365	0.307	1.34133e-12
ERGneg_Tumor	HLA-DRA	1.97804e-16	0.324874	0.24	0.17	4.32735e-12
ERGneg_Tumor	CAB39L	2.26136e-16	0.334897	0.403	0.342	4.94718e-12
ERGneg_Tumor	ODC1	3.97893e-15	0.346119	0.478	0.425	8.70472e-11
ERGneg_Tumor	ADAMTS1	9.46217e-13	0.335201	0.127	0.082	2.07004e-08
ERGneg_Tumor	HLA-DPA1	5.27394e-11	0.418997	0.176	0.131	1.15378e-06
ERGneg_Tumor	RGS2	6.1831e-11	0.358094	0.215	0.169	1.35268e-06
ERGneg_Tumor	SPON2	6.64872e-11	0.372224	0.348	0.291	1.45454e-06
ERGneg_Tumor	SFTPA2	1.51242e-10	0.330596	0.202	0.154	3.30872e-06
ERGneg_Tumor	SPARCL1	2.01636e-09	0.415066	0.116	0.081	4.41119e-05
ERGneg_Tumor	TNFAIP3	1.07647e-06	0.332276	0.232	0.197	0.02355
