# Supplementary material for: Single-cell analysis of human primary prostate cancer reveals the heterogeneity of tumor-associated epithelial cell states
Source: Nat Commun. 2022 Jan 10;13:141. doi: 10.1038/s41467-021-27322-4 (PMC8748675; doi:10.1038/s41467-021-27322-4)
Supplement: Supplementary file 4 — Supplementary Dataset 3 [file 41467_2021_27322_MOESM4_ESM.xlsx]

## Sheet: Cluster_0
	Mean	X95.CI_low	X95.CI_hi	p_value (one-way ANOVA test)	FDR (FDR multi-comparison adjustment)
REACTOME_ASSEMBLY_OF_COLLAGEN_FIBRILS_AND_OTHER_MULTIMERIC_STRUCTURES	1841.51	1743.58	1939.44	4.42002e-24	1.31093e-21
NABA_MATRISOME	1822.57	1759.12	1886.02	7.57114e-37	9.54342e-34
CREIGHTON_ENDOCRINE_THERAPY_RESISTANCE_3	1812.6	1724.53	1900.67	7.67774e-26	3.22593e-23
REACTOME_ANCHORING_FIBRIL_FORMATION	1786.51	1651.69	1921.33	1.99429e-14	1.21147e-12
NABA_MATRISOME_ASSOCIATED	1782.18	1682.81	1881.55	3.56076e-21	7.48056e-19
AFFAR_YY1_TARGETS	1778.01	1664.42	1891.6	9.35295e-18	1.04795e-15
SMID_BREAST_CANCER_RELAPSE_IN_BRAIN	1770.96	1713.55	1828.37	1.99936e-37	3.36026e-34
REACTOME_COLLAGEN_FORMATION	1770.61	1659.02	1882.2	7.04244e-18	8.25767e-16
CHARAFE_BREAST_CANCER_LUMINAL_VS_BASAL_UP	1758.75	1680.64	1836.86	9.18223e-27	4.2088e-24
SMID_BREAST_CANCER_RELAPSE_IN_BRAIN_DN	1750.66	1674.02	1827.3	6.5238e-27	3.2893e-24
REACTOME_METABOLISM_OF_LIPIDS	1748.31	1668.21	1828.41	1.69889e-25	6.11842e-23
SCHUHMACHER_MYC_TARGETS_UP	1742.65	1653.87	1831.43	2.34597e-22	5.37653e-20
BLALOCK_ALZHEIMERS_DISEASE	1725.71	1617.3	1834.12	9.25103e-17	7.6465e-15
LIM_MAMMARY_STEM_CELL_DN	1718.22	1610.88	1825.56	1.12156e-16	9.12082e-15
JI_CARCINOGENESIS_BY_KRAS_AND_STK11	1714.49	1579.07	1849.91	4.59399e-12	1.79558e-10
MOOTHA_MITOCHONDRIA	1711.19	1614.41	1807.97	9.74684e-19	1.4041e-16
REACTOME_ANTIMICROBIAL_PEPTIDES	1710.55	1607.91	1813.19	2.37233e-17	2.21506e-15
TONKS_TARGETS_OF_RUNX1_RUNX1T1_FUSION_ERYTHROCYTE_DN	1706.14	1592.67	1819.61	4.87438e-15	3.15085e-13
JI_CARCINOGENESIS_BY_KRAS_AND_STK11_UP	1701.96	1597.28	1806.64	1.46658e-16	1.17373e-14
MOOTHA_HUMAN_MITODB_6_2002	1701.6	1605.62	1797.58	1.66728e-18	2.21222e-16
LEI_HOXC8_TARGETS_DN	1699.23	1601.11	1797.35	6.89405e-18	8.25767e-16
WONG_MITOCHONDRIA_GENE_MODULE	1696.61	1605.97	1787.25	1.18978e-19	2.06857e-17
ELVIDGE_HYPOXIA_BY_DMOG	1694.78	1593.27	1796.29	6.24264e-17	5.42679e-15
ELLWOOD_MYC_TARGETS_DN	1693.14	1607.27	1779.01	7.8175e-21	1.45985e-18
CREIGHTON_ENDOCRINE_THERAPY_RESISTANCE_5	1692.3	1601.49	1783.11	2.11096e-19	3.54781e-17
WANG_RESPONSE_TO_FORSKOLIN_UP	1683.04	1611.67	1754.41	2.53568e-25	8.52327e-23
CHARAFE_BREAST_CANCER_LUMINAL_VS_MESENCHYMAL_UP	1681.81	1578.3	1785.32	5.82125e-16	4.02065e-14
FLECHNER_BIOPSY_KIDNEY_TRANSPLANT_REJECTED_VS_OK_DN	1681.79	1591.14	1772.44	6.03305e-19	8.94666e-17
VANTVEER_BREAST_CANCER_ESR1_UP	1678.99	1590.46	1767.52	2.21101e-19	3.5961e-17
LEE_INTRATHYMIC_T_PROGENITOR	1674.35	1556.54	1792.16	3.88012e-13	1.82837e-11
SHEN_SMARCA2_TARGETS	1672.86	1576.61	1769.11	3.7835e-17	3.46844e-15
LIU_PROSTATE_CANCER_DN	1671.27	1543.05	1799.49	1.39929e-11	5.07569e-10
ZAMORA_NOS2_TARGETS	1670.6	1560.85	1780.35	2.53515e-14	1.4863e-12
KIM_WT1_TARGETS	1669.74	1553.98	1785.5	2.75159e-13	1.38735e-11
FARMER_BREAST_CANCER_APOCRINE_VS_BASAL	1665.06	1571.7	1758.42	1.77152e-17	1.71881e-15
MURAKAMI_UV_RESPONSE_24HR	1661.71	1573.46	1749.96	1.27988e-18	1.79254e-16
BIOCARTA_HSP27_PATHWAY	1661.45	1562.13	1760.77	5.79219e-16	4.02065e-14
BIOCARTA_HSP27_PATHWAY.1	1661.45	1562.13	1760.77	5.79219e-16	4.02065e-14
BIOCARTA_DC_PATHWAY	1654.54	1543.13	1765.95	2.05317e-13	1.06723e-11
BIOCARTA_DC_PATHWAY.1	1654.54	1543.13	1765.95	2.05317e-13	1.06723e-11
DOANE_BREAST_CANCER_ESR1_UP	1650.4	1577.51	1723.29	7.24177e-23	1.82565e-20
DIAZ_CHRONIC_MEYLOGENOUS_LEUKEMIA_UP	1650.16	1554.14	1746.18	3.51756e-16	2.57037e-14
OISHI_CHOLANGIOMA_STEM_CELL_LIKE_UP	1649.74	1559.66	1739.82	1.44926e-17	1.55471e-15
HORTON_SREBF_TARGETS	1645.1	1569.56	1720.64	1.28235e-21	2.81113e-19
SABATES_COLORECTAL_ADENOMA	1643.94	1533.76	1754.12	3.30431e-13	1.61751e-11
JOHNSTONE_PARVB_TARGETS_2_DN	1642.16	1546.5	1737.82	6.74912e-16	4.59852e-14
CASORELLI_ACUTE_PROMYELOCYTIC_LEUKEMIA	1641.36	1536.73	1745.99	4.58956e-14	2.60006e-12
REACTOME_DEFECTIVE_EXT2_CAUSES_EXOSTOSES_2	1640.8	1509.6	1772	2.99722e-10	8.34915e-09
WAMUNYOKOLI_OVARIAN_CANCER_GRADES_1_2_UP	1638.87	1543.63	1734.11	7.68314e-16	5.16512e-14
HOLLERN_SQUAMOUS_BREAST_TUMOR	1638.85	1487.36	1790.34	2.67489e-08	4.5718e-07
MURAKAMI_UV_RESPONSE_6HR_DN	1637.2	1503.09	1771.31	7.94991e-10	2.05556e-08
MUELLER_METHYLATED_IN_GLIOBLASTOMA	1635.32	1507.54	1763.1	1.8378e-10	5.29497e-09
FONTAINE_FOLLICULAR_THYROID_ADENOMA	1634.66	1522.04	1747.28	1.83188e-12	7.57075e-11
SMID_BREAST_CANCER_BASAL_DN	1634.26	1547.04	1721.48	1.5356e-17	1.5605e-15
BROWNE_HCMV_INFECTION_8HR_DN	1634.08	1494.21	1773.95	3.64151e-09	7.914e-08
GAL_LEUKEMIC_STEM_CELL_DN	1629.15	1538.66	1719.64	1.77633e-16	1.37789e-14
HOLLERN_PAPILLARY_BREAST_TUMOR	1625.49	1488.56	1762.42	3.39946e-09	7.41994e-08
HOQUE_METHYLATED_IN_CANCER	1624.79	1502.78	1746.8	8.29541e-11	2.64718e-09
LIAN_NEUTROPHIL_GRANULE_CONSTITUENTS	1624.49	1500.26	1748.72	1.58724e-10	4.63739e-09
GINESTIER_BREAST_CANCER_20Q13_AMPLIFICATION_UP	1623.88	1526.08	1721.68	1.24957e-14	7.68333e-13
SHAFFER_IRF4_TARGETS_IN_ACTIVATED_B_LYMPHOCYTE	1623.88	1529.11	1718.65	2.92759e-15	1.917e-13
WEI_MYCN_TARGETS_WITH_E_BOX	1622.38	1523.4	1721.36	2.49217e-14	1.48053e-12
HOLLERN_MICROACINAR_BREAST_TUMOR_UP	1620.25	1550.87	1689.63	2.00788e-22	4.82083e-20
ZHAN_MULTIPLE_MYELOMA_PR_UP	1616.84	1506.81	1726.87	3.51034e-12	1.39363e-10
LINDGREN_BLADDER_CANCER_CLUSTER_3_UP	1616.29	1527.76	1704.82	2.51316e-16	1.89125e-14
LIM_MAMMARY_LUMINAL_MATURE_UP	1615.86	1535.6	1696.12	1.65095e-18	2.21222e-16
GEORGES_TARGETS_OF_MIR192_AND_MIR215	1612.7	1521.11	1704.29	1.93139e-15	1.28132e-13
CASORELLI_ACUTE_PROMYELOCYTIC_LEUKEMIA_DN	1611.84	1513.61	1710.07	5.13775e-14	2.87828e-12
PID_AR_PATHWAY	1611.7	1510.15	1713.25	2.18149e-13	1.11102e-11
PID_AR_PATHWAY.1	1611.7	1510.15	1713.25	2.18149e-13	1.11102e-11
RODWELL_AGING_KIDNEY_NO_BLOOD_DN	1611.03	1516.78	1705.28	8.76856e-15	5.52639e-13
SMID_BREAST_CANCER_LUMINAL_B_UP	1608.25	1521.38	1695.12	2.45654e-16	1.87665e-14
STARK_PREFRONTAL_CORTEX_22Q11_DELETION_DN	1608.23	1512.18	1704.28	2.75613e-14	1.59729e-12
HOOI_ST7_TARGETS	1605.16	1486.39	1723.93	1.54802e-10	4.59124e-09
ELVIDGE_HYPOXIA	1604.4	1499.41	1709.39	1.71777e-12	7.21749e-11
ACOSTA_PROLIFERATION_INDEPENDENT_MYC_TARGETS_UP	1600.4	1507.85	1692.95	1.18462e-14	7.37387e-13
REACTOME_DEFECTIVE_B4GALT7_CAUSES_EDS_PROGEROID_TYPE	1594.04	1472.56	1715.52	7.87689e-10	2.04718e-08
REACTOME_A_TETRASACCHARIDE_LINKER_SEQUENCE_IS_REQUIRED_FOR_GAG_SYNTHESIS	1592.31	1467.04	1717.58	2.35946e-09	5.5332e-08
FARMER_BREAST_CANCER_APOCRINE_VS_LUMINAL	1591.42	1492.83	1690.01	4.6823e-13	2.12686e-11
PILON_KLF1_TARGETS_DN	1591.08	1493.3	1688.86	3.43941e-13	1.66745e-11
SMITH_TERT_TARGETS	1589.7	1468.81	1710.59	9.41974e-10	2.3987e-08
REACTOME_REGULATION_OF_CHOLESTEROL_BIOSYNTHESIS_BY_SREBP_SREBF	1589.51	1488.67	1690.35	1.41431e-12	5.9924e-11
TIEN_INTESTINE_PROBIOTICS_24HR_UP	1589.44	1489.47	1689.41	1.00429e-12	4.3908e-11
SERVITJA_ISLET_HNF1A_TARGETS	1589.03	1461.64	1716.42	4.9685e-09	1.01834e-07
BIOCARTA_CARDIACEGF_PATHWAY	1588.73	1460.7	1716.76	5.88851e-09	1.16841e-07
BIOCARTA_CARDIACEGF_PATHWAY.1	1588.73	1460.7	1716.76	5.88851e-09	1.16841e-07
KIM_LIVER_CANCER_POOR_SURVIVAL	1587.88	1457.37	1718.39	1.09156e-08	2.0384e-07
DOUGLAS_BMI1_TARGETS_DN	1585.19	1482.25	1688.13	4.81664e-12	1.86812e-10
REACTOME_KERATINIZATION	1584.44	1458.71	1710.17	4.70454e-09	9.72143e-08
REACTOME_FORMATION_OF_THE_CORNIFIED_ENVELOPE	1584.44	1458.71	1710.17	4.70454e-09	9.72143e-08
BOQUEST_STEM_CELL_CULTURED_VS_FRESH_DN	1584.08	1448.91	1719.25	3.74089e-08	6.0666e-07
WANG_BARRETTS_ESOPHAGUS_AND_ESOPHAGUS_CANCER_DN	1583.73	1453.61	1713.85	1.34066e-08	2.45804e-07
MASSARWEH_TAMOXIFEN_RESISTANCE_UP	1582.85	1487.46	1678.24	2.83039e-13	1.41295e-11
FARMER_BREAST_CANCER_BASAL_VS_LULMINAL	1581.57	1477.39	1685.75	1.07002e-11	4.05644e-10
ACEVEDO_LIVER_CANCER_UP	1581.52	1484.31	1678.73	7.10164e-13	3.14092e-11
TAKEDA_TARGETS_OF_NUP98_HOXA9_FUSION_3D_DN	1581.36	1470.4	1692.32	1.06908e-10	3.30693e-09
KEGG_PEROXISOME	1580.1	1500.76	1659.44	7.7727e-17	6.53166e-15
KEGG_PEROXISOME.1	1580.1	1500.76	1659.44	7.7727e-17	6.53166e-15
WAKABAYASHI_ADIPOGENESIS_PPARG_RXRA_BOUND_WITH_H4K20ME1_MARK	1578.94	1478.77	1679.11	3.04622e-12	1.21897e-10
ZHAN_MULTIPLE_MYELOMA_CD1_VS_CD2	1578.92	1473.78	1684.06	1.92276e-11	6.77941e-10
SMID_BREAST_CANCER_RELAPSE_IN_BRAIN_UP	1573.29	1441.7	1704.88	3.74883e-08	6.0666e-07
KRIGE_RESPONSE_TO_TOSEDOSTAT_6HR_DN	1572.82	1470.54	1675.1	1.21775e-11	4.54809e-10
HOFFMANN_LARGE_TO_SMALL_PRE_BII_LYMPHOCYTE_DN	1572.06	1436.47	1707.65	8.92326e-08	1.33505e-06
SPIELMAN_LYMPHOBLAST_EUROPEAN_VS_ASIAN_DN	1571.68	1475.21	1668.15	1.41172e-12	5.9924e-11
VILIMAS_NOTCH1_TARGETS_DN	1570.05	1462.56	1677.54	9.49295e-11	2.97289e-09
CHIANG_LIVER_CANCER_SUBCLASS_UNANNOTATED_DN	1569.86	1473.86	1665.86	1.39569e-12	5.9924e-11
REACTOME_METABOLISM_OF_STEROIDS	1569.56	1481.96	1657.16	3.02032e-14	1.73051e-12
CHEOK_RESPONSE_TO_HD_MTX_UP	1567.49	1422.47	1712.51	6.03498e-07	7.55443e-06
HOSHIDA_LIVER_CANCER_SURVIVAL_DN	1565.92	1487.37	1644.47	2.81029e-16	2.08374e-14
KIM_WT1_TARGETS_8HR	1565.77	1440.06	1691.48	1.81437e-08	3.23253e-07
VARELA_ZMPSTE24_TARGETS	1564.06	1430.73	1697.39	9.81884e-08	1.44756e-06
NABA_ECM_AFFILIATED	1563.44	1439.32	1687.56	1.50226e-08	2.70514e-07
LIM_MAMMARY_STEM_CELL	1562.65	1489.77	1635.53	9.57614e-18	1.04963e-15
BLALOCK_ALZHEIMERS_DISEASE_DN	1561.32	1470.41	1652.23	3.70741e-13	1.76347e-11
NUYTTEN_NIPP1_TARGETS_DN	1560.52	1459.7	1661.34	2.30885e-11	7.95335e-10
KRIGE_RESPONSE_TO_TOSEDOSTAT_24HR_DN	1560.36	1454.21	1666.51	1.46042e-10	4.35706e-09
LUI_THYROID_CANCER_CLUSTER_2	1559.12	1484.83	1633.41	4.14642e-17	3.73326e-15
PID_ENDOTHELIN_PATHWAY	1557.44	1433.06	1681.82	2.46265e-08	4.25229e-07
PID_ENDOTHELIN_PATHWAY.1	1557.44	1433.06	1681.82	2.46265e-08	4.25229e-07
SABATES_COLORECTAL_ADENOMA_UP	1557.08	1416.57	1697.59	5.43654e-07	6.91538e-06
RASHI_RESPONSE_TO_IONIZING_RADIATION_1	1556.29	1419.22	1693.36	3.19561e-07	4.26251e-06
CAIRO_LIVER_DEVELOPMENT	1556	1436.44	1675.56	9.00441e-09	1.71971e-07
RICKMAN_TUMOR_DIFFERENTIATED_WELL_VS_MODERATELY_DN	1555.42	1439.09	1671.75	4.20132e-09	8.90045e-08
CROONQUIST_IL6_DEPRIVATION_DN	1554.81	1447.33	1662.29	3.6482e-10	9.94281e-09
MEISSNER_BRAIN_HCP_WITH_H3K27ME3	1554.69	1442.04	1667.34	1.66998e-09	4.10733e-08
LASTOWSKA_NEUROBLASTOMA_COPY_NUMBER_DN	1553.66	1451.15	1656.17	8.03142e-11	2.57926e-09
KEGG_ADIPOCYTOKINE_SIGNALING_PATHWAY	1553.29	1460.06	1646.52	2.42474e-12	9.78045e-11
KEGG_ADIPOCYTOKINE_SIGNALING_PATHWAY.1	1553.29	1460.06	1646.52	2.42474e-12	9.78045e-11
REACTOME_FGFR2_LIGAND_BINDING_AND_ACTIVATION	1552.24	1433.09	1671.39	1.08703e-08	2.03748e-07
REACTOME_FATTY_ACID_METABOLISM	1551.27	1464.12	1638.42	1.9137e-13	1.02332e-11
MANALO_HYPOXIA	1550.85	1439.14	1662.56	1.77222e-09	4.32738e-08
HOSHIDA_LIVER_CANCER_SURVIVAL	1547.86	1447.61	1648.11	6.3198e-11	2.05577e-09
SHEN_SMARCA2_TARGETS_UP	1546.5	1443.97	1649.03	1.57352e-10	4.63739e-09
ICHIBA_GRAFT_VERSUS_HOST_DISEASE_35D	1544.29	1419.26	1669.32	7.25261e-08	1.10424e-06
CROONQUIST_NRAS_VS_STROMAL_STIMULATION_DN	1544.05	1422.61	1665.49	3.40851e-08	5.59795e-07
ZHAN_MULTIPLE_MYELOMA_CD1_AND_CD2_DN	1543.49	1447.86	1639.12	1.76109e-11	6.25309e-10
YAGI_AML_WITH_11Q23_REARRANGED	1543	1452.96	1633.04	1.831e-12	7.57075e-11
MARTENS_TRETINOIN_RESPONSE_UP	1542.92	1428.72	1657.12	6.58572e-09	1.29203e-07
PECE_MAMMARY_STEM_CELL	1542.57	1439.52	1645.62	2.69049e-10	7.57845e-09
KANG_IMMORTALIZED_BY_TERT_UP	1542.01	1412.92	1671.1	1.89806e-07	2.65255e-06
FARMER_BREAST_CANCER_CLUSTER_6	1540.54	1453.37	1627.71	6.5264e-13	2.92047e-11
DOANE_BREAST_CANCER_ESR1_DN	1539.2	1412.02	1666.38	1.59058e-07	2.25272e-06
SOTIRIOU_BREAST_CANCER_GRADE_1_VS_3_UP	1537.45	1424.89	1650.01	6.7074e-09	1.3108e-07
BOCHKIS_FOXA2_TARGETS	1537.25	1443.65	1630.85	1.50035e-11	5.36508e-10
REACTOME_CHOLESTEROL_BIOSYNTHESIS	1535.98	1440.85	1631.11	3.10389e-11	1.04332e-09
REACTOME_METABOLISM_OF_NUCLEOTIDES	1535.01	1449.16	1620.86	6.54529e-13	2.92047e-11
HOLLERN_SOLID_NODULAR_BREAST_TUMOR_DN	1534.37	1411.33	1657.41	9.71772e-08	1.43686e-06
JAEGER_METASTASIS_DN	1533.75	1379.41	1688.09	1.35487e-05	0.000117983
WAMUNYOKOLI_OVARIAN_CANCER_LMP_UP	1533.74	1419.43	1648.05	1.40751e-08	2.55275e-07
NABA_ECM_GLYCOPROTEINS	1533.32	1419.89	1646.75	1.16939e-08	2.16449e-07
IVANOVA_HEMATOPOIESIS_EARLY_PROGENITOR	1532.91	1440.68	1625.14	1.36551e-11	4.98907e-10
WONG_ENDMETRIUM_CANCER_UP	1531.9	1424.47	1639.33	2.64293e-09	6.05712e-08
LIU_SOX4_TARGETS_DN	1531.8	1424.3	1639.3	2.72322e-09	6.18491e-08
RODWELL_AGING_KIDNEY_DN	1531.19	1428.87	1633.51	6.06498e-10	1.59269e-08
PLASARI_NFIC_TARGETS_BASAL	1531	1384.54	1677.46	5.88216e-06	5.71442e-05
KEGG_NITROGEN_METABOLISM	1529.95	1449.42	1610.48	8.05044e-14	4.41199e-12
KEGG_NITROGEN_METABOLISM.1	1529.95	1449.42	1610.48	8.05044e-14	4.41199e-12
LANDIS_ERBB2_BREAST_PRENEOPLASTIC_DN	1529.67	1428.07	1631.27	5.53002e-10	1.46749e-08
BURTON_ADIPOGENESIS_6	1529.11	1440.53	1617.69	4.40708e-12	1.73598e-10
BURTON_ADIPOGENESIS_5	1528.83	1427.37	1630.29	5.72985e-10	1.51256e-08
BIOCARTA_CCR5_PATHWAY	1528.29	1407.69	1648.89	9.02109e-08	1.34172e-06
BIOCARTA_CCR5_PATHWAY.1	1528.29	1407.69	1648.89	9.02109e-08	1.34172e-06
GAZDA_DIAMOND_BLACKFAN_ANEMIA_PROGENITOR_DN	1528.09	1424.25	1631.93	1.28766e-09	3.23004e-08
YAO_TEMPORAL_RESPONSE_TO_PROGESTERONE_CLUSTER_11	1526.98	1427.03	1626.93	4.16813e-10	1.12383e-08
GOZGIT_ESR1_TARGETS_DN	1526.68	1423.63	1629.73	1.14888e-09	2.91088e-08
YANG_BREAST_CANCER_ESR1_LASER_UP	1526.29	1430.94	1621.64	8.98202e-11	2.83046e-09
UDAYAKUMAR_MED1_TARGETS_UP	1526.22	1421.87	1630.57	1.77661e-09	4.32738e-08
PEDERSEN_METASTASIS_BY_ERBB2_ISOFORM_4	1525.48	1433.79	1617.17	2.39827e-11	8.17033e-10
KRIEG_KDM3A_TARGETS_NOT_HYPOXIA	1525.03	1428.44	1621.62	1.59117e-10	4.63739e-09
LIEN_BREAST_CARCINOMA_METAPLASTIC_VS_DUCTAL_DN	1522.56	1442.09	1603.03	1.92812e-13	1.02332e-11
PANGAS_TUMOR_SUPPRESSION_BY_SMAD1_AND_SMAD5_DN	1522.38	1437.05	1607.71	2.18164e-12	8.94297e-11
ELVIDGE_HYPOXIA_DN	1521.1	1414.61	1627.59	5.14951e-09	1.03855e-07
KIM_ALL_DISORDERS_CALB1_CORR_DN	1520.95	1395.9	1646	3.69675e-07	4.82876e-06
MATZUK_SPERMATOGONIA	1519.92	1370.25	1669.59	1.58818e-05	0.000136882
RIGGINS_TAMOXIFEN_RESISTANCE_DN	1519.59	1418.49	1620.69	1.2008e-09	3.02721e-08
REACTOME_CREATION_OF_C4_AND_C2_ACTIVATORS	1518.05	1405.42	1630.68	3.25617e-08	5.40053e-07
WEST_ADRENOCORTICAL_TUMOR_UP	1517.82	1414.68	1620.96	2.62938e-09	6.05712e-08
CAMPS_COLON_CANCER_COPY_NUMBER	1515.67	1398.16	1633.18	1.18536e-07	1.71249e-06
SMID_BREAST_CANCER_ERBB2_UP	1515.35	1440.18	1590.52	2.49593e-14	1.48053e-12
MIKKELSEN_ES_ICP_WITH_H3K4ME3	1513.64	1403.22	1624.06	2.70475e-08	4.5917e-07
MARTORIATI_MDM4_TARGETS_FETAL_LIVER	1513.35	1395.69	1631.01	1.45274e-07	2.07499e-06
MCBRYAN_PUBERTAL_TGFB1_TARGETS	1512.67	1377.06	1648.28	3.67991e-06	3.7943e-05
PID_FOXM1_PATHWAY	1512.5	1386.49	1638.51	7.82487e-07	9.57597e-06
PID_FOXM1_PATHWAY.1	1512.5	1386.49	1638.51	7.82487e-07	9.57597e-06
ACEVEDO_LIVER_TUMOR_VS_NORMAL_ADJACENT_TISSUE_UP	1511.97	1411.06	1612.88	2.29127e-09	5.3984e-08
BURTON_ADIPOGENESIS_3	1511.82	1368.26	1655.38	1.15409e-05	0.000103173
VILLANUEVA_LIVER_CANCER_KRT19_DN	1511.11	1373.28	1648.94	5.56552e-06	5.47004e-05
REACTOME_ACTIVATION_OF_GENE_EXPRESSION_BY_SREBF_SREBP	1510.13	1403.46	1616.8	1.3865e-08	2.52374e-07
FARMER_BREAST_CANCER_CLUSTER_7	1510.07	1418.24	1601.9	1.27014e-10	3.81194e-09
HENDRICKS_SMARCA4_TARGETS	1508.98	1396.14	1621.82	6.99953e-08	1.06944e-06
MILI_PSEUDOPODIA_HAPTOTAXIS_UP	1508.86	1408.42	1609.3	2.63893e-09	6.05712e-08
REACTOME_HEPARAN_SULFATE_HEPARIN_HS_GAG_METABOLISM	1508.13	1393.88	1622.38	1.02904e-07	1.50389e-06
NABA_ECM_REGULATORS	1507.9	1383.19	1632.61	8.44454e-07	1.03093e-05
OZEN_MIR125B1_TARGETS	1507.66	1422.04	1593.28	1.32761e-11	4.88599e-10
STEIN_ESRRA_TARGETS_UP	1507.06	1403.38	1610.74	8.00839e-09	1.54116e-07
ZHAN_MULTIPLE_MYELOMA_CD1_AND_CD2	1506.43	1403.42	1609.44	6.99908e-09	1.35728e-07
MULLIGHAN_MLL_SIGNATURE_2_UP	1505.78	1420.71	1590.85	1.29386e-11	4.79681e-10
DIRMEIER_LMP1_RESPONSE_LATE_DN	1505.3	1372.44	1638.16	3.81357e-06	3.90173e-05
TIEN_INTESTINE_PROBIOTICS_6HR_DN	1504.89	1407.23	1602.55	1.61139e-09	3.98267e-08
KEGG_VALINE_LEUCINE_AND_ISOLEUCINE_DEGRADATION	1504.59	1410.31	1598.87	5.3729e-10	1.43334e-08
KEGG_VALINE_LEUCINE_AND_ISOLEUCINE_DEGRADATION.1	1504.59	1410.31	1598.87	5.3729e-10	1.43334e-08
HUANG_DASATINIB_RESISTANCE	1504.26	1400.78	1607.74	9.69558e-09	1.8309e-07
KEGG_ECM_RECEPTOR_INTERACTION	1503.51	1378.54	1628.48	1.18827e-06	1.39332e-05
KEGG_ECM_RECEPTOR_INTERACTION.1	1503.51	1378.54	1628.48	1.18827e-06	1.39332e-05
SCHRAETS_MLL_TARGETS_UP	1502.98	1367.9	1638.06	6.07617e-06	5.86898e-05
GENTILE_UV_HIGH_DOSE_UP	1502.61	1377.74	1627.48	1.24082e-06	1.44377e-05
ZHENG_IL22_SIGNALING	1501.2	1382.16	1620.24	4.67148e-07	6.02393e-06
CHIANG_LIVER_CANCER_SUBCLASS_UNANNOTATED	1500.89	1390.92	1610.86	6.80712e-08	1.04639e-06
SHEN_SMARCA2_TARGETS_DN	1500.62	1410.2	1591.04	2.00771e-10	5.75163e-09
WANG_BARRETTS_ESOPHAGUS_AND_ESOPHAGUS_CANCER_UP	1500.17	1380.99	1619.35	5.16804e-07	6.61352e-06
ZAIDI_OSTEOBLAST_TRANSCRIPTION_FACTORS	1498.5	1373.35	1623.65	1.71183e-06	1.93521e-05
YAO_TEMPORAL_RESPONSE_TO_PROGESTERONE_CLUSTER_10	1498.05	1388.2	1607.9	8.32072e-08	1.25233e-06
TONKS_TARGETS_OF_RUNX1_RUNX1T1_FUSION_SUSTAINED_IN_MONOCYTE_DN	1497.53	1389.1	1605.96	6.1854e-08	9.62556e-07
MOREAUX_MULTIPLE_MYELOMA_BY_TACI_DN	1497.49	1392.53	1602.45	2.59899e-08	4.46922e-07
WANG_CLIM2_TARGETS_DN	1497.05	1394.83	1599.27	1.28952e-08	2.3729e-07
YANG_BREAST_CANCER_ESR1_BULK_UP	1496.98	1421.58	1572.38	3.19476e-13	1.57921e-11
DOANE_BREAST_CANCER_CLASSES_UP	1496.37	1412.55	1580.19	2.19387e-11	7.62861e-10
WANG_LMO4_TARGETS_DN	1496.3	1390	1602.6	4.05224e-08	6.48615e-07
LANDIS_BREAST_CANCER_PROGRESSION_UP	1496.24	1386.11	1606.37	1.02539e-07	1.50292e-06
MAYBURD_RESPONSE_TO_L663536_DN	1494.8	1396.68	1592.92	4.81964e-09	9.91862e-08
BYSTRYKH_HEMATOPOIESIS_STEM_CELL_SCP2_QTL_TRANS	1494.18	1382.02	1606.34	1.90227e-07	2.65255e-06
GRAESSMANN_APOPTOSIS_BY_DOXORUBICIN	1494.01	1356.44	1631.58	1.43643e-05	0.000124442
MOOTHA_FFA_OXYDATION	1493.53	1394.36	1592.7	7.43431e-09	1.43616e-07
SEIDEN_ONCOGENESIS_BY_MET	1492.73	1396.56	1588.9	3.21248e-09	7.09358e-08
DAZARD_UV_RESPONSE_CLUSTER_G28	1491.11	1343.74	1638.48	5.37166e-05	0.000402436
REACTOME_BRANCHED_CHAIN_AMINO_ACID_CATABOLISM	1490.97	1390.07	1591.87	1.54033e-08	2.76383e-07
PID_INTEGRIN5_PATHWAY	1490.81	1331.51	1650.11	0.000173729	0.00110662
PID_INTEGRIN5_PATHWAY.1	1490.81	1331.51	1650.11	0.000173729	0.00110662
WAMUNYOKOLI_OVARIAN_CANCER_LMP_DN	1490.69	1396.36	1585.02	2.16911e-09	5.18326e-08
PETROVA_PROX1_TARGETS_UP	1489.94	1376.55	1603.33	3.42723e-07	4.54739e-06
SU_LIVER	1489.78	1372.85	1606.71	7.05337e-07	8.69513e-06
KANG_DOXORUBICIN_RESISTANCE	1489.77	1374.11	1605.43	5.51039e-07	6.98075e-06
KEGG_FATTY_ACID_METABOLISM	1489.54	1401.66	1577.42	2.48738e-10	7.04572e-09
KEGG_FATTY_ACID_METABOLISM.1	1489.54	1401.66	1577.42	2.48738e-10	7.04572e-09
WONG_ENDMETRIUM_CANCER	1489.06	1362.14	1615.98	4.22123e-06	4.29102e-05
SCHLOSSER_SERUM_RESPONSE_DN	1488.98	1389.68	1588.28	1.17197e-08	2.16449e-07
REACTOME_ASPARAGINE_N_LINKED_GLYCOSYLATION	1488.57	1400.72	1576.42	2.73552e-10	7.66251e-09
BIOCARTA_FCER1_PATHWAY	1488.53	1346.56	1630.5	3.35061e-05	0.000265625
BIOCARTA_FCER1_PATHWAY.1	1488.53	1346.56	1630.5	3.35061e-05	0.000265625
WILENSKY_RESPONSE_TO_DARAPLADIB	1488.27	1380.22	1596.32	1.20226e-07	1.73194e-06
BERTUCCI_INVASIVE_CARCINOMA_DUCTAL_VS_LOBULAR_DN	1487.61	1362.73	1612.49	3.34949e-06	3.52571e-05
LEE_LIVER_CANCER_MYC_E2F1	1487.58	1366.94	1608.22	1.63731e-06	1.8635e-05
MIKKELSEN_MCV6_ICP_WITH_H3K27ME3	1487.55	1364.19	1610.91	2.61723e-06	2.84399e-05
YOSHIMURA_MAPK8_TARGETS_DN	1485.52	1386.31	1584.73	1.56773e-08	2.80302e-07
PUIFFE_INVASION_INHIBITED_BY_ASCITES	1485.41	1388.05	1582.77	9.27482e-09	1.75803e-07
LANDIS_ERBB2_BREAST_TUMORS_324_UP	1485.31	1382.5	1588.12	4.24076e-08	6.76642e-07
BIOCARTA_NO2IL12_PATHWAY	1485.15	1373.16	1597.14	3.67796e-07	4.8167e-06
BIOCARTA_NO2IL12_PATHWAY.1	1485.15	1373.16	1597.14	3.67796e-07	4.8167e-06
SERVITJA_ISLET_HNF1A_TARGETS_UP	1485.14	1360.93	1609.35	3.52854e-06	3.65316e-05
TARTE_PLASMA_CELL_VS_B_LYMPHOCYTE_UP	1484.61	1401.02	1568.2	7.68727e-11	2.48457e-09
DING_LUNG_CANCER_EXPRESSION_BY_COPY_NUMBER	1482.05	1381.22	1582.88	3.3463e-08	5.51373e-07
BORCZUK_MALIGNANT_MESOTHELIOMA_UP	1482.04	1388.71	1575.37	3.68219e-09	7.93867e-08
ANDERSEN_CHOLANGIOCARCINOMA_CLASS2	1481.65	1333.43	1629.87	9.40888e-05	0.000653437
GRAESSMANN_RESPONSE_TO_MC_AND_DOXORUBICIN_DN	1481.57	1368.06	1595.08	6.58293e-07	8.15507e-06
FUJII_YBX1_TARGETS	1480.98	1355.39	1606.57	5.74654e-06	5.60427e-05
PID_TCR_CALCIUM_PATHWAY	1480.78	1342.75	1618.81	3.18958e-05	0.000254533
PID_TCR_CALCIUM_PATHWAY.1	1480.78	1342.75	1618.81	3.18958e-05	0.000254533
FIGUEROA_AML_METHYLATION_CLUSTER_2_UP	1480.07	1372.26	1587.88	2.20332e-07	3.0106e-06
KORKOLA_YOLK_SAC_TUMOR	1480.01	1354.2	1605.82	6.32258e-06	6.06054e-05
WANG_THOC1_TARGETS_DN	1479.5	1352.76	1606.24	7.52115e-06	7.08815e-05
BURTON_ADIPOGENESIS_11	1479.28	1366.76	1591.8	6.41555e-07	7.96729e-06
PID_LYSOPHOSPHOLIPID_PATHWAY	1478.89	1335.19	1622.59	6.74415e-05	0.000489266
PID_LYSOPHOSPHOLIPID_PATHWAY.1	1478.89	1335.19	1622.59	6.74415e-05	0.000489266
LIEN_BREAST_CARCINOMA_METAPLASTIC_VS_DUCTAL	1478.09	1399.2	1556.98	2.06852e-11	7.2427e-10
SHIPP_DLBCL_VS_FOLLICULAR_LYMPHOMA_DN	1478.05	1326.46	1629.64	0.000155161	0.00101337
FLECHNER_BIOPSY_KIDNEY_TRANSPLANT_OK_VS_DONOR_UP	1478	1378.84	1577.16	3.05588e-08	5.10854e-07
REACTOME_INITIAL_TRIGGERING_OF_COMPLEMENT	1477.3	1360.06	1594.54	1.82522e-06	2.04961e-05
ROYLANCE_BREAST_CANCER_16Q_COPY_NUMBER	1475.94	1349.68	1602.2	8.75167e-06	8.14132e-05
ZHANG_RESPONSE_TO_CANTHARIDIN	1475.1	1357.22	1592.98	2.38712e-06	2.62219e-05
BOYAULT_LIVER_CANCER_SUBCLASS_G3_UP	1474.77	1377.89	1571.65	2.17732e-08	3.81182e-07
KEGG_PURINE_METABOLISM	1474.7	1385.13	1564.27	2.21655e-09	5.24688e-08
KEGG_PURINE_METABOLISM.1	1474.7	1385.13	1564.27	2.21655e-09	5.24688e-08
STEIN_ESRRA_TARGETS_RESPONSIVE_TO_ESTROGEN_DN	1474.61	1323.36	1625.86	0.000176793	0.00112408
BYSTRYKH_HEMATOPOIESIS_STEM_CELL_QTL_CIS	1474.57	1383.53	1565.61	3.68435e-09	7.93867e-08
SMID_BREAST_CANCER_BASAL_UP	1473.9	1340.6	1607.2	2.60929e-05	0.000212537
GRAESSMANN_APOPTOSIS_BY_DOXORUBICIN_DN	1473.11	1369.3	1576.92	1.54225e-07	2.19043e-06
PID_FCER1_PATHWAY	1472.85	1332.28	1613.42	6.55992e-05	0.00047935
PID_FCER1_PATHWAY.1	1472.85	1332.28	1613.42	6.55992e-05	0.00047935
BUYTAERT_PHOTODYNAMIC_THERAPY_STRESS_DN	1472.42	1370.29	1574.55	1.08573e-07	1.57759e-06
DELASERNA_MYOD_TARGETS	1472.1	1353.42	1590.78	3.37184e-06	3.53447e-05
NUYTTEN_NIPP1_TARGETS	1471.58	1353.12	1590.04	3.36748e-06	3.53447e-05
REACTOME_GROWTH_HORMONE_RECEPTOR_SIGNALING	1471.38	1363.26	1579.5	4.7182e-07	6.06867e-06
REACTOME_DISEASES_ASSOCIATED_WITH_O_GLYCOSYLATION_OF_PROTEINS	1471.05	1366.55	1575.55	2.15763e-07	2.95619e-06
STEIN_ESRRA_TARGETS_RESPONSIVE_TO_ESTROGEN_UP	1470.87	1312.72	1629.02	0.000378724	0.00214427
GROSS_HYPOXIA_VIA_ELK3_AND_HIF1A	1470.85	1344.15	1597.55	1.28253e-05	0.000112657
SENESE_HDAC3_TARGETS_DN	1469.88	1371.23	1568.53	5.55068e-08	8.69146e-07
REACTOME_PHASE_2_PLATEAU_PHASE	1469.86	1348.99	1590.73	5.63638e-06	5.52892e-05
CHASSOT_SKIN_WOUND	1469.65	1327.65	1611.65	9.04452e-05	0.000630739
MISSIAGLIA_REGULATED_BY_METHYLATION	1469.61	1341.35	1597.87	1.72091e-05	0.000146816
HUPER_BREAST_BASAL_VS_LUMINAL_UP	1468.57	1319.46	1617.68	0.00019296	0.00121008
ICHIBA_GRAFT_VERSUS_HOST_DISEASE_D7	1468.14	1336.51	1599.77	2.93968e-05	0.000238294
KOINUMA_COLON_CANCER_MSI_UP	1468	1343.57	1592.43	1.10091e-05	9.93285e-05
PANGAS_TUMOR_SUPPRESSION_BY_SMAD1_AND_SMAD5	1467.92	1340.71	1595.13	1.64958e-05	0.000141448
REACTOME_RESOLUTION_OF_D_LOOP_STRUCTURES	1466.63	1345.35	1587.91	7.45625e-06	7.05336e-05
KRIGE_RESPONSE_TO_TOSEDOSTAT_6HR	1466.49	1328.88	1604.1	6.60826e-05	0.000481487
HAMAI_APOPTOSIS_VIA_TRAIL_UP	1465.57	1360.28	1570.86	4.0448e-07	5.25615e-06
MIKKELSEN_NPC_HCP_WITH_H3K27ME3	1465.05	1353.19	1576.91	1.63291e-06	1.8627e-05
CONCANNON_APOPTOSIS_BY_EPOXOMICIN	1464.47	1322.17	1606.77	0.000121573	0.000817295
NABA_SECRETED_FACTORS	1464.37	1328.43	1600.31	6.12826e-05	0.00045306
AMIT_SERUM_RESPONSE_20_MCF10A	1464.15	1352.33	1575.97	1.73227e-06	1.95394e-05
KEGG_PPAR_SIGNALING_PATHWAY	1464.08	1382.67	1545.49	3.32761e-10	9.16821e-09
KEGG_PPAR_SIGNALING_PATHWAY.1	1464.08	1382.67	1545.49	3.32761e-10	9.16821e-09
HOFFMANN_SMALL_PRE_BII_TO_IMMATURE_B_LYMPHOCYTE	1463.61	1338.24	1588.98	1.66191e-05	0.000142264
GINESTIER_BREAST_CANCER_ZNF217_AMPLIFIED_UP	1462.84	1353.15	1572.53	1.26386e-06	1.46492e-05
RICKMAN_METASTASIS_UP	1462.48	1356.89	1568.07	5.55853e-07	7.02409e-06
REACTOME_LONG_TERM_POTENTIATION	1462.01	1349.57	1574.45	2.27572e-06	2.50528e-05
SANSOM_APC_MYC_TARGETS	1461.06	1344.24	1577.88	5.26271e-06	5.20286e-05
RODRIGUES_THYROID_CARCINOMA_POORLY_DIFFERENTIATED_UP	1459.88	1354.2	1565.56	6.98163e-07	8.62779e-06
DEBOSSCHER_NFKB_TARGETS_REPRESSED_BY_GLUCOCORTICOIDS	1459.64	1364.06	1555.22	6.16883e-08	9.62556e-07
LIU_CMYB_TARGETS_UP	1459.58	1354.96	1564.2	5.68709e-07	7.1507e-06
REACTOME_METABOLISM_OF_POLYAMINES	1458.68	1361.48	1555.88	1.03899e-07	1.51405e-06
DUAN_PRDM5_TARGETS	1458.52	1302.6	1614.44	0.000541116	0.00293999
HOFMANN_MYELODYSPLASTIC_SYNDROM_LOW_RISK	1458.14	1348.94	1567.34	1.64149e-06	1.86405e-05
BIOCARTA_ARENRF2_PATHWAY	1457.99	1316.84	1599.14	0.000150218	0.000987482
BIOCARTA_ARENRF2_PATHWAY.1	1457.99	1316.84	1599.14	0.000150218	0.000987482
OSWALD_HEMATOPOIETIC_STEM_CELL_IN_COLLAGEN_GEL	1457.42	1344.29	1570.55	3.60241e-06	3.72199e-05
CHEN_ETV5_TARGETS_SERTOLI	1456.2	1325.77	1586.63	5.03426e-05	0.000380749
CHEN_HOXA5_TARGETS_9HR	1456.15	1323.69	1588.61	6.43716e-05	0.000473122
GRAESSMANN_RESPONSE_TO_MC_AND_DOXORUBICIN	1454.91	1322.04	1587.78	7.2348e-05	0.000519628
WAKABAYASHI_ADIPOGENESIS_PPARG_RXRA_BOUND_36HR	1454.66	1356.36	1552.96	1.96913e-07	2.7201e-06
PATIL_LIVER_CANCER	1453.8	1353.65	1553.95	3.32706e-07	4.42614e-06
DORSEY_GAB2_TARGETS	1453.8	1324.8	1582.8	4.84284e-05	0.000369404
SENGUPTA_NASOPHARYNGEAL_CARCINOMA_WITH_LMP1_UP	1452.41	1360.42	1544.4	4.44768e-08	7.05196e-07
LU_TUMOR_VASCULATURE_UP	1451.91	1331.8	1572.02	1.62946e-05	0.000139962
REACTOME_SHC_MEDIATED_CASCADE.FGFR2	1451.62	1326.13	1577.11	3.51852e-05	0.000275472
TIEN_INTESTINE_PROBIOTICS_2HR_DN	1451.49	1342.81	1560.17	2.45569e-06	2.68581e-05
REACTOME_ACTIVATION_OF_THE_PRE_REPLICATIVE_COMPLEX	1451.37	1323.12	1579.62	5.07944e-05	0.000382818
HUANG_DASATINIB_RESISTANCE_DN	1451.27	1351.1	1551.44	4.14672e-07	5.36096e-06
BIOCARTA_BCR_PATHWAY	1451.11	1326.07	1576.15	3.41884e-05	0.000268336
BIOCARTA_BCR_PATHWAY.1	1451.11	1326.07	1576.15	3.41884e-05	0.000268336
ISHIDA_E2F_TARGETS	1450.86	1334.32	1567.4	1.00988e-05	9.25784e-05
XU_GH1_EXOGENOUS_TARGETS_UP	1450.48	1332.76	1568.2	1.24689e-05	0.000109718
REACTOME_REGULATION_OF_LIPID_METABOLISM_BY_PEROXISOME_PROLIFERATOR_ACTIVATED_RECEPTOR_ALPHA_PPARALPHA	1450.45	1347.27	1553.63	8.73088e-07	1.05566e-05
CROONQUIST_NRAS_SIGNALING_DN	1449.89	1315.52	1584.26	0.00011269	0.000764717
LEE_AGING_MUSCLE	1449.84	1325.47	1574.21	3.37437e-05	0.000267089
SA_B_CELL_RECEPTOR_COMPLEXES	1449.35	1324.06	1574.64	3.92616e-05	0.000303615
JEPSEN_SMRT_TARGETS	1449.31	1314.86	1583.76	0.000117276	0.000791571
CHEN_LVAD_SUPPORT_OF_FAILING_HEART	1448.76	1306.08	1591.44	0.00027542	0.00163951
REACTOME_ASSEMBLY_AND_CELL_SURFACE_PRESENTATION_OF_NMDA_RECEPTORS	1447.05	1316.42	1577.68	8.6571e-05	0.000607926
WANG_CISPLATIN_RESPONSE_AND_XPC_UP	1445.69	1348.76	1542.62	3.10501e-07	4.17094e-06
ONKEN_UVEAL_MELANOMA_UP	1444.8	1343.45	1546.15	9.34078e-07	1.1267e-05
SU_PLACENTA	1444.53	1316.84	1572.22	7.0597e-05	0.000508521
MCDOWELL_ACUTE_LUNG_INJURY	1444.41	1305.61	1583.21	0.000236599	0.00144949
HUTTMANN_B_CLL_POOR_SURVIVAL	1444.06	1333.81	1554.31	5.68751e-06	5.56824e-05
LEE_BMP2_TARGETS	1444	1336.94	1551.06	3.19064e-06	3.4011e-05
CHYLA_CBFA2T3_TARGETS_DN	1443.88	1339.55	1548.21	1.88653e-06	2.10907e-05
NADLER_OBESITY	1443.67	1307.37	1579.97	0.000191728	0.00120535
NUYTTEN_EZH2_TARGETS_DN	1443.5	1334.83	1552.17	4.46788e-06	4.49642e-05
CHENG_IMPRINTED_BY_ESTRADIOL	1443.13	1326.14	1560.12	1.81665e-05	0.000154201
GAUSSMANN_MLL_AF4_FUSION_TARGETS_E	1442.96	1362.09	1523.83	3.07286e-09	6.91668e-08
KORKOLA_CORRELATED_WITH_POU5F1	1442.9	1310.39	1575.41	0.000134317	0.000896986
TERAMOTO_OPN_TARGETS_CLUSTER_1	1442.87	1346.51	1539.23	3.47124e-07	4.59369e-06
YAO_TEMPORAL_RESPONSE_TO_PROGESTERONE_CLUSTER_17	1442.87	1349.02	1536.72	1.83426e-07	2.59057e-06
GROSS_HYPOXIA_VIA_HIF1A_UP	1442.52	1327.08	1557.96	1.49349e-05	0.000129163
REACTOME_FCERI_MEDIATED_MAPK_ACTIVATION	1442.3	1324.35	1560.25	2.21392e-05	0.000183595
WOOD_EBV_EBNA1_TARGETS	1441.94	1348.36	1535.52	1.86712e-07	2.62962e-06
ACEVEDO_METHYLATED_IN_LIVER_CANCER_DN	1441.91	1297.01	1586.81	0.000465331	0.00255856
KIM_WT1_TARGETS_12HR	1441.63	1313.42	1569.84	8.87156e-05	0.000621256
REACTOME_ACTIVATION_OF_ATR_IN_RESPONSE_TO_REPLICATION_STRESS	1441.13	1321.29	1560.97	3.12773e-05	0.000251516
REACTOME_HIV_INFECTION	1440.98	1329.64	1552.32	8.56574e-06	7.99786e-05
PASQUALUCCI_LYMPHOMA_BY_GC_STAGE_UP	1440.86	1342.86	1538.86	6.12291e-07	7.64151e-06
VANHARANTA_UTERINE_FIBROID_WITH_7Q_DELETION_UP	1440.64	1327.57	1553.71	1.16826e-05	0.000103887
KEGG_AMINO_SUGAR_AND_NUCLEOTIDE_SUGAR_METABOLISM	1440.23	1352.86	1527.6	3.76606e-08	6.0666e-07
KEGG_AMINO_SUGAR_AND_NUCLEOTIDE_SUGAR_METABOLISM.1	1440.23	1352.86	1527.6	3.76606e-08	6.0666e-07
REACTOME_DNA_STRAND_ELONGATION	1440.09	1304.92	1575.26	0.000205985	0.00128378
YAO_HOXA10_TARGETS_VIA_PROGESTERONE	1439.95	1327.71	1552.19	1.06942e-05	9.71538e-05
WALLACE_PROSTATE_CANCER_RACE_DN	1439.86	1324.27	1555.45	1.82881e-05	0.000154453
REACTOME_ALPHA_LINOLENIC_OMEGA3_AND_LINOLEIC_OMEGA6_ACID_METABOLISM	1439.54	1352.9	1526.18	3.22638e-08	5.36878e-07
HUMMERICH_SKIN_CANCER_PROGRESSION	1439.35	1330.98	1547.72	5.75996e-06	5.60651e-05
MARTORIATI_MDM4_TARGETS_FETAL_LIVER_DN	1438.19	1333.32	1543.06	3.28082e-06	3.46791e-05
COLDREN_GEFITINIB_RESISTANCE_DN	1437.72	1333.88	1541.56	2.77988e-06	3.00776e-05
AGUIRRE_PANCREATIC_CANCER_COPY_NUMBER_DN	1437.7	1328.53	1546.87	7.48309e-06	7.0655e-05
OSMAN_BLADDER_CANCER_UP	1437.49	1343.51	1531.47	3.11869e-07	4.17094e-06
HARRIS_BRAIN_CANCER_PROGENITORS	1437.43	1303.52	1571.34	0.000208327	0.00129517
MARSON_BOUND_BY_FOXP3_STIMULATED	1437.4	1338.45	1536.35	1.0226e-06	1.22179e-05
TORCHIA_TARGETS_OF_EWSR1_FLI1_FUSION_TOP20	1437.26	1334.31	1540.21	2.41773e-06	2.65005e-05
GARY_CD5_TARGETS_DN	1436.79	1330.41	1543.17	4.86026e-06	4.82391e-05
MULLIGHAN_NPM1_MUTATED_SIGNATURE_2	1436.64	1304.54	1568.74	0.000180091	0.00114073
GAVIN_FOXP3_TARGETS_CLUSTER_P7	1436.08	1298.75	1573.41	0.000312746	0.00183356
SEKI_INFLAMMATORY_RESPONSE_LPS	1436.07	1321.41	1550.73	2.04829e-05	0.00017014
PUIFFE_INVASION_INHIBITED_BY_ASCITES_UP	1435.87	1309.23	1562.51	0.000102511	0.000701305
TAKEDA_TARGETS_OF_NUP98_HOXA9_FUSION_6HR_UP	1435.55	1306.24	1564.86	0.00014141	0.000938141
WOOD_EBV_EBNA1_TARGETS_DN	1434.77	1345.42	1524.12	1.17013e-07	1.69535e-06
SCHLOSSER_SERUM_RESPONSE	1434.63	1310.54	1558.72	8.11875e-05	0.000572514
ZHANG_BREAST_CANCER_PROGENITORS_UP	1434	1329.1	1538.9	4.55691e-06	4.56778e-05
LUI_THYROID_CANCER_PAX8_PPARG_UP	1433.65	1327.42	1539.88	5.99097e-06	5.79779e-05
SAKAI_TUMOR_INFILTRATING_MONOCYTES	1433.38	1322.24	1544.52	1.41987e-05	0.000123218
STARK_PREFRONTAL_CORTEX_22Q11_DELETION	1432.89	1317.05	1548.73	3.01405e-05	0.00024315
PELLICCIOTTA_HDAC_IN_ANTIGEN_PRESENTATION_UP	1432.83	1336.36	1529.3	8.64474e-07	1.05028e-05
KEGG_TERPENOID_BACKBONE_BIOSYNTHESIS	1432.8	1333.53	1532.07	1.61771e-06	1.84955e-05
KEGG_TERPENOID_BACKBONE_BIOSYNTHESIS.1	1432.8	1333.53	1532.07	1.61771e-06	1.84955e-05
REACTOME_POST_TRANSLATIONAL_PROTEIN_MODIFICATION	1432.54	1333.65	1531.43	1.52376e-06	1.75406e-05
SHAFFER_IRF4_TARGETS_IN_ACTIVATED_DENDRITIC_CELL	1431.82	1335.14	1528.5	9.89088e-07	1.18456e-05
KUROZUMI_RESPONSE_TO_ONCOCYTIC_VIRUS_AND_CYCLIC_RGD	1431.32	1329.04	1533.6	3.39267e-06	3.54893e-05
FLOTHO_PEDIATRIC_ALL_THERAPY_RESPONSE_DN	1430.88	1312.76	1549	4.72698e-05	0.000361112
BASAKI_YBX1_TARGETS_DN	1430.8	1329.19	1532.41	3.09488e-06	3.32717e-05
MIKKELSEN_IPS_ICP_WITH_H3K27ME3	1430.8	1301.65	1559.95	0.000180645	0.0011428
JOHNSTONE_PARVB_TARGETS_3_DN	1430.45	1323.4	1537.5	8.81389e-06	8.16905e-05
LEE_BMP2_TARGETS_DN	1429.93	1313.78	1546.08	3.8239e-05	0.000297357
MORI_PLASMA_CELL_UP	1429.89	1347.45	1512.33	2.31873e-08	4.03139e-07
REACTOME_MOLECULES_ASSOCIATED_WITH_ELASTIC_FIBRES	1429.82	1295.65	1563.99	0.000317587	0.00184905
PROVENZANI_METASTASIS_UP	1429.7	1325.36	1534.04	5.72121e-06	5.59038e-05
REACTOME_CD22_MEDIATED_BCR_REGULATION	1429.18	1330.34	1528.02	1.99628e-06	2.21702e-05
DEURIG_T_CELL_PROLYMPHOCYTIC_LEUKEMIA	1428.92	1312.48	1545.36	4.24998e-05	0.000326652
MARSON_FOXP3_CORE_DIRECT_TARGETS	1428.58	1284.68	1572.48	0.000793179	0.00413997
YAO_TEMPORAL_RESPONSE_TO_PROGESTERONE_CLUSTER_9	1427.3	1319.61	1534.99	1.24008e-05	0.0001095
DUNNE_TARGETS_OF_AML1_MTG8_FUSION_DN	1426.89	1291.56	1562.22	0.000411687	0.00230636
WANG_TUMOR_INVASIVENESS	1426.63	1293.25	1560.01	0.000346981	0.00198804
HAN_JNK_SINGALING	1425.93	1301.86	1550	0.000134743	0.000898468
BEGUM_TARGETS_OF_PAX3_FOXO1_FUSION_UP	1425.47	1291.9	1559.04	0.000374761	0.00213027
BIOCARTA_SPRY_PATHWAY	1425.4	1301.63	1549.17	0.000134261	0.000896986
BIOCARTA_SPRY_PATHWAY.1	1425.4	1301.63	1549.17	0.000134261	0.000896986
IZADPANAH_STEM_CELL_ADIPOSE_VS_BONE_UP	1425.33	1319.28	1531.38	1.08167e-05	9.80892e-05
GHANDHI_DIRECT_IRRADIATION	1424.09	1303.36	1544.82	0.000100817	0.000692531
WHITFIELD_CELL_CYCLE_LITERATURE	1424.02	1284.62	1563.42	0.000678406	0.00358566
REACTOME_CYTOCHROME_P450_ARRANGED_BY_SUBSTRATE_TYPE	1423.76	1291.01	1556.51	0.000378671	0.00214427
WENG_POR_TARGETS_LIVER_UP	1423.58	1329.54	1517.62	1.11159e-06	1.31874e-05
REACTOME_RESOLUTION_OF_D_LOOP_STRUCTURES_THROUGH_SYNTHESIS_DEPENDENT_STRAND_ANNEALING_SDSA	1423.48	1297.61	1549.35	0.000189954	0.00119719
ALONSO_METASTASIS_UP	1423.2	1326.31	1520.09	2.17694e-06	2.41233e-05
SCHRAETS_MLL_TARGETS	1422.8	1305.5	1540.1	7.05652e-05	0.000508521
ROYLANCE_BREAST_CANCER_16Q_COPY_NUMBER_UP	1422	1286.02	1557.98	0.000556903	0.00300632
KIM_MYC_AMPLIFICATION_TARGETS	1421.8	1289.29	1554.31	0.000409219	0.00229509
WANG_LMO4_TARGETS_UP	1421.67	1316.42	1526.92	1.23697e-05	0.000109418
REACTOME_INTEGRIN_CELL_SURFACE_INTERACTIONS	1421.43	1304.55	1538.31	7.28161e-05	0.000522246
MARKS_HDAC_TARGETS	1420.23	1292.19	1548.27	0.000286098	0.00170107
MANALO_HYPOXIA_DN	1419.71	1311.15	1528.27	2.46332e-05	0.000201952
SCHLOSSER_MYC_TARGETS_REPRESSED_BY_SERUM	1419.66	1311.54	1527.78	2.30637e-05	0.000190948
CLASPER_LYMPHATIC_VESSELS_DURING_METASTASIS_DN	1418.67	1288.65	1548.69	0.000378926	0.00214427
CONRAD_STEM_CELL	1418.61	1287.53	1549.69	0.000421216	0.00235451
GOLDRATH_HOMEOSTATIC_PROLIFERATION	1418.36	1320.22	1516.5	4.23556e-06	4.29692e-05
MAYBURD_RESPONSE_TO_L663536	1417.82	1299.94	1535.7	0.000103736	0.000708722
KANG_IMMORTALIZED_BY_TERT_DN	1417.08	1283.04	1551.12	0.000598188	0.00322229
GAUSSMANN_MLL_AF4_FUSION_TARGETS_A_UP	1417.04	1313.75	1520.33	1.24383e-05	0.000109639
LEE_METASTASIS_AND_ALTERNATIVE_SPLICING	1416.14	1307.24	1525.04	3.33362e-05	0.000265112
REACTOME_FATTY_ACYL_COA_BIOSYNTHESIS	1415.98	1331.52	1500.44	1.9001e-07	2.65255e-06
EGUCHI_CELL_CYCLE_RB1_TARGETS	1415.74	1306.85	1524.63	3.42205e-05	0.000268336
BROWNE_HCMV_INFECTION_18HR_UP	1415.61	1317.95	1513.27	4.82909e-06	4.80242e-05
LEE_METASTASIS_AND_ALTERNATIVE_SPLICING_UP	1415.59	1291.35	1539.83	0.000247729	0.00150126
KYNG_DNA_DAMAGE_UP	1414.23	1306.24	1522.22	3.31789e-05	0.000264278
REACTOME_ANTIGEN_ACTIVATES_B_CELL_RECEPTOR_BCR_LEADING_TO_GENERATION_OF_SECOND_MESSENGERS	1413.74	1291.96	1535.52	0.000210183	0.0013035
VANDESLUIS_COMMD1_TARGETS_GROUP_3_DN	1413.57	1287.44	1539.7	0.000338066	0.00194803
ZHONG_RESPONSE_TO_AZACITIDINE_AND_TSA_UP	1413.4	1312.61	1514.19	1.05159e-05	9.58788e-05
WHITFIELD_CELL_CYCLE_M_G1	1412.9	1300.04	1525.76	7.35157e-05	0.000525712
SANSOM_APC_TARGETS	1412.89	1296.33	1529.45	0.000119115	0.000801837
SANSOM_APC_TARGETS.1	1412.89	1296.33	1529.45	0.000119115	0.000801837
PEDRIOLI_MIR31_TARGETS	1412.79	1284.07	1541.51	0.000455386	0.00252037
GABRIELY_MIR21_TARGETS	1412.72	1309.12	1516.32	1.81982e-05	0.000154211
BRUINS_UVC_RESPONSE_LATE	1412.33	1318.16	1506.5	3.07217e-06	3.30981e-05
LINDGREN_BLADDER_CANCER_WITH_LOH_IN_CHR9Q	1411.74	1311.12	1512.36	1.15978e-05	0.000103314
MILI_PSEUDOPODIA_HAPTOTAXIS_DN	1411.57	1313.73	1509.41	6.96342e-06	6.61197e-05
DUTERTRE_ESTRADIOL_RESPONSE_6HR_DN	1411.54	1308.51	1514.57	1.80151e-05	0.000153433
HOLLERN_EMT_BREAST_TUMOR_DN	1410.68	1301.55	1519.81	5.03688e-05	0.000380749
SHAFFER_IRF4_MULTIPLE_MYELOMA_PROGRAM	1410.63	1307.32	1513.94	2.02468e-05	0.000168456
NABA_CORE_MATRISOME	1409.54	1307.97	1511.11	1.62892e-05	0.000139962
KEGG_BIOSYNTHESIS_OF_UNSATURATED_FATTY_ACIDS	1409.46	1313.04	1505.88	6.26854e-06	6.02018e-05
KEGG_BIOSYNTHESIS_OF_UNSATURATED_FATTY_ACIDS.1	1409.46	1313.04	1505.88	6.26854e-06	6.02018e-05
ONO_AML1_TARGETS_UP	1409.27	1274.58	1543.96	0.000927781	0.00468432
SCHMIDT_POR_TARGETS_IN_LIMB_BUD_UP	1408.59	1310.8	1506.38	8.7912e-06	8.16302e-05
KARLSSON_TGFB1_TARGETS_DN	1408.4	1308.49	1508.31	1.32602e-05	0.000116073
ASTON_MAJOR_DEPRESSIVE_DISORDER	1408.25	1276.65	1539.85	0.000749495	0.00393232
SASAI_TARGETS_OF_CXCR6_AND_PTCH1_UP	1407.17	1299.87	1514.47	4.89356e-05	0.000372709
GUO_TARGETS_OF_IRS1_AND_IRS2	1406.71	1294.47	1518.95	0.000101112	0.000693612
HADDAD_T_LYMPHOCYTE_AND_NK_PROGENITOR_DN	1405.98	1279.02	1532.94	0.000551347	0.00298592
PID_FGF_PATHWAY	1405.8	1263.4	1548.2	0.00196011	0.00877982
PID_FGF_PATHWAY.1	1405.8	1263.4	1548.2	0.00196011	0.00877982
DUTERTRE_ESTRADIOL_RESPONSE_6HR	1405.18	1280.13	1530.23	0.000478196	0.00262072
WINTER_HYPOXIA_UP	1404.85	1297.48	1512.22	5.8148e-05	0.000432422
BROWNE_HCMV_INFECTION_16HR_UP	1404.84	1300.95	1508.73	3.41438e-05	0.000268336
CHARAFE_BREAST_CANCER_BASAL_VS_MESENCHYMAL_DN	1404.82	1292.46	1517.18	0.000115971	0.000784866
REACTOME_DOWNSTREAM_SIGNALING_OF_ACTIVATED_FGFR4	1404.33	1268.86	1539.8	0.00125183	0.00606897
KORKOLA_EMBRYONIC_CARCINOMA_VS_SEMINOMA_DN	1403.88	1285.95	1521.81	0.000242284	0.00147714
CHANGOLKAR_H2AFY_TARGETS_UP	1402.89	1295.11	1510.67	7.06e-05	0.000508521
WAKABAYASHI_ADIPOGENESIS_PPARG_RXRA_BOUND_8D	1402.5	1297.1	1507.9	5.10938e-05	0.0003845
LIU_SOX4_TARGETS_UP	1400.91	1298.84	1502.98	3.40163e-05	0.000268336
UEDA_PERIFERAL_CLOCK	1400.91	1291.01	1510.81	0.000108178	0.000736078
BROWNE_HCMV_INFECTION_30MIN	1400.87	1271	1530.74	0.000933215	0.00470057
REACTOME_AMINE_LIGAND_BINDING_RECEPTORS	1400.76	1278.96	1522.56	0.00043993	0.00244529
NAKAJIMA_EOSINOPHIL	1400.22	1288.27	1512.17	0.000147807	0.000976727
CHEOK_RESPONSE_TO_HD_MTX	1400.15	1293.41	1506.89	7.33584e-05	0.000525388
DELPUECH_FOXO3_TARGETS	1400.11	1269.16	1531.06	0.0010623	0.00526517
DEURIG_T_CELL_PROLYMPHOCYTIC_LEUKEMIA_DN	1399.64	1301.83	1497.45	1.80818e-05	0.000153741
REACTOME_PEROXISOMAL_LIPID_METABOLISM	1398.36	1301	1495.72	1.84793e-05	0.000155807
GAZDA_DIAMOND_BLACKFAN_ANEMIA_ERYTHROID	1397.99	1271.35	1524.63	0.000812829	0.0042206
JAEGER_METASTASIS_UP	1397.33	1279.76	1514.9	0.000342264	0.00196548
ZHANG_RESPONSE_TO_IKK_INHIBITOR_AND_TNF	1397.1	1265.63	1528.57	0.00128418	0.00618416
REACTOME_ADHERENS_JUNCTIONS_INTERACTIONS	1397.01	1267.12	1526.9	0.00113224	0.00556665
REACTOME_SHC_MEDIATED_CASCADE.FGFR4	1396.94	1278.36	1515.52	0.000390615	0.002203
MOOTHA_VOXPHOS	1396.08	1293.88	1498.28	4.9611e-05	0.000377283
BROWNE_HCMV_INFECTION_12HR_UP	1395.63	1290.95	1500.31	7.4544e-05	0.000531613
SAKAI_CHRONIC_HEPATITIS_VS_LIVER_CANCER_UP	1395.55	1285.14	1505.96	0.000163914	0.00105956
RUAN_RESPONSE_TO_TROGLITAZONE_UP	1395.52	1304.75	1486.29	6.45414e-06	6.17491e-05
REACTOME_METABOLISM_OF_WATER_SOLUBLE_VITAMINS_AND_COFACTORS	1395.14	1306.42	1483.86	4.27275e-06	4.31728e-05
AMIT_SERUM_RESPONSE_240_MCF10A	1394.95	1272.2	1517.7	0.000664728	0.00352796
FLORIO_NEOCORTEX_BASAL_RADIAL_GLIA_DN	1394.71	1275.43	1513.99	0.000477305	0.00261869
BACOLOD_RESISTANCE_TO_ALKYLATING_AGENTS	1394.5	1263.94	1525.06	0.00135364	0.00646313
ONDER_CDH1_TARGETS_3_DN	1394.41	1258.5	1530.32	0.0020496	0.00910834
SMID_BREAST_CANCER_RELAPSE_IN_LUNG_UP	1393.82	1269.15	1518.49	0.000844641	0.00434833
REACTOME_COLLAGEN_BIOSYNTHESIS_AND_MODIFYING_ENZYMES	1393.27	1258.67	1527.87	0.0019618	0.00877982
HOFMANN_CELL_LYMPHOMA_UP	1393.08	1281.32	1504.84	0.000226952	0.00139889
THEILGAARD_NEUTROPHIL_AT_SKIN_WOUND	1392.94	1263.81	1522.07	0.00130062	0.00624544
REACTOME_REGULATION_OF_ACTIN_DYNAMICS_FOR_PHAGOCYTIC_CUP_FORMATION	1392.89	1260.99	1524.79	0.00162692	0.00755334
WHITEHURST_PACLITAXEL_SENSITIVITY	1392.57	1266.79	1518.35	0.000995541	0.00497306
REACTOME_O_GLYCOSYLATION_OF_TSR_DOMAIN_CONTAINING_PROTEINS	1392.27	1268.99	1515.55	0.000807273	0.00419808
SHIN_B_CELL_LYMPHOMA_CLUSTER_9	1391.93	1291.62	1492.24	5.00129e-05	0.000379196
KEGG_STEROID_BIOSYNTHESIS	1391.86	1295.53	1488.19	2.57385e-05	0.00020999
KEGG_STEROID_BIOSYNTHESIS.1	1391.86	1295.53	1488.19	2.57385e-05	0.00020999
DACOSTA_UV_RESPONSE_VIA_ERCC3_XPCS_DN	1391.24	1284.61	1497.87	0.000132775	0.000890227
PUIFFE_INVASION_INHIBITED_BY_ASCITES_DN	1390.87	1272.51	1509.23	0.000539849	0.00293627
ROSS_LEUKEMIA_WITH_MLL_FUSIONS	1390.77	1294.35	1487.19	2.85283e-05	0.000231626
HERNANDEZ_MITOTIC_ARREST_BY_DOCETAXEL_1	1389.79	1261.6	1517.98	0.00140624	0.00669524
VANTVEER_BREAST_CANCER_BRCA1_DN	1389.59	1293.37	1485.81	3.0253e-05	0.000243667
SCHLOSSER_MYC_TARGETS_AND_SERUM_RESPONSE_UP	1389.48	1287.29	1491.67	7.98687e-05	0.00056718
TONKS_TARGETS_OF_RUNX1_RUNX1T1_FUSION_MONOCYTE_UP	1388.69	1285.71	1491.67	9.49795e-05	0.000658716
TAKEDA_TARGETS_OF_NUP98_HOXA9_FUSION_16D	1388.57	1273.68	1503.46	0.000427585	0.00238724
SUNG_METASTASIS_STROMA_UP	1388.12	1280.22	1496.02	0.000192842	0.00121008
FAELT_B_CLL_WITH_VH_REARRANGEMENTS	1386.3	1258.5	1514.1	0.00161921	0.0075314
WELCSH_BRCA1_TARGETS_UP	1385.93	1277.27	1494.59	0.000244777	0.00148874
PLASARI_TGFB1_TARGETS_10HR	1385.9	1255.08	1516.72	0.00208674	0.00926176
KOKKINAKIS_METHIONINE_DEPRIVATION_96HR	1385.85	1257.69	1514.01	0.00170326	0.00784276
EHLERS_ANEUPLOIDY_UP	1385.72	1277.15	1494.29	0.000245155	0.00148924
CAIRO_HEPATOBLASTOMA_UP	1385.51	1277.52	1493.5	0.000231385	0.00142274
SCHLOSSER_MYC_TARGETS_AND_SERUM_RESPONSE_DN	1385.44	1275.13	1495.75	0.000307996	0.00180992
RUTELLA_RESPONSE_TO_CSF2RB_AND_IL4_UP	1385.07	1279.68	1490.46	0.000170405	0.0010973
BERENJENO_TRANSFORMED_BY_RHOA	1384.34	1255.03	1513.65	0.00200502	0.00893049
SHAFFER_IRF4_TARGETS_IN_MYELOMA_VS_MATURE_B_LYMPHOCYTE	1384.32	1267.82	1500.82	0.000648564	0.00345672
AMIT_EGF_RESPONSE_240_HELA	1384.23	1259.94	1508.52	0.00134303	0.00641856
TOMLINS_METASTASIS_DN	1384.13	1275.88	1492.38	0.000261135	0.00157238
GUO_HEX_TARGETS_UP	1384.06	1279.16	1488.96	0.000170793	0.00109738
ACEVEDO_NORMAL_TISSUE_ADJACENT_TO_LIVER_TUMOR_DN	1384.06	1266.17	1501.95	0.00075564	0.00396043
REACTOME_GAP_JUNCTION_ASSEMBLY	1384.03	1263.92	1504.14	0.000935647	0.00470812
GENTILE_UV_LOW_DOSE	1383.87	1254.19	1513.55	0.00210934	0.0093456
BERENJENO_TRANSFORMED_BY_RHOA_DN	1383.47	1285.9	1481.04	6.09406e-05	0.000451193
EPPERT_PROGENITOR	1383.45	1275.15	1491.75	0.000274495	0.00163594
IVANOVA_HEMATOPOIESIS_INTERMEDIATE_PROGENITOR	1382.75	1278.41	1487.09	0.000173439	0.00110662
YU_BAP1_TARGETS	1382.01	1256.19	1507.83	0.00170613	0.0078488
TIEN_INTESTINE_PROBIOTICS_6HR	1381.73	1266.99	1496.47	0.000628741	0.0033653
CHESLER_BRAIN_QTL_CIS	1380.26	1286.84	1473.68	3.90886e-05	0.000302742
KOBAYASHI_EGFR_SIGNALING_24HR_UP	1380.02	1269.39	1490.65	0.000447048	0.00247967
MOOTHA_PGC	1378.87	1280	1477.74	0.000105201	0.00071776
HAHTOLA_MYCOSIS_FUNGOIDES_CD4_DN	1378.76	1273.59	1483.93	0.000252501	0.00152651
HOLLERN_EMT_BREAST_TUMOR	1378.71	1262.94	1494.48	0.00082925	0.00428828
HAHTOLA_MYCOSIS_FUNGOIDES_CD4	1378.51	1281.58	1475.44	8.0293e-05	0.000569392
ROSTY_CERVICAL_CANCER_PROLIFERATION_CLUSTER	1377.55	1255.96	1499.14	0.00150568	0.00708332
KINSEY_TARGETS_OF_EWSR1_FLII_FUSION_UP	1377.07	1274.18	1479.96	0.0002106	0.00130448
BENPORATH_PRC2_TARGETS	1376.69	1261.92	1491.46	0.000842489	0.00434398
BIDUS_METASTASIS_UP	1375.68	1269.99	1481.37	0.000329785	0.00191124
WOO_LIVER_CANCER_RECURRENCE	1375.35	1250.63	1500.07	0.00217547	0.00962168
BAE_BRCA1_TARGETS_UP	1374.9	1273.9	1475.9	0.000189694	0.00119705
RUTELLA_RESPONSE_TO_HGF_UP	1374.3	1272.05	1476.55	0.000233901	0.00143471
RAMALHO_STEMNESS_UP	1373.77	1269.55	1477.99	0.000312043	0.00183158
VANTVEER_BREAST_CANCER_METASTASIS_UP	1373.2	1271.41	1474.99	0.00023726	0.00145178
NAGASHIMA_NRG1_SIGNALING	1373.09	1254.53	1491.65	0.00146433	0.00691373
WORSCHECH_TUMOR_EVASION_AND_TOLEROGENICITY_UP	1371.96	1255.35	1488.57	0.00130709	0.00626459
LIU_VMYB_TARGETS_UP	1370.95	1259.08	1482.82	0.000878475	0.00448761
LU_TUMOR_ENDOTHELIAL_MARKERS_UP	1370.7	1258.58	1482.82	0.000913966	0.00463603
ZHENG_FOXP3_TARGETS_IN_THYMUS_UP	1370.63	1259.69	1481.57	0.000813651	0.0042206
REACTOME_MTOR_SIGNALLING	1369.57	1258.48	1480.66	0.000879737	0.00448951
MOREAUX_B_LYMPHOCYTE_MATURATION_BY_TACI_DN	1367.71	1261.99	1473.43	0.000552548	0.00298922
DACOSTA_UV_RESPONSE_VIA_ERCC3_COMMON	1367.43	1262.56	1472.3	0.000509931	0.00278858
FRASOR_RESPONSE_TO_ESTRADIOL_DN	1367.39	1262.4	1472.38	0.000518588	0.00283285
SWEET_LUNG_CANCER_KRAS_UP	1367.22	1260.18	1474.26	0.000661042	0.00351209
REACTOME_IRE1ALPHA_ACTIVATES_CHAPERONES	1366.98	1248.77	1485.19	0.00196325	0.00877982
LU_EZH2_TARGETS_DN	1365.01	1259.61	1470.41	0.000632602	0.00338238
BENPORATH_MYC_MAX_TARGETS	1364.25	1257.18	1471.32	0.000796248	0.00415169
LEE_RECENT_THYMIC_EMIGRANT	1363.92	1258.9	1468.94	0.000649284	0.0034569
FONTAINE_FOLLICULAR_THYROID_ADENOMA_DN	1362.97	1272.11	1453.83	0.000101823	0.000697545
FLECHNER_PBL_KIDNEY_TRANSPLANT_REJECTED_VS_OK_UP	1362.1	1249.97	1474.23	0.00149548	0.00704692
HORIUCHI_WTAP_TARGETS_UP	1361.88	1252.78	1470.98	0.00113276	0.00556665
BENPORATH_ES_1	1360.85	1271.71	1449.99	9.08434e-05	0.000632642
ENK_UV_RESPONSE_KERATINOCYTE_DN	1360.45	1262.96	1457.94	0.000326346	0.00189348
LUCAS_HNF4A_TARGETS_UP	1360.19	1249.07	1471.31	0.0015178	0.00712548
REACTOME_RAB_GEFS_EXCHANGE_GTP_FOR_GDP_ON_RABS	1358.58	1259.37	1457.79	0.000463828	0.00255587
MITSIADES_RESPONSE_TO_APLIDIN_DN	1358.13	1249.59	1466.67	0.0013352	0.00638719
SAKAI_TUMOR_INFILTRATING_MONOCYTES_DN	1357.73	1264.86	1450.6	0.000208952	0.00129746
JOHNSTONE_PARVB_TARGETS_1_DN	1357.47	1260.33	1454.61	0.000384766	0.00217487
YAO_TEMPORAL_RESPONSE_TO_PROGESTERONE_CLUSTER_7	1357.35	1247.03	1467.67	0.00165501	0.00765557
SHIPP_DLBCL_CURED_VS_FATAL_DN	1357.3	1245.92	1468.68	0.00182845	0.00829799
TOOKER_GEMCITABINE_RESISTANCE_DN	1357.08	1250.28	1463.88	0.001196	0.00582633
LIM_MAMMARY_STEM_CELL_UP	1356.92	1260.05	1453.79	0.000386358	0.00218143
REACTOME_PLASMA_LIPOPROTEIN_REMODELING	1356.9	1247.39	1466.41	0.00157445	0.00735716
YAO_TEMPORAL_RESPONSE_TO_PROGESTERONE_CLUSTER_12	1356.22	1246.64	1465.8	0.00164818	0.00763798
SMID_BREAST_CANCER_RELAPSE_IN_BONE_UP	1355.74	1300.29	1411.19	5.7663e-09	1.15372e-07
IVANOVA_HEMATOPOIESIS_MATURE_CELL	1354.73	1262.43	1447.03	0.000241493	0.0014741
CUI_TCF21_TARGETS_2_DN	1354.16	1260.7	1447.62	0.000297323	0.00175539
ZHAN_MULTIPLE_MYELOMA_CD1_DN	1353.03	1251.1	1454.96	0.000920514	0.00466455
GAVIN_FOXP3_TARGETS_CLUSTER_P3	1352.17	1248.79	1455.55	0.00113526	0.00557351
ELVIDGE_HYPOXIA_BY_DMOG_DN	1351.44	1268.57	1434.31	6.67153e-05	0.000485395
DACOSTA_UV_RESPONSE_VIA_ERCC3_DN	1351.19	1251.79	1450.59	0.000779272	0.00408005
HOSHIDA_LIVER_CANCER_SUBCLASS_S2	1350.36	1241.35	1459.37	0.00218375	0.00964983
REACTOME_PROTEIN_LOCALIZATION	1350.35	1249.74	1450.96	0.00094429	0.00473742
HUTTMANN_B_CLL_POOR_SURVIVAL_DN	1350.21	1249.9	1450.52	0.000922182	0.00466832
RICKMAN_HEAD_AND_NECK_CANCER_C	1349.62	1256.55	1442.69	0.000393779	0.0022134
RICKMAN_TUMOR_DIFFERENTIATED_WELL_VS_POORLY_UP	1349.2	1242.76	1455.64	0.00184174	0.00832809
BROWNE_HCMV_INFECTION_10HR	1346.76	1242.45	1451.07	0.00173515	0.00796054
REACTOME_RAB_REGULATION_OF_TRAFFICKING	1346.25	1240.88	1451.62	0.00198084	0.00884624
REN_ALVEOLAR_RHABDOMYOSARCOMA_DN	1342.62	1254.89	1430.35	0.000314247	0.00184023
SCHAEFFER_PROSTATE_DEVELOPMENT_6HR_DN	1342.51	1240.21	1444.81	0.00184334	0.00832809
DODD_NASOPHARYNGEAL_CARCINOMA_DN	1341.93	1242.26	1441.6	0.00146424	0.00691373
SCHLOSSER_MYC_AND_SERUM_RESPONSE_SYNERGY	1341.63	1244.28	1438.98	0.00116216	0.00568893
BROWNE_HCMV_INFECTION_48HR_UP	1338.6	1237.98	1439.22	0.00198599	0.00886137
DOANE_BREAST_CANCER_ESR1	1337.2	1272.01	1402.39	4.39868e-06	4.43563e-05
TARTE_PLASMA_CELL_VS_PLASMABLAST_DN	1336.52	1235.95	1437.09	0.00224479	0.00987628
KYNG_WERNER_SYNDROM_DN	1328.74	1234.01	1423.47	0.00204183	0.00908641
LIN_NPAS4_TARGETS_UP	1328.29	1236.18	1420.4	0.00158503	0.00739972
WAMUNYOKOLI_OVARIAN_CANCER_GRADES_1_2_DN	1313.41	1229.78	1397.04	0.00170995	0.00785925
ACEVEDO_LIVER_CANCER_WITH_H3K27ME3_UP	1034.71	946.922	1122.5	0.0016943	0.00781569
REACTOME_G_ALPHA_S_SIGNALLING_EVENTS	1021.28	929.375	1113.18	0.00106306	0.00526517
REACTOME_PLATELET_ACTIVATION_SIGNALING_AND_AGGREGATION	1020.85	926.107	1115.59	0.00143023	0.00679492
REACTOME_METAL_ION_SLC_TRANSPORTERS	1019.76	927.224	1112.3	0.00103041	0.00512358
AFFAR_YY1_TARGETS_DN	1016.74	938.749	1094.73	8.79385e-05	0.00061667
BOYLAN_MULTIPLE_MYELOMA_C_CLUSTER_UP	1011.21	926.763	1095.66	0.000170854	0.00109738
RIZKI_TUMOR_INVASIVENESS_2D_UP	1011.12	911.414	1110.83	0.00129778	0.00623778
KOINUMA_TARGETS_OF_SMAD2_OR_SMAD3	1010.86	908.234	1113.49	0.00172414	0.00791722
JAATINEN_HEMATOPOIETIC_STEM_CELL	1009.34	924.581	1094.1	0.000153725	0.00100529
BIOCARTA_BIOPEPTIDES_PATHWAY	1009.12	910.113	1108.13	0.00105693	0.00524511
BIOCARTA_BIOPEPTIDES_PATHWAY.1	1009.12	910.113	1108.13	0.00105693	0.00524511
REACTOME_TRANSPORT_OF_SMALL_MOLECULES	1008.31	929.61	1087.01	4.564e-05	0.000349191
DER_IFN_GAMMA_RESPONSE_UP	1008.19	903.656	1112.72	0.00176885	0.00804923
WOO_LIVER_CANCER_RECURRENCE_DN	1007.26	908.994	1105.53	0.000859864	0.0044149
DUTERTRE_ESTRADIOL_RESPONSE_24HR	1005.54	905.014	1106.07	0.000991326	0.0049586
CHEOK_RESPONSE_TO_HD_MTX_DN	1002.78	892.267	1113.29	0.00224808	0.00988213
CHANG_IMMORTALIZED_BY_HPV31_UP	1001.78	893.062	1110.5	0.00180639	0.00821265
BOQUEST_STEM_CELL_CULTURED_VS_FRESH	997.2	885.917	1108.48	0.00176295	0.00802962
SMID_BREAST_CANCER_BASAL	994.08	931.137	1057.02	8.61292e-08	1.29245e-06
PEREZ_TP53_TARGETS	993.52	879.324	1107.72	0.00186593	0.00841504
REACTOME_DOWNSTREAM_TCR_SIGNALING	992.13	876.315	1107.95	0.00199209	0.00888073
REACTOME_INCRETIN_SYNTHESIS_SECRETION_AND_INACTIVATION	991.79	925.942	1057.64	1.95712e-07	2.71094e-06
DURAND_STROMA_S_UP	990.89	877.761	1104.02	0.00146584	0.00691373
LINDGREN_BLADDER_CANCER_CLUSTER_3_DN	989.89	877.338	1102.44	0.00131306	0.00628724
GRAHAM_CML_DIVIDING_VS_NORMAL_QUIESCENT_UP	989.26	870.923	1107.6	0.00211737	0.00937294
KEGG_VEGF_SIGNALING_PATHWAY	989.14	875.171	1103.11	0.00143654	0.00680738
KEGG_VEGF_SIGNALING_PATHWAY.1	989.14	875.171	1103.11	0.00143654	0.00680738
MORI_EMU_MYC_LYMPHOMA_BY_ONSET_TIME_DN	988.82	872.497	1105.14	0.00174273	0.00797355
COATES_MACROPHAGE_M1_VS_M2_DN	987.36	887.458	1087.26	0.000271511	0.00162391
REACTOME_FGFR1_MUTANT_RECEPTOR_ACTIVATION	987.1	870.346	1103.85	0.00164987	0.00763879
AMIT_EGF_RESPONSE_480_MCF10A	986.95	881.857	1092.04	0.000503207	0.0027548
BURTON_ADIPOGENESIS_PEAK_AT_0HR	986.5	875.909	1097.09	0.000890526	0.00453997
SENESE_HDAC1_AND_HDAC2_TARGETS_UP	986.3	869.647	1102.95	0.00156617	0.00733204
GUILLAUMOND_KLF10_TARGETS_UP	984.21	867.844	1100.58	0.00136261	0.00649981
REACTOME_GLUTAMATE_NEUROTRANSMITTER_RELEASE_CYCLE	984	868.377	1099.62	0.00125832	0.00608611
CHEBOTAEV_GR_TARGETS_UP	983.8	861.367	1106.23	0.00223287	0.00983243
BOYLAN_MULTIPLE_MYELOMA_PCA3_DN	983.55	867.851	1099.25	0.00123609	0.00599845
WONG_ADULT_TISSUE_STEM_MODULE	983.54	864.38	1102.7	0.00168172	0.00776486
CROONQUIST_NRAS_SIGNALING	981.44	868.473	1094.41	0.000842604	0.00434398
WANG_RESPONSE_TO_BEXAROTENE_DN	981.07	859.2	1102.94	0.00185776	0.00838571
MULLIGHAN_MLL_SIGNATURE_1	980.87	862.045	1099.7	0.00141796	0.00674467
MEISSNER_BRAIN_HCP_WITH_H3K4ME2	979.43	874.121	1084.74	0.00031712	0.00184846
SIG_BCR_SIGNALING_PATHWAY	979.08	853.81	1104.35	0.00220761	0.00972969
REACTOME_GLUCAGON_SIGNALING_IN_METABOLIC_REGULATION	978.42	869.53	1087.31	0.00045435	0.0025174
MATZUK_MALE_REPRODUCTION_SERTOLI	977.46	859.525	1095.39	0.00108809	0.00536806
PLASARI_TGFB1_TARGETS_10HR_DN	977.23	859.284	1095.18	0.00107561	0.00532209
IIZUKA_LIVER_CANCER_PROGRESSION_L1_G1_UP	976.78	854.123	1099.44	0.0015922	0.00741949
KEGG_ARACHIDONIC_ACID_METABOLISM	976.48	851.065	1101.9	0.00196423	0.00877982
KEGG_ARACHIDONIC_ACID_METABOLISM.1	976.48	851.065	1101.9	0.00196423	0.00877982
DORSAM_HOXA9_TARGETS	976.27	855.949	1096.59	0.00126722	0.00610833
WEBER_METHYLATED_HCP_IN_FIBROBLAST_DN	976.15	855.808	1096.49	0.00126156	0.0060871
HATADA_METHYLATED_IN_LUNG_CANCER_UP	975.89	853.947	1097.83	0.00143122	0.00679492
REACTOME_ANTIGEN_PRESENTATION._FOLDING_ASSEMBLY_AND_PEPTIDE_LOADING_OF_CLASS_I_MHC	975.88	866.868	1084.89	0.000393195	0.0022126
VERHAAK_GLIOBLASTOMA_NEURAL	975.73	871.671	1079.79	0.000211477	0.0013083
BORCZUK_MALIGNANT_MESOTHELIOMA_DN	975.59	854.912	1096.27	0.00126161	0.0060871
SIMBULAN_PARP1_TARGETS_DN	975.55	848.074	1103.03	0.00220381	0.00972928
REACTOME_FORMATION_OF_THE_BETA_CATENIN.TCF_TRANSACTIVATING_COMPLEX	975.53	850.376	1100.68	0.00183503	0.00832034
LI_WILMS_TUMOR_VS_FETAL_KIDNEY_2_UP	975.15	856.93	1093.37	0.000984623	0.00492996
MCBRYAN_PUBERTAL_BREAST_6_7WK	974.41	850.45	1098.37	0.00157315	0.00735716
LEE_LIVER_CANCER_DENA_DN	974.4	853.255	1095.55	0.00123477	0.00599777
PEDERSEN_METASTASIS_BY_ERBB2_ISOFORM_6	974.4	872.119	1076.68	0.000151856	0.000994364
PID_INTEGRIN_A9B1_PATHWAY	974.39	857.021	1091.76	0.00087074	0.00445261
PID_INTEGRIN_A9B1_PATHWAY.1	974.39	857.021	1091.76	0.00087074	0.00445261
WU_HBX_TARGETS_1_UP	974.04	848.126	1099.95	0.00181126	0.00822737
URS_ADIPOCYTE_DIFFERENTIATION_DN	973.91	855.858	1091.96	0.000905148	0.00460056
MODY_HIPPOCAMPUS_PRENATAL	973.16	854.697	1091.62	0.000903145	0.00459758
REACTOME_HATS_ACETYLATE_HISTONES	972.83	864.014	1081.65	0.000317063	0.00184846
REACTOME_PEPTIDE_HORMONE_METABOLISM	972.58	907.89	1037.27	8.83964e-09	1.69466e-07
PLASARI_NFIC_TARGETS_BASAL_DN	972.27	864.465	1080.08	0.000270676	0.00162084
LEE_LIVER_CANCER_ACOX1_DN	971.93	846.777	1097.08	0.00153206	0.00717902
THUM_SYSTOLIC_HEART_FAILURE_UP	971.68	866.302	1077.06	0.000191358	0.00120453
MCBRYAN_PUBERTAL_TGFB1_TARGETS_UP	971.59	867.256	1075.92	0.000165576	0.00106756
REACTOME_GLYOXYLATE_METABOLISM_AND_GLYCINE_DEGRADATION	971.5	868.903	1074.1	0.000129552	0.000869774
LIAO_HAVE_SOX4_BINDING_SITES	971.37	851.368	1091.37	0.000946536	0.00474397
REACTOME_TIGHT_JUNCTION_INTERACTIONS	971.19	845.647	1096.73	0.00152438	0.0071497
HESS_TARGETS_OF_HOXA9_AND_MEIS1	970.82	843.938	1097.7	0.00166921	0.00771415
MEISSNER_NPC_HCP_WITH_H3K4ME3_AND_H3K27ME3	970.82	867.497	1074.14	0.000136756	0.000908465
SHIN_B_CELL_LYMPHOMA_CLUSTER_8	970.49	846.507	1094.47	0.00128983	0.00620547
HAMAI_APOPTOSIS_VIA_TRAIL	970.32	870.25	1070.39	8.22818e-05	0.00057942
ELVIDGE_HYPOXIA_BY_DMOG_UP	970.31	850.942	1089.68	0.000841644	0.00434398
HENDRICKS_SMARCA4_TARGETS_DN	969.56	848.884	1090.24	0.000913814	0.00463603
DAVICIONI_TARGETS_OF_PAX_FOXO1_FUSIONS	968.78	847.483	1090.08	0.000928131	0.00468432
VALK_AML_CLUSTER_7	968.76	870.607	1066.91	5.42549e-05	0.000405865
BILBAN_B_CLL_LPL_UP	968.75	839.097	1098.4	0.00187791	0.00845393
REACTOME_RNA_POLYMERASE_I_TRANSCRIPTION	968.5	858.801	1078.2	0.000267874	0.00160597
REACTOME_SMOOTH_MUSCLE_CONTRACTION	968.14	847.222	1089.06	0.000865657	0.00444013
ONDER_CDH1_TARGETS_2_UP	967.48	835.881	1099.08	0.00205037	0.00910834
MOLENAAR_TARGETS_OF_CCND1_AND_CDK4	967.35	859.899	1074.8	0.000187859	0.00118695
CORRE_MULTIPLE_MYELOMA_DN	967.14	847.986	1086.29	0.000692056	0.00365377
REACTOME_G1_S_DNA_DAMAGE_CHECKPOINTS	966.65	838.991	1094.31	0.00144621	0.00684673
MARTIN_VIRAL_GPCR_SIGNALING	966.46	851.367	1081.55	0.000438086	0.002438
BROWNE_HCMV_INFECTION_48HR	966.46	844.552	1088.37	0.000867195	0.00444349
REACTOME_SIALIC_ACID_METABOLISM	966.4	878.924	1053.88	5.89749e-06	5.7183e-05
BIOCARTA_GSK3_PATHWAY	966.15	835.858	1096.44	0.00174174	0.00797355
BIOCARTA_GSK3_PATHWAY.1	966.15	835.858	1096.44	0.00174174	0.00797355
REACTOME_NEGATIVE_EPIGENETIC_REGULATION_OF_RRNA_EXPRESSION	966.03	846.45	1085.61	0.000678446	0.00358566
LUI_THYROID_CANCER_CLUSTER_4	965.95	850.947	1080.95	0.000420927	0.00235451
REACTOME_PKA_MEDIATED_PHOSPHORYLATION_OF_CREB	965.95	847.362	1084.54	0.000612148	0.00328696
KLEIN_TARGETS_OF_BCR_ABL1_FUSION	965.24	839.505	1090.97	0.00114585	0.00561455
DARWICHE_PAPILLOMA_RISK_LOW_DN	965.09	849.201	1080.98	0.000440366	0.00244529
GAUSSMANN_MLL_AF4_FUSION_TARGETS_A_DN	964.85	841.222	1088.48	0.000932104	0.00469967
LEE_LIVER_CANCER_E2F1_DN	964.81	863.568	1066.05	6.57476e-05	0.000479739
VANASSE_BCL2_TARGETS_UP	964.73	846.21	1083.25	0.000567582	0.00306069
PARK_HSC_AND_MULTIPOTENT_PROGENITORS	964.55	839.006	1090.09	0.00108788	0.00536806
ROZANOV_MMP14_TARGETS_SUBSET	964.2	831.784	1096.62	0.00186896	0.00842119
PHONG_TNF_RESPONSE_VIA_P38_PARTIAL	964.17	838.042	1090.3	0.00112234	0.0055262
LEE_DIFFERENTIATING_T_LYMPHOCYTE	964.05	839.214	1088.89	0.00099619	0.00497306
REACTOME_PKA_ACTIVATION_IN_GLUCAGON_SIGNALLING	963.65	854.034	1073.27	0.000194435	0.00121782
POMEROY_MEDULLOBLASTOMA_PROGNOSIS_UP	963.49	840.413	1086.57	0.000824684	0.00426905
KEGG_PROXIMAL_TUBULE_BICARBONATE_RECLAMATION	963.43	833.305	1093.55	0.00150742	0.00708332
KEGG_PROXIMAL_TUBULE_BICARBONATE_RECLAMATION.1	963.43	833.305	1093.55	0.00150742	0.00708332
YANG_BREAST_CANCER_ESR1	963.39	858.081	1068.7	0.000107908	0.000735232
CHIANG_LIVER_CANCER_SUBCLASS_POLYSOMY7_UP	963.33	854.858	1071.8	0.000164562	0.00106239
REACTOME_STRIATED_MUSCLE_CONTRACTION	962.65	851.727	1073.57	0.000214552	0.00132408
REACTOME_SIGNALING_BY_ROBO_RECEPTORS	961.68	825.438	1097.92	0.00220559	0.00972928
ALONSO_METASTASIS_EMT_UP	961.63	840.805	1082.46	0.00060114	0.00323474
DACOSTA_ERCC3_ALLELE_XPCS_VS_TTD_DN	961.3	833.289	1089.31	0.00114028	0.00559268
SIG_REGULATION_OF_THE_ACTIN_CYTOSKELETON_BY_RHO_GTPASES	961.05	826.413	1095.69	0.00190633	0.00857424
ZHU_CMV_ALL_DN	960.73	827.448	1094.01	0.00169583	0.00781569
REACTOME_FCGR_ACTIVATION	960.68	857.767	1063.59	6.28775e-05	0.000462815
RUTELLA_RESPONSE_TO_HGF_DN	960.61	834.447	1086.77	0.000937905	0.00471477
SAKAI_CHRONIC_HEPATITIS_VS_LIVER_CANCER	960.35	845.698	1075	0.000289583	0.00171976
PODAR_RESPONSE_TO_ADAPHOSTIN_UP	960.34	825.052	1095.63	0.00193608	0.00870028
REACTOME_MITOTIC_PROPHASE	959.88	826.936	1092.82	0.00158729	0.00740346
WEST_ADRENOCORTICAL_CARCINOMA_VS_ADENOMA_DN	959.64	850.074	1069.21	0.000148953	0.000981728
BROWNE_HCMV_INFECTION_18HR_DN	959.61	822.771	1096.45	0.00209655	0.00929709
MARTINEZ_TP53_TARGETS	959.59	826.224	1092.96	0.00161754	0.00753062
REACTOME_SIGNALING_BY_BRAF_AND_RAF_FUSIONS	959.2	841.941	1076.46	0.000361794	0.00206121
KEGG_WNT_SIGNALING_PATHWAY	959.13	843.796	1074.46	0.000290817	0.00172303
KEGG_WNT_SIGNALING_PATHWAY.1	959.13	843.796	1074.46	0.000290817	0.00172303
OISHI_CHOLANGIOMA_STEM_CELL_LIKE	958.93	835.962	1081.9	0.000639021	0.00341308
TARTE_PLASMA_CELL_VS_B_LYMPHOCYTE	958.32	861.616	1055.02	1.87489e-05	0.000157291
PID_NOTCH_PATHWAY	958.1	832.384	1083.82	0.00079091	0.0041324
PID_NOTCH_PATHWAY.1	958.1	832.384	1083.82	0.00079091	0.0041324
HILLION_HMGA1_TARGETS	958.08	842.747	1073.41	0.000272965	0.00163068
GAUSSMANN_MLL_AF4_FUSION_TARGETS_B_UP	957.71	840.916	1074.5	0.00031491	0.00184197
KORKOLA_TERATOMA_UP	957.56	845.565	1069.55	0.000177416	0.00112661
REACTOME_PHOSPHORYLATION_OF_CD3_AND_TCR_ZETA_CHAINS	957.12	847.053	1067.19	0.000134895	0.000898468
HAN_SATB1_TARGETS	956.84	839.954	1073.73	0.000302198	0.00178
REACTOME_CA_DEPENDENT_EVENTS	956.83	849.304	1064.36	9.39327e-05	0.000653254
REACTOME_INTRACELLULAR_SIGNALING_BY_SECOND_MESSENGERS	956.8	832.131	1081.47	0.000670186	0.00355318
ONKEN_UVEAL_MELANOMA	956.27	841.432	1071.11	0.000230947	0.00142178
CHIARADONNA_NEOPLASTIC_TRANSFORMATION_KRAS_DN	956.12	821.923	1090.32	0.00146468	0.00691373
SETLUR_PROSTATE_CANCER_TMPRSS2_ERG_FUSION_DN	955.89	855.511	1056.27	2.94494e-05	0.000238336
REACTOME_SIGNALING_BY_VEGF	955.56	845.787	1065.33	0.000117147	0.000791571
FORTSCHEGGER_PHF8_TARGETS	955.29	822.505	1088.07	0.00125899	0.00608611
RICKMAN_TUMOR_DIFFERENTIATED_WELL_VS_POORLY	954.8	831.313	1078.29	0.000537217	0.0029251
REACTOME_SWITCHING_OF_ORIGINS_TO_A_POST_REPLICATIVE_STATE	954.45	823.652	1085.25	0.00102589	0.00510614
REACTOME_CHROMOSOME_MAINTENANCE	953.76	856.614	1050.91	1.41033e-05	0.000122601
VANHARANTA_UTERINE_FIBROID_WITH_7Q_DELETION	953.26	825.587	1080.93	0.000734884	0.00385967
REACTOME_GLYCOSPHINGOLIPID_METABOLISM	953.24	837.741	1068.74	0.000207539	0.00129186
REACTOME_RESPONSE_TO_METAL_IONS	953.18	835.89	1070.47	0.000254567	0.00153716
REACTOME_SIGNALING_BY_MET	953.16	832.917	1073.4	0.000351923	0.00200951
TAKADA_GASTRIC_CANCER_COPY_NUMBER_DN	953.02	837.548	1068.49	0.000204123	0.00127533
PID_HDAC_CLASSIII_PATHWAY	952.93	814.447	1091.41	0.00174708	0.00797898
PID_HDAC_CLASSIII_PATHWAY.1	952.93	814.447	1091.41	0.00174708	0.00797898
GHANDHI_DIRECT_IRRADIATION_DN	952.88	832.29	1073.47	0.000359374	0.00204973
LEE_METASTASIS_AND_ALTERNATIVE_SPLICING_DN	952.68	832.901	1072.46	0.00032574	0.00189348
HSIAO_LIVER_SPECIFIC_GENES	952.48	881.064	1023.9	1.031e-08	1.93966e-07
HELLER_HDAC_TARGETS_SILENCED_BY_METHYLATION_DN	952.06	831.635	1072.48	0.000336964	0.00194391
WAMUNYOKOLI_OVARIAN_CANCER_GRADES_1_2	951.13	815.429	1086.83	0.00130242	0.00624814
WILLIAMS_ESR1_TARGETS_UP	950.22	831.913	1068.53	0.000239748	0.00146522
YAUCH_HEDGEHOG_SIGNALING_PARACRINE	950.17	834.595	1065.75	0.000173558	0.00110662
REACTOME_ERCC6_CSB_AND_EHMT2_G9A_POSITIVELY_REGULATE_RRNA_EXPRESSION	950.05	816.007	1084.09	0.00108356	0.00535621
FUJII_YBX1_TARGETS_UP	949.69	814.153	1085.23	0.00120129	0.00584644
LEIN_PONS_MARKERS	949.35	844.398	1054.3	3.80806e-05	0.000296758
DELYS_THYROID_CANCER_UP	949.09	820.375	1077.81	0.00065156	0.00346536
REACTOME_PROTEIN_FOLDING	948.97	832.887	1065.05	0.000171428	0.0010995
MODY_HIPPOCAMPUS_NEONATAL	948.86	819.185	1078.53	0.0007025	0.00369729
DELACROIX_RAR_BOUND_ES	948.66	821.936	1075.38	0.000528687	0.00288489
LY_AGING_MIDDLE	948.08	843.285	1052.87	3.38976e-05	0.000267887
BROWNE_HCMV_INFECTION_4HR_DN	948.06	838.585	1057.54	6.82186e-05	0.000493484
PARK_TRETINOIN_RESPONSE	947.73	815.831	1079.63	0.000807644	0.00419808
LI_CISPLATIN_RESISTANCE	947.58	817.115	1078.05	0.000706552	0.00371474
CHEN_METABOLIC_SYNDROM_NETWORK	947.48	823.675	1071.28	0.000371252	0.0021127
LEE_LIVER_CANCER_MYC_TGFA_DN	947.13	820.899	1073.36	0.000464544	0.00255702
REACTOME_EPHB_MEDIATED_FORWARD_SIGNALING	947.11	809.935	1084.28	0.00121098	0.00588793
ONDER_CDH1_TARGETS_1_UP	947	814.574	1079.43	0.00081517	0.00422414
NEWMAN_ERCC6_TARGETS_DN	946.98	824.443	1069.52	0.000316312	0.00184802
SMIRNOV_RESPONSE_TO_IR_6HR_UP	946.86	807.941	1085.78	0.00136962	0.00652708
KEGG_ENDOMETRIAL_CANCER	946.86	811.868	1081.85	0.00100458	0.00500505
KEGG_ENDOMETRIAL_CANCER.1	946.86	811.868	1081.85	0.00100458	0.00500505
SANSOM_APC_TARGETS_UP	946.68	818.341	1075.02	0.000555172	0.00300019
GAVIN_FOXP3_TARGETS_CLUSTER_P2	946.31	822.957	1069.66	0.000331971	0.0019217
PEPPER_CHRONIC_LYMPHOCYTIC_LEUKEMIA_UP	945.87	833.384	1058.36	8.92912e-05	0.00062442
REACTOME_CONSTITUTIVE_SIGNALING_BY_AKT1_E17K_IN_CANCER	945.79	818.865	1072.72	0.000462751	0.00255272
PID_INTEGRIN1_PATHWAY	944.91	800.726	1089.09	0.00184228	0.00832809
PID_INTEGRIN1_PATHWAY.1	944.91	800.726	1089.09	0.00184228	0.00832809
EBAUER_MYOGENIC_TARGETS_OF_PAX3_FOXO1_FUSION	944.87	839.833	1049.91	2.79165e-05	0.000227024
HANN_RESISTANCE_TO_BCL2_INHIBITOR_UP	944.75	827.733	1061.77	0.000148283	0.000978592
REACTOME_RUNX1_REGULATES_GENES_INVOLVED_IN_MEGAKARYOCYTE_DIFFERENTIATION_AND_PLATELET_FUNCTION	944.57	810.323	1078.82	0.000845173	0.00434833
KEGG_PATHWAYS_IN_CANCER	944.07	816.992	1071.15	0.000428491	0.00238724
KEGG_PATHWAYS_IN_CANCER.1	944.07	816.992	1071.15	0.000428491	0.00238724
DAVICIONI_MOLECULAR_ARMS_VS_ERMS_DN	943.95	805.302	1082.6	0.00117321	0.00572635
REACTOME_BILE_ACID_AND_BILE_SALT_METABOLISM	943.6	843.199	1044	1.14542e-05	0.00010258
HUANG_GATA2_TARGETS_UP	943.59	838.583	1048.6	2.53063e-05	0.000207133
DACOSTA_UV_RESPONSE_VIA_ERCC3_COMMON_UP	943.53	803.751	1083.31	0.0012558	0.00608235
WANG_METHYLATED_IN_BREAST_CANCER	943.4	800.005	1086.79	0.00163152	0.00756772
RICKMAN_HEAD_AND_NECK_CANCER_F	942.89	825.161	1060.62	0.000144331	0.000955008
WINTER_HYPOXIA_DN	942.85	811.03	1074.67	0.000627944	0.00336461
REACTOME_RNA_POLYMERASE_I_PROMOTER_ESCAPE	942.49	823.685	1061.3	0.000160303	0.00104156
BORCZUK_MALIGNANT_MESOTHELIOMA	942.15	823.14	1061.16	0.000160929	0.00104428
KEGG_REGULATION_OF_ACTIN_CYTOSKELETON	942.14	796.908	1087.37	0.00175866	0.00801733
KEGG_REGULATION_OF_ACTIN_CYTOSKELETON.1	942.14	796.908	1087.37	0.00175866	0.00801733
REACTOME_AMYLOID_FIBER_FORMATION	941.74	815.825	1067.66	0.000336197	0.0019417
TURASHVILI_BREAST_LOBULAR_CARCINOMA_VS_DUCTAL_NORMAL_DN	941.24	801.617	1080.86	0.00111691	0.00550486
VICENT_METASTASIS_UP	941.12	831.94	1050.3	4.07007e-05	0.000313781
REACTOME_CD28_DEPENDENT_PI3K_AKT_SIGNALING	940.98	809.886	1072.07	0.00053442	0.00291302
KYNG_ENVIRONMENTAL_STRESS_RESPONSE_NOT_BY_UV_IN_OLD	940.89	803.434	1078.35	0.00092443	0.004675
BRACHAT_RESPONSE_TO_CISPLATIN	940.49	795.403	1085.58	0.00162113	0.0075334
CHIARADONNA_NEOPLASTIC_TRANSFORMATION_KRAS_CDC25_DN	940.46	810.748	1070.17	0.000456936	0.00252618
GENTILE_UV_RESPONSE_CLUSTER_D7	940.31	814.541	1066.08	0.000306214	0.00180156
JIANG_HYPOXIA_CANCER	940.27	819.379	1061.16	0.000179323	0.00113729
ROZANOV_MMP14_TARGETS	940.19	806.612	1073.77	0.000642851	0.0034299
ROY_WOUND_BLOOD_VESSEL_DN	940.12	825.623	1054.62	8.05585e-05	0.000570472
SANA_TNF_SIGNALING	939.68	811.149	1068.21	0.000391145	0.00220352
CHANDRAN_METASTASIS_TOP50	939.49	812.478	1066.5	0.000332628	0.00192329
SMITH_TERT_TARGETS_UP	939.02	802.241	1075.8	0.000799549	0.00416459
APPEL_IMATINIB_RESPONSE	938.71	833.367	1044.05	1.87094e-05	0.000157291
LEIN_CHOROID_PLEXUS_MARKERS	938.55	811.232	1065.87	0.000326123	0.00189348
VANHARANTA_UTERINE_FIBROID_DN	938.17	807.157	1069.18	0.000458983	0.00253471
LIANG_HEMATOPOIESIS_STEM_CELL_NUMBER_LARGE_VS_TINY	937.92	802.556	1073.28	0.00067192	0.00355863
ZHENG_RESPONSE_TO_ARSENITE_UP	937.89	808.793	1066.99	0.000376059	0.00213523
VANHARANTA_UTERINE_FIBROID_UP	937.74	811.666	1063.81	0.000274408	0.00163594
REACTOME_RUNX1_REGULATES_TRANSCRIPTION_OF_GENES_INVOLVED_IN_DIFFERENTIATION_OF_HSCS	937.68	816.355	1059	0.000161946	0.00104952
SIMBULAN_UV_RESPONSE_NORMAL_DN	937.38	797.664	1077.1	0.000940976	0.0047255
GRANDVAUX_IRF3_TARGETS	937.13	811.867	1062.39	0.000243447	0.00148244
MARKEY_RB1_CHRONIC_LOF	936.24	796.366	1076.11	0.000903649	0.00459758
IWANAGA_CARCINOGENESIS_BY_KRAS_PTEN_DN	935.98	829.427	1042.53	1.87283e-05	0.000157291
DUNNE_TARGETS_OF_AML1_MTG8_FUSION_UP	935.81	853.191	1018.43	7.79607e-08	1.17688e-06
BIOCARTA_NUCLEARRS_PATHWAY	935.09	797.68	1072.5	0.000698056	0.00367774
BIOCARTA_NUCLEARRS_PATHWAY.1	935.09	797.68	1072.5	0.000698056	0.00367774
ROYLANCE_BREAST_CANCER_16Q_COPY_NUMBER_DN	935.04	807.929	1062.15	0.000263694	0.00158468
QI_PLASMACYTOMA_UP	934.87	820.429	1049.31	5.69695e-05	0.000424284
BYSTRYKH_HEMATOPOIESIS_STEM_CELL_AND_BRAIN_QTL_TRANS	934.83	798.555	1071.1	0.000625215	0.00335355
KEGG_FOCAL_ADHESION	934.21	789.867	1078.55	0.0011656	0.00569474
KEGG_FOCAL_ADHESION.1	934.21	789.867	1078.55	0.0011656	0.00569474
HAHTOLA_MYCOSIS_FUNGOIDES_UP	933.53	813	1054.06	0.000115188	0.000780617
SAGIV_CD24_TARGETS	933.51	833.575	1033.45	4.69826e-06	4.69082e-05
SARTIPY_NORMAL_AT_INSULIN_RESISTANCE_DN	933.3	810.875	1055.73	0.000142397	0.000943448
GU_PDEF_TARGETS_UP	932.96	805.295	1060.62	0.000249352	0.00150928
FULCHER_INFLAMMATORY_RESPONSE_LECTIN_VS_LPS_DN	932.66	828.314	1037.01	1.00367e-05	9.21765e-05
KEGG_OLFACTORY_TRANSDUCTION	932.31	822.49	1042.13	2.43392e-05	0.000199867
KEGG_OLFACTORY_TRANSDUCTION.1	932.31	822.49	1042.13	2.43392e-05	0.000199867
SCIBETTA_KDM5B_TARGETS	932.21	786.545	1077.88	0.00117736	0.00574105
SWEET_KRAS_TARGETS_UP	931.33	804.971	1057.69	0.00019821	0.00123992
PID_ALPHA_SYNUCLEIN_PATHWAY	930.83	801.599	1060.06	0.000261336	0.00157238
PID_ALPHA_SYNUCLEIN_PATHWAY.1	930.83	801.599	1060.06	0.000261336	0.00157238
KEGG_GLYCEROLIPID_METABOLISM	930.81	813.726	1047.89	6.28282e-05	0.000462815
KEGG_GLYCEROLIPID_METABOLISM.1	930.81	813.726	1047.89	6.28282e-05	0.000462815
LIU_BREAST_CANCER	929.78	804.422	1055.14	0.00016262	0.00105254
REACTOME_CYCLIN_A_B1_B2_ASSOCIATED_EVENTS_DURING_G2_M_TRANSITION	929.68	793.764	1065.6	0.000469788	0.00258025
LUI_THYROID_CANCER_CLUSTER_1	929.66	795.63	1063.69	0.000394215	0.0022134
ZHENG_GLIOBLASTOMA_PLASTICITY_DN	929.56	798.262	1060.86	0.000301048	0.0017753
REACTOME_SCF_SKP2_MEDIATED_DEGRADATION_OF_P27_P21	929.43	799.326	1059.53	0.000265087	0.00159116
ALONSO_METASTASIS	929.39	808.291	1050.49	9.63072e-05	0.000667007
KEGG_SYSTEMIC_LUPUS_ERYTHEMATOSUS	928.98	797.502	1060.46	0.000297269	0.00175539
KEGG_SYSTEMIC_LUPUS_ERYTHEMATOSUS.1	928.98	797.502	1060.46	0.000297269	0.00175539
HUANG_FOXA2_TARGETS_UP	928.97	809.237	1048.7	7.91132e-05	0.000562608
PID_FAK_PATHWAY	928.74	803.506	1053.97	0.000151132	0.000990905
PID_FAK_PATHWAY.1	928.74	803.506	1053.97	0.000151132	0.000990905
REACTOME_BASE_EXCISION_REPAIR	928.67	828.529	1028.81	3.30654e-06	3.48778e-05
REACTOME_VASOPRESSIN_REGULATES_RENAL_WATER_HOMEOSTASIS_VIA_AQUAPORINS	927.96	798.394	1057.53	0.000231731	0.00142313
LIN_APC_TARGETS	927.55	787.6	1067.5	0.000603705	0.00324508
ICHIBA_GRAFT_VERSUS_HOST_DISEASE_35D_UP	926.54	799.889	1053.19	0.000156461	0.00102054
BIOCARTA_NO1_PATHWAY	926.37	812.187	1040.55	3.13881e-05	0.000251604
BIOCARTA_NO1_PATHWAY.1	926.37	812.187	1040.55	3.13881e-05	0.000251604
HATADA_METHYLATED_IN_LUNG_CANCER	925.69	814.571	1036.81	1.88057e-05	0.000157506
SANA_RESPONSE_TO_IFNG_UP	925.45	814.151	1036.75	1.90269e-05	0.000159094
DELYS_THYROID_CANCER_DN	925.39	785.434	1065.35	0.000544734	0.00295646
REACTOME_CD28_CO_STIMULATION	925.06	808.33	1041.79	4.14574e-05	0.000319127
PID_IL27_PATHWAY	924.97	815.646	1034.29	1.33721e-05	0.000116647
PID_IL27_PATHWAY.1	924.97	815.646	1034.29	1.33721e-05	0.000116647
HOFFMANN_SMALL_PRE_BII_TO_IMMATURE_B_LYMPHOCYTE_DN	924.65	822.567	1026.73	3.52568e-06	3.65316e-05
HOFFMANN_IMMATURE_TO_MATURE_B_LYMPHOCYTE	923.38	803.626	1043.13	5.61761e-05	0.000418994
MATZUK_IMPLANTATION_AND_UTERINE	922.59	818.119	1027.06	4.7545e-06	4.73758e-05
REACTOME_NUCLEOSOME_ASSEMBLY	922.55	825.301	1019.8	1.06692e-06	1.27173e-05
HOEGERKORP_CD44_TARGETS_DIRECT_UP	922.49	815.267	1029.71	7.79584e-06	7.30606e-05
GROSS_HYPOXIA_VIA_ELK3	922.47	786.161	1058.78	0.000339471	0.00195167
DIAZ_CHRONIC_MEYLOGENOUS_LEUKEMIA	922.44	832.067	1012.81	1.92257e-07	2.67041e-06
OUYANG_PROSTATE_CANCER_MARKERS	922.1	785.616	1058.58	0.000338741	0.00194969
REACTOME_FOXO_MEDIATED_TRANSCRIPTION_OF_CELL_CYCLE_GENES	921.97	779.993	1063.95	0.000550471	0.00298438
CHOW_RASSF1_TARGETS	921.45	801.714	1041.19	4.9693e-05	0.000377337
PEART_HDAC_PROLIFERATION_CLUSTER_UP	920.76	783.429	1058.09	0.000342904	0.00196692
SNIJDERS_AMPLIFIED_IN_HEAD_AND_NECK_TUMORS	920.67	788.499	1052.84	0.000205349	0.0012814
GINESTIER_BREAST_CANCER_ZNF217_AMPLIFIED	920.66	800.392	1040.93	5.07766e-05	0.000382818
CHICAS_RB1_TARGETS_CONFLUENT	920.6	796.103	1045.1	8.65104e-05	0.000607926
BARRIER_CANCER_RELAPSE_NORMAL_SAMPLE	920.26	809.934	1030.59	1.12773e-05	0.000101355
PID_AVB3_INTEGRIN_PATHWAY	920.24	790.336	1050.14	0.000157728	0.00102615
PID_AVB3_INTEGRIN_PATHWAY.1	920.24	790.336	1050.14	0.000157728	0.00102615
GARGALOVIC_RESPONSE_TO_OXIDIZED_PHOSPHOLIPIDS_TURQUOISE_UP	920.23	793.402	1047.06	0.000111618	0.000758464
VILIMAS_NOTCH1_TARGETS	919.88	803.083	1036.68	2.9908e-05	0.000241661
MA_MYELOID_DIFFERENTIATION_DN	919.04	785.649	1052.43	0.000213533	0.0013194
EHLERS_ANEUPLOIDY	918.45	807.284	1029.62	1.13975e-05	0.000102253
LINDGREN_BLADDER_CANCER_CLUSTER_3	917.67	767.71	1067.63	0.00085865	0.00441317
REACTOME_ADAPTIVE_IMMUNE_SYSTEM	917.23	814.436	1020.02	2.24684e-06	2.4789e-05
KIM_ALL_DISORDERS_OLIGODENDROCYTE_NUMBER_CORR	917.05	821.903	1012.2	4.00147e-07	5.21328e-06
SENGUPTA_NASOPHARYNGEAL_CARCINOMA_DN	916.04	804.14	1027.94	1.08494e-05	9.82095e-05
REACTOME_TRANSFERRIN_ENDOCYTOSIS_AND_RECYCLING	915.6	829.577	1001.62	2.69694e-08	4.5917e-07
REACTOME_KERATAN_SULFATE_KERATIN_METABOLISM	915.42	794.6	1036.24	3.94526e-05	0.000304625
BECKER_TAMOXIFEN_RESISTANCE	915.22	793.232	1037.21	4.55542e-05	0.000349064
KEGG_CELL_CYCLE	915.07	774.459	1055.68	0.000350387	0.002003
KEGG_CELL_CYCLE.1	915.07	774.459	1055.68	0.000350387	0.002003
PID_IL12_2PATHWAY	914.98	809.427	1020.53	3.24511e-06	3.43737e-05
PID_IL12_2PATHWAY.1	914.98	809.427	1020.53	3.24511e-06	3.43737e-05
SHIPP_DLBCL_VS_FOLLICULAR_LYMPHOMA	914.97	805.081	1024.86	7.15658e-06	6.78261e-05
BIOCARTA_TNFR1_PATHWAY	914.31	785.736	1042.88	9.75926e-05	0.000671298
BIOCARTA_TNFR1_PATHWAY.1	914.31	785.736	1042.88	9.75926e-05	0.000671298
HOSHIDA_LIVER_CANCER_LATE_RECURRENCE_DN	914.1	789.408	1038.79	6.0336e-05	0.000447785
SUZUKI_RESPONSE_TO_TSA_AND_DECITABINE_1A	914.07	780.126	1048.01	0.000173828	0.00110662
BOYAULT_LIVER_CANCER_SUBCLASS_G3	913.99	804.028	1023.95	6.75041e-06	6.42181e-05
BIOCARTA_CTL_PATHWAY	913.98	785.295	1042.67	9.70341e-05	0.0006702
BIOCARTA_CTL_PATHWAY.1	913.98	785.295	1042.67	9.70341e-05	0.0006702
MORI_PRE_BI_LYMPHOCYTE	912.61	783.908	1041.31	8.99625e-05	0.000628242
AZARE_NEOPLASTIC_TRANSFORMATION_BY_STAT3_DN	912.56	803.84	1021.28	4.8754e-06	4.82942e-05
REACTOME_AXON_GUIDANCE	912.38	779.919	1044.84	0.000135614	0.000902067
PROVENZANI_METASTASIS_DN	912.25	773.851	1050.65	0.0002475	0.00150126
REACTOME_ENDOSOMAL_VACUOLAR_PATHWAY	911.71	786.961	1036.46	5.26912e-05	0.00039593
VERNELL_RETINOBLASTOMA_PATHWAY_UP	911.28	783.627	1038.93	7.36122e-05	0.000525712
MIKKELSEN_NPC_HCP_WITH_H3K4ME3_AND_H3K27ME3	910.23	784.39	1036.07	5.53934e-05	0.000413768
BERENJENO_TRANSFORMED_BY_RHOA_FOREVER	909.46	773.297	1045.62	0.00017162	0.0010995
WOO_LIVER_CANCER_RECURRENCE_UP	909.28	801.552	1017.01	3.17437e-06	3.39093e-05
GOUYER_TATI_TARGETS_DN	909.26	796.667	1021.85	7.54651e-06	7.09878e-05
FLECHNER_BIOPSY_KIDNEY_TRANSPLANT_REJECTED_VS_OK_UP	908.29	792.98	1023.6	1.10124e-05	9.93285e-05
HUANG_DASATINIB_RESISTANCE_UP	907.88	797.631	1018.13	4.54648e-06	4.56641e-05
REACTOME_SIRT1_NEGATIVELY_REGULATES_RRNA_EXPRESSION	907.74	780.029	1035.45	6.03915e-05	0.000447785
KEGG_COLORECTAL_CANCER	907.35	777.003	1037.7	8.09662e-05	0.000571753
KEGG_COLORECTAL_CANCER.1	907.35	777.003	1037.7	8.09662e-05	0.000571753
REACTOME_METABOLISM_OF_FAT_SOLUBLE_VITAMINS	907.09	797.626	1016.55	3.72023e-06	3.82804e-05
PID_CD8_TCR_PATHWAY	906.37	802.54	1010.2	1.16324e-06	1.37034e-05
PID_CD8_TCR_PATHWAY.1	906.37	802.54	1010.2	1.16324e-06	1.37034e-05
REACTOME_THE_ROLE_OF_NEF_IN_HIV_1_REPLICATION_AND_DISEASE_PATHOGENESIS	905.11	799.966	1010.25	1.38215e-06	1.59469e-05
BROWNE_HCMV_INFECTION_14HR_DN	904.98	788.861	1021.1	1e-05	9.20077e-05
PID_EPHA_FWDPATHWAY	904.09	774.036	1034.14	6.50365e-05	0.000476619
PID_EPHA_FWDPATHWAY.1	904.09	774.036	1034.14	6.50365e-05	0.000476619
REACTOME_TRIGLYCERIDE_METABOLISM	903.15	789.869	1016.43	5.50349e-06	5.43025e-05
DELACROIX_RARG_BOUND_MEF	902.5	775.958	1029.04	3.82754e-05	0.000297357
LENAOUR_DENDRITIC_CELL_MATURATION	902.22	784.531	1019.91	1.06391e-05	9.68273e-05
HOFFMANN_LARGE_TO_SMALL_PRE_BII_LYMPHOCYTE	902.18	784.632	1019.73	1.03776e-05	9.49619e-05
REACTOME_INWARDLY_RECTIFYING_KPLUS_CHANNELS	901.75	772.201	1031.3	5.35101e-05	0.000401485
VERHAAK_GLIOBLASTOMA_PRONEURAL	901.6	766.825	1036.37	9.75062e-05	0.000671298
REACTOME_TRANSCRIPTIONAL_REGULATION_BY_TP53	901.34	786.181	1016.5	6.65882e-06	6.35867e-05
YU_MYC_TARGETS_DN	900.94	789.978	1011.9	3.10811e-06	3.33428e-05
NUYTTEN_EZH2_TARGETS	900.81	773.338	1028.28	3.90333e-05	0.000302742
REACTOME_THROMBIN_SIGNALLING_THROUGH_PROTEINASE_ACTIVATED_RECEPTORS_PARS	899.77	783.877	1015.66	6.74606e-06	6.42181e-05
KOHOUTEK_CCNT2_TARGETS	899.3	804.727	993.873	6.74936e-08	1.04068e-06
LEI_MYB_TARGETS	899.29	772.671	1025.91	3.1905e-05	0.000254533
POS_HISTAMINE_RESPONSE_NETWORK	899.02	779.113	1018.93	1.21209e-05	0.000107406
NADLER_OBESITY_UP	898.03	778.255	1017.81	1.11326e-05	0.000100233
ZHANG_GATA6_TARGETS_DN	897.79	811.979	983.601	3.80409e-09	8.1272e-08
HAHTOLA_MYCOSIS_FUNGOIDES	897.69	773.839	1021.54	1.98324e-05	0.000165554
RICKMAN_HEAD_AND_NECK_CANCER_D	897.44	822.991	971.889	3.30899e-11	1.1049e-09
WENG_POR_DOSAGE	897.37	782.798	1011.94	4.5662e-06	4.56801e-05
REACTOME_G_PROTEIN_BETA.GAMMA_SIGNALLING	897.36	787.59	1007.13	1.90349e-06	2.12332e-05
RUIZ_TNC_TARGETS	896.33	779.59	1013.07	6.12535e-06	5.90517e-05
BROWNE_HCMV_INFECTION_48HR_DN	896.03	773.253	1018.81	1.53185e-05	0.000132253
REACTOME_SIGNALING_BY_RECEPTOR_TYROSINE_KINASES	895.86	792.864	998.856	4.10099e-07	5.31548e-06
VANTVEER_BREAST_CANCER_ESR1	895.51	794.139	996.881	2.7314e-07	3.70207e-06
ELVIDGE_HYPOXIA_UP	892.71	773.023	1012.4	7.72523e-06	7.25337e-05
REACTOME_O_LINKED_GLYCOSYLATION	891.85	773.847	1009.85	5.55412e-06	5.4695e-05
ZAMORA_NOS2_TARGETS_UP	891.47	753.818	1029.12	7.78374e-05	0.000554317
SERVITJA_ISLET_HNF1A_TARGETS_DN	891.07	769.947	1012.19	8.67924e-06	8.08886e-05
SETLUR_PROSTATE_CANCER_TMPRSS2_ERG_FUSION	890.36	761.983	1018.74	2.35976e-05	0.000194729
KAUFFMANN_DNA_REPAIR_GENES	890.1	768.031	1012.17	9.42276e-06	8.71735e-05
GRAHAM_CML_QUIESCENT_VS_CML_DIVIDING_UP	889.26	773.368	1005.15	3.24408e-06	3.43737e-05
REACTOME_TERMINATION_OF_O_GLYCAN_BIOSYNTHESIS	889.26	755.714	1022.81	4.28016e-05	0.000328472
YAUCH_HEDGEHOG_SIGNALING_PARACRINE_UP	889.03	782.357	995.703	5.30793e-07	6.77534e-06
RIZKI_TUMOR_INVASIVENESS_3D	888.42	760.34	1016.5	2.01745e-05	0.000168132
STEARMAN_LUNG_CANCER_EARLY_VS_LATE_DN	887.67	774.523	1000.82	1.75989e-06	1.98067e-05
GENTILE_UV_HIGH_DOSE_DN	887.03	762.948	1011.11	1.04795e-05	9.57207e-05
DIRMEIER_LMP1_RESPONSE_LATE	886.96	785.496	988.424	1.34297e-07	1.92913e-06
REACTOME_TELOMERE_MAINTENANCE	886.8	791.88	981.72	2.29286e-08	4.00021e-07
NAKAMURA_METASTASIS_MODEL	886.6	762.878	1010.32	9.66284e-06	8.90677e-05
RAY_ALZHEIMERS_DISEASE	886.06	758.331	1013.79	1.66659e-05	0.000142423
BYSTROEM_CORRELATED_WITH_IL5_UP	885.59	759.458	1011.72	1.29201e-05	0.000113293
LU_TUMOR_VASCULATURE_DN	884.55	787.624	981.476	3.28869e-08	5.43658e-07
MARSON_FOXP3_TARGETS_DN	884.32	766.838	1001.8	3.02904e-06	3.27033e-05
CHEN_HOXA5_TARGETS_9HR_UP	884.28	749.575	1018.98	3.72548e-05	0.000290772
REACTOME_TRANSCRIPTIONAL_REGULATION_BY_SMALL_RNAS	883.76	757.462	1010.06	1.18105e-05	0.000104839
HUANG_FOXA2_TARGETS	883.55	759.776	1007.32	8.01042e-06	7.49324e-05
ACOSTA_PROLIFERATION_INDEPENDENT_MYC_TARGETS	882.96	779.719	986.201	1.47255e-07	2.09734e-06
HOLLERN_MICROACINAR_BREAST_TUMOR	882.86	765.604	1000.12	2.62987e-06	2.85157e-05
FARMER_BREAST_CANCER_CLUSTER_1	881.7	761.837	1001.56	3.79599e-06	3.89804e-05
YANG_BREAST_CANCER_ESR1_LASER	880.73	763.609	997.851	2.21189e-06	2.44569e-05
CERIBELLI_GENES_INACTIVE_AND_BOUND_BY_NFY	878.5	751.379	1005.62	9.59728e-06	8.86255e-05
VALK_AML_CLUSTER_16	878.13	763.883	992.377	1.07809e-06	1.28202e-05
CROONQUIST_NRAS_VS_STROMAL_STIMULATION	877.63	766.116	989.144	6.03815e-07	7.55443e-06
SHEDDEN_LUNG_CANCER_GOOD_SURVIVAL_A12	876.56	754.584	998.536	3.81505e-06	3.90173e-05
IZADPANAH_STEM_CELL_ADIPOSE_VS_BONE	876.09	753.268	998.912	4.24489e-06	4.29774e-05
PARK_TRETINOIN_RESPONSE_AND_RARA_PLZF_FUSION	875.2	760.941	989.459	8.71119e-07	1.05566e-05
REACTOME_MEIOTIC_SYNAPSIS	875	753	997	3.45189e-06	3.60277e-05
KIM_WT1_TARGETS_UP	874.35	729.736	1018.96	6.79903e-05	0.000492539
WATANABE_COLON_CANCER_MSI_VS_MSS_UP	874.1	785.256	962.944	8.96539e-10	2.29459e-08
ELVIDGE_HIF1A_TARGETS	872.7	764.745	980.655	1.90445e-07	2.65255e-06
AIYAR_COBRA1_TARGETS_UP	872.59	758.035	987.145	7.61498e-07	9.36457e-06
WIELAND_UP_BY_HBV_INFECTION	872.17	769.42	974.92	5.17631e-08	8.15592e-07
JI_RESPONSE_TO_FSH	872.02	748.807	995.233	3.45843e-06	3.60277e-05
REACTOME_ZINC_TRANSPORTERS	870.22	773.079	967.361	9.20803e-09	1.75196e-07
SWEET_LUNG_CANCER_KRAS_DN	869.98	755.94	984.02	5.66517e-07	7.14095e-06
ZHOU_INFLAMMATORY_RESPONSE_LIVE_DN	869.88	732.361	1007.4	2.35536e-05	0.000194684
UDAYAKUMAR_MED1_TARGETS	869.74	752.008	987.472	1.13642e-06	1.34503e-05
REACTOME_ERBB2_ACTIVATES_PTK6_SIGNALING	869.62	745.384	993.856	3.48943e-06	3.62757e-05
BROWNE_HCMV_INFECTION_24HR_DN	869.08	757.742	980.418	3.01992e-07	4.07124e-06
FIGUEROA_AML_METHYLATION_CLUSTER_6_DN	868.78	746.125	991.435	2.54134e-06	2.77347e-05
REACTOME_DNA_DAMAGE_TELOMERE_STRESS_INDUCED_SENESCENCE	868	771.993	964.007	5.29273e-09	1.06319e-07
FIGUEROA_AML_METHYLATION_CLUSTER_5_DN	867.5	753.146	981.854	5.01639e-07	6.43578e-06
BOQUEST_STEM_CELL_DN	867.05	755.951	978.149	2.44996e-07	3.32957e-06
MISHRA_CARCINOMA_ASSOCIATED_FIBROBLAST	866.26	742.431	990.089	2.61579e-06	2.84399e-05
STAMBOLSKY_RESPONSE_TO_VITAMIN_D3	865.91	746.281	985.539	1.22965e-06	1.43849e-05
CONCANNON_APOPTOSIS_BY_EPOXOMICIN_UP	865.81	728.502	1003.12	1.8248e-05	0.000154373
CHARAFE_BREAST_CANCER_LUMINAL_VS_BASAL_DN	864.97	753.512	976.428	2.25355e-07	3.07092e-06
BOYLAN_MULTIPLE_MYELOMA_PCA1_UP	863.33	753.271	973.389	1.45163e-07	2.07499e-06
BIOCARTA_CALCINEURIN_PATHWAY	863.24	742.528	983.952	1.24276e-06	1.44377e-05
BIOCARTA_CALCINEURIN_PATHWAY.1	863.24	742.528	983.952	1.24276e-06	1.44377e-05
ENGELMANN_CANCER_PROGENITORS	863.01	740.966	985.054	1.55009e-06	1.7803e-05
HOEBEKE_LYMPHOID_STEM_CELL	862.26	721.09	1003.43	2.42644e-05	0.000199867
REACTOME_TRP_CHANNELS	861.17	778.932	943.408	1.45876e-11	5.25362e-10
HOLLERN_SOLID_NODULAR_BREAST_TUMOR	860.87	709.428	1012.31	7.08135e-05	0.000509332
VILLANUEVA_LIVER_CANCER_KRT19	857.94	727.966	987.914	4.08973e-06	4.16574e-05
KIM_LIVER_CANCER_POOR_SURVIVAL_UP	857.24	734.105	980.375	1.26884e-06	1.46732e-05
BARRIER_COLON_CANCER_RECURRENCE_UP	856.01	736.361	975.659	6.14892e-07	7.65503e-06
TAKEDA_TARGETS_OF_NUP98_HOXA9_FUSION_10D	854.81	743.489	966.131	9.85745e-08	1.44902e-06
VANTVEER_BREAST_CANCER_METASTASIS	854.75	728.374	981.126	1.87494e-06	2.10077e-05
REACTOME_REGULATION_OF_INSULIN_LIKE_GROWTH_FACTOR_IGF_TRANSPORT_AND_UPTAKE_BY_INSULIN_LIKE_GROWTH_FACTOR_BINDING_PROTEINS_IGFBPS	853.49	753.515	953.465	4.51912e-09	9.41545e-08
TERAO_AOX4_TARGETS_SKIN_DN	853.07	751.587	954.553	6.76943e-09	1.31782e-07
WU_CELL_MIGRATION	852.53	722.085	982.975	3.13736e-06	3.3585e-05
VALK_AML_CLUSTER_13	851.95	752.898	951.002	2.96284e-09	6.69894e-08
GOZGIT_ESR1_TARGETS_UP	851.76	741.271	962.249	6.37176e-08	9.88505e-07
REACTOME_MHC_CLASS_II_ANTIGEN_PRESENTATION	851.25	718.586	983.914	4.07065e-06	4.1547e-05
KEGG_TYPE_I_DIABETES_MELLITUS	851.18	743.618	958.742	2.96979e-08	4.99123e-07
KEGG_TYPE_I_DIABETES_MELLITUS.1	851.18	743.618	958.742	2.96979e-08	4.99123e-07
CHARAFE_BREAST_CANCER_LUMINAL_VS_MESENCHYMAL_DN	850.21	722.731	977.689	1.67659e-06	1.89964e-05
REACTOME_NEUREXINS_AND_NEUROLIGINS	848.95	720.053	977.847	1.95329e-06	2.17406e-05
PID_PS1_PATHWAY	847.49	730.248	964.732	2.05251e-07	2.81983e-06
PID_PS1_PATHWAY.1	847.49	730.248	964.732	2.05251e-07	2.81983e-06
BROWNE_HCMV_INFECTION_6HR_DN	845.67	732.543	958.797	7.27106e-08	1.10424e-06
GINESTIER_BREAST_CANCER_20Q13_AMPLIFICATION	844.67	736.539	952.801	1.99456e-08	3.54105e-07
REACTOME_TRANSPORT_OF_BILE_SALTS_AND_ORGANIC_ACIDS_METAL_IONS_AND_AMINE_COMPOUNDS	843.34	747.901	938.779	3.97871e-10	1.07853e-08
AMIT_SERUM_RESPONSE_480_MCF10A	842.48	698.583	986.377	1.15875e-05	0.000103314
KYNG_DNA_DAMAGE	840.82	719.673	961.967	2.79498e-07	3.77809e-06
GREENBAUM_E2A_TARGETS_UP	840.07	717.489	962.651	3.50745e-07	4.62947e-06
REACTOME_COOPERATION_OF_PDCL_PHLP1_AND_TRIC_CCT_IN_G_PROTEIN_BETA_FOLDING	839.5	731.974	947.026	1.10291e-08	2.05197e-07
KEGG_ETHER_LIPID_METABOLISM	838.93	734.484	943.376	4.49081e-09	9.39529e-08
KEGG_ETHER_LIPID_METABOLISM.1	838.93	734.484	943.376	4.49081e-09	9.39529e-08
SUMI_HNF4A_TARGETS	838.19	722.897	953.483	6.66801e-08	1.03129e-06
REACTOME_CELLULAR_HEXOSE_TRANSPORT	837.46	774.909	900.011	2.12077e-18	2.74177e-16
FISCHER_DIRECT_P53_TARGETS_META_ANALYSIS	836.86	719.618	954.102	9.2911e-08	1.37782e-06
REACTOME_ACTIVATED_PKN1_STIMULATES_TRANSCRIPTION_OF_AR_ANDROGEN_RECEPTOR_REGULATED_GENES_KLK2_AND_KLK3	836.63	722.543	950.717	4.47987e-08	7.08073e-07
REACTOME_EFFECTS_OF_PIP2_HYDROLYSIS	833.6	728.703	938.497	3.19602e-09	7.09358e-08
KEGG_FRUCTOSE_AND_MANNOSE_METABOLISM	832.64	729.899	935.381	1.54759e-09	3.84382e-08
KEGG_FRUCTOSE_AND_MANNOSE_METABOLISM.1	832.64	729.899	935.381	1.54759e-09	3.84382e-08
TONKS_TARGETS_OF_RUNX1_RUNX1T1_FUSION_MONOCYTE	829.99	714.44	945.54	3.75962e-08	6.0666e-07
SU_PANCREAS	827.68	712.582	942.778	2.82597e-08	4.78139e-07
CORRE_MULTIPLE_MYELOMA_UP	827.61	709.796	945.424	5.25573e-08	8.25526e-07
FLECHNER_BIOPSY_KIDNEY_TRANSPLANT_OK_VS_DONOR	827.19	730.752	923.628	1.1441e-10	3.47502e-09
REACTOME_NUCLEOTIDE_SALVAGE	824.55	693.888	955.212	5.44507e-07	6.91538e-06
YANG_BREAST_CANCER_ESR1_BULK	824.53	740.552	908.508	4.46301e-13	2.04568e-11
CAMPS_COLON_CANCER_COPY_NUMBER_DN	823.77	710.401	937.139	1.36218e-08	2.48844e-07
REACTOME_ADRENALINE_NORADRENALINE_INHIBITS_INSULIN_SECRETION	822.35	728.856	915.844	2.31881e-11	7.95335e-10
DAVICIONI_PAX_FOXO1_SIGNATURE_IN_ARMS	821.28	686.722	955.838	8.5957e-07	1.04685e-05
REACTOME_CONDENSATION_OF_PROPHASE_CHROMOSOMES	820.31	700.847	939.773	4.39443e-08	6.98949e-07
BROWNE_HCMV_INFECTION_8HR	820.22	715.885	924.555	8.21166e-10	2.11241e-08
BROWNE_HCMV_INFECTION_24HR	818.21	699.65	936.77	3.05985e-08	5.10854e-07
KEGG_ABC_TRANSPORTERS	817.92	681.443	954.397	9.55691e-07	1.14728e-05
KEGG_ABC_TRANSPORTERS.1	817.92	681.443	954.397	9.55691e-07	1.14728e-05
DOANE_BREAST_CANCER_CLASSES	817.56	700.29	934.83	2.1575e-08	3.79029e-07
MAGRANGEAS_MULTIPLE_MYELOMA_IGLL_VS_IGLK_UP	812.82	693.188	932.452	2.60601e-08	4.46922e-07
DAVICIONI_RHABDOMYOSARCOMA_PAX_FOXO1_FUSION	812.39	693.659	931.121	2.04804e-08	3.62323e-07
FULCHER_INFLAMMATORY_RESPONSE_LECTIN_VS_LPS	810.95	693.099	928.801	1.48991e-08	2.69252e-07
ZHENG_IL22_SIGNALING_DN	810.64	689.035	932.245	3.45764e-08	5.6602e-07
VALK_AML_WITH_11Q23_REARRANGED	809.79	690.146	929.434	2.08e-08	3.66692e-07
REACTOME_BASE_EXCISION_REPAIR_AP_SITE_FORMATION	806.32	706.374	906.266	5.25089e-11	1.73039e-09
REACTOME_SLC_MEDIATED_TRANSMEMBRANE_TRANSPORT	804.49	708.246	900.734	1.09942e-11	4.13677e-10
JECHLINGER_EPITHELIAL_TO_MESENCHYMAL_TRANSITION	802.72	666.307	939.133	3.67112e-07	4.8167e-06
REACTOME_CHONDROITIN_SULFATE_BIOSYNTHESIS	802.63	690.096	915.164	1.96084e-09	4.75315e-08
REACTOME_DEPURINATION	802.42	699.902	904.938	8.90613e-11	2.82419e-09
STEGER_ADIPOGENESIS_UP	800.09	683.205	916.975	5.04634e-09	1.02183e-07
FINAK_BREAST_CANCER_SDPP_SIGNATURE	799.54	683.289	915.791	4.1082e-09	8.7399e-08
MAHADEVAN_IMATINIB_RESISTANCE	798.49	684.545	912.435	2.0522e-09	4.95082e-08
GAVIN_IL2_RESPONSIVE_FOXP3_TARGETS_UP	797.8	683.052	912.548	2.40883e-09	5.62284e-08
KONDO_COLON_CANCER_HCP_WITH_H3K27ME1	797.36	682.433	912.287	2.43871e-09	5.66634e-08
MADAN_DPPA4_TARGETS	796.46	677.757	915.163	6.0019e-09	1.18209e-07
LEIN_MIDBRAIN_MARKERS	796.25	678.658	913.842	4.46821e-09	9.39529e-08
DUNNE_TARGETS_OF_AML1_MTG8_FUSION	792.72	688.732	896.708	5.98094e-11	1.95817e-09
LINDVALL_IMMORTALIZED_BY_TERT	789.69	681.627	897.753	1.73661e-10	5.03218e-09
MAHADEVAN_IMATINIB_RESISTANCE_UP	787.07	668.699	905.441	2.65864e-09	6.06556e-08
GROSS_HYPOXIA_VIA_HIF1A	786.74	669.104	904.376	2.13931e-09	5.13638e-08
KEGG_RETINOL_METABOLISM	785.56	664.179	906.941	5.04126e-09	1.02183e-07
KEGG_RETINOL_METABOLISM.1	785.56	664.179	906.941	5.04126e-09	1.02183e-07
CROMER_METASTASIS	784.82	684.207	885.433	8.44317e-12	3.22504e-10
FOSTER_KDM1A_TARGETS_UP	784	678.771	889.229	4.10213e-11	1.36072e-09
DOANE_RESPONSE_TO_ANDROGEN_DN	781.92	669.257	894.583	3.62424e-10	9.9312e-09
WENG_POR_TARGETS_LIVER	779.45	670.33	888.57	9.88129e-11	3.0754e-09
TSUNODA_CISPLATIN_RESISTANCE	777.37	660.972	893.768	7.25215e-10	1.89458e-08
RICKMAN_METASTASIS	775.29	652.593	897.987	3.20708e-09	7.09358e-08
GU_PDEF_TARGETS	774.61	651.851	897.369	3.09444e-09	6.93429e-08
COLIN_PILOCYTIC_ASTROCYTOMA_VS_GLIOBLASTOMA	771.32	632.764	909.876	7.38225e-08	1.11776e-06
KYNG_RESPONSE_TO_H2O2_VIA_ERCC6	771.15	644.629	897.671	5.90925e-09	1.16841e-07
KEGG_ALPHA_LINOLENIC_ACID_METABOLISM	769.15	691.163	847.137	1.54751e-17	1.5605e-15
KEGG_ALPHA_LINOLENIC_ACID_METABOLISM.1	769.15	691.163	847.137	1.54751e-17	1.5605e-15
RUTELLA_RESPONSE_TO_HGF	766.34	653.048	879.632	1.18072e-10	3.56479e-09
KEGG_LONG_TERM_DEPRESSION	764.72	638.762	890.678	3.23586e-09	7.09358e-08
KEGG_LONG_TERM_DEPRESSION.1	764.72	638.762	890.678	3.23586e-09	7.09358e-08
REACTOME_ACYL_CHAIN_REMODELLING_OF_PG	758.53	678.306	838.754	1.77267e-17	1.71881e-15
WANG_BARRETTS_ESOPHAGUS	755.57	612.048	899.092	6.85949e-08	1.05123e-06
KEGG_VASCULAR_SMOOTH_MUSCLE_CONTRACTION	753.82	637.351	870.289	1.08863e-10	3.32658e-09
KEGG_VASCULAR_SMOOTH_MUSCLE_CONTRACTION.1	753.82	637.351	870.289	1.08863e-10	3.32658e-09
WEST_ADRENOCORTICAL_TUMOR	751.6	620.995	882.205	3.75561e-09	8.05778e-08
LIM_MAMMARY_LUMINAL_PROGENITOR	750.92	596.735	905.105	3.11055e-07	4.17094e-06
CHARAFE_BREAST_CANCER_LUMINAL_VS_MESENCHYMAL	749.82	669.758	829.882	5.40826e-18	6.65084e-16
REACTOME_SYNTHESIS_OF_PA	746.98	648.179	845.781	9.7205e-14	5.26997e-12
DORN_ADENOVIRUS_INFECTION_48HR	738.1	634.109	842.091	3.58434e-13	1.72117e-11
CHARAFE_BREAST_CANCER_LUMINAL_VS_BASAL	734.02	626.382	841.658	1.01018e-12	4.3908e-11
WANG_CISPLATIN_RESPONSE_AND_XPC	728.97	610.585	847.355	2.55078e-11	8.63158e-10
REACTOME_ACYL_CHAIN_REMODELLING_OF_PE	728.29	638.547	818.033	1.53943e-16	1.21278e-14
KEGG_O_GLYCAN_BIOSYNTHESIS	718.28	609.255	827.305	4.08648e-13	1.89028e-11
KEGG_O_GLYCAN_BIOSYNTHESIS.1	718.28	609.255	827.305	4.08648e-13	1.89028e-11
REACTOME_OLFACTORY_SIGNALING_PATHWAY	717.41	600.792	834.028	5.58755e-12	2.15057e-10
RUTELLA_RESPONSE_TO_CSF2RB_AND_IL4	716.09	626.113	806.067	4.5372e-17	4.01343e-15
TOMLINS_PROSTATE_CANCER	710.06	652.83	767.29	1.31618e-29	7.37352e-27
REACTOME_ACYL_CHAIN_REMODELLING_OF_PC	686.36	603.711	769.009	1.43677e-20	2.58721e-18
REACTOME_RAB_GERANYLGERANYLATION	677.12	593.838	760.402	7.54467e-21	1.45985e-18
GERHOLD_ADIPOGENESIS	673.44	576.863	770.017	1.83104e-17	1.74191e-15
PROVENZANI_METASTASIS	648.94	549.216	748.664	8.1803e-18	9.37388e-16
REACTOME_ACYL_CHAIN_REMODELLING_OF_PS	647.37	553.087	741.653	3.34112e-19	5.26435e-17
LIN_NPAS4_TARGETS	633.5	532.314	734.686	3.84522e-18	4.84691e-16
SABATES_COLORECTAL_ADENOMA_DN	631.92	541.405	722.435	6.25082e-21	1.26066e-18
DOANE_RESPONSE_TO_ANDROGEN	621.46	522.467	720.453	3.53905e-19	5.40723e-17
LIM_MAMMARY_LUMINAL_MATURE	611.68	525.643	697.717	3.08339e-23	8.18233e-21
REACTOME_THE_CANONICAL_RETINOID_CYCLE_IN_RODS_TWILIGHT_VISION	598.95	516.289	681.611	5.6005e-25	1.76486e-22
CHIANG_LIVER_CANCER_SUBCLASS_INTERFERON_UP	596.7	515.828	677.572	1.01386e-25	3.9322e-23
REACTOME_ACYL_CHAIN_REMODELLING_OF_PI	563.7	470.422	656.978	2.97033e-23	8.18233e-21
SMID_BREAST_CANCER_RELAPSE_IN_BONE	486.79	406.323	567.257	3.48241e-31	2.50833e-28

## Sheet: Cluster_1
	Mean	X95.CI_low	X95.CI_hi	p_value (one-way ANOVA test)	FDR (FDR multi-comparison adjustment)
HAHTOLA_CTCL_PATHOGENESIS	2001.83	1919.1	2084.56	3.77084e-36	2.97072e-34
BIOCARTA_NO2IL12_PATHWAY	1984.71	1890.78	2078.64	3.20029e-31	1.19525e-29
BENPORATH_MYC_MAX_TARGETS	1961.17	1905.92	2016.42	4.92223e-49	6.20447e-46
GRAESSMANN_APOPTOSIS_BY_DOXORUBICIN_DN	1960.51	1900.97	2020.05	3.6294e-46	2.28743e-43
DACOSTA_UV_RESPONSE_VIA_ERCC3_DN	1948.63	1883.76	2013.5	2.019e-42	4.84753e-40
ONKEN_UVEAL_MELANOMA_UP	1948.6	1892.11	2005.09	1.42882e-47	1.44082e-44
NAKAMURA_TUMOR_ZONE_PERIPHERAL_VS_CENTRAL_DN	1936.22	1886.65	1985.79	5.68799e-52	2.86788e-48
ONKEN_UVEAL_MELANOMA_DN	1936.02	1885.95	1986.09	1.42932e-51	3.60332e-48
DANG_BOUND_BY_MYC	1932.59	1876.98	1988.2	2.26487e-47	1.90324e-44
SHEN_SMARCA2_TARGETS	1932.05	1863.07	2001.03	2.02916e-39	2.49537e-37
PILON_KLF1_TARGETS_DN	1930.92	1871.3	1990.54	1.11929e-44	4.68285e-42
TONKS_TARGETS_OF_RUNX1_RUNX1T1_FUSION_SUSTAINED_IN_MONOCYTE_DN	1927.37	1845.58	2009.16	2.44352e-33	1.25717e-31
KOINUMA_TARGETS_OF_SMAD2_OR_SMAD3	1926.76	1875.91	1977.61	1.69299e-50	2.84535e-47
BUYTAERT_PHOTODYNAMIC_THERAPY_STRESS_UP	1924.68	1864.59	1984.77	4.49643e-44	1.5114e-41
ACEVEDO_LIVER_TUMOR_VS_NORMAL_ADJACENT_TISSUE_UP	1913.54	1848.43	1978.65	1.34881e-40	2.06081e-38
DIAZ_CHRONIC_MEYLOGENOUS_LEUKEMIA_UP	1913.19	1852.52	1973.86	3.76547e-43	1.05475e-40
GARY_CD5_TARGETS_DN	1912.67	1849.21	1976.13	1.75559e-41	3.27841e-39
DUTERTRE_ESTRADIOL_RESPONSE_24HR_DN	1906.83	1851.22	1962.44	4.60216e-46	2.57823e-43
WANG_TUMOR_INVASIVENESS_UP	1905.12	1847.49	1962.75	1.2074e-44	4.68285e-42
SPIELMAN_LYMPHOBLAST_EUROPEAN_VS_ASIAN_DN	1904.78	1842.39	1967.17	1.04237e-41	2.10225e-39
DACOSTA_UV_RESPONSE_VIA_ERCC3_COMMON_DN	1903.99	1835.24	1972.74	3.37899e-38	3.54935e-36
KRIGE_RESPONSE_TO_TOSEDOSTAT_6HR_UP	1902.61	1841.33	1963.89	2.98036e-42	6.53346e-40
TIEN_INTESTINE_PROBIOTICS_24HR_DN	1902.26	1842.23	1962.29	5.44689e-43	1.44543e-40
GRYDER_PAX3FOXO1_ENHANCERS_IN_TADS	1901.31	1838.12	1964.5	4.5152e-41	7.85023e-39
GRAESSMANN_RESPONSE_TO_MC_AND_DOXORUBICIN_DN	1900.28	1829.3	1971.26	6.65291e-37	5.88491e-35
BIOCARTA_INTRINSIC_PATHWAY	1894.96	1808.38	1981.54	4.60958e-30	1.42586e-28
RODRIGUES_THYROID_CARCINOMA_POORLY_DIFFERENTIATED_DN	1894.91	1836.13	1953.69	2.17648e-43	6.85862e-41
FLECHNER_BIOPSY_KIDNEY_TRANSPLANT_OK_VS_DONOR_UP	1894.7	1831.78	1957.62	6.74403e-41	1.09465e-38
WANG_LMO4_TARGETS_UP	1891.92	1825.23	1958.61	1.11406e-38	1.30631e-36
MILI_PSEUDOPODIA_HAPTOTAXIS_UP	1890.3	1817.5	1963.1	1.49134e-35	1.07419e-33
BAELDE_DIABETIC_NEPHROPATHY_DN	1888.65	1828.37	1948.93	3.85825e-42	8.10554e-40
ENK_UV_RESPONSE_KERATINOCYTE_DN	1888.54	1825.54	1951.54	1.54041e-40	2.28433e-38
ACEVEDO_LIVER_CANCER_UP	1880.5	1816.4	1944.6	1.63763e-39	2.2316e-37
REACTOME_CD22_MEDIATED_BCR_REGULATION	1880.47	1821.81	1939.13	1.02057e-42	2.57285e-40
REACTOME_CREATION_OF_C4_AND_C2_ACTIVATORS	1880.07	1825.9	1934.24	1.19557e-45	5.48004e-43
MARTENS_TRETINOIN_RESPONSE	1878.44	1814.46	1942.42	1.79479e-39	2.32034e-37
LASTOWSKA_NEUROBLASTOMA_COPY_NUMBER_DN	1876.81	1805	1948.62	2.28285e-35	1.5374e-33
RODRIGUES_THYROID_CARCINOMA_ANAPLASTIC_UP	1874.03	1803.64	1944.42	6.49126e-36	4.95893e-34
VILIMAS_NOTCH1_TARGETS_DN	1872.95	1812.83	1933.07	1.99437e-41	3.59128e-39
BLALOCK_ALZHEIMERS_DISEASE_UP	1870.97	1815.61	1926.33	2.38572e-44	8.592e-42
LOPEZ_MBD_TARGETS	1870.35	1819.14	1921.56	3.09226e-47	2.22731e-44
DURCHDEWALD_SKIN_CARCINOGENESIS_DN	1869.75	1812.82	1926.68	2.99211e-43	8.87426e-41
BENPORATH_NANOG_TARGETS	1868.48	1803.47	1933.49	2.11374e-38	2.36833e-36
SCHAEFFER_PROSTATE_DEVELOPMENT_6HR_DN	1868.03	1809.79	1926.27	2.51083e-42	5.75436e-40
LEE_LIVER_CANCER_SURVIVAL_DN	1865.13	1802.74	1927.52	1.09562e-39	1.53447e-37
BENPORATH_SOX2_TARGETS	1863.69	1794.72	1932.66	4.25434e-36	3.30006e-34
DAZARD_RESPONSE_TO_UV_NHEK_DN	1862.31	1791.43	1933.19	4.25248e-35	2.68013e-33
DODD_NASOPHARYNGEAL_CARCINOMA_DN	1857.34	1790.03	1924.65	1.28648e-36	1.06335e-34
OSMAN_BLADDER_CANCER_DN	1854.01	1793.82	1914.2	2.18773e-40	3.15158e-38
FLECHNER_PBL_KIDNEY_TRANSPLANT_OK_VS_DONOR_UP	1853.7	1787.87	1919.53	3.3148e-37	3.09505e-35
CAIRO_HEPATOBLASTOMA_CLASSES_UP	1852.06	1793.1	1911.02	5.00759e-41	8.41608e-39
HSIAO_HOUSEKEEPING_GENES	1847.24	1795.73	1898.75	9.71661e-46	4.89911e-43
LIU_SOX4_TARGETS_UP	1846.48	1771.37	1921.59	2.19962e-32	9.8146e-31
GRYDER_PAX3FOXO1_TOP_ENHANCERS	1845.34	1775.31	1915.37	1.17784e-34	6.90545e-33
KRIGE_RESPONSE_TO_TOSEDOSTAT_24HR_UP	1845.16	1779.32	1911	9.35164e-37	7.86089e-35
MASSARWEH_TAMOXIFEN_RESISTANCE_UP	1844.79	1779.24	1910.34	6.84508e-37	5.9505e-35
PUJANA_BRCA1_PCC_NETWORK	1844.52	1776.7	1912.34	1.05212e-35	7.68811e-34
LINDGREN_BLADDER_CANCER_CLUSTER_3_DN	1842.72	1771.22	1914.22	7.98246e-34	4.32769e-32
SHEN_SMARCA2_TARGETS_UP	1842.12	1767.07	1917.17	3.40353e-32	1.46672e-30
MARSON_BOUND_BY_FOXP3_UNSTIMULATED	1841.41	1784.12	1898.7	1.70407e-41	3.27841e-39
RAMALHO_STEMNESS_UP	1841.35	1771.06	1911.64	2.49283e-34	1.4447e-32
REACTOME_METABOLISM_OF_RNA	1840.86	1780.33	1901.39	1.75183e-39	2.32034e-37
BASAKI_YBX1_TARGETS_DN	1838.28	1771.26	1905.3	8.68307e-36	6.43824e-34
HAHTOLA_MYCOSIS_FUNGOIDES_SKIN_UP	1837.83	1763.54	1912.12	2.58181e-32	1.13196e-30
LANDIS_ERBB2_BREAST_TUMORS_324_UP	1837.59	1772.94	1902.24	5.42317e-37	4.88279e-35
SENESE_HDAC3_TARGETS_UP	1837.07	1770.39	1903.75	6.73195e-36	5.06604e-34
RHEIN_ALL_GLUCOCORTICOID_THERAPY_DN	1836.53	1769.03	1904.03	1.87616e-35	1.33234e-33
SPIELMAN_LYMPHOBLAST_EUROPEAN_VS_ASIAN_UP	1835.12	1773.05	1897.19	2.72992e-38	2.92857e-36
NUYTTEN_NIPP1_TARGETS_DN	1833.29	1764.69	1901.89	9.69344e-35	5.81837e-33
GRAESSMANN_APOPTOSIS_BY_DOXORUBICIN_UP	1831.86	1770.39	1893.33	1.86645e-38	2.13879e-36
CUI_TCF21_TARGETS_2_DN	1831.7	1766.37	1897.03	2.53268e-36	2.02695e-34
HAMAI_APOPTOSIS_VIA_TRAIL_UP	1829.97	1754	1905.94	3.33357e-31	1.23587e-29
ZWANG_TRANSIENTLY_UP_BY_2ND_EGF_PULSE_ONLY	1828.46	1740.06	1916.86	1.87276e-26	4.23428e-25
WAMUNYOKOLI_OVARIAN_CANCER_LMP_UP	1827.55	1757.54	1897.56	9.27024e-34	4.92006e-32
BLUM_RESPONSE_TO_SALIRASIB_UP	1824.22	1749.25	1899.19	2.41448e-31	9.15323e-30
ENK_UV_RESPONSE_EPIDERMIS_DN	1822.72	1762.8	1882.64	7.31125e-39	8.77698e-37
KRIEG_HYPOXIA_NOT_VIA_KDM3A	1819.33	1758.86	1879.8	2.36326e-38	2.59034e-36
REACTOME_DISEASE	1818.86	1762.58	1875.14	6.94742e-41	1.09465e-38
KRIGE_RESPONSE_TO_TOSEDOSTAT_24HR_DN	1818.72	1754.72	1882.72	2.42864e-36	1.97503e-34
PARENT_MTOR_SIGNALING_UP	1818.68	1746.98	1890.38	1.63546e-32	7.49634e-31
JOHNSTONE_PARVB_TARGETS_3_DN	1818.44	1740.43	1896.45	8.62063e-30	2.5719e-28
REACTOME_RESOLUTION_OF_D_LOOP_STRUCTURES	1816.49	1740.52	1892.46	1.55185e-30	5.11402e-29
OSMAN_BLADDER_CANCER_UP	1815.43	1744.67	1886.19	8.806e-33	4.26922e-31
DANG_REGULATED_BY_MYC_DN	1815.29	1749.12	1881.46	5.14495e-35	3.18009e-33
GRYDER_PAX3FOXO1_ENHANCERS_KO_DOWN	1815.01	1746.91	1883.11	4.91971e-34	2.72584e-32
RICKMAN_TUMOR_DIFFERENTIATED_WELL_VS_POORLY_UP	1814.79	1741.38	1888.2	1.50112e-31	5.91302e-30
FISCHER_DIRECT_P53_TARGETS_META_ANALYSIS	1813.17	1748.01	1878.33	1.9994e-35	1.40013e-33
CREIGHTON_ENDOCRINE_THERAPY_RESISTANCE_5	1811.8	1743.68	1879.92	7.44897e-34	4.08236e-32
SENESE_HDAC1_TARGETS_UP	1811.46	1740.83	1882.09	1.22836e-32	5.84282e-31
CAIRO_HEPATOBLASTOMA_UP	1810.97	1739.01	1882.93	5.3273e-32	2.22045e-30
SESTO_RESPONSE_TO_UV_C2	1810.76	1739.8	1881.72	1.90812e-32	8.66733e-31
AGUIRRE_PANCREATIC_CANCER_COPY_NUMBER_DN	1810.53	1745.05	1876.01	4.05232e-35	2.5863e-33
KORKOLA_EMBRYONIC_CARCINOMA_VS_SEMINOMA_DN	1810.08	1738.22	1881.94	5.32873e-32	2.22045e-30
HOSHIDA_LIVER_CANCER_SUBCLASS_S2	1806.14	1745.94	1866.34	8.82197e-38	8.55392e-36
RODRIGUES_THYROID_CARCINOMA_ANAPLASTIC_DN	1805.44	1734.28	1876.6	4.43054e-32	1.87721e-30
WHITFIELD_CELL_CYCLE_M_G1	1804.7	1731.38	1878.02	4.47338e-31	1.59963e-29
GABRIELY_MIR21_TARGETS	1803.23	1731.58	1874.88	9.62041e-32	3.81938e-30
SCHLOSSER_SERUM_RESPONSE_DN	1803.15	1728.99	1877.31	1.24414e-30	4.15429e-29
KIM_BIPOLAR_DISORDER_OLIGODENDROCYTE_DENSITY_CORR_UP	1803.04	1738.13	1867.95	5.17191e-35	3.18009e-33
HAHTOLA_MYCOSIS_FUNGOIDES_CD4_DN	1802.66	1726.77	1878.55	7.07557e-30	2.13623e-28
BERENJENO_TRANSFORMED_BY_RHOA_UP	1802.13	1742.58	1861.68	6.17654e-38	6.1063e-36
PHONG_TNF_RESPONSE_VIA_P38_COMPLETE	1802.12	1732.02	1872.22	2.13297e-32	9.60219e-31
OSWALD_HEMATOPOIETIC_STEM_CELL_IN_COLLAGEN_GEL_DN	1801.94	1732.2	1871.68	1.48516e-32	6.93351e-31
MARTINEZ_RESPONSE_TO_TRABECTEDIN_DN	1801.52	1728.21	1874.83	6.44315e-31	2.27177e-29
SCHLOSSER_MYC_TARGETS_REPRESSED_BY_SERUM	1800.77	1725.91	1875.63	3.2864e-30	1.03563e-28
JISON_SICKLE_CELL_DISEASE_DN	1800.55	1730.98	1870.12	1.4608e-32	6.88353e-31
SWEET_KRAS_ONCOGENIC_SIGNATURE	1799.12	1728.03	1870.21	8.75891e-32	3.50495e-30
MARTENS_TRETINOIN_RESPONSE_DN	1798.61	1741.85	1855.37	1.9691e-39	2.48205e-37
GRADE_COLON_AND_RECTAL_CANCER_UP	1797.76	1734.13	1861.39	2.11797e-35	1.46285e-33
WAKABAYASHI_ADIPOGENESIS_PPARG_RXRA_BOUND_8D	1796.55	1724.45	1868.65	3.40425e-31	1.25286e-29
BOYAULT_LIVER_CANCER_SUBCLASS_G1_UP	1795.65	1723.43	1867.87	4.31861e-31	1.5665e-29
GARY_CD5_TARGETS_UP	1794.74	1721.73	1867.75	1.07369e-30	3.65779e-29
BENPORATH_MYC_TARGETS_WITH_EBOX	1794.35	1724	1864.7	7.11847e-32	2.89446e-30
FEVR_CTNNB1_TARGETS_DN	1794.13	1726.78	1861.48	2.73333e-33	1.39207e-31
KIM_WT1_TARGETS_DN	1791.32	1718.93	1863.71	8.60187e-31	2.97059e-29
LINSLEY_MIR16_TARGETS	1789.2	1716.26	1862.14	1.92178e-30	6.25136e-29
REACTOME_GENE_EXPRESSION_TRANSCRIPTION	1787	1717.43	1856.57	7.56674e-32	3.05212e-30
KARLSSON_TGFB1_TARGETS_UP	1786.13	1709.2	1863.06	1.2818e-28	3.38368e-27
ACEVEDO_NORMAL_TISSUE_ADJACENT_TO_LIVER_TUMOR_DN	1785.79	1718.67	1852.91	5.93456e-33	2.96258e-31
DUTERTRE_ESTRADIOL_RESPONSE_24HR	1783.32	1720.67	1845.97	3.9575e-35	2.5863e-33
FORTSCHEGGER_PHF8_TARGETS_DN	1783.24	1716.01	1850.47	9.23793e-33	4.43597e-31
NUYTTEN_EZH2_TARGETS_UP	1782.17	1717.7	1846.64	4.27438e-34	2.3946e-32
MARSON_BOUND_BY_FOXP3_STIMULATED	1779.5	1716.94	1842.06	5.80992e-35	3.52935e-33
GENTILE_UV_HIGH_DOSE_DN	1777.83	1710.41	1845.25	2.24812e-32	9.94299e-31
UDAYAKUMAR_MED1_TARGETS_DN	1777.78	1705.6	1849.96	3.57526e-30	1.11966e-28
JOHNSTONE_PARVB_TARGETS_2_DN	1777	1691.45	1862.55	5.17794e-25	1.04013e-23
PHONG_TNF_RESPONSE_NOT_VIA_P38	1776.36	1718.11	1834.61	3.09187e-37	2.94136e-35
JOHNSTONE_PARVB_TARGETS_3_UP	1776.2	1719.38	1833.02	4.27365e-38	4.3975e-36
PUJANA_CHEK2_PCC_NETWORK	1775.93	1699	1852.86	4.2329e-28	1.08336e-26
KRIGE_RESPONSE_TO_TOSEDOSTAT_6HR_DN	1775.37	1712.01	1838.73	2.66327e-34	1.52593e-32
MOOTHA_PGC	1774.36	1697.35	1851.37	5.47282e-28	1.3797e-26
PYEON_CANCER_HEAD_AND_NECK_VS_CERVICAL_UP	1773.87	1699.36	1848.38	5.64915e-29	1.53962e-27
BURTON_ADIPOGENESIS_PEAK_AT_24HR	1772.65	1663.1	1882.2	2.19367e-18	2.42024e-17
REACTOME_INITIAL_TRIGGERING_OF_COMPLEMENT	1770.12	1713.79	1826.45	4.8727e-38	4.91363e-36
GRAESSMANN_RESPONSE_TO_MC_AND_DOXORUBICIN_UP	1769.95	1697.46	1842.44	1.25668e-29	3.68384e-28
MILI_PSEUDOPODIA_CHEMOTAXIS_DN	1767.76	1702.68	1832.84	5.59573e-33	2.82137e-31
RODRIGUES_THYROID_CARCINOMA_POORLY_DIFFERENTIATED_UP	1767.47	1694.77	1840.17	2.08903e-29	5.98459e-28
WEI_MYCN_TARGETS_WITH_E_BOX	1767.07	1689.88	1844.26	1.52069e-27	3.7585e-26
SWEET_LUNG_CANCER_KRAS_UP	1766.13	1700.33	1831.93	1.58393e-32	7.32676e-31
GEORGES_TARGETS_OF_MIR192_AND_MIR215	1763.86	1696.09	1831.63	1.93469e-31	7.38994e-30
GOLDRATH_HOMEOSTATIC_PROLIFERATION	1763.69	1682.58	1844.8	6.65421e-26	1.43378e-24
KUROZUMI_RESPONSE_TO_ONCOCYTIC_VIRUS_AND_CYCLIC_RGD	1763.25	1703.02	1823.48	2.54954e-35	1.69142e-33
LU_AGING_BRAIN_UP	1763.22	1694.35	1832.09	6.91345e-31	2.40397e-29
BIOCARTA_COMP_PATHWAY	1762.98	1669	1856.96	8.72844e-22	1.3059e-20
BIOCARTA_COMP_PATHWAY.1	1762.98	1669	1856.96	8.72844e-22	1.3059e-20
KIM_BIPOLAR_DISORDER_OLIGODENDROCYTE_DENSITY_CORR	1762.02	1685.05	1838.99	2.26568e-27	5.47289e-26
MONNIER_POSTRADIATION_TUMOR_ESCAPE_UP	1761.65	1696.91	1826.39	8.24288e-33	4.07457e-31
GOBERT_OLIGODENDROCYTE_DIFFERENTIATION_DN	1760.89	1691.69	1830.09	1.31007e-30	4.34565e-29
RASHI_RESPONSE_TO_IONIZING_RADIATION_2	1758.64	1696.14	1821.14	8.30388e-34	4.45406e-32
BORCZUK_MALIGNANT_MESOTHELIOMA_UP	1757.81	1685.99	1829.63	2.87168e-29	8.13427e-28
ZHENG_FOXP3_TARGETS_IN_THYMUS_UP	1757.75	1678.3	1837.2	3.27331e-26	7.30266e-25
DAZARD_RESPONSE_TO_UV_SCC_DN	1756.58	1671.76	1841.4	2.83163e-24	5.24893e-23
REN_ALVEOLAR_RHABDOMYOSARCOMA_DN	1755.73	1684.83	1826.63	1.46916e-29	4.28181e-28
WONG_ENDMETRIUM_CANCER_UP	1755.3	1658.29	1852.31	1.25805e-20	1.62644e-19
GENTLES_LEUKEMIC_STEM_CELL_DN	1755.23	1646.59	1863.87	6.8837e-18	7.21572e-17
RODRIGUES_DCC_TARGETS_DN	1755	1678.12	1831.88	4.8289e-27	1.13243e-25
DANG_MYC_TARGETS_UP	1754.87	1688.19	1821.55	1.82244e-31	7.0143e-30
LEE_BMP2_TARGETS_DN	1754.82	1678.96	1830.68	1.9618e-27	4.77846e-26
DAZARD_UV_RESPONSE_CLUSTER_G6	1754.75	1670.78	1838.72	1.80849e-24	3.44091e-23
ZWANG_CLASS_1_TRANSIENTLY_INDUCED_BY_EGF	1753.8	1687.29	1820.31	1.73806e-31	6.74101e-30
DE_YY1_TARGETS_DN	1753.1	1673.57	1832.63	6.04026e-26	1.30708e-24
LIU_SOX4_TARGETS_DN	1752.81	1671.38	1834.24	3.00647e-25	6.0878e-24
MEISSNER_NPC_HCP_WITH_H3K4ME2_AND_H3K27ME3	1752.41	1626.03	1878.79	1.45272e-14	1.15167e-13
LIU_PROSTATE_CANCER_UP	1751.67	1692.28	1811.06	4.03183e-35	2.5863e-33
YAO_TEMPORAL_RESPONSE_TO_PROGESTERONE_CLUSTER_17	1751.4	1677.54	1825.26	4.59382e-28	1.1698e-26
PASQUALUCCI_LYMPHOMA_BY_GC_STAGE_UP	1750.89	1686.06	1815.72	3.74462e-32	1.60003e-30
REACTOME_GENERIC_TRANSCRIPTION_PATHWAY	1750.41	1678.41	1822.41	8.56376e-29	2.29673e-27
RIGGINS_TAMOXIFEN_RESISTANCE_DN	1749.73	1670.23	1829.23	8.73012e-26	1.86514e-24
GRUETZMANN_PANCREATIC_CANCER_DN	1749.52	1687.78	1811.26	1.09689e-33	5.76098e-32
PUJANA_ATM_PCC_NETWORK	1749.45	1682.74	1816.16	3.80854e-31	1.3915e-29
KOBAYASHI_EGFR_SIGNALING_24HR_UP	1749.16	1688.36	1809.96	3.50492e-34	1.98559e-32
LEE_RECENT_THYMIC_EMIGRANT	1747.96	1684.72	1811.2	8.43246e-33	4.12781e-31
WANG_TUMOR_INVASIVENESS_DN	1747.17	1688.67	1805.67	2.28688e-35	1.5374e-33
PICCALUGA_ANGIOIMMUNOBLASTIC_LYMPHOMA_DN	1746.95	1678.14	1815.76	5.06513e-30	1.54778e-28
ALFANO_MYC_TARGETS	1746.49	1673.85	1819.13	2.59609e-28	6.77879e-27
MITSIADES_RESPONSE_TO_APLIDIN_UP	1746.36	1682.26	1810.46	2.88161e-32	1.25251e-30
IKEDA_MIR1_TARGETS_UP	1745.62	1678.84	1812.4	6.73658e-31	2.35874e-29
KARLSSON_TGFB1_TARGETS_DN	1745.47	1663.67	1827.27	9.4754e-25	1.84762e-23
XU_GH1_AUTOCRINE_TARGETS_DN	1745.34	1671.42	1819.26	1.01768e-27	2.52765e-26
PASINI_SUZ12_TARGETS_DN	1744.43	1677.44	1811.42	9.86298e-31	3.38294e-29
BENPORATH_CYCLING_GENES	1744.26	1672.9	1815.62	9.73176e-29	2.59617e-27
MADAN_DPPA4_TARGETS	1742.71	1607.13	1878.29	6.26489e-13	4.21168e-12
CREIGHTON_ENDOCRINE_THERAPY_RESISTANCE_3	1742.62	1675.15	1810.09	2.12324e-30	6.86241e-29
GOZGIT_ESR1_TARGETS_DN	1742.05	1676.06	1808.04	4.45324e-31	1.59963e-29
BLALOCK_ALZHEIMERS_DISEASE_DN	1741.79	1675	1808.58	1.11994e-30	3.78977e-29
LY_AGING_MIDDLE_UP	1741.48	1664.05	1818.91	3.94697e-26	8.69023e-25
REACTOME_PROCESSING_OF_CAPPED_INTRON_CONTAINING_PRE_MRNA	1740.79	1654.57	1827.01	4.6634e-23	7.63404e-22
KIM_WT1_TARGETS_12HR_DN	1739.5	1670.06	1808.94	2.55639e-29	7.2821e-28
REACTOME_FGFR2_LIGAND_BINDING_AND_ACTIVATION	1738.99	1684.18	1793.8	4.15553e-37	3.80948e-35
BUYTAERT_PHOTODYNAMIC_THERAPY_STRESS_DN	1738.7	1662.6	1814.8	1.69468e-26	3.8839e-25
GARGALOVIC_RESPONSE_TO_OXIDIZED_PHOSPHOLIPIDS_TURQUOISE_UP	1738.68	1661.74	1815.62	3.56933e-26	7.92801e-25
KOINUMA_COLON_CANCER_MSI_UP	1738.24	1630.69	1845.79	1.92905e-17	1.91086e-16
MCBRYAN_PUBERTAL_TGFB1_TARGETS_UP	1737.55	1673.91	1801.19	5.44474e-32	2.25019e-30
BLALOCK_ALZHEIMERS_DISEASE_INCIPIENT_UP	1737.4	1670.49	1804.31	2.26596e-30	7.27706e-29
MOOTHA_HUMAN_MITODB_6_2002	1736.7	1658.36	1815.04	1.52594e-25	3.19245e-24
HORIUCHI_WTAP_TARGETS_UP	1736.26	1667.04	1805.48	3.05231e-29	8.59763e-28
PECE_MAMMARY_STEM_CELL_UP	1736.24	1671.77	1800.71	1.71481e-31	6.70237e-30
ALONSO_METASTASIS_UP	1736.23	1651.75	1820.71	2.15213e-23	3.66588e-22
NGUYEN_NOTCH1_TARGETS_DN	1735.97	1656.99	1814.95	2.85158e-25	5.79744e-24
KIM_ALL_DISORDERS_OLIGODENDROCYTE_NUMBER_CORR_UP	1735.86	1667.3	1804.42	1.62022e-29	4.69492e-28
NUYTTEN_NIPP1_TARGETS_UP	1735.68	1651.88	1819.48	1.37166e-23	2.3766e-22
BERENJENO_TRANSFORMED_BY_RHOA_DN	1734.44	1664.25	1804.63	1.04902e-28	2.78376e-27
GRAESSMANN_APOPTOSIS_BY_SERUM_DEPRIVATION_UP	1733.91	1664.96	1802.86	3.14231e-29	8.80195e-28
MOHANKUMAR_HOXA1_TARGETS_UP	1733.89	1664.61	1803.17	4.43034e-29	1.22735e-27
HELLER_HDAC_TARGETS_SILENCED_BY_METHYLATION_DN	1733.85	1665.37	1802.33	1.93513e-29	5.57538e-28
MILI_PSEUDOPODIA_HAPTOTAXIS_DN	1732.81	1672.84	1792.78	1.14401e-33	5.94649e-32
STARK_PREFRONTAL_CORTEX_22Q11_DELETION_DN	1732.79	1653.24	1812.34	6.66975e-25	1.32397e-23
YOSHIMURA_MAPK8_TARGETS_DN	1732.46	1649.22	1815.7	1.29775e-23	2.25629e-22
COULOUARN_TEMPORAL_TGFB1_SIGNATURE_UP	1732.08	1660.86	1803.3	3.93161e-28	1.01139e-26
LI_AMPLIFIED_IN_LUNG_CANCER	1730.82	1661.89	1799.75	4.58071e-29	1.2567e-27
LEI_MYB_TARGETS	1728.79	1662.66	1794.92	2.97095e-30	9.48071e-29
REACTOME_MRNA_SPLICING	1728.26	1638.21	1818.31	2.62495e-21	3.67639e-20
SASAI_TARGETS_OF_CXCR6_AND_PTCH1_UP	1728.25	1638.33	1818.17	2.41083e-21	3.39536e-20
MONNIER_POSTRADIATION_TUMOR_ESCAPE_DN	1727.91	1652.82	1803	2.55567e-26	5.75255e-25
DEBIASI_APOPTOSIS_BY_REOVIRUS_INFECTION_UP	1727.82	1647.62	1808.02	2.03392e-24	3.8265e-23
DOANE_RESPONSE_TO_ANDROGEN_DN	1727.53	1652.94	1802.12	1.70906e-26	3.89914e-25
NUYTTEN_EZH2_TARGETS_DN	1727.01	1649.57	1804.45	2.25281e-25	4.61735e-24
STEARMAN_LUNG_CANCER_EARLY_VS_LATE_UP	1726.98	1654.61	1799.35	2.30986e-27	5.51959e-26
CHAUHAN_RESPONSE_TO_METHOXYESTRADIOL_DN	1726.63	1660.31	1792.95	4.92093e-30	1.51289e-28
KIM_WT1_TARGETS_UP	1724.78	1655.56	1794	1.34948e-28	3.54379e-27
WAMUNYOKOLI_OVARIAN_CANCER_GRADES_1_2_UP	1723.95	1649.14	1798.76	3.2583e-26	7.30148e-25
MARTORIATI_MDM4_TARGETS_FETAL_LIVER_DN	1723.9	1647.56	1800.24	1.27122e-25	2.69307e-24
SEIDEN_ONCOGENESIS_BY_MET	1723.66	1647.69	1799.63	9.4871e-26	2.01831e-24
REACTOME_INFECTIOUS_DISEASE	1723.36	1656.84	1789.88	9.34692e-30	2.75597e-28
FOSTER_TOLERANT_MACROPHAGE_DN	1722.06	1650.55	1793.57	1.87672e-27	4.59342e-26
BIOCARTA_GRANULOCYTES_PATHWAY	1720.87	1642.75	1798.99	8.44329e-25	1.66293e-23
BIOCARTA_GRANULOCYTES_PATHWAY.1	1720.87	1642.75	1798.99	8.44329e-25	1.66293e-23
WANG_LMO4_TARGETS_DN	1718.96	1637.54	1800.38	1.52729e-23	2.61925e-22
REACTOME_THE_CANONICAL_RETINOID_CYCLE_IN_RODS_TWILIGHT_VISION	1718.91	1654.74	1783.08	1.23906e-30	4.15429e-29
REACTOME_TRANSCRIPTIONAL_REGULATION_BY_TP53	1718.53	1639.53	1797.53	2.31725e-24	4.34333e-23
ENK_UV_RESPONSE_KERATINOCYTE_UP	1718.37	1656.72	1780.02	6.87247e-32	2.81715e-30
WANG_HCP_PROSTATE_CANCER	1717.79	1632.09	1803.49	4.24179e-22	6.56046e-21
MARTORIATI_MDM4_TARGETS_NEUROEPITHELIUM_UP	1717.42	1641.93	1792.91	1.33478e-25	2.81588e-24
ACEVEDO_NORMAL_TISSUE_ADJACENT_TO_LIVER_TUMOR_UP	1717.24	1645.83	1788.65	3.14832e-27	7.48765e-26
GAZDA_DIAMOND_BLACKFAN_ANEMIA_ERYTHROID_DN	1717.11	1641.37	1792.85	1.72498e-25	3.57915e-24
AMIT_EGF_RESPONSE_480_HELA	1716.44	1645.8	1787.08	1.64361e-27	4.04248e-26
COLDREN_GEFITINIB_RESISTANCE_DN	1715.39	1642.53	1788.25	1.57994e-26	3.63747e-25
HAN_SATB1_TARGETS_DN	1715.37	1650.82	1779.92	3.07433e-30	9.74891e-29
MARTINEZ_RB1_TARGETS_UP	1714.79	1651.93	1777.65	4.7911e-31	1.70118e-29
STEIN_ESRRA_TARGETS_UP	1714.68	1634.74	1794.62	7.84285e-24	1.38265e-22
LUI_THYROID_CANCER_CLUSTER_1	1714.23	1633.12	1795.34	2.0862e-23	3.56564e-22
FOURNIER_ACINAR_DEVELOPMENT_LATE_2	1713.64	1648.36	1778.92	8.81285e-30	2.61379e-28
LINDGREN_BLADDER_CANCER_CLUSTER_1_UP	1713.46	1632.25	1794.67	2.46475e-23	4.15628e-22
GRESHOCK_CANCER_COPY_NUMBER_UP	1713.42	1639.64	1787.2	4.71815e-26	1.0343e-24
TONKS_TARGETS_OF_RUNX1_RUNX1T1_FUSION_HSC_UP	1713.39	1646.31	1780.47	6.45668e-29	1.75025e-27
PODAR_RESPONSE_TO_ADAPHOSTIN_UP	1713.02	1635.49	1790.55	1.32638e-24	2.5623e-23
FARMER_BREAST_CANCER_BASAL_VS_LULMINAL	1712.79	1640.14	1785.44	1.80111e-26	4.09064e-25
WONG_EMBRYONIC_STEM_CELL_CORE	1712.44	1647.64	1777.24	6.06058e-30	1.84081e-28
TORCHIA_TARGETS_OF_EWSR1_FLI1_FUSION_DN	1712.12	1638.82	1785.42	3.58554e-26	7.92907e-25
CHARAFE_BREAST_CANCER_LUMINAL_VS_BASAL_UP	1711.48	1627.59	1795.37	2.34576e-22	3.71928e-21
SESTO_RESPONSE_TO_UV_C0	1711.08	1630.9	1791.26	1.45577e-23	2.51369e-22
REACTOME_SIGNALING_BY_TGF_BETA_FAMILY_MEMBERS	1709.76	1631.17	1788.35	4.76856e-24	8.64859e-23
REACTOME_ANTIGEN_PROCESSING._UBIQUITINATION_PROTEASOME_DEGRADATION	1708.84	1628.16	1789.52	2.82892e-23	4.7074e-22
JIANG_HYPOXIA_NORMAL	1708.62	1644	1773.24	8.32978e-30	2.49993e-28
LU_EZH2_TARGETS_UP	1708.58	1626.3	1790.86	9.92968e-23	1.59953e-21
RUTELLA_RESPONSE_TO_HGF_VS_CSF2RB_AND_IL4_DN	1707.65	1637.83	1777.47	2.27947e-27	5.47289e-26
MMS_MOUSE_LYMPH_HIGH_4HRS_UP	1706.79	1630.01	1783.57	1.50552e-24	2.88625e-23
THUM_SYSTOLIC_HEART_FAILURE_DN	1706.22	1621.51	1790.93	7.78954e-22	1.18053e-20
TOOKER_GEMCITABINE_RESISTANCE_DN	1704.37	1624.6	1784.14	2.35736e-23	4.00196e-22
REACTOME_HIV_INFECTION	1704.03	1616.46	1791.6	7.21399e-21	9.62248e-20
REACTOME_TRANSCRIPTIONAL_REGULATION_BY_RUNX3	1702.57	1616.81	1788.33	2.47755e-21	3.47962e-20
CHARAFE_BREAST_CANCER_LUMINAL_VS_BASAL_DN	1702.06	1639.66	1764.46	1.62598e-30	5.3235e-29
FEVR_CTNNB1_TARGETS_UP	1701.98	1636.3	1767.66	6.61699e-29	1.78411e-27
ZAMORA_NOS2_TARGETS_UP	1701.87	1616.95	1786.79	1.48691e-21	2.14813e-20
RIZ_ERYTHROID_DIFFERENTIATION_APOBEC2	1700.27	1602.13	1798.41	6.26915e-18	6.61277e-17
HIRSCH_CELLULAR_TRANSFORMATION_SIGNATURE_UP	1700.2	1627.74	1772.66	7.54331e-26	1.61844e-24
OSMAN_BLADDER_CANCER	1699.82	1598.81	1800.83	2.96094e-17	2.89323e-16
ZHAN_MULTIPLE_MYELOMA_PR_UP	1699.19	1601.35	1797.03	5.94962e-18	6.31537e-17
STEIN_ESRRA_TARGETS_DN	1699.13	1621.35	1776.91	8.91085e-24	1.56545e-22
PROVENZANI_METASTASIS_DN	1698.89	1619.76	1778.02	2.72439e-23	4.54847e-22
LI_WILMS_TUMOR_VS_FETAL_KIDNEY_1_UP	1697.57	1631.15	1763.99	2.66846e-28	6.89968e-27
WONG_MITOCHONDRIA_GENE_MODULE	1697.43	1612.23	1782.63	3.00478e-21	4.1716e-20
REACTOME_THE_PHOTOTRANSDUCTION_CASCADE	1697.03	1642.62	1751.44	1.06542e-34	6.31983e-33
CHEMNITZ_RESPONSE_TO_PROSTAGLANDIN_E2_DN	1695.8	1621.24	1770.36	8.74887e-25	1.71641e-23
UEDA_PERIFERAL_CLOCK	1695.78	1623.06	1768.5	1.6893e-25	3.51961e-24
BLALOCK_ALZHEIMERS_DISEASE_INCIPIENT_DN	1695.35	1621.8	1768.9	3.78129e-25	7.6261e-24
BERENJENO_ROCK_SIGNALING_NOT_VIA_RHOA_DN	1694.76	1618.59	1770.93	3.98747e-24	7.31085e-23
LANDIS_BREAST_CANCER_PROGRESSION_UP	1694.58	1611.44	1777.72	9.6122e-22	1.42543e-20
GARGALOVIC_RESPONSE_TO_OXIDIZED_PHOSPHOLIPIDS_BLUE_UP	1694.19	1612.51	1775.87	3.44828e-22	5.38273e-21
BOYLAN_MULTIPLE_MYELOMA_C_D_UP	1692.91	1611.1	1774.72	4.40348e-22	6.76901e-21
WANG_CLIM2_TARGETS_UP	1692.66	1620.26	1765.06	1.88456e-25	3.89425e-24
DEBOSSCHER_NFKB_TARGETS_REPRESSED_BY_GLUCOCORTICOIDS	1692.63	1641.83	1743.43	9.3545e-37	7.86089e-35
KIM_WT1_TARGETS_12HR_UP	1691.88	1625.24	1758.52	7.28143e-28	1.81747e-26
BURTON_ADIPOGENESIS_11	1691.74	1602.87	1780.61	6.66009e-20	7.99528e-19
PUIFFE_INVASION_INHIBITED_BY_ASCITES_DN	1691.63	1607.77	1775.49	2.28032e-21	3.22959e-20
DACOSTA_UV_RESPONSE_VIA_ERCC3_UP	1691.63	1617.58	1765.68	9.49096e-25	1.84762e-23
ZWANG_CLASS_3_TRANSIENTLY_INDUCED_BY_EGF	1691.59	1618.96	1764.22	2.67241e-25	5.45518e-24
MCGARVEY_SILENCED_BY_METHYLATION_IN_COLON_CANCER	1691.58	1576.59	1806.57	3.16294e-14	2.41629e-13
REACTOME_CELLULAR_RESPONSES_TO_EXTERNAL_STIMULI	1690.28	1609.84	1770.72	2.14088e-22	3.42677e-21
ELVIDGE_HYPOXIA_UP	1689.93	1614.69	1765.17	3.30786e-24	6.08694e-23
KEGG_CHRONIC_MYELOID_LEUKEMIA	1689.69	1601.63	1777.75	4.95566e-20	6.13918e-19
KEGG_CHRONIC_MYELOID_LEUKEMIA.1	1689.69	1601.63	1777.75	4.95566e-20	6.13918e-19
LIM_MAMMARY_STEM_CELL_DN	1689.02	1620.77	1757.27	5.63762e-27	1.31597e-25
PEDERSEN_METASTASIS_BY_ERBB2_ISOFORM_7	1688.58	1611.02	1766.14	2.71986e-23	4.54847e-22
SESTO_RESPONSE_TO_UV_C5	1688.49	1602.57	1774.41	1.37028e-20	1.758e-19
ELVIDGE_HYPOXIA_BY_DMOG_UP	1688.12	1610.48	1765.76	3.08023e-23	5.10873e-22
GAVIN_FOXP3_TARGETS_CLUSTER_T7	1687.88	1606.67	1769.09	5.12339e-22	7.85171e-21
ZHENG_BOUND_BY_FOXP3	1687.25	1615.85	1758.65	1.51232e-25	3.17713e-24
ISHIDA_E2F_TARGETS	1687.04	1601.43	1772.65	1.30695e-20	1.68533e-19
BILANGES_RAPAMYCIN_SENSITIVE_VIA_TSC1_AND_TSC2	1686.22	1608.45	1763.99	4.316e-23	7.11153e-22
PAL_PRMT5_TARGETS_UP	1685.9	1601.45	1770.35	6.70396e-21	9.01369e-20
DACOSTA_UV_RESPONSE_VIA_ERCC3_TTD_DN	1685.87	1605.19	1766.55	4.35477e-22	6.71461e-21
HADDAD_B_LYMPHOCYTE_PROGENITOR	1685.49	1610.22	1760.76	5.94465e-24	1.05538e-22
MILI_PSEUDOPODIA_CHEMOTAXIS_UP	1684.76	1602.76	1766.76	1.32971e-21	1.92655e-20
LU_EZH2_TARGETS_DN	1684.37	1610.31	1758.43	2.41265e-24	4.49503e-23
BHAT_ESR1_TARGETS_NOT_VIA_AKT1_DN	1684.19	1598.6	1769.78	1.79478e-20	2.27942e-19
SU_LIVER	1683.72	1570.62	1796.82	3.00767e-14	2.30116e-13
FRASOR_RESPONSE_TO_ESTRADIOL_DN	1683.53	1589.68	1777.38	3.29812e-18	3.61503e-17
OISHI_CHOLANGIOMA_STEM_CELL_LIKE_UP	1683.41	1601.86	1764.96	1.12669e-21	1.65621e-20
WANG_SMARCE1_TARGETS_DN	1682.7	1605	1760.4	6.29565e-23	1.02066e-21
PID_MYC_REPRESS_PATHWAY	1682.66	1607.99	1757.33	5.08676e-24	9.1598e-23
PID_MYC_REPRESS_PATHWAY.1	1682.66	1607.99	1757.33	5.08676e-24	9.1598e-23
REACTOME_HIV_LIFE_CYCLE	1682.19	1597.88	1766.5	9.36619e-21	1.23624e-19
BENPORATH_OCT4_TARGETS	1682.12	1600.67	1763.57	1.21618e-21	1.77738e-20
REACTOME_DEFECTIVE_C1GALT1C1_CAUSES_TN_POLYAGGLUTINATION_SYNDROME_TNPS	1681.63	1603.38	1759.88	1.11305e-22	1.78726e-21
BRUINS_UVC_RESPONSE_LATE	1681.21	1606.91	1755.51	4.44043e-24	8.08254e-23
REACTOME_DISEASES_OF_SIGNAL_TRANSDUCTION	1679.75	1595.78	1763.72	9.84531e-21	1.28269e-19
HELLER_HDAC_TARGETS_DN	1679.34	1606.01	1752.67	2.41601e-24	4.49503e-23
SARRIO_EPITHELIAL_MESENCHYMAL_TRANSITION_DN	1678.85	1611.65	1746.05	7.67642e-27	1.78362e-25
REACTOME_SIGNALING_BY_TGF_BETA_RECEPTOR_COMPLEX	1678.8	1595.49	1762.11	6.90601e-21	9.26066e-20
TOMLINS_PROSTATE_CANCER_UP	1678.39	1601.66	1755.12	4.92212e-23	8.0315e-22
DAVICIONI_MOLECULAR_ARMS_VS_ERMS_UP	1678.17	1596.7	1759.64	1.97284e-21	2.82028e-20
KINSEY_TARGETS_OF_EWSR1_FLII_FUSION_UP	1678.14	1605.28	1751	1.87047e-24	3.53217e-23
WANG_CLIM2_TARGETS_DN	1677.46	1595.97	1758.95	2.18974e-21	3.11884e-20
LIU_CMYB_TARGETS_UP	1677.04	1595.76	1758.32	1.97453e-21	2.82028e-20
PROVENZANI_METASTASIS_UP	1676.19	1588.72	1763.66	1.54398e-19	1.82313e-18
LINDGREN_BLADDER_CANCER_CLUSTER_2A_DN	1675.28	1598.84	1751.72	5.70444e-23	9.278e-22
CONCANNON_APOPTOSIS_BY_EPOXOMICIN_UP	1674.93	1593.73	1756.13	2.38764e-21	3.37212e-20
KIM_MYC_AMPLIFICATION_TARGETS_UP	1674.34	1599.63	1749.05	1.51666e-23	2.6099e-22
LEE_LIVER_CANCER_MYC_TGFA_UP	1673.24	1601.37	1745.11	1.46023e-24	2.8101e-23
DEURIG_T_CELL_PROLYMPHOCYTIC_LEUKEMIA_DN	1673.05	1595.29	1750.81	2.18019e-22	3.46766e-21
HOEBEKE_LYMPHOID_STEM_CELL_DN	1672.62	1592.8	1752.44	1.13486e-21	1.66337e-20
IVANOVSKA_MIR106B_TARGETS	1672.45	1594.09	1750.81	3.78045e-22	5.86494e-21
HAN_SATB1_TARGETS_UP	1671.48	1600.01	1742.95	1.27402e-24	2.47062e-23
MARTINEZ_TP53_TARGETS_DN	1670.92	1598.6	1743.24	2.94338e-24	5.43609e-23
YAO_TEMPORAL_RESPONSE_TO_PROGESTERONE_CLUSTER_7	1670.29	1589.17	1751.41	3.93431e-21	5.40512e-20
CHARAFE_BREAST_CANCER_LUMINAL_VS_MESENCHYMAL_UP	1670.15	1594.82	1745.48	4.36076e-23	7.16188e-22
MCBRYAN_PUBERTAL_BREAST_4_5WK_UP	1669.86	1600.53	1739.19	2.14233e-25	4.40883e-24
KIM_ALL_DISORDERS_CALB1_CORR_UP	1669.62	1597.12	1742.12	4.12843e-24	7.54187e-23
AMUNDSON_RESPONSE_TO_ARSENITE	1668.5	1577.1	1759.9	4.00515e-18	4.32419e-17
HIRSCH_CELLULAR_TRANSFORMATION_SIGNATURE_DN	1667.34	1589.22	1745.46	5.8838e-22	8.98973e-21
TIEN_INTESTINE_PROBIOTICS_24HR_UP	1666.49	1588.14	1744.84	7.79685e-22	1.18053e-20
DOUGLAS_BMI1_TARGETS_DN	1666.13	1580.93	1751.33	1.10349e-19	1.31222e-18
BILD_CTNNB1_ONCOGENIC_SIGNATURE	1664.86	1581.81	1747.91	2.96987e-20	3.73418e-19
REACTOME_TRANSLATION	1664.57	1597.31	1731.83	5.83574e-26	1.26827e-24
TARTE_PLASMA_CELL_VS_PLASMABLAST_DN	1664.34	1587.31	1741.37	3.63981e-22	5.66417e-21
DITTMER_PTHLH_TARGETS_UP	1664.26	1576.45	1752.07	7.32072e-19	8.3133e-18
SMIRNOV_RESPONSE_TO_IR_6HR_UP	1663.74	1585.46	1742.02	1.04042e-21	1.53836e-20
SU_THYMUS	1662.38	1590.42	1734.34	6.61887e-24	1.17096e-22
SETLUR_PROSTATE_CANCER_TMPRSS2_ERG_FUSION_UP	1661.91	1581.56	1742.26	6.18869e-21	8.34314e-20
MARTORIATI_MDM4_TARGETS_FETAL_LIVER_UP	1661.9	1581.06	1742.74	8.832e-21	1.17187e-19
ZHANG_BREAST_CANCER_PROGENITORS_UP	1661.7	1579.6	1743.8	2.22574e-20	2.81258e-19
MOOTHA_MITOCHONDRIA	1661.14	1571.16	1751.12	3.8819e-18	4.20915e-17
SCHUETZ_BREAST_CANCER_DUCTAL_INVASIVE_DN	1660.6	1591.56	1729.64	5.67e-25	1.13445e-23
SAKAI_CHRONIC_HEPATITIS_VS_LIVER_CANCER_UP	1660.08	1577.42	1742.74	3.99014e-20	5.00455e-19
REACTOME_CIRCADIAN_CLOCK	1659.96	1574.34	1745.58	2.95763e-19	3.42027e-18
GROSS_HYPOXIA_VIA_ELK3_AND_HIF1A_DN	1658.94	1571.43	1746.45	1.11048e-18	1.24423e-17
KAYO_AGING_MUSCLE_DN	1658.19	1577.31	1739.07	1.42626e-20	1.82518e-19
GUENTHER_GROWTH_SPHERICAL_VS_ADHERENT	1656.72	1564.7	1748.74	2.04944e-17	2.02614e-16
PHONG_TNF_RESPONSE_VIA_P38_PARTIAL	1656.37	1579.46	1733.28	8.98497e-22	1.3403e-20
YAGI_AML_WITH_INV_16_TRANSLOCATION	1656.17	1596.54	1715.8	4.58612e-29	1.2567e-27
WU_CELL_MIGRATION	1656.11	1594.11	1718.11	7.22978e-28	1.81356e-26
TIEN_INTESTINE_PROBIOTICS_6HR_DN	1655.45	1572.4	1738.5	9.07834e-20	1.08724e-18
ENK_UV_RESPONSE_EPIDERMIS_UP	1655.29	1591.78	1718.8	4.35612e-27	1.02633e-25
MARTINEZ_RB1_AND_TP53_TARGETS_DN	1655.17	1584.47	1725.87	5.56356e-24	9.94733e-23
AMIT_EGF_RESPONSE_60_HELA	1655.09	1578.43	1731.75	8.68667e-22	1.3059e-20
GRUETZMANN_PANCREATIC_CANCER_UP	1654.74	1583.28	1726.2	1.16223e-23	2.02768e-22
SESTO_RESPONSE_TO_UV_C1	1654.6	1572.27	1736.93	6.10192e-20	7.39195e-19
WINTER_HYPOXIA_METAGENE	1654.47	1579.64	1729.3	2.15721e-22	3.44199e-21
CHIANG_LIVER_CANCER_SUBCLASS_UNANNOTATED_DN	1654.15	1565.63	1742.67	3.53469e-18	3.84922e-17
SCHAEFFER_PROSTATE_DEVELOPMENT_48HR_UP	1653.26	1590.22	1716.3	3.49116e-27	8.26404e-26
BOYAULT_LIVER_CANCER_SUBCLASS_G3_UP	1652.9	1562.65	1743.15	1.1334e-17	1.16625e-16
LAIHO_COLORECTAL_CANCER_SERRATED_UP	1652.77	1574.12	1731.42	5.37463e-21	7.32402e-20
HOLLMANN_APOPTOSIS_VIA_CD40_UP	1652.56	1580.56	1724.56	2.51045e-23	4.21922e-22
LOCKWOOD_AMPLIFIED_IN_LUNG_CANCER	1652.47	1559.18	1745.76	6.54042e-17	6.14093e-16
FRASOR_TAMOXIFEN_RESPONSE_UP	1652.01	1559.35	1744.67	4.85894e-17	4.63115e-16
CHEN_ETV5_TARGETS_SERTOLI	1651.84	1534.84	1768.84	1.92523e-12	1.23972e-11
MARTINEZ_RB1_AND_TP53_TARGETS_UP	1651.8	1590.68	1712.92	5.02294e-28	1.27265e-26
BHAT_ESR1_TARGETS_VIA_AKT1_DN	1651.68	1559.1	1744.26	4.82866e-17	4.61101e-16
SHEN_SMARCA2_TARGETS_DN	1651.46	1586.17	1716.75	4.94286e-26	1.07887e-24
WEI_MIR34A_TARGETS	1651.19	1561.8	1740.58	8.25059e-18	8.57722e-17
BOUDOUKHA_BOUND_BY_IGF2BP2	1650.71	1579.02	1722.4	2.43486e-23	4.11965e-22
EGUCHI_CELL_CYCLE_RB1_TARGETS	1650.5	1581.68	1719.32	1.8422e-24	3.49187e-23
REACTOME_PROGRAMMED_CELL_DEATH	1650.45	1571.19	1729.71	1.12535e-20	1.45861e-19
DUTERTRE_ESTRADIOL_RESPONSE_6HR_DN	1650.41	1566.82	1734	2.36337e-19	2.76476e-18
LINDGREN_BLADDER_CANCER_WITH_LOH_IN_CHR9Q	1650.28	1560.31	1740.25	1.28569e-17	1.3149e-16
REACTOME_DEUBIQUITINATION	1649.82	1560.83	1738.81	7.59591e-18	7.91293e-17
FLECHNER_BIOPSY_KIDNEY_TRANSPLANT_REJECTED_VS_OK_DN	1649.72	1570.35	1729.09	1.33487e-20	1.71695e-19
RICKMAN_METASTASIS_UP	1648.72	1561.3	1736.14	3.33524e-18	3.63989e-17
BRUECKNER_TARGETS_OF_MIRLET7A3_UP	1648.41	1573.98	1722.84	3.40601e-22	5.33326e-21
MUELLER_PLURINET	1648.32	1571.17	1725.47	3.01163e-21	4.1716e-20
REACTOME_RRNA_MODIFICATION_IN_THE_NUCLEUS_AND_CYTOSOL	1647.68	1558.52	1736.84	1.06828e-17	1.10374e-16
REACTOME_PTEN_REGULATION	1647.56	1559.88	1735.24	4.46145e-18	4.76581e-17
THEILGAARD_NEUTROPHIL_AT_SKIN_WOUND_UP	1647.17	1562.51	1731.83	7.01503e-19	7.98415e-18
ZHOU_TNF_SIGNALING_4HR	1647.07	1555.22	1738.92	5.29778e-17	5.03039e-16
PID_MTOR_4PATHWAY	1647.06	1554.44	1739.68	8.09521e-17	7.54456e-16
PID_MTOR_4PATHWAY.1	1647.06	1554.44	1739.68	8.09521e-17	7.54456e-16
YAMAZAKI_TCEB3_TARGETS_DN	1646.74	1559.29	1734.19	4.27237e-18	4.59303e-17
GENTILE_UV_RESPONSE_CLUSTER_D4	1646.15	1555.11	1737.19	3.72623e-17	3.58543e-16
WONG_ADULT_TISSUE_STEM_MODULE	1645.3	1587.17	1703.43	3.81649e-29	1.06314e-27
PID_PDGFRB_PATHWAY	1644.55	1555.12	1733.98	1.77312e-17	1.76681e-16
PID_PDGFRB_PATHWAY.1	1644.55	1555.12	1733.98	1.77312e-17	1.76681e-16
DING_LUNG_CANCER_EXPRESSION_BY_COPY_NUMBER	1643.51	1553.78	1733.24	2.3711e-17	2.3259e-16
BHATTACHARYA_EMBRYONIC_STEM_CELL	1643.43	1564.87	1721.99	1.60834e-20	2.05298e-19
REACTOME_CELLULAR_RESPONSES_TO_STRESS	1643.43	1561.38	1725.48	1.92254e-19	2.26482e-18
SHAFFER_IRF4_TARGETS_IN_MYELOMA_VS_MATURE_B_LYMPHOCYTE	1642.8	1558.34	1727.26	1.02875e-18	1.15523e-17
GRAHAM_NORMAL_QUIESCENT_VS_NORMAL_DIVIDING	1642.09	1562.04	1722.14	5.62804e-20	6.90428e-19
DER_IFN_BETA_RESPONSE_UP	1641.48	1565.25	1717.71	3.51806e-21	4.85975e-20
FERNANDEZ_BOUND_BY_MYC	1640.78	1566.18	1715.38	1.05319e-21	1.55269e-20
WORSCHECH_TUMOR_EVASION_AND_TOLEROGENICITY_UP	1640.75	1549.36	1732.14	8.19336e-17	7.6079e-16
KEGG_SPLICEOSOME	1640.53	1553.65	1727.41	6.10502e-18	6.45315e-17
KEGG_SPLICEOSOME.1	1640.53	1553.65	1727.41	6.10502e-18	6.45315e-17
REACTOME_INTRACELLULAR_SIGNALING_BY_SECOND_MESSENGERS	1640.45	1564.75	1716.15	2.65041e-21	3.70177e-20
MITSIADES_RESPONSE_TO_APLIDIN_DN	1640.02	1560.28	1719.76	5.79011e-20	7.08585e-19
FORTSCHEGGER_PHF8_TARGETS_UP	1639.61	1563.99	1715.23	2.77041e-21	3.85867e-20
SCHLOSSER_MYC_TARGETS_AND_SERUM_RESPONSE_DN	1639.39	1546.63	1732.15	1.99955e-16	1.81326e-15
CHANDRAN_METASTASIS_UP	1638.12	1550.27	1725.97	1.43799e-17	1.45882e-16
PASQUALUCCI_LYMPHOMA_BY_GC_STAGE_DN	1636.88	1560.81	1712.95	5.58182e-21	7.54519e-20
REACTOME_PLASMA_LIPOPROTEIN_REMODELING	1636.82	1543.82	1729.82	2.98378e-16	2.67691e-15
WANG_PROSTATE_CANCER_ANDROGEN_INDEPENDENT	1636.77	1551.29	1722.25	3.97563e-18	4.30153e-17
WAKABAYASHI_ADIPOGENESIS_PPARG_BOUND_8D	1636.66	1560	1713.32	9.05665e-21	1.19852e-19
DITTMER_PTHLH_TARGETS_DN	1635.76	1544.1	1727.42	1.63149e-16	1.48216e-15
CHEN_HOXA5_TARGETS_9HR_UP	1635.22	1559.58	1710.86	4.97372e-21	6.79608e-20
LUI_THYROID_CANCER_PAX8_PPARG_DN	1634.22	1550.6	1717.84	1.64417e-18	1.82597e-17
IKEDA_MIR30_TARGETS_UP	1634.21	1546.27	1722.15	2.36413e-17	2.32358e-16
KANG_DOXORUBICIN_RESISTANCE	1633.35	1541.64	1725.06	2.17803e-16	1.95751e-15
MENSE_HYPOXIA_UP	1632.52	1553.93	1711.11	6.42549e-20	7.73206e-19
BIOCARTA_HIVNEF_PATHWAY	1632.13	1545.14	1719.12	1.70334e-17	1.70741e-16
BIOCARTA_HIVNEF_PATHWAY.1	1632.13	1545.14	1719.12	1.70334e-17	1.70741e-16
OKUMURA_INFLAMMATORY_RESPONSE_LPS	1631.59	1558.24	1704.94	1.27842e-21	1.86294e-20
SIMBULAN_UV_RESPONSE_IMMORTALIZED_DN	1631.13	1555.32	1706.94	9.57567e-21	1.25404e-19
BILD_SRC_ONCOGENIC_SIGNATURE	1630.85	1544.11	1717.59	1.69767e-17	1.70741e-16
ZHU_CMV_24_HR_UP	1630.35	1540.98	1719.72	8.31898e-17	7.71035e-16
GROSS_HYPOXIA_VIA_ELK3_AND_HIF1A_UP	1630.26	1545.18	1715.34	6.62631e-18	6.96039e-17
CHARAFE_BREAST_CANCER_BASAL_VS_MESENCHYMAL_UP	1630.1	1554.46	1705.74	9.63609e-21	1.25868e-19
TIEN_INTESTINE_PROBIOTICS_24HR	1630	1524.87	1735.13	1.64557e-13	1.16694e-12
ZHAN_V2_LATE_DIFFERENTIATION_GENES	1629.89	1551.77	1708.01	6.35884e-20	7.67016e-19
KAAB_FAILED_HEART_ATRIUM_DN	1629.49	1550.76	1708.22	1.03883e-19	1.23825e-18
MARTINEZ_TP53_TARGETS_UP	1628.65	1561.18	1696.12	1.08089e-23	1.89231e-22
BILD_MYC_ONCOGENIC_SIGNATURE	1628.57	1539.2	1717.94	1.01802e-16	9.34951e-16
GINESTIER_BREAST_CANCER_20Q13_AMPLIFICATION_DN	1628.48	1536.05	1720.91	5.41422e-16	4.81455e-15
REACTOME_FOXO_MEDIATED_TRANSCRIPTION	1628.47	1547.99	1708.95	4.03963e-19	4.65018e-18
MALONEY_RESPONSE_TO_17AAG_DN	1628.24	1550.89	1705.59	4.45293e-20	5.54362e-19
WELCSH_BRCA1_TARGETS_DN	1626.26	1543.82	1708.7	1.96732e-18	2.18005e-17
BIOCARTA_DC_PATHWAY	1625.92	1525.82	1726.02	2.88837e-14	2.22e-13
BIOCARTA_DC_PATHWAY.1	1625.92	1525.82	1726.02	2.88837e-14	2.22e-13
REACTOME_UNBLOCKING_OF_NMDA_RECEPTORS_GLUTAMATE_BINDING_AND_ACTIVATION	1625.13	1537.78	1712.48	4.69368e-17	4.49061e-16
REACTOME_DEVELOPMENTAL_BIOLOGY	1625.09	1567.95	1682.23	2.60826e-28	6.77879e-27
VANTVEER_BREAST_CANCER_ESR1_UP	1624.67	1547.51	1701.83	6.11353e-20	7.39195e-19
PATIL_LIVER_CANCER	1624.14	1545.12	1703.16	2.50483e-19	2.92346e-18
CROONQUIST_IL6_DEPRIVATION_DN	1623.81	1539.02	1708.6	1.17694e-17	1.20613e-16
REACTOME_DEATH_RECEPTOR_SIGNALLING	1623.61	1542.31	1704.91	1.28227e-18	1.43036e-17
REACTOME_AXON_GUIDANCE	1623.59	1564.85	1682.33	2.27363e-27	5.47289e-26
SASSON_RESPONSE_TO_GONADOTROPHINS_DN	1623.56	1540.66	1706.46	3.68419e-18	4.00338e-17
PID_ERBB1_DOWNSTREAM_PATHWAY	1623	1535.04	1710.96	8.5085e-17	7.85711e-16
PID_ERBB1_DOWNSTREAM_PATHWAY.1	1623	1535.04	1710.96	8.5085e-17	7.85711e-16
PRAMOONJAGO_SOX4_TARGETS_UP	1622.77	1546.95	1698.59	2.85739e-20	3.60175e-19
FLOTHO_PEDIATRIC_ALL_THERAPY_RESPONSE_DN	1622.63	1514.14	1731.12	1.19592e-12	7.85136e-12
LIAO_METASTASIS	1620.9	1542.01	1699.79	3.40863e-19	3.93279e-18
REACTOME_METABOLISM_OF_AMINO_ACIDS_AND_DERIVATIVES	1620.69	1556.36	1685.02	1.57306e-24	3.00431e-23
VILIMAS_NOTCH1_TARGETS	1620.29	1533.66	1706.92	5.37058e-17	5.08993e-16
GARGALOVIC_RESPONSE_TO_OXIDIZED_PHOSPHOLIPIDS_MAGENTA_UP	1619.87	1533.24	1706.5	5.6403e-17	5.32554e-16
PID_MET_PATHWAY	1619.76	1519.53	1719.99	5.62854e-14	4.18571e-13
PID_MET_PATHWAY.1	1619.76	1519.53	1719.99	5.62854e-14	4.18571e-13
GAUSSMANN_MLL_AF4_FUSION_TARGETS_C_DN	1619.32	1523.21	1715.43	8.99205e-15	7.25406e-14
BURTON_ADIPOGENESIS_5	1618.43	1533.63	1703.23	2.22622e-17	2.1923e-16
IGARASHI_ATF4_TARGETS_DN	1618.28	1525.92	1710.64	1.56959e-15	1.34819e-14
SENGUPTA_NASOPHARYNGEAL_CARCINOMA_WITH_LMP1_UP	1618.24	1537.12	1699.36	2.1832e-18	2.41397e-17
CREIGHTON_ENDOCRINE_THERAPY_RESISTANCE_1	1618.18	1533.68	1702.68	1.90921e-17	1.89867e-16
TAKAO_RESPONSE_TO_UVB_RADIATION_UP	1618.16	1544.91	1691.41	7.00418e-21	9.3674e-20
SCHLOSSER_SERUM_RESPONSE_UP	1617.89	1532.44	1703.34	3.52254e-17	3.39591e-16
KYNG_RESPONSE_TO_H2O2_VIA_ERCC6_DN	1616.88	1541.12	1692.64	5.86185e-20	7.15629e-19
RAO_BOUND_BY_SALL4_ISOFORM_B	1616.62	1545.64	1687.6	1.32462e-21	1.92471e-20
TORCHIA_TARGETS_OF_EWSR1_FLI1_FUSION_TOP20	1615.71	1524.39	1707.03	1.20779e-15	1.04275e-14
REACTOME_SIGNALING_BY_NON_RECEPTOR_TYROSINE_KINASES	1615.39	1525.06	1705.72	7.42332e-16	6.54343e-15
TSAI_RESPONSE_TO_IONIZING_RADIATION	1615.32	1544.23	1686.41	1.73648e-21	2.50153e-20
REACTOME_DEADENYLATION_DEPENDENT_MRNA_DECAY	1614.35	1524.13	1704.57	7.87146e-16	6.92634e-15
REACTOME_REGULATION_OF_MRNA_STABILITY_BY_PROTEINS_THAT_BIND_AU_RICH_ELEMENTS	1614.2	1522.61	1705.79	1.64135e-15	1.40743e-14
PECE_MAMMARY_STEM_CELL_DN	1614.13	1534.89	1693.37	1.02035e-18	1.14835e-17
DORN_ADENOVIRUS_INFECTION_12HR_DN	1614.02	1538.73	1689.31	5.94901e-20	7.24515e-19
BOYLAN_MULTIPLE_MYELOMA_C_DN	1613.81	1531.23	1696.39	9.64755e-18	1.00088e-16
BEIER_GLIOMA_STEM_CELL_DN	1612.64	1525.71	1699.57	1.537e-16	1.39884e-15
IVANOVA_HEMATOPOIESIS_STEM_CELL_AND_PROGENITOR	1612.44	1534.47	1690.41	5.17453e-19	5.92954e-18
YAMASHITA_LIVER_CANCER_WITH_EPCAM_UP	1612.09	1541.41	1682.77	1.91585e-21	2.75205e-20
JAATINEN_HEMATOPOIETIC_STEM_CELL_UP	1611.55	1534.67	1688.43	2.6545e-19	3.08387e-18
YAO_TEMPORAL_RESPONSE_TO_PROGESTERONE_CLUSTER_6	1611.35	1529.85	1692.85	6.48672e-18	6.82799e-17
WANG_ESOPHAGUS_CANCER_VS_NORMAL_DN	1610.47	1517.99	1702.95	3.88207e-15	3.21931e-14
UEDA_CENTRAL_CLOCK	1609.94	1524.63	1695.25	8.15925e-17	7.59021e-16
REACTOME_LONG_TERM_POTENTIATION	1609.73	1527.14	1692.32	1.58915e-17	1.6025e-16
REACTOME_SUMOYLATION	1609.27	1519.51	1699.03	1.07902e-15	9.34779e-15
LAIHO_COLORECTAL_CANCER_SERRATED_DN	1609.09	1532.66	1685.52	2.62752e-19	3.05957e-18
PID_IFNG_PATHWAY	1609.02	1519.89	1698.15	7.90314e-16	6.93002e-15
PID_IFNG_PATHWAY.1	1609.02	1519.89	1698.15	7.90314e-16	6.93002e-15
REACTOME_CHEMOKINE_RECEPTORS_BIND_CHEMOKINES	1608.99	1545.18	1672.8	5.25509e-24	9.42924e-23
FRIDMAN_SENESCENCE_UP	1608.88	1512.01	1705.75	3.77118e-14	2.855e-13
PID_TGFBR_PATHWAY	1607.49	1508.97	1706.01	9.0836e-14	6.59935e-13
PID_TGFBR_PATHWAY.1	1607.49	1508.97	1706.01	9.0836e-14	6.59935e-13
BRACHAT_RESPONSE_TO_CISPLATIN	1607.15	1518.67	1695.63	6.82693e-16	6.02826e-15
ZWANG_EGF_INTERVAL_DN	1607	1534.56	1679.44	1.64405e-20	2.09326e-19
KEGG_STEROID_HORMONE_BIOSYNTHESIS	1604.42	1464.61	1744.23	2.48773e-08	1.01811e-07
KEGG_STEROID_HORMONE_BIOSYNTHESIS.1	1604.42	1464.61	1744.23	2.48773e-08	1.01811e-07
JAEGER_METASTASIS_UP	1603.98	1496.18	1711.78	5.02705e-12	3.09102e-11
AGUIRRE_PANCREATIC_CANCER_COPY_NUMBER_UP	1602.23	1510.75	1693.71	5.71547e-15	4.66301e-14
YAMAZAKI_TCEB3_TARGETS_UP	1602.08	1530.99	1673.17	1.07074e-20	1.39141e-19
THEILGAARD_NEUTROPHIL_AT_SKIN_WOUND_DN	1600.75	1530.28	1671.22	7.72844e-21	1.02815e-19
KIM_MYC_AMPLIFICATION_TARGETS_DN	1600.73	1507.62	1693.84	1.50741e-14	1.19315e-13
REACTOME_POST_TRANSLATIONAL_MODIFICATION._SYNTHESIS_OF_GPI_ANCHORED_PROTEINS	1600.7	1493.62	1707.78	5.23109e-12	3.20087e-11
VANOEVELEN_MYOGENESIS_SIN3A_TARGETS	1599.99	1512.3	1687.68	9.96547e-16	8.64817e-15
SANSOM_APC_TARGETS_UP	1599.94	1530.2	1669.68	4.67585e-21	6.40642e-20
WALLACE_PROSTATE_CANCER_RACE_DN	1599.47	1500.39	1698.55	2.57194e-13	1.7936e-12
ZHANG_TARGETS_OF_EWSR1_FLI1_FUSION	1598.94	1518.12	1679.76	1.91965e-17	1.90529e-16
MARIADASON_RESPONSE_TO_BUTYRATE_SULINDAC_6	1598.91	1509.21	1688.61	3.30495e-15	2.75887e-14
KANG_DOXORUBICIN_RESISTANCE_DN	1598.46	1512.11	1684.81	5.65225e-16	5.01737e-15
WAKABAYASHI_ADIPOGENESIS_PPARG_RXRA_BOUND_WITH_H4K20ME1_MARK	1598.11	1517.96	1678.26	1.37652e-17	1.4021e-16
ONDER_CDH1_TARGETS_1_UP	1597.24	1519.01	1675.47	4.29266e-18	4.60502e-17
KOYAMA_SEMA3B_TARGETS_DN	1597.18	1515.03	1679.33	5.52033e-17	5.22204e-16
REACTOME_DEGRADATION_OF_BETA_CATENIN_BY_THE_DESTRUCTION_COMPLEX	1596.86	1501.23	1692.49	7.37592e-14	5.4133e-13
EPPERT_HSC_R	1596.49	1523.17	1669.81	1.35482e-19	1.60352e-18
REACTOME_NUCLEOTIDE_EXCISION_REPAIR	1596.34	1512.21	1680.47	2.01293e-16	1.82212e-15
CASORELLI_ACUTE_PROMYELOCYTIC_LEUKEMIA_DN	1596.25	1524.11	1668.39	5.57666e-20	6.85793e-19
BURTON_ADIPOGENESIS_9	1595.88	1509.38	1682.38	8.27705e-16	7.20775e-15
BONOME_OVARIAN_CANCER_SURVIVAL_SUBOPTIMAL_DEBULKING	1595.5	1514.5	1676.5	3.28915e-17	3.18309e-16
WHITEHURST_PACLITAXEL_SENSITIVITY	1594.67	1501.78	1687.56	2.58e-14	1.99514e-13
REACTOME_HS_GAG_BIOSYNTHESIS	1594.59	1496.47	1692.71	2.78486e-13	1.93673e-12
RUIZ_TNC_TARGETS_UP	1594.25	1517.14	1671.36	2.89886e-18	3.18432e-17
CHIANG_LIVER_CANCER_SUBCLASS_UNANNOTATED_UP	1594.09	1521.19	1666.99	1.34838e-19	1.59965e-18
SHIN_B_CELL_LYMPHOMA_CLUSTER_5	1594.07	1474.23	1713.91	5.05088e-10	2.4653e-09
REACTOME_TP53_REGULATES_METABOLIC_GENES	1593.95	1492.22	1695.68	1.31181e-12	8.60099e-12
WOO_LIVER_CANCER_RECURRENCE_UP	1593.72	1525.21	1662.23	3.91025e-21	5.38674e-20
MARIADASON_REGULATED_BY_HISTONE_ACETYLATION_UP	1593.54	1500.73	1686.35	2.80537e-14	2.16611e-13
REACTOME_SIGNALING_BY_NOTCH	1593.31	1513.34	1673.28	2.22353e-17	2.1923e-16
DACOSTA_UV_RESPONSE_VIA_ERCC3_XPCS_DN	1593.15	1496.15	1690.15	1.98731e-13	1.40336e-12
YAGI_AML_WITH_T_8_21_TRANSLOCATION	1592.68	1519.09	1666.27	2.77403e-19	3.21532e-18
FAELT_B_CLL_WITH_VH3_21_DN	1592.58	1498.51	1686.65	5.64485e-14	4.19165e-13
ELVIDGE_HIF1A_AND_HIF2A_TARGETS_DN	1592.17	1509.86	1674.48	1.11113e-16	1.01861e-15
ELVIDGE_HYPOXIA_DN	1591.89	1502.67	1681.11	5.61113e-15	4.58531e-14
STARK_PREFRONTAL_CORTEX_22Q11_DELETION_UP	1591.73	1498.96	1684.5	3.34436e-14	2.55103e-13
REACTOME_CLASS_I_MHC_MEDIATED_ANTIGEN_PROCESSING_PRESENTATION	1591.66	1511.56	1671.76	2.98262e-17	2.90877e-16
SANSOM_APC_TARGETS_REQUIRE_MYC	1591.2	1512.29	1670.11	1.45338e-17	1.47148e-16
MULLIGHAN_MLL_SIGNATURE_2_DN	1591.14	1514.76	1667.52	2.59405e-18	2.85572e-17
FIGUEROA_AML_METHYLATION_CLUSTER_2_UP	1591.14	1511.09	1671.19	3.07102e-17	2.98921e-16
HELLER_HDAC_TARGETS_SILENCED_BY_METHYLATION_UP	1590.05	1523.89	1656.21	8.26589e-22	1.2478e-20
SNIJDERS_AMPLIFIED_IN_HEAD_AND_NECK_TUMORS	1589.96	1509.02	1670.9	6.25605e-17	5.88489e-16
KEGG_APOPTOSIS	1589.7	1502.21	1677.19	2.88503e-15	2.41633e-14
KEGG_APOPTOSIS.1	1589.7	1502.21	1677.19	2.88503e-15	2.41633e-14
GOTZMANN_EPITHELIAL_TO_MESENCHYMAL_TRANSITION_DN	1589.64	1499.66	1679.62	1.06642e-14	8.53471e-14
BYSTRYKH_HEMATOPOIESIS_STEM_CELL_QTL_TRANS	1589.61	1515.66	1663.56	5.48196e-19	6.2534e-18
REACTOME_POST_TRANSLATIONAL_PROTEIN_MODIFICATION	1589.51	1510.64	1668.38	1.74875e-17	1.74944e-16
CHARAFE_BREAST_CANCER_BASAL_VS_MESENCHYMAL	1589.3	1518.72	1659.88	4.15317e-20	5.1961e-19
HOLLERN_EMT_BREAST_TUMOR_DN	1589.02	1503.97	1674.07	8.11108e-16	7.08434e-15
FARMER_BREAST_CANCER_CLUSTER_4	1588.13	1414.72	1761.54	8.46748e-06	2.53974e-05
MCBRYAN_PUBERTAL_BREAST_5_6WK_DN	1588.1	1498.13	1678.07	1.2573e-14	1.00306e-13
MACAEVA_PBMC_RESPONSE_TO_IR	1587.9	1502.5	1673.3	1.12736e-15	9.74983e-15
REACTOME_VOLTAGE_GATED_POTASSIUM_CHANNELS	1587.9	1514.27	1661.53	5.41366e-19	6.1895e-18
FLOTHO_PEDIATRIC_ALL_THERAPY_RESPONSE	1587.63	1513.29	1661.97	9.54144e-19	1.07624e-17
KEGG_ADHERENS_JUNCTION	1587.17	1500.84	1673.5	2.05476e-15	1.74412e-14
KEGG_ADHERENS_JUNCTION.1	1587.17	1500.84	1673.5	2.05476e-15	1.74412e-14
WANG_CISPLATIN_RESPONSE_AND_XPC_DN	1587.03	1512.14	1661.92	1.53728e-18	1.71103e-17
VARELA_ZMPSTE24_TARGETS_UP	1586.61	1507.23	1665.99	3.51443e-17	3.39459e-16
KEGG_PROSTATE_CANCER	1586.1	1489.25	1682.95	3.82579e-13	2.62444e-12
KEGG_PROSTATE_CANCER.1	1586.1	1489.25	1682.95	3.82579e-13	2.62444e-12
MILI_PSEUDOPODIA	1585.73	1499.05	1672.41	2.93883e-15	2.45731e-14
RUTELLA_RESPONSE_TO_HGF_VS_CSF2RB_AND_IL4	1585.42	1467.35	1703.49	6.1611e-10	2.98408e-09
PID_PI3K_PLC_TRK_PATHWAY	1584.36	1501.7	1667.02	3.53461e-16	3.15425e-15
PID_PI3K_PLC_TRK_PATHWAY.1	1584.36	1501.7	1667.02	3.53461e-16	3.15425e-15
GENTILE_UV_RESPONSE_CLUSTER_D9	1584.02	1493.76	1674.28	2.27519e-14	1.76213e-13
JOHNSTONE_PARVB_TARGETS_2_UP	1583.69	1494.41	1672.97	1.44444e-14	1.14691e-13
IVANOVA_HEMATOPOIESIS_MATURE_CELL	1583.45	1507.81	1659.09	4.23296e-18	4.56038e-17
PID_ERBB1_RECEPTOR_PROXIMAL_PATHWAY	1582.57	1481.18	1683.96	3.43432e-12	2.13905e-11
PID_ERBB1_RECEPTOR_PROXIMAL_PATHWAY.1	1582.57	1481.18	1683.96	3.43432e-12	2.13905e-11
JOHNSTONE_PARVB_TARGETS_1_DN	1582.49	1489.38	1675.6	1.0516e-13	7.57454e-13
KEGG_SMALL_CELL_LUNG_CANCER	1582.28	1492.56	1672	2.10827e-14	1.64295e-13
KEGG_SMALL_CELL_LUNG_CANCER.1	1582.28	1492.56	1672	2.10827e-14	1.64295e-13
REACTOME_TCR_SIGNALING	1582.24	1486.69	1677.79	3.22927e-13	2.23347e-12
GUTIERREZ_CHRONIC_LYMPHOCYTIC_LEUKEMIA_UP	1581.79	1473.66	1689.92	4.12545e-11	2.28577e-10
RODRIGUES_THYROID_CARCINOMA_POORLY_DIFFERENTIATED	1581.74	1460.03	1703.45	2.15061e-09	9.86658e-09
KEGG_P53_SIGNALING_PATHWAY	1581.6	1503.3	1659.9	3.27617e-17	3.17662e-16
KEGG_P53_SIGNALING_PATHWAY.1	1581.6	1503.3	1659.9	3.27617e-17	3.17662e-16
SMIRNOV_RESPONSE_TO_IR_2HR_UP	1581.5	1503.51	1659.49	2.71065e-17	2.6538e-16
DELACROIX_RARG_BOUND_MEF	1581.35	1513.03	1649.67	1.9532e-20	2.47438e-19
GROSS_HYPOXIA_VIA_ELK3_UP	1581.22	1505.23	1657.21	7.21621e-18	7.54858e-17
SIG_PIP3_SIGNALING_IN_CARDIAC_MYOCTES	1581.05	1486.84	1675.26	2.01982e-13	1.42433e-12
HELLER_HDAC_TARGETS_UP	1580.84	1509.55	1652.13	2.3615e-19	2.76476e-18
WELCSH_BRCA1_TARGETS_UP	1580.11	1504.96	1655.26	4.62018e-18	4.92494e-17
REACTOME_MACROAUTOPHAGY	1579.82	1483.04	1676.6	7.02683e-13	4.68022e-12
ZHU_CMV_ALL_UP	1579.66	1491.08	1668.24	1.58872e-14	1.25358e-13
REACTOME_REGULATION_OF_TP53_ACTIVITY	1579.1	1490.6	1667.6	1.62212e-14	1.27793e-13
OUELLET_OVARIAN_CANCER_INVASIVE_VS_LMP_UP	1578.82	1499.72	1657.92	7.82292e-17	7.31784e-16
REACTOME_UB_SPECIFIC_PROCESSING_PROTEASES	1578.81	1488.63	1668.99	3.87292e-14	2.92324e-13
REACTOME_TNFS_BIND_THEIR_PHYSIOLOGICAL_RECEPTORS	1578.72	1519.33	1638.11	5.59296e-24	9.96456e-23
JIANG_VHL_TARGETS	1578.44	1486.05	1670.83	1.16175e-13	8.35599e-13
REACTOME_HOST_INTERACTIONS_OF_HIV_FACTORS	1577.34	1481.32	1673.36	6.54414e-13	4.38188e-12
LI_WILMS_TUMOR	1576.88	1491.65	1662.11	3.72801e-15	3.10176e-14
REACTOME_TRANSCRIPTIONAL_ACTIVITY_OF_SMAD2_SMAD3.SMAD4_HETEROTRIMER	1576.85	1485.28	1668.42	9.35837e-14	6.77944e-13
HOLLMANN_APOPTOSIS_VIA_CD40_DN	1575.86	1493.54	1658.18	8.06475e-16	7.05945e-15
SHIN_B_CELL_LYMPHOMA_CLUSTER_9	1575.56	1518.62	1632.5	6.07938e-25	1.21155e-23
STREICHER_LSM1_TARGETS_UP	1575.4	1480.34	1670.46	5.28573e-13	3.5869e-12
BROWNE_HCMV_INFECTION_6HR_DN	1575.29	1490.3	1660.28	3.93008e-15	3.25377e-14
MARTINEZ_RESPONSE_TO_TRABECTEDIN	1574.33	1479.85	1668.81	4.60093e-13	3.13485e-12
MARTINEZ_RESPONSE_TO_TRABECTEDIN.1	1574.33	1479.85	1668.81	4.60093e-13	3.13485e-12
MARTENS_BOUND_BY_PML_RARA_FUSION	1574.28	1506.24	1642.32	4.2725e-20	5.33217e-19
COLLER_MYC_TARGETS_UP	1573.48	1486.16	1660.8	1.67487e-14	1.31129e-13
PETROVA_PROX1_TARGETS_UP	1573.25	1480.2	1666.3	2.73256e-13	1.90298e-12
PID_IL8_CXCR1_PATHWAY	1572.53	1488.01	1657.05	4.18931e-15	3.45139e-14
PID_IL8_CXCR1_PATHWAY.1	1572.53	1488.01	1657.05	4.18931e-15	3.45139e-14
LEONARD_HYPOXIA	1572.42	1485.15	1659.69	1.84277e-14	1.4405e-13
REACTOME_GAMMA_CARBOXYLATION_HYPUSINE_FORMATION_AND_ARYLSULFATASE_ACTIVATION	1572.4	1464.55	1680.25	8.66188e-11	4.59718e-10
LU_TUMOR_ENDOTHELIAL_MARKERS_UP	1572.25	1501.78	1642.72	4.11529e-19	4.72649e-18
PID_FAK_PATHWAY	1572.05	1482.57	1661.53	5.80632e-14	4.2989e-13
PID_FAK_PATHWAY.1	1572.05	1482.57	1661.53	5.80632e-14	4.2989e-13
AMIT_SERUM_RESPONSE_60_MCF10A	1571.79	1483.81	1659.77	2.8423e-14	2.19127e-13
SASSON_RESPONSE_TO_FORSKOLIN_DN	1571.21	1484.78	1657.64	1.36629e-14	1.08657e-13
TIEN_INTESTINE_PROBIOTICS_2HR_DN	1571.06	1479.93	1662.19	1.42967e-13	1.02247e-12
COULOUARN_TEMPORAL_TGFB1_SIGNATURE_DN	1570.58	1487.78	1653.38	2.01604e-15	1.71704e-14
KEGG_MTOR_SIGNALING_PATHWAY	1570.32	1482.24	1658.4	3.52656e-14	2.68189e-13
KEGG_MTOR_SIGNALING_PATHWAY.1	1570.32	1482.24	1658.4	3.52656e-14	2.68189e-13
KINSEY_TARGETS_OF_EWSR1_FLII_FUSION_DN	1570.03	1492.33	1647.73	9.71833e-17	8.94158e-16
MIKKELSEN_IPS_LCP_WITH_H3K4ME3	1569.93	1453.82	1686.04	1.24758e-09	5.8406e-09
MARTINEZ_RB1_TARGETS_DN	1569.83	1502.14	1637.52	6.04691e-20	7.34663e-19
THUM_MIR21_TARGETS_HEART_DISEASE_UP	1569.81	1475.85	1663.77	5.88374e-13	3.96602e-12
SMITH_TERT_TARGETS_UP	1569.29	1486.97	1651.61	1.78983e-15	1.52955e-14
KRIEG_KDM3A_TARGETS_NOT_HYPOXIA	1569.23	1477.67	1660.79	2.12773e-13	1.49624e-12
YAO_TEMPORAL_RESPONSE_TO_PROGESTERONE_CLUSTER_14	1567.96	1478.46	1657.46	9.21251e-14	6.68337e-13
UDAYAKUMAR_MED1_TARGETS_UP	1567.79	1479.01	1656.57	6.62524e-14	4.87656e-13
REACTOME_AMINE_LIGAND_BINDING_RECEPTORS	1567.19	1468.67	1665.71	5.0708e-12	3.11034e-11
PID_FOXO_PATHWAY	1566.76	1470.37	1663.15	2.25356e-12	1.43104e-11
PID_FOXO_PATHWAY.1	1566.76	1470.37	1663.15	2.25356e-12	1.43104e-11
ONDER_CDH1_TARGETS_1_DN	1566.47	1484.82	1648.12	1.71173e-15	1.46529e-14
REACTOME_DOWNSTREAM_SIGNALING_EVENTS_OF_B_CELL_RECEPTOR_BCR	1566.4	1466.2	1666.6	1.04094e-11	6.10754e-11
RAY_TUMORIGENESIS_BY_ERBB2_CDC25A_DN	1566.27	1488.67	1643.87	1.47073e-16	1.34094e-15
GENTILE_UV_RESPONSE_CLUSTER_D2	1566.02	1487.91	1644.13	2.10787e-16	1.89783e-15
DAVICIONI_PAX_FOXO1_SIGNATURE_IN_ARMS	1565.92	1462.56	1669.28	3.42832e-11	1.92062e-10
REACTOME_REGULATION_OF_PLK1_ACTIVITY_AT_G2_M_TRANSITION	1564.96	1478.46	1651.46	2.89691e-14	2.22317e-13
LEE_CALORIE_RESTRICTION_MUSCLE_DN	1564.56	1481.56	1647.56	4.64557e-15	3.82103e-14
AMIT_EGF_RESPONSE_120_HELA	1564.44	1480.03	1648.85	1.02651e-14	8.22837e-14
ZHONG_RESPONSE_TO_AZACITIDINE_AND_TSA_DN	1564.21	1469.21	1659.21	1.64467e-12	1.06586e-11
GUO_TARGETS_OF_IRS1_AND_IRS2	1564.12	1477.28	1650.96	3.81099e-14	2.88081e-13
REACTOME_MITOTIC_G2_G2_M_PHASES	1564.09	1483.14	1645.04	1.52062e-15	1.30836e-14
REACTOME_G1_PHASE	1564.08	1476.33	1651.83	6.05162e-14	4.46739e-13
VANHARANTA_UTERINE_FIBROID_WITH_7Q_DELETION_UP	1563.77	1460.21	1667.33	4.49193e-11	2.47793e-10
KIM_WT1_TARGETS_8HR_UP	1563.69	1475.57	1651.81	7.56662e-14	5.54519e-13
PID_AR_PATHWAY	1563.63	1481.82	1645.44	2.65045e-15	2.23471e-14
PID_AR_PATHWAY.1	1563.63	1481.82	1645.44	2.65045e-15	2.23471e-14
TORCHIA_TARGETS_OF_EWSR1_FLI1_FUSION_TOP20_DN	1563.58	1467.43	1659.73	2.81801e-12	1.77383e-11
KRIEG_HYPOXIA_VIA_KDM3A	1563.31	1476.7	1649.92	3.70419e-14	2.8085e-13
BOCHKIS_FOXA2_TARGETS	1563.15	1479.95	1646.35	6.18031e-15	5.03411e-14
KIM_WT1_TARGETS_8HR_DN	1563.06	1475.61	1650.51	5.84225e-14	4.31915e-13
MATTIOLI_MGUS_VS_PCL	1562.71	1487.67	1637.75	4.30193e-17	4.13149e-16
REACTOME_MAPK6_MAPK4_SIGNALING	1562.31	1461.36	1663.26	2.03966e-11	1.16863e-10
REACTOME_PROTEIN_LOCALIZATION	1562.14	1475.49	1648.79	4.3267e-14	3.25115e-13
LEE_LIVER_CANCER_ACOX1_UP	1561.81	1460.95	1662.67	2.06813e-11	1.1836e-10
JACKSON_DNMT1_TARGETS_UP	1561.69	1489.36	1634.02	7.30047e-18	7.6209e-17
KEGG_TASTE_TRANSDUCTION	1561.64	1477.92	1645.36	9.79711e-15	7.86577e-14
KEGG_TASTE_TRANSDUCTION.1	1561.64	1477.92	1645.36	9.79711e-15	7.86577e-14
FULCHER_INFLAMMATORY_RESPONSE_LECTIN_VS_LPS_UP	1561.22	1483.36	1639.08	3.32296e-16	2.97591e-15
BIOCARTA_MAPK_PATHWAY	1561.13	1456.43	1665.83	8.45428e-11	4.50121e-10
BIOCARTA_MAPK_PATHWAY.1	1561.13	1456.43	1665.83	8.45428e-11	4.50121e-10
EHLERS_ANEUPLOIDY_UP	1561.12	1459.35	1662.89	3.06928e-11	1.73102e-10
REACTOME_CYCLIN_A.CDK2_ASSOCIATED_EVENTS_AT_S_PHASE_ENTRY	1561.11	1469.34	1652.88	5.60996e-13	3.78654e-12
PID_TNF_PATHWAY	1560.58	1473	1648.16	8.24364e-14	6.02383e-13
PID_TNF_PATHWAY.1	1560.58	1473	1648.16	8.24364e-14	6.02383e-13
REACTOME_ACTIVATION_OF_ATR_IN_RESPONSE_TO_REPLICATION_STRESS	1560.54	1478.89	1642.19	3.52446e-15	2.93725e-14
PID_CERAMIDE_PATHWAY	1560.36	1466.66	1654.06	1.40944e-12	9.18139e-12
PID_CERAMIDE_PATHWAY.1	1560.36	1466.66	1654.06	1.40944e-12	9.18139e-12
REACTOME_G_ALPHA_I_SIGNALLING_EVENTS	1560.33	1461.28	1659.38	1.21926e-11	7.10693e-11
REACTOME_ANTIVIRAL_MECHANISM_BY_IFN_STIMULATED_GENES	1558.78	1470.08	1647.48	1.74396e-13	1.23498e-12
BIDUS_METASTASIS_UP	1558.42	1472.69	1644.15	4.15132e-14	3.12869e-13
REACTOME_GLOBAL_GENOME_NUCLEOTIDE_EXCISION_REPAIR_GG_NER	1558.36	1472.63	1644.09	4.17232e-14	3.13983e-13
LIU_VMYB_TARGETS_UP	1558.03	1464.95	1651.11	1.38402e-12	9.06264e-12
REACTOME_DOWNSTREAM_TCR_SIGNALING	1558.01	1460.81	1655.21	7.53339e-12	4.53262e-11
HORIUCHI_WTAP_TARGETS_DN	1557.72	1466.38	1649.06	6.655e-13	4.44431e-12
KEGG_INSULIN_SIGNALING_PATHWAY	1557.67	1469.59	1645.75	1.45974e-13	1.04102e-12
KEGG_INSULIN_SIGNALING_PATHWAY.1	1557.67	1469.59	1645.75	1.45974e-13	1.04102e-12
ROESSLER_LIVER_CANCER_METASTASIS_DN	1557.08	1458.76	1655.4	1.26989e-11	7.39352e-11
RUTELLA_RESPONSE_TO_CSF2RB_AND_IL4_DN	1556.98	1488.48	1625.48	7.58536e-19	8.59446e-18
SMID_BREAST_CANCER_RELAPSE_IN_LUNG_UP	1556.16	1449.44	1662.88	2.55152e-10	1.30079e-09
SHEPARD_CRUSH_AND_BURN_MUTANT_UP	1555.28	1468.83	1641.73	8.60783e-14	6.27178e-13
SENESE_HDAC2_TARGETS_UP	1554.81	1459.28	1650.34	5.36252e-12	3.27731e-11
REACTOME_SIGNALING_BY_MET	1554.5	1466.33	1642.67	2.1772e-13	1.52465e-12
REACTOME_SIGNALING_BY_WNT	1554.12	1470.5	1637.74	2.27477e-14	1.76213e-13
NAGASHIMA_NRG1_SIGNALING_UP	1554.1	1471.16	1637.04	1.57592e-14	1.24542e-13
DANG_REGULATED_BY_MYC	1553.01	1442.57	1663.45	1.02909e-09	4.89038e-09
REACTOME_RRNA_PROCESSING_IN_THE_NUCLEUS_AND_CYTOSOL	1552.92	1479.3	1626.54	6.03317e-17	5.68584e-16
REACTOME_UNFOLDED_PROTEIN_RESPONSE_UPR	1552.61	1456.14	1649.08	9.72824e-12	5.75027e-11
IGLESIAS_E2F_TARGETS_UP	1552.44	1477.74	1627.14	1.34381e-16	1.22967e-15
REACTOME_RRNA_PROCESSING	1551.86	1478.67	1625.05	5.17111e-17	4.91939e-16
REACTOME_CGMP_EFFECTS	1551.85	1472.51	1631.19	2.6994e-15	2.27218e-14
BAE_BRCA1_TARGETS_UP	1551.81	1460.91	1642.71	1.03256e-12	6.80545e-12
REACTOME_TRANSCRIPTIONAL_REGULATION_OF_WHITE_ADIPOCYTE_DIFFERENTIATION	1551.7	1450.44	1652.96	6.25979e-11	3.37921e-10
DEBIASI_APOPTOSIS_BY_REOVIRUS_INFECTION_DN	1551.51	1467.09	1635.93	4.71536e-14	3.52743e-13
REACTOME_INTRINSIC_PATHWAY_OF_FIBRIN_CLOT_FORMATION	1550.94	1494.13	1607.75	3.16427e-23	5.2309e-22
WAGNER_APO2_SENSITIVITY	1550.91	1444.81	1657.01	3.35204e-10	1.68156e-09
OSWALD_HEMATOPOIETIC_STEM_CELL_IN_COLLAGEN_GEL_UP	1550.66	1476.96	1624.36	8.66531e-17	7.98729e-16
ENK_UV_RESPONSE_KERATINOCYTE	1550.6	1444.1	1657.1	3.90692e-10	1.93314e-09
DUTERTRE_ESTRADIOL_RESPONSE_6HR_UP	1550.27	1465.94	1634.6	5.22176e-14	3.89469e-13
KEGG_GLIOMA	1549.99	1450.07	1649.91	4.57976e-11	2.52087e-10
KEGG_GLIOMA.1	1549.99	1450.07	1649.91	4.57976e-11	2.52087e-10
CEBALLOS_TARGETS_OF_TP53_AND_MYC_UP	1549.24	1456.81	1641.67	2.64112e-12	1.66873e-11
MULLIGHAN_MLL_SIGNATURE_1_DN	1549.18	1480.23	1618.13	3.33001e-18	3.63989e-17
GROSS_HYPOXIA_VIA_ELK3_DN	1549.02	1460.15	1637.89	5.57943e-13	3.77098e-12
BOYLAN_MULTIPLE_MYELOMA_D_UP	1548.41	1456.84	1639.98	1.99438e-12	1.27772e-11
SHEDDEN_LUNG_CANCER_GOOD_SURVIVAL_A4	1548.29	1462.71	1633.87	1.23908e-13	8.87421e-13
SOTIRIOU_BREAST_CANCER_GRADE_1_VS_3_UP	1547.7	1453.48	1641.92	6.544e-12	3.95148e-11
KYNG_DNA_DAMAGE_UP	1547.68	1452.81	1642.55	8.52109e-12	5.08442e-11
SENESE_HDAC3_TARGETS_DN	1547.59	1466.01	1629.17	1.64282e-14	1.2902e-13
LUI_TARGETS_OF_PAX8_PPARG_FUSION	1547.29	1463.26	1631.32	6.33347e-14	4.66862e-13
REACTOME_CHROMATIN_ORGANIZATION	1547.12	1455.46	1638.78	2.38898e-12	1.51322e-11
RHODES_CANCER_META_SIGNATURE	1547.03	1455.42	1638.64	2.35307e-12	1.49235e-11
BROCKE_APOPTOSIS_REVERSED_BY_IL6	1546.81	1467.94	1625.68	3.84044e-15	3.19003e-14
LEE_BMP2_TARGETS_UP	1545.57	1478.53	1612.61	1.23481e-18	1.38047e-17
REACTOME_SIGNALING_BY_ROBO_RECEPTORS	1545.55	1475.86	1615.24	9.86487e-18	1.02133e-16
WENDT_COHESIN_TARGETS_UP	1545.31	1453.16	1637.46	3.5689e-12	2.21879e-11
LINDSTEDT_DENDRITIC_CELL_MATURATION_B	1545.26	1469.26	1621.26	8.12127e-16	7.08434e-15
KYNG_DNA_DAMAGE_DN	1544.9	1451.74	1638.06	5.66649e-12	3.45471e-11
HELLER_HDAC_TARGETS_SILENCED_BY_METHYLATION	1544.88	1450.32	1639.44	1.00234e-11	5.91089e-11
BENPORATH_PRC2_TARGETS	1544.73	1447.66	1641.8	2.69565e-11	1.52885e-10
WEST_ADRENOCORTICAL_TUMOR_DN	1544.68	1474.73	1614.63	1.35991e-17	1.38799e-16
ZHAN_MULTIPLE_MYELOMA_PR	1544.44	1442.21	1646.67	1.72352e-10	8.93115e-10
REACTOME_TRANSLOCATION_OF_SLC2A4_GLUT4_TO_THE_PLASMA_MEMBRANE	1544.42	1442.26	1646.58	1.68782e-10	8.7732e-10
KIM_ALL_DISORDERS_DURATION_CORR_DN	1544.36	1447.99	1640.73	2.14117e-11	1.22401e-10
HOFMANN_MYELODYSPLASTIC_SYNDROM_LOW_RISK_DN	1544.3	1458.83	1629.77	1.86759e-13	1.32067e-12
REACTOME_DEFECTIVE_CFTR_CAUSES_CYSTIC_FIBROSIS	1543.92	1448.79	1639.05	1.38364e-11	8.028e-11
ACEVEDO_LIVER_CANCER_DN	1543.82	1470.74	1616.9	1.43321e-16	1.3091e-15
LAU_APOPTOSIS_CDKN2A_UP	1543.36	1453.55	1633.17	1.59472e-12	1.03482e-11
RICKMAN_TUMOR_DIFFERENTIATED_WELL_VS_MODERATELY_UP	1543.28	1444.6	1641.96	5.62525e-11	3.06954e-10
KIM_BIPOLAR_DISORDER_OLIGODENDROCYTE_DENSITY_CORR_DN	1543.24	1422.62	1663.86	3.01326e-08	1.22129e-07
REACTOME_DOWNSTREAM_SIGNAL_TRANSDUCTION	1542.66	1438.08	1647.24	4.35675e-10	2.14309e-09
REACTOME_SHC_MEDIATED_CASCADE.FGFR4	1542.37	1408.05	1676.69	4.78486e-07	1.7098e-06
BENPORATH_ES_1	1542.29	1473.01	1611.57	1.15438e-17	1.18542e-16
REACTOME_VESICLE_MEDIATED_TRANSPORT	1542.21	1462.18	1622.24	1.34201e-14	1.06894e-13
RODWELL_AGING_KIDNEY_NO_BLOOD_DN	1541.85	1449.36	1634.34	5.91962e-12	3.59166e-11
SMID_BREAST_CANCER_LUMINAL_A_DN	1541.42	1452.29	1630.55	1.45491e-12	9.45317e-12
SUNG_METASTASIS_STROMA_UP	1541.36	1455.72	1627	2.85071e-13	1.97979e-12
REACTOME_NEDDYLATION	1540.97	1448.52	1633.42	6.39108e-12	3.86377e-11
TOYOTA_TARGETS_OF_MIR34B_AND_MIR34C	1540.59	1451.74	1629.44	1.40396e-12	9.16941e-12
RODRIGUES_THYROID_CARCINOMA_DN	1540.45	1446.99	1633.91	1.01822e-11	5.98355e-11
REACTOME_SIGNALING_BY_NOTCH1	1540.45	1456.24	1624.66	1.55351e-13	1.10633e-12
SCHUHMACHER_MYC_TARGETS_UP	1539.97	1455.22	1624.72	2.15692e-13	1.51254e-12
KIM_MYCN_AMPLIFICATION_TARGETS_DN	1539.84	1448.96	1630.72	3.72281e-12	2.30312e-11
KYNG_RESPONSE_TO_H2O2	1539.77	1454.76	1624.78	2.50394e-13	1.7486e-12
ZHAN_MULTIPLE_MYELOMA_UP	1539.59	1442.35	1636.83	4.78371e-11	2.62739e-10
BIOCARTA_CLASSIC_PATHWAY	1539.25	1420.79	1657.71	2.48295e-08	1.01781e-07
BIOCARTA_CLASSIC_PATHWAY.1	1539.25	1420.79	1657.71	2.48295e-08	1.01781e-07
WONG_ENDMETRIUM_CANCER_DN	1539.21	1418.16	1660.26	4.46668e-08	1.77611e-07
SIG_INSULIN_RECEPTOR_PATHWAY_IN_CARDIAC_MYOCYTES	1538.78	1436.41	1641.15	3.05694e-10	1.54131e-09
REACTOME_ESR_MEDIATED_SIGNALING	1538.73	1452.64	1624.82	4.78851e-13	3.25826e-12
GRAHAM_CML_DIVIDING_VS_NORMAL_DIVIDING_UP	1538.46	1442.07	1634.85	3.89189e-11	2.16111e-10
KEGG_UBIQUITIN_MEDIATED_PROTEOLYSIS	1538.34	1436.43	1640.25	2.73509e-10	1.38457e-09
KEGG_UBIQUITIN_MEDIATED_PROTEOLYSIS.1	1538.34	1436.43	1640.25	2.73509e-10	1.38457e-09
BOQUEST_STEM_CELL_CULTURED_VS_FRESH_UP	1538.17	1470.94	1605.4	4.31469e-18	4.61883e-17
SCHLESINGER_H3K27ME3_IN_NORMAL_AND_METHYLATED_IN_CANCER	1537.85	1479.08	1596.62	2.258e-21	3.207e-20
REACTOME_SMAD2_SMAD3.SMAD4_HETEROTRIMER_REGULATES_TRANSCRIPTION	1537.72	1447.61	1627.83	3.35337e-12	2.10034e-11
OUELLET_CULTURED_OVARIAN_CANCER_INVASIVE_VS_LMP_UP	1537.22	1445.98	1628.46	5.74125e-12	3.49184e-11
FULCHER_INFLAMMATORY_RESPONSE_LECTIN_VS_LPS_DN	1536.53	1468.04	1605.02	1.46202e-17	1.47725e-16
REACTOME_PHASE_2_PLATEAU_PHASE	1536.05	1439.21	1632.89	5.86249e-11	3.18177e-10
REACTOME_INTERFERON_SIGNALING	1536.03	1456.98	1615.08	1.66661e-14	1.30685e-13
CARD_MIR302A_TARGETS	1535.94	1443.51	1628.37	1.07621e-11	6.30229e-11
RADMACHER_AML_PROGNOSIS	1535.91	1455.46	1616.36	3.69552e-14	2.80615e-13
RODWELL_AGING_KIDNEY_DN	1535.75	1443.28	1628.22	1.11502e-11	6.51442e-11
WEIGEL_OXIDATIVE_STRESS_BY_HNE_AND_TBH	1535.62	1444.79	1626.45	5.71978e-12	3.48299e-11
BURTON_ADIPOGENESIS_2	1535.48	1449.48	1621.48	6.63956e-13	4.43987e-12
KEGG_NEUROTROPHIN_SIGNALING_PATHWAY	1534.8	1440.74	1628.86	2.31548e-11	1.31768e-10
KEGG_NEUROTROPHIN_SIGNALING_PATHWAY.1	1534.8	1440.74	1628.86	2.31548e-11	1.31768e-10
REACTOME_STABILIZATION_OF_P53	1534.63	1438.46	1630.8	5.26931e-11	2.88467e-10
MIKKELSEN_MEF_ICP_WITH_H3K27ME3	1534.58	1402.82	1666.34	5.04798e-07	1.79618e-06
REACTOME_REGULATION_OF_PTEN_STABILITY_AND_ACTIVITY	1534.42	1436.11	1632.73	1.16439e-10	6.14105e-10
LEE_DIFFERENTIATING_T_LYMPHOCYTE	1534.01	1456.4	1611.62	9.31244e-15	7.50053e-14
YAGI_AML_FAB_MARKERS	1533.76	1452.26	1615.26	8.45886e-14	6.17215e-13
PID_IL8_CXCR2_PATHWAY	1532.66	1431.56	1633.76	3.56227e-10	1.77832e-09
PID_IL8_CXCR2_PATHWAY.1	1532.66	1431.56	1633.76	3.56227e-10	1.77832e-09
PID_P53_DOWNSTREAM_PATHWAY	1532.55	1447.35	1617.75	6.35366e-13	4.25999e-12
PID_P53_DOWNSTREAM_PATHWAY.1	1532.55	1447.35	1617.75	6.35366e-13	4.25999e-12
MCBRYAN_PUBERTAL_BREAST_6_7WK_UP	1532.07	1447.81	1616.33	4.25552e-13	2.91131e-12
RUTELLA_RESPONSE_TO_HGF_DN	1531.87	1462.18	1601.56	6.96774e-17	6.52999e-16
PUJANA_BREAST_CANCER_LIT_INT_NETWORK	1531.84	1443.15	1620.53	3.4364e-12	2.13905e-11
ZHANG_RESPONSE_TO_IKK_INHIBITOR_AND_TNF_UP	1531.66	1455.44	1607.88	5.49323e-15	4.49625e-14
DIRMEIER_LMP1_RESPONSE_LATE	1531.58	1396.33	1666.83	1.10005e-06	3.74003e-06
GROSS_HYPOXIA_VIA_HIF1A_DN	1531.52	1440.6	1622.44	9.20779e-12	5.44902e-11
REACTOME_THE_CITRIC_ACID_TCA_CYCLE_AND_RESPIRATORY_ELECTRON_TRANSPORT	1531.4	1422.5	1640.3	4.16962e-09	1.86707e-08
YAO_TEMPORAL_RESPONSE_TO_PROGESTERONE_CLUSTER_13	1531.19	1435.29	1627.09	6.72254e-11	3.61355e-10
COLDREN_GEFITINIB_RESISTANCE_UP	1530.79	1435.59	1625.99	5.39514e-11	2.94716e-10
PID_HEDGEHOG_2PATHWAY	1529.95	1416.93	1642.97	1.38208e-08	5.87062e-08
PID_HEDGEHOG_2PATHWAY.1	1529.95	1416.93	1642.97	1.38208e-08	5.87062e-08
BAKKER_FOXO3_TARGETS_UP	1529.76	1434.35	1625.17	6.48055e-11	3.49091e-10
KEGG_ENDOCYTOSIS	1529.65	1442.62	1616.68	2.08443e-12	1.33034e-11
KEGG_ENDOCYTOSIS.1	1529.65	1442.62	1616.68	2.08443e-12	1.33034e-11
NAKAMURA_CANCER_MICROENVIRONMENT	1529.53	1395.88	1663.18	9.61978e-07	3.29504e-06
REACTOME_INTERLEUKIN_1_SIGNALING	1529.13	1435.47	1622.79	3.55712e-11	1.98836e-10
GENTILE_UV_RESPONSE_CLUSTER_D7	1529.02	1439	1619.04	8.29105e-12	4.95889e-11
REACTOME_CLEC7A_DECTIN_1_SIGNALING	1529	1431.48	1626.52	1.49626e-10	7.81777e-10
NICK_RESPONSE_TO_PROC_TREATMENT_DN	1528.56	1434.88	1622.24	3.79375e-11	2.1136e-10
RASHI_RESPONSE_TO_IONIZING_RADIATION_6	1528.45	1430.43	1626.47	1.87732e-10	9.68826e-10
GAUSSMANN_MLL_AF4_FUSION_TARGETS_C	1527.8	1440.53	1615.07	2.85485e-12	1.79478e-11
BILANGES_RAPAMYCIN_SENSITIVE_GENES	1527.52	1443.05	1611.99	7.99458e-13	5.29681e-12
REACTOME_VISUAL_PHOTOTRANSDUCTION	1527.01	1430.06	1623.96	1.48697e-10	7.78538e-10
REACTOME_AUTOPHAGY	1527.01	1432.46	1621.56	6.19446e-11	3.34753e-10
BRACHAT_RESPONSE_TO_METHOTREXATE_UP	1526.54	1433.75	1619.33	3.31714e-11	1.86455e-10
FINETTI_BREAST_CANCER_KINOME_RED	1526.09	1463.13	1589.05	7.80774e-19	8.8266e-18
REACTOME_ACTIVATION_OF_THE_MRNA_UPON_BINDING_OF_THE_CAP_BINDING_COMPLEX_AND_EIFS_AND_SUBSEQUENT_BINDING_TO_43S	1526.08	1452.76	1599.4	1.88601e-15	1.60902e-14
FLECHNER_PBL_KIDNEY_TRANSPLANT_REJECTED_VS_OK_DN	1525.92	1437.66	1614.18	5.46471e-12	3.33572e-11
REACTOME_ONCOGENE_INDUCED_SENESCENCE	1525.88	1434.23	1617.53	2.26524e-11	1.29201e-10
REACTOME_DEACTIVATION_OF_THE_BETA_CATENIN_TRANSACTIVATING_COMPLEX	1525.37	1436.4	1614.34	7.86641e-12	4.7161e-11
KEGG_RETINOL_METABOLISM	1525.28	1414.74	1635.82	1.07518e-08	4.63735e-08
KEGG_RETINOL_METABOLISM.1	1525.28	1414.74	1635.82	1.07518e-08	4.63735e-08
KIM_LIVER_CANCER_POOR_SURVIVAL_UP	1524.11	1440.57	1607.65	7.59068e-13	5.04245e-12
TONKS_TARGETS_OF_RUNX1_RUNX1T1_FUSION_MONOCYTE_UP	1523.96	1444.09	1603.83	1.18315e-13	8.49776e-13
WILLERT_WNT_SIGNALING	1523.95	1436.49	1611.41	4.7838e-12	2.94504e-11
KEGG_ENDOMETRIAL_CANCER	1523.89	1422.43	1625.35	9.04502e-10	4.32685e-09
KEGG_ENDOMETRIAL_CANCER.1	1523.89	1422.43	1625.35	9.04502e-10	4.32685e-09
CHIARADONNA_NEOPLASTIC_TRANSFORMATION_CDC25_UP	1523.82	1437.59	1610.05	2.80037e-12	1.76493e-11
REACTOME_SIGNALING_BY_BRAF_AND_RAF_FUSIONS	1523.68	1417.53	1629.83	3.74642e-09	1.68656e-08
REACTOME_CONSTITUTIVE_SIGNALING_BY_AKT1_E17K_IN_CANCER	1523.66	1418.65	1628.67	2.70525e-09	1.23326e-08
PID_P73PATHWAY	1523.62	1434.51	1612.73	1.01259e-11	5.95736e-11
PID_P73PATHWAY.1	1523.62	1434.51	1612.73	1.01259e-11	5.95736e-11
REACTOME_ACTIVATION_OF_NF_KAPPAB_IN_B_CELLS	1523.2	1426.84	1619.56	1.75506e-10	9.06659e-10
MOREAUX_MULTIPLE_MYELOMA_BY_TACI_DN	1522.89	1417.07	1628.71	3.65251e-09	1.64575e-08
DARWICHE_SQUAMOUS_CELL_CARCINOMA_UP	1522.58	1443.95	1601.21	7.12599e-14	5.2375e-13
PID_TELOMERASE_PATHWAY	1522.43	1428.28	1616.58	8.50826e-11	4.52041e-10
PID_TELOMERASE_PATHWAY.1	1522.43	1428.28	1616.58	8.50826e-11	4.52041e-10
SHETH_LIVER_CANCER_VS_TXNIP_LOSS_PAM1	1522.25	1446.72	1597.78	1.24356e-14	9.93662e-14
REACTOME_P75_NTR_RECEPTOR_MEDIATED_SIGNALLING	1522.19	1432.32	1612.06	1.62632e-11	9.40357e-11
REACTOME_SYNTHESIS_OF_BILE_ACIDS_AND_BILE_SALTS_VIA_24_HYDROXYCHOLESTEROL	1521.83	1436.43	1607.23	2.39326e-12	1.51403e-11
JI_RESPONSE_TO_FSH_DN	1521.69	1429.83	1613.55	3.8234e-11	2.12777e-10
NABA_MATRISOME_ASSOCIATED	1521.42	1434.84	1608	4.30096e-12	2.65428e-11
SCHAEFFER_PROSTATE_DEVELOPMENT_AND_CANCER_BOX4_DN	1520.77	1436.07	1605.47	1.95219e-12	1.25547e-11
REACTOME_G1_S_DNA_DAMAGE_CHECKPOINTS	1520.6	1426.97	1614.23	8.42206e-11	4.49355e-10
BARIS_THYROID_CANCER_DN	1520.41	1427.65	1613.17	6.18114e-11	3.34392e-10
REACTOME_SHC_MEDIATED_CASCADE.FGFR2	1519.77	1410.02	1629.52	1.38049e-08	5.87062e-08
DORN_ADENOVIRUS_INFECTION_24HR_DN	1519.6	1444.2	1595	1.63602e-14	1.28686e-13
ZHAN_MULTIPLE_MYELOMA_PR_DN	1519.25	1426.23	1612.27	7.69837e-11	4.12489e-10
HOSHIDA_LIVER_CANCER_SUBCLASS_S3	1519.17	1443.34	1595	2.23386e-14	1.7377e-13
VANTVEER_BREAST_CANCER_METASTASIS_UP	1518.73	1426.33	1611.13	6.40422e-11	3.45348e-10
DAVICIONI_TARGETS_OF_PAX_FOXO1_FUSIONS_UP	1518.65	1447.85	1589.45	9.93095e-16	8.63308e-15
MIKKELSEN_NPC_HCP_WITH_H3K4ME3_AND_H3K27ME3	1518.49	1404.7	1632.28	4.14396e-08	1.65561e-07
KOKKINAKIS_METHIONINE_DEPRIVATION_48HR_UP	1518.15	1437.13	1599.17	4.40385e-13	3.0087e-12
THUM_SYSTOLIC_HEART_FAILURE_UP	1518.03	1446.81	1589.25	1.43521e-15	1.23698e-14
BROWN_MYELOID_CELL_DEVELOPMENT_DN	1517.72	1430.2	1605.24	9.80258e-12	5.78742e-11
REACTOME_FOXO_MEDIATED_TRANSCRIPTION_OF_CELL_CYCLE_GENES	1517.61	1427.12	1608.1	3.41555e-11	1.91559e-10
GU_PDEF_TARGETS	1516.77	1398.23	1635.31	1.36014e-07	5.2111e-07
WEST_ADRENOCORTICAL_TUMOR_MARKERS_UP	1516.23	1394.95	1637.51	2.4801e-07	9.20123e-07
BALDWIN_PRKCI_TARGETS_UP	1516.16	1420.83	1611.49	2.44903e-10	1.25233e-09
WATANABE_RECTAL_CANCER_RADIOTHERAPY_RESPONSIVE_UP	1516.03	1430.02	1602.04	6.12991e-12	3.71032e-11
REACTOME_CELLULAR_RESPONSE_TO_HEAT_STRESS	1515.84	1428.2	1603.48	1.27409e-11	7.40939e-11
IVANOVA_HEMATOPOIESIS_EARLY_PROGENITOR	1515.78	1414.48	1617.08	1.81776e-09	8.3853e-09
ZAMORA_NOS2_TARGETS_DN	1515.55	1424.52	1606.58	5.26655e-11	2.88467e-10
TAKAO_RESPONSE_TO_UVB_RADIATION_DN	1515.1	1418.86	1611.34	3.73271e-10	1.85605e-09
BIOCARTA_CTCF_PATHWAY	1514.7	1417.98	1611.42	4.57852e-10	2.24561e-09
BIOCARTA_CTCF_PATHWAY.1	1514.7	1417.98	1611.42	4.57852e-10	2.24561e-09
GRAHAM_CML_DIVIDING_VS_NORMAL_QUIESCENT_DN	1514.53	1432.08	1596.98	1.38837e-12	9.07934e-12
REACTOME_SIGNALING_BY_NTRK1_TRKA	1514.45	1418.93	1609.97	3.1036e-10	1.56327e-09
HUANG_DASATINIB_RESISTANCE_UP	1514.44	1420.85	1608.03	1.55961e-10	8.14035e-10
REACTOME_SUMOYLATION_OF_TRANSCRIPTION_COFACTORS	1513.8	1416.84	1610.76	5.42933e-10	2.64234e-09
DACOSTA_UV_RESPONSE_VIA_ERCC3_COMMON_UP	1513.33	1432.42	1594.24	7.49334e-13	4.98435e-12
REACTOME_SIGNALING_BY_EGFR	1513.19	1425.48	1600.9	1.75889e-11	1.01237e-10
KRASNOSELSKAYA_ILF3_TARGETS_DN	1512.87	1389.07	1636.67	5.09567e-07	1.8106e-06
YAGI_AML_WITH_11Q23_REARRANGED	1512.76	1429.78	1595.74	2.21529e-12	1.41029e-11
PID_CXCR4_PATHWAY	1512.61	1421.99	1603.23	6.11881e-11	3.31375e-10
PID_CXCR4_PATHWAY.1	1512.61	1421.99	1603.23	6.11881e-11	3.31375e-10
NABA_SECRETED_FACTORS	1512.15	1372.76	1651.54	6.51521e-06	1.99816e-05
REACTOME_DEGRADATION_OF_AXIN	1511.86	1413.03	1610.69	1.20853e-09	5.67355e-09
CHARAFE_BREAST_CANCER_BASAL_VS_MESENCHYMAL_DN	1511.82	1428.35	1595.29	3.11682e-12	1.95704e-11
REACTOME_PHASE_0_RAPID_DEPOLARISATION	1511.45	1378.72	1644.18	2.55977e-06	8.27861e-06
PID_TCPTP_PATHWAY	1510.74	1415.64	1605.84	3.8706e-10	1.91705e-09
PID_TCPTP_PATHWAY.1	1510.74	1415.64	1605.84	3.8706e-10	1.91705e-09
STEIN_ESRRA_TARGETS	1510.5	1393.49	1627.51	1.56439e-07	5.93951e-07
STEIN_ESRRA_TARGETS.1	1510.5	1393.49	1627.51	1.56439e-07	5.93951e-07
NUTT_GBM_VS_AO_GLIOMA	1510.04	1373	1647.08	5.29509e-06	1.64194e-05
KEGG_BLADDER_CANCER	1509.74	1415.35	1604.13	3.33265e-10	1.6753e-09
KEGG_BLADDER_CANCER.1	1509.74	1415.35	1604.13	3.33265e-10	1.6753e-09
LUI_THYROID_CANCER_PAX8_PPARG	1509.66	1408.47	1610.85	3.07697e-09	1.40019e-08
MORI_SMALL_PRE_BII_LYMPHOCYTE_DN	1509.14	1411.66	1606.62	1.01184e-09	4.81748e-09
YAO_TEMPORAL_RESPONSE_TO_PROGESTERONE_CLUSTER_9	1509.09	1427.5	1590.68	1.74644e-12	1.12892e-11
PID_TAP63_PATHWAY	1508.98	1422.06	1595.9	2.00809e-11	1.15185e-10
PID_TAP63_PATHWAY.1	1508.98	1422.06	1595.9	2.00809e-11	1.15185e-10
DEURIG_T_CELL_PROLYMPHOCYTIC_LEUKEMIA_UP	1508.85	1427.31	1590.39	1.75689e-12	1.13421e-11
NAKAYAMA_FRA2_TARGETS	1508.8	1424.68	1592.92	5.9793e-12	3.62352e-11
TIEN_INTESTINE_PROBIOTICS_6HR_UP	1508.75	1429.32	1588.18	6.15908e-13	4.14607e-12
NEMETH_INFLAMMATORY_RESPONSE_LPS_UP	1508.37	1425.57	1591.17	3.40144e-12	2.12763e-11
PID_CMYB_PATHWAY	1508.06	1405.16	1610.96	5.86703e-09	2.58354e-08
PID_CMYB_PATHWAY.1	1508.06	1405.16	1610.96	5.86703e-09	2.58354e-08
PLASARI_TGFB1_SIGNALING_VIA_NFIC_1HR_DN	1507.78	1413.54	1602.02	3.85058e-10	1.91089e-09
MARZEC_IL2_SIGNALING_DN	1507.16	1422.22	1592.1	1.04175e-11	6.10754e-11
BAE_BRCA1_TARGETS_DN	1507.04	1421.45	1592.63	1.40802e-11	8.16005e-11
HOEBEKE_LYMPHOID_STEM_CELL	1506.57	1380.84	1632.3	1.10615e-06	3.75568e-06
REACTOME_SCAVENGING_OF_HEME_FROM_PLASMA	1506.47	1444.83	1568.11	5.67322e-18	6.03468e-17
CHIARADONNA_NEOPLASTIC_TRANSFORMATION_KRAS_UP	1506.22	1428.47	1583.97	3.49385e-13	2.40985e-12
FALVELLA_SMOKERS_WITH_LUNG_CANCER	1506.21	1420.95	1591.47	1.3415e-11	7.79244e-11
REACTOME_BETA_CATENIN_INDEPENDENT_WNT_SIGNALING	1506.16	1406.84	1605.48	2.40444e-09	1.09811e-08
SESTO_RESPONSE_TO_UV_C8	1506.15	1408.42	1603.88	1.46114e-09	6.81505e-09
BORLAK_LIVER_CANCER_EGF_UP	1505.73	1423.05	1588.41	4.38878e-12	2.70516e-11
TONKS_TARGETS_OF_RUNX1_RUNX1T1_FUSION_SUSTAINDED_IN_ERYTHROCYTE_UP	1505.69	1428.3	1583.08	3.07234e-13	2.13077e-12
REACTOME_ORGANELLE_BIOGENESIS_AND_MAINTENANCE	1505.54	1407.28	1603.8	1.83031e-09	8.433e-09
LIN_APC_TARGETS	1504.66	1420.74	1588.58	8.82056e-12	5.24449e-11
AMIT_SERUM_RESPONSE_120_MCF10A	1504.63	1414.96	1594.3	9.83786e-11	5.19942e-10
HOWLIN_CITED1_TARGETS_1_DN	1504.58	1412.22	1596.94	2.71896e-10	1.37918e-09
KEGG_ASTHMA	1504.53	1376.19	1632.87	1.96501e-06	6.45864e-06
KEGG_ASTHMA.1	1504.53	1376.19	1632.87	1.96501e-06	6.45864e-06
PILON_KLF1_TARGETS_UP	1504.33	1426.92	1581.74	3.70437e-13	2.54808e-12
REACTOME_HOMOLOGOUS_DNA_PAIRING_AND_STRAND_EXCHANGE	1503.83	1395.36	1612.3	3.72695e-08	1.49256e-07
TONG_INTERACT_WITH_PTTG1	1503.77	1409.02	1598.52	6.86221e-10	3.31411e-09
KANG_GLIS3_TARGETS	1503.75	1401.62	1605.88	6.91422e-09	3.03407e-08
SANA_RESPONSE_TO_IFNG_DN	1503.65	1417.11	1590.19	3.09807e-11	1.7453e-10
REACTOME_TRANS_GOLGI_NETWORK_VESICLE_BUDDING	1503.42	1408.71	1598.13	7.00494e-10	3.3798e-09
CROMER_METASTASIS_UP	1503.24	1413.77	1592.71	1.05796e-10	5.58559e-10
NAKAJIMA_EOSINOPHIL	1502.98	1419.71	1586.25	7.95716e-12	4.76485e-11
REACTOME_PCP_CE_PATHWAY	1502.58	1397.57	1607.59	1.70061e-08	7.12759e-08
ONDER_CDH1_SIGNALING_VIA_CTNNB1	1502.48	1408.2	1596.76	6.64233e-10	3.21099e-09
DELACROIX_RAR_BOUND_ES	1502.36	1430.26	1574.46	2.23674e-14	1.7377e-13
REACTOME_SIGNALING_BY_NUCLEAR_RECEPTORS	1502.29	1412.42	1592.16	1.36308e-10	7.16649e-10
PID_INSULIN_PATHWAY	1501.92	1414.31	1589.53	5.81931e-11	3.16174e-10
PID_INSULIN_PATHWAY.1	1501.92	1414.31	1589.53	5.81931e-11	3.16174e-10
YAO_TEMPORAL_RESPONSE_TO_PROGESTERONE_CLUSTER_0	1501.46	1408.25	1594.67	5.06718e-10	2.47086e-09
BIOCARTA_RACCYCD_PATHWAY	1501.28	1402.31	1600.25	3.40623e-09	1.54305e-08
BIOCARTA_RACCYCD_PATHWAY.1	1501.28	1402.31	1600.25	3.40623e-09	1.54305e-08
MANALO_HYPOXIA_UP	1501.02	1419.16	1582.88	5.22108e-12	3.19862e-11
WEST_ADRENOCORTICAL_TUMOR_UP	1500.59	1416.02	1585.16	1.87501e-11	1.07797e-10
WIERENGA_PML_INTERACTOME	1500.28	1410.04	1590.52	1.94096e-10	9.99622e-10
HOLLERN_EMT_BREAST_TUMOR	1499.92	1406.89	1592.95	5.56562e-10	2.70606e-09
YOSHIMURA_MAPK8_TARGETS	1499.68	1408.93	1590.43	2.50311e-10	1.27869e-09
NAGASHIMA_NRG1_SIGNALING_DN	1499.67	1404.64	1594.7	1.12946e-09	5.32718e-09
ROY_WOUND_BLOOD_VESSEL_DN	1499.42	1413.02	1585.82	4.67498e-11	2.57048e-10
HOSHIDA_LIVER_CANCER_SUBCLASS_S1	1498.45	1419.4	1577.5	1.8208e-12	1.17397e-11
MAGRANGEAS_MULTIPLE_MYELOMA_IGG_VS_IGA	1498.37	1358.17	1638.57	1.57828e-05	4.52398e-05
REACTOME_INFLUENZA_INFECTION	1498.33	1425.79	1570.87	5.10033e-14	3.80976e-13
HOLLEMAN_VINCRISTINE_RESISTANCE_ALL	1498.18	1372.55	1623.81	1.89587e-06	6.24768e-06
REACTOME_ACTIVATION_OF_MATRIX_METALLOPROTEINASES	1497.91	1403.61	1592.21	1.0534e-09	4.98707e-09
PID_HES_HEY_PATHWAY	1497.78	1401.79	1593.77	1.86257e-09	8.5607e-09
PID_HES_HEY_PATHWAY.1	1497.78	1401.79	1593.77	1.86257e-09	8.5607e-09
ONDER_CDH1_TARGETS_2_DN	1497.4	1431.94	1562.86	5.01068e-16	4.46357e-15
LU_TUMOR_VASCULATURE_UP	1497.26	1411.28	1583.24	4.99342e-11	2.73959e-10
YAMASHITA_METHYLATED_IN_PROSTATE_CANCER	1497.05	1371.98	1622.12	1.8598e-06	6.14491e-06
REACTOME_EPH_EPHRIN_SIGNALING	1496.84	1414.85	1578.83	9.1394e-12	5.41491e-11
WAKABAYASHI_ADIPOGENESIS_PPARG_RXRA_BOUND_36HR	1496.78	1403.78	1589.78	7.55899e-10	3.64016e-09
BONCI_TARGETS_OF_MIR15A_AND_MIR16_1	1496.35	1402.64	1590.06	1.00668e-09	4.80197e-09
HADDAD_T_LYMPHOCYTE_AND_NK_PROGENITOR_UP	1496.27	1405.51	1587.03	3.58697e-10	1.78887e-09
FARMER_BREAST_CANCER_APOCRINE_VS_LUMINAL	1496.21	1419.13	1573.29	8.76519e-13	5.78457e-12
BROWNE_HCMV_INFECTION_14HR_DN	1496.16	1411.63	1580.69	3.06052e-11	1.72801e-10
MCBRYAN_PUBERTAL_BREAST_5_6WK_UP	1496.13	1411.88	1580.38	2.72917e-11	1.54612e-10
GRAESSMANN_RESPONSE_TO_MC_AND_DOXORUBICIN	1496.12	1393.6	1598.64	1.52327e-08	6.44866e-08
CHNG_MULTIPLE_MYELOMA_HYPERPLOID_UP	1496.12	1426.87	1565.37	8.63559e-15	6.97767e-14
CHEN_LVAD_SUPPORT_OF_FAILING_HEART_UP	1495.97	1410.77	1581.17	4.16299e-11	2.30151e-10
REACTOME_EUKARYOTIC_TRANSLATION_INITIATION	1495.88	1426.94	1564.82	7.30737e-15	5.93297e-14
WANG_RESPONSE_TO_GSK3_INHIBITOR_SB216763_UP	1495.8	1404.56	1587.04	4.48957e-10	2.20628e-09
REACTOME_NITRIC_OXIDE_STIMULATES_GUANYLATE_CYCLASE	1495.78	1414.21	1577.35	8.53356e-12	5.08584e-11
REACTOME_SIGNALING_BY_RECEPTOR_TYROSINE_KINASES	1495.55	1415.15	1575.95	5.04574e-12	3.09873e-11
PID_PI3KCI_AKT_PATHWAY	1495.22	1391.41	1599.03	2.33245e-08	9.60019e-08
PID_PI3KCI_AKT_PATHWAY.1	1495.22	1391.41	1599.03	2.33245e-08	9.60019e-08
DORN_ADENOVIRUS_INFECTION_32HR_DN	1495.11	1426.24	1563.98	7.76817e-15	6.29697e-14
NGUYEN_NOTCH1_TARGETS	1494.9	1371.09	1618.71	1.73014e-06	5.7353e-06
MATZUK_EMBRYONIC_GERM_CELL	1494.51	1400.56	1588.46	1.31293e-09	6.1408e-09
WATANABE_RECTAL_CANCER_RADIOTHERAPY_RESPONSIVE_DN	1493.72	1400.37	1587.07	1.16083e-09	5.47e-09
GUTIERREZ_MULTIPLE_MYELOMA_UP	1493.58	1409.84	1577.32	2.92126e-11	1.65123e-10
DAZARD_UV_RESPONSE_CLUSTER_G1	1493.46	1407.5	1579.42	7.56632e-11	4.06276e-10
ALCALA_APOPTOSIS	1493.31	1401.94	1584.68	6.08649e-10	2.95078e-09
PID_HDAC_CLASSI_PATHWAY	1493.12	1390.79	1595.45	1.88304e-08	7.87255e-08
PID_HDAC_CLASSI_PATHWAY.1	1493.12	1390.79	1595.45	1.88304e-08	7.87255e-08
SANSOM_APC_MYC_TARGETS	1493.05	1403.08	1583.02	3.76331e-10	1.86942e-09
QI_HYPOXIA	1493.05	1405.34	1580.76	1.59801e-10	8.31494e-10
FIGUEROA_AML_METHYLATION_CLUSTER_3	1493.03	1373.13	1612.93	9.80851e-07	3.35058e-06
IIZUKA_LIVER_CANCER_PROGRESSION_G1_G2_DN	1492.99	1400.62	1585.36	8.93333e-10	4.28154e-09
CAFFAREL_RESPONSE_TO_THC_24HR_5_UP	1492.87	1417.04	1568.7	6.91257e-13	4.61021e-12
REACTOME_HEDGEHOG_OFF_STATE	1492.56	1408.28	1576.84	4.14231e-11	2.29259e-10
REACTOME_TGF_BETA_RECEPTOR_SIGNALING_ACTIVATES_SMADS	1492.29	1404.63	1579.95	1.70044e-10	8.82968e-10
MARTIN_INTERACT_WITH_HDAC	1492.2	1393.63	1590.77	7.04526e-09	3.08889e-08
CREIGHTON_ENDOCRINE_THERAPY_RESISTANCE_4	1491.51	1402.21	1580.81	3.45758e-10	1.72948e-09
REACTOME_REGULATION_OF_RUNX3_EXPRESSION_AND_ACTIVITY	1491.51	1398.92	1584.1	1.11975e-09	5.2863e-09
REACTOME_MTOR_SIGNALLING	1491.4	1398.27	1584.53	1.35639e-09	6.33233e-09
ZHANG_RESPONSE_TO_CANTHARIDIN_DN	1491.16	1394.34	1587.98	4.57387e-09	2.04083e-08
BENPORATH_NOS_TARGETS	1490.76	1395.27	1586.25	3.131e-09	1.42349e-08
KENNY_CTNNB1_TARGETS_DN	1490.75	1400.14	1581.36	6.03582e-10	2.92903e-09
IWANAGA_CARCINOGENESIS_BY_KRAS_UP	1490.7	1397.42	1583.98	1.53265e-09	7.13536e-09
MEISSNER_BRAIN_HCP_WITH_H3K27ME3	1490.68	1376.44	1604.92	3.86763e-07	1.3989e-06
DELPUECH_FOXO3_TARGETS_UP	1490.65	1414.51	1566.79	1.08281e-12	7.11805e-12
POMEROY_MEDULLOBLASTOMA_PROGNOSIS	1490.53	1403.89	1577.17	1.37953e-10	7.24539e-10
REACTOME_REGULATION_OF_LIPID_METABOLISM_BY_PEROXISOME_PROLIFERATOR_ACTIVATED_RECEPTOR_ALPHA_PPARALPHA	1490.52	1394.95	1586.09	3.2878e-09	1.49209e-08
REACTOME_SIGNALING_BY_HIPPO	1490.25	1410.58	1569.92	6.75593e-12	4.0697e-11
GINESTIER_BREAST_CANCER_ZNF217_AMPLIFIED_UP	1490	1393.53	1586.47	4.58889e-09	2.04573e-08
GAJATE_RESPONSE_TO_TRABECTEDIN_UP	1489.92	1400.67	1579.17	4.00504e-10	1.97974e-09
KEGG_PANCREATIC_CANCER	1489.69	1391.54	1587.84	7.85238e-09	3.42489e-08
KEGG_PANCREATIC_CANCER.1	1489.69	1391.54	1587.84	7.85238e-09	3.42489e-08
REACTOME_DEGRADATION_OF_GLI1_BY_THE_PROTEASOME	1488.51	1391.81	1585.21	5.66124e-09	2.49947e-08
REACTOME_ASYMMETRIC_LOCALIZATION_OF_PCP_PROTEINS	1488.48	1384.77	1592.19	4.0713e-08	1.62787e-07
DELASERNA_MYOD_TARGETS_DN	1488.36	1388.32	1588.4	1.53104e-08	6.47608e-08
REACTOME_REGULATION_OF_TP53_EXPRESSION_AND_DEGRADATION	1488.15	1398.49	1577.81	5.61423e-10	2.72706e-09
REACTOME_SIGNALING_BY_VEGF	1487.97	1384.84	1591.1	3.66372e-08	1.46957e-07
LOPEZ_TRANSLATION_VIA_FN1_SIGNALING	1487.01	1391.78	1582.24	4.15327e-09	1.8614e-08
CHANDRAN_METASTASIS_DN	1485.97	1408.63	1563.31	3.65754e-12	2.26552e-11
SENGUPTA_NASOPHARYNGEAL_CARCINOMA_WITH_LMP1	1485.54	1399.04	1572.04	2.26073e-10	1.15839e-09
BIOCARTA_NKT_PATHWAY	1485.18	1398.06	1572.3	2.98319e-10	1.50714e-09
BIOCARTA_NKT_PATHWAY.1	1485.18	1398.06	1572.3	2.98319e-10	1.50714e-09
BRUINS_UVC_RESPONSE_MIDDLE	1485.08	1399.92	1570.24	1.39515e-10	7.31981e-10
REACTOME_PIWI_INTERACTING_RNA_PIRNA_BIOGENESIS	1485.04	1340.39	1629.69	5.44676e-05	0.000143183
KEGG_NON_SMALL_CELL_LUNG_CANCER	1484.69	1390.15	1579.23	4.18097e-09	1.86883e-08
KEGG_NON_SMALL_CELL_LUNG_CANCER.1	1484.69	1390.15	1579.23	4.18097e-09	1.86883e-08
SOTIRIOU_BREAST_CANCER_GRADE_1_VS_3	1484.64	1381.06	1588.22	5.46871e-08	2.15753e-07
BIOCARTA_PPARA_PATHWAY	1484.49	1378.63	1590.35	9.74118e-08	3.76072e-07
BIOCARTA_PPARA_PATHWAY.1	1484.49	1378.63	1590.35	9.74118e-08	3.76072e-07
GAZDA_DIAMOND_BLACKFAN_ANEMIA_PROGENITOR_DN	1484.47	1381.57	1587.37	4.6629e-08	1.84975e-07
ACOSTA_PROLIFERATION_INDEPENDENT_MYC_TARGETS_UP	1484.45	1395.1	1573.8	7.40842e-10	3.57106e-09
ZHOU_TNF_SIGNALING_30MIN	1484.42	1389.18	1579.66	5.34273e-09	2.36299e-08
MULLIGHAN_MLL_SIGNATURE_2_UP	1484.24	1403.65	1564.83	2.15579e-11	1.23098e-10
RUTELLA_RESPONSE_TO_CSF2RB_AND_IL4_UP	1484.1	1412.51	1555.69	2.03981e-13	1.43642e-12
KOYAMA_SEMA3B_TARGETS	1483.85	1369.1	1598.6	7.11427e-07	2.48925e-06
CHANDRAN_METASTASIS_TOP50_UP	1483.47	1378.85	1588.09	7.84958e-08	3.06091e-07
NOUZOVA_TRETINOIN_AND_H4_ACETYLATION	1483.39	1379.45	1587.33	6.6766e-08	2.61768e-07
GAVIN_FOXP3_TARGETS_CLUSTER_T4	1483.39	1397.07	1569.71	2.66194e-10	1.35161e-09
SMID_BREAST_CANCER_RELAPSE_IN_LUNG	1482.87	1343.04	1622.7	3.52844e-05	9.55446e-05
HIRSCH_CELLULAR_TRANSFORMATION_SIGNATURE	1481.37	1354.24	1608.5	7.08776e-06	2.1567e-05
APPIERTO_RESPONSE_TO_FENRETINIDE_UP	1481.11	1385.28	1576.94	8.80776e-09	3.82504e-08
DAZARD_RESPONSE_TO_UV_NHEK_UP	1481.01	1403.09	1558.93	9.08015e-12	5.38613e-11
DELYS_THYROID_CANCER_UP	1480.9	1415.03	1546.77	8.25506e-15	6.6809e-14
HELLER_SILENCED_BY_METHYLATION_DN	1480.87	1390.14	1571.6	1.74835e-09	8.08732e-09
TORCHIA_TARGETS_OF_EWSR1_FLI1_FUSION	1480.81	1352.9	1608.72	8.24915e-06	2.48163e-05
ABRAMSON_INTERACT_WITH_AIRE	1480.78	1388.74	1572.82	2.73659e-09	1.24642e-08
BRACHAT_RESPONSE_TO_CAMPTOTHECIN_UP	1480.65	1382.03	1579.27	2.07053e-08	8.62065e-08
KOKKINAKIS_METHIONINE_DEPRIVATION_96HR_UP	1480.52	1398.41	1562.63	6.58186e-11	3.5417e-10
REACTOME_SRP_DEPENDENT_COTRANSLATIONAL_PROTEIN_TARGETING_TO_MEMBRANE	1480.48	1407.3	1553.66	8.29151e-13	5.47913e-12
MULLIGHAN_NPM1_MUTATED_SIGNATURE_2_UP	1480.2	1383.38	1577.02	1.28593e-08	5.49464e-08
SAGIV_CD24_TARGETS_UP	1479.86	1389.81	1569.91	1.52985e-09	7.12892e-09
REACTOME_REGULATION_OF_APOPTOSIS	1479.63	1379.56	1579.7	3.38261e-08	1.36223e-07
REACTOME_SCF_SKP2_MEDIATED_DEGRADATION_OF_P27_P21	1479.44	1391.26	1567.62	8.22776e-10	3.95089e-09
REACTOME_SELENOAMINO_ACID_METABOLISM	1479.41	1407.45	1551.37	4.81059e-13	3.26887e-12
BENPORATH_ES_CORE_NINE_CORRELATED	1479.06	1393.98	1564.14	2.64701e-10	1.34674e-09
NABA_PROTEOGLYCANS	1478.83	1381.94	1575.72	1.49308e-08	6.3368e-08
REACTOME_METABOLISM_OF_ANGIOTENSINOGEN_TO_ANGIOTENSINS	1477.91	1363.64	1592.18	1.00287e-06	3.42348e-06
CAFFAREL_RESPONSE_TO_THC_UP	1477.83	1383.2	1572.46	8.35907e-09	3.63645e-08
FLECHNER_PBL_KIDNEY_TRANSPLANT_REJECTED_VS_OK	1476.34	1343.79	1608.89	2.05725e-05	5.77541e-05
GAUSSMANN_MLL_AF4_FUSION_TARGETS_C_UP	1476.05	1379.82	1572.28	1.60091e-08	6.74899e-08
REACTOME_SIGNALING_BY_ERBB2	1475.67	1388.61	1562.73	8.15686e-10	3.92058e-09
PID_MYC_ACTIV_PATHWAY	1475.28	1392.29	1558.27	1.74905e-10	9.04483e-10
PID_MYC_ACTIV_PATHWAY.1	1475.28	1392.29	1558.27	1.74905e-10	9.04483e-10
GRAHAM_CML_DIVIDING_VS_NORMAL_QUIESCENT	1474.87	1385.91	1563.83	1.7619e-09	8.13506e-09
REACTOME_CALNEXIN_CALRETICULIN_CYCLE	1474.87	1381.31	1568.43	8.02081e-09	3.49231e-08
PURBEY_TARGETS_OF_CTBP1_NOT_SATB1_DN	1474.75	1386.98	1562.52	1.16953e-09	5.5007e-09
RAO_BOUND_BY_SALL4	1474.68	1384.65	1564.71	2.59289e-09	1.18311e-08
RICKMAN_HEAD_AND_NECK_CANCER_C	1474.6	1357.74	1591.46	2.06219e-06	6.76926e-06
REACTOME_TRANSFERRIN_ENDOCYTOSIS_AND_RECYCLING	1474.52	1357.05	1591.99	2.31272e-06	7.51821e-06
MAHAJAN_RESPONSE_TO_IL1A_DN	1474.25	1385.48	1563.02	1.75486e-09	8.11001e-09
PID_BMP_PATHWAY	1473.33	1378.82	1567.84	1.24269e-08	5.31436e-08
PID_BMP_PATHWAY.1	1473.33	1378.82	1567.84	1.24269e-08	5.31436e-08
XU_GH1_EXOGENOUS_TARGETS_UP	1473.25	1385.93	1560.57	1.16347e-09	5.47731e-09
KEGG_AMYOTROPHIC_LATERAL_SCLEROSIS_ALS	1473.05	1349.43	1596.67	7.0569e-06	2.1499e-05
KEGG_AMYOTROPHIC_LATERAL_SCLEROSIS_ALS.1	1473.05	1349.43	1596.67	7.0569e-06	2.1499e-05
REACTOME_TCF_DEPENDENT_SIGNALING_IN_RESPONSE_TO_WNT	1472.73	1374.67	1570.79	3.65535e-08	1.46738e-07
FIGUEROA_AML_METHYLATION_CLUSTER_1	1472.44	1348.23	1596.65	8.03738e-06	2.42227e-05
LY_AGING_MIDDLE_DN	1472.11	1411.54	1532.68	6.32753e-16	5.60692e-15
GAL_LEUKEMIC_STEM_CELL_DN	1471.99	1365.16	1578.82	3.38876e-07	1.23462e-06
MEISSNER_NPC_HCP_WITH_H3K27ME3	1471.91	1333.42	1610.4	5.46099e-05	0.000143482
THUM_SYSTOLIC_HEART_FAILURE	1471.6	1355.48	1587.72	2.23235e-06	7.27569e-06
REACTOME_METABOLISM_OF_FAT_SOLUBLE_VITAMINS	1471.56	1342.56	1600.56	1.69509e-05	4.83954e-05
LI_DCP2_BOUND_MRNA	1471.44	1375.41	1567.47	2.32807e-08	9.5978e-08
REACTOME_TRIF_TICAM1_MEDIATED_TLR4_SIGNALING	1471.17	1370.49	1571.85	8.40049e-08	3.26815e-07
REACTOME_REGULATION_OF_HSF1_MEDIATED_HEAT_SHOCK_RESPONSE	1470.8	1378.74	1562.86	7.47475e-09	3.2715e-08
MIKKELSEN_ES_ICP_WITH_H3K4ME3_AND_H3K27ME3	1470.76	1362.54	1578.98	5.0617e-07	1.7998e-06
KAAB_HEART_ATRIUM_VS_VENTRICLE_DN	1470.14	1380.15	1560.13	4.08227e-09	1.83284e-08
BOYLAN_MULTIPLE_MYELOMA_PCA3_UP	1469.6	1373.87	1565.33	2.53651e-08	1.0358e-07
KAAB_HEART_ATRIUM_VS_VENTRICLE_UP	1469.55	1387.93	1551.17	1.91678e-10	9.88179e-10
IVANOVA_HEMATOPOIESIS_STEM_CELL	1469.53	1385.43	1553.63	5.22064e-10	2.54323e-09
KEGG_HUNTINGTONS_DISEASE	1469.51	1376.31	1562.71	1.21122e-08	5.18858e-08
KEGG_HUNTINGTONS_DISEASE.1	1469.51	1376.31	1562.71	1.21122e-08	5.18858e-08
NABA_MATRISOME	1469.47	1390.64	1548.3	5.77985e-11	3.15049e-10
DELLA_RESPONSE_TO_TSA_AND_BUTYRATE	1469.21	1371.43	1566.99	4.66232e-08	1.84975e-07
GENTILE_UV_LOW_DOSE_DN	1468.87	1375.04	1562.7	1.55857e-08	6.58701e-08
REACTOME_DDX58_IFIH1_MEDIATED_INDUCTION_OF_INTERFERON_ALPHA_BETA	1468.15	1376.74	1559.56	7.93407e-09	3.45752e-08
KEGG_FOCAL_ADHESION	1468.04	1385.48	1550.6	3.35512e-10	1.68156e-09
KEGG_FOCAL_ADHESION.1	1468.04	1385.48	1550.6	3.35512e-10	1.68156e-09
BERTUCCI_MEDULLARY_VS_DUCTAL_BREAST_CANCER_UP	1467.54	1378.73	1556.35	3.58734e-09	1.62073e-08
YAO_TEMPORAL_RESPONSE_TO_PROGESTERONE_CLUSTER_10	1466.8	1362.96	1570.64	2.63569e-07	9.75709e-07
BURTON_ADIPOGENESIS_PEAK_AT_8HR	1466.61	1380.34	1552.88	1.62697e-09	7.5536e-09
GARGALOVIC_RESPONSE_TO_OXIDIZED_PHOSPHOLIPIDS_BLACK_UP	1466.29	1370.87	1561.71	3.16881e-08	1.28022e-07
GALE_APL_WITH_FLT3_MUTATED_UP	1466.22	1369.43	1563.01	4.67507e-08	1.85179e-07
KONDO_PROSTATE_CANCER_WITH_H3K27ME3	1466.22	1405.02	1527.42	2.7099e-15	2.27722e-14
FARMER_BREAST_CANCER_APOCRINE_VS_BASAL	1465.85	1388.67	1543.03	4.23711e-11	2.33993e-10
SMID_BREAST_CANCER_RELAPSE_IN_BRAIN_DN	1465.38	1374.5	1556.26	8.84915e-09	3.83971e-08
FLOTHO_PEDIATRIC_ALL_THERAPY_RESPONSE_UP	1465.35	1384.27	1546.43	2.508e-10	1.27989e-09
CHARAFE_BREAST_CANCER_LUMINAL_VS_MESENCHYMAL_DN	1465.26	1383.48	1547.04	3.37186e-10	1.68828e-09
GRABARCZYK_BCL11B_TARGETS_UP	1465.14	1367.62	1562.66	6.28823e-08	2.46926e-07
REACTOME_SIGNALING_BY_GPCR	1465.07	1348.03	1582.11	4.14108e-06	1.30333e-05
MAHADEVAN_IMATINIB_RESISTANCE_DN	1464.85	1390.14	1539.56	1.4632e-11	8.47008e-11
REACTOME_NONSENSE_MEDIATED_DECAY_NMD	1464.52	1392.69	1536.35	3.40539e-12	2.12763e-11
PID_NOTCH_PATHWAY	1464.4	1376.53	1552.27	3.61281e-09	1.62932e-08
PID_NOTCH_PATHWAY.1	1464.4	1376.53	1552.27	3.61281e-09	1.62932e-08
MIKKELSEN_NPC_ICP_WITH_H3K4ME3	1464.28	1354.55	1574.01	1.14286e-06	3.87252e-06
PID_ERA_GENOMIC_PATHWAY	1464.16	1365.96	1562.36	8.24454e-08	3.20996e-07
PID_ERA_GENOMIC_PATHWAY.1	1464.16	1365.96	1562.36	8.24454e-08	3.20996e-07
ZHANG_RESPONSE_TO_IKK_INHIBITOR_AND_TNF_DN	1463.73	1369.22	1558.24	3.11019e-08	1.25856e-07
KEGG_ERBB_SIGNALING_PATHWAY	1463.52	1370.34	1556.7	2.15152e-08	8.92104e-08
KEGG_ERBB_SIGNALING_PATHWAY.1	1463.52	1370.34	1556.7	2.15152e-08	8.92104e-08
ZHOU_INFLAMMATORY_RESPONSE_LIVE_DN	1463.4	1375.02	1551.78	4.77558e-09	2.1254e-08
HUANG_DASATINIB_RESISTANCE_DN	1463.39	1355.78	1571	7.9367e-07	2.76169e-06
REACTOME_DNA_DAMAGE_BYPASS	1463.27	1367.87	1558.67	4.18515e-08	1.66942e-07
BROWNE_HCMV_INFECTION_18HR_UP	1462.45	1364.69	1560.21	8.55671e-08	3.32636e-07
HUPER_BREAST_BASAL_VS_LUMINAL_DN	1462.4	1369.67	1555.13	2.0984e-08	8.72227e-08
FARDIN_HYPOXIA_11	1461.7	1360.08	1563.32	2.40236e-07	8.94587e-07
RICKMAN_TUMOR_DIFFERENTIATED_MODERATELY_VS_POORLY_UP	1461.61	1365.7	1557.52	5.61853e-08	2.21317e-07
REACTOME_TRANSCRIPTIONAL_REGULATION_BY_RUNX2	1461.44	1373.02	1549.86	5.94283e-09	2.61464e-08
RICKMAN_TUMOR_DIFFERENTIATED_WELL_VS_POORLY_DN	1460.76	1377.55	1543.97	9.92648e-10	4.73952e-09
MATSUDA_NATURAL_KILLER_DIFFERENTIATION	1460.62	1383.14	1538.1	9.30688e-11	4.92396e-10
PID_HIF1_TFPATHWAY	1460.35	1364.69	1556.01	5.90778e-08	2.32167e-07
PID_HIF1_TFPATHWAY.1	1460.35	1364.69	1556.01	5.90778e-08	2.32167e-07
KEGG_PATHWAYS_IN_CANCER	1460.31	1372.87	1547.75	4.80164e-09	2.13303e-08
KEGG_PATHWAYS_IN_CANCER.1	1460.31	1372.87	1547.75	4.80164e-09	2.13303e-08
WILENSKY_RESPONSE_TO_DARAPLADIB	1459.93	1368.02	1551.84	2.08935e-08	8.69185e-08
REACTOME_SIGNALING_BY_PDGF	1459.82	1362.46	1557.18	9.77587e-08	3.76992e-07
KEGG_REGULATION_OF_ACTIN_CYTOSKELETON	1459.53	1382.38	1536.68	9.17003e-11	4.85665e-10
KEGG_REGULATION_OF_ACTIN_CYTOSKELETON.1	1459.53	1382.38	1536.68	9.17003e-11	4.85665e-10
HERNANDEZ_ABERRANT_MITOSIS_BY_DOCETACEL_2NM	1459.06	1360.27	1557.85	1.50883e-07	5.74152e-07
BRUNO_HEMATOPOIESIS	1458.93	1362.97	1554.89	7.29811e-08	2.8547e-07
REACTOME_CENTROSOME_MATURATION	1458.22	1353.31	1563.13	6.76195e-07	2.36927e-06
NADERI_BREAST_CANCER_PROGNOSIS	1457.78	1364.86	1550.7	3.47566e-08	1.39747e-07
GINESTIER_BREAST_CANCER_20Q13_AMPLIFICATION_UP	1457.49	1363.55	1551.43	4.77517e-08	1.88983e-07
REACTOME_ER_QUALITY_CONTROL_COMPARTMENT_ERQC	1457.25	1364.25	1550.25	3.73833e-08	1.49593e-07
ODONNELL_METASTASIS	1456.96	1303.03	1610.89	0.0004951	0.00108582
LI_INDUCED_T_TO_NATURAL_KILLER_UP	1456.69	1377.16	1536.22	3.64594e-10	1.81469e-09
REACTOME_FORMATION_OF_FIBRIN_CLOT_CLOTTING_CASCADE	1456.54	1374.07	1539.01	1.20304e-09	5.65307e-09
GROSS_HYPOXIA_VIA_HIF1A_UP	1456.38	1354.41	1558.35	4.08557e-07	1.47244e-06
REACTOME_ASPARAGINE_N_LINKED_GLYCOSYLATION	1456.35	1354.75	1557.95	3.75928e-07	1.36166e-06
REACTOME_DEGRADATION_OF_DVL	1455.9	1357.23	1554.57	1.93692e-07	7.29893e-07
DAZARD_RESPONSE_TO_UV_NHEK	1455.32	1326.22	1584.42	4.48904e-05	0.000119565
REACTOME_N_GLYCAN_TRIMMING_IN_THE_ER_AND_CALNEXIN_CALRETICULIN_CYCLE	1455.13	1355.82	1554.44	2.42103e-07	8.99546e-07
WOTTON_RUNX_TARGETS_DN	1455.02	1350.81	1559.23	7.5303e-07	2.62753e-06
MCBRYAN_PUBERTAL_TGFB1_TARGETS_DN	1454.84	1373.17	1536.51	1.0714e-09	5.06755e-09
AIYAR_COBRA1_TARGETS_DN	1454.62	1363.5	1545.74	2.77593e-08	1.12782e-07
BERENJENO_TRANSFORMED_BY_RHOA_FOREVER	1454.33	1338.01	1570.65	7.69767e-06	2.32963e-05
SMID_BREAST_CANCER_BASAL_DN	1454.18	1380.55	1527.81	3.44836e-11	1.9297e-10
BURTON_ADIPOGENESIS_8	1454.15	1381.27	1527.03	2.38337e-11	1.35326e-10
PARK_TRETINOIN_RESPONSE	1453.91	1314.93	1592.89	0.00014841	0.000359062
HEIDENBLAD_AMPLICON_12P11_12	1453.75	1321.61	1585.89	7.08665e-05	0.000183048
CASORELLI_ACUTE_PROMYELOCYTIC_LEUKEMIA_UP	1453.72	1374.42	1533.02	4.72237e-10	2.31167e-09
YU_MYC_TARGETS	1453.57	1342.68	1564.46	3.17822e-06	1.01679e-05
BILD_E2F3_ONCOGENIC_SIGNATURE	1453.44	1362.75	1544.13	2.7423e-08	1.11506e-07
SHEDDEN_LUNG_CANCER_GOOD_SURVIVAL_A5	1453.4	1347.56	1559.24	1.20817e-06	4.08559e-06
YAGI_AML_SURVIVAL	1452.96	1353.92	1552	2.74442e-07	1.01447e-06
HOUSTIS_ROS	1452.87	1361.64	1544.1	3.41021e-08	1.37225e-07
GRAESSMANN_APOPTOSIS_BY_DOXORUBICIN	1452.83	1352.34	1553.32	3.91641e-07	1.41451e-06
SASAI_RESISTANCE_TO_NEOPLASTIC_TRANSFROMATION	1452.75	1364.67	1540.83	1.30344e-08	5.56002e-08
RIZKI_TUMOR_INVASIVENESS_2D_DN	1452.61	1348.36	1556.86	9.22654e-07	3.16895e-06
ZHAN_MULTIPLE_MYELOMA_MS	1452.55	1321.6	1583.5	6.59736e-05	0.000171287
BIOCARTA_GSK3_PATHWAY	1452.52	1362.46	1542.58	2.48173e-08	1.01781e-07
BIOCARTA_GSK3_PATHWAY.1	1452.52	1362.46	1542.58	2.48173e-08	1.01781e-07
SAKAI_TUMOR_INFILTRATING_MONOCYTES	1452.37	1324.49	1580.25	4.57689e-05	0.000121777
REACTOME_MITOCHONDRIAL_BIOGENESIS	1452.12	1355.24	1549	1.72894e-07	6.54451e-07
FAELT_B_CLL_WITH_VH_REARRANGEMENTS_DN	1452.03	1344.68	1559.38	1.82305e-06	6.02741e-06
JIANG_AGING_CEREBRAL_CORTEX_UP	1451.7	1360.6	1542.8	3.6795e-08	1.47472e-07
RUTELLA_RESPONSE_TO_HGF_UP	1451.46	1373.43	1529.49	3.63648e-10	1.81177e-09
HOLLEMAN_VINCRISTINE_RESISTANCE_B_ALL_UP	1451.21	1354.46	1547.96	1.81327e-07	6.85344e-07
REACTOME_AUF1_HNRNP_D0_BINDS_AND_DESTABILIZES_MRNA	1450.72	1360.43	1541.01	3.1839e-08	1.28529e-07
NATSUME_RESPONSE_TO_INTERFERON_BETA_DN	1450.45	1364.4	1536.5	8.50612e-09	3.69723e-08
SUBTIL_PROGESTIN_TARGETS	1450.32	1360.89	1539.75	2.5529e-08	1.0414e-07
ZHU_CMV_ALL_DN	1449.79	1371.97	1527.61	4.0747e-10	2.01221e-09
REACTOME_FCERI_MEDIATED_CAPLUS2_MOBILIZATION	1449.58	1346.9	1552.26	8.41918e-07	2.91349e-06
SANA_RESPONSE_TO_IFNG	1449.48	1339.9	1559.06	3.3804e-06	1.07669e-05
APRELIKOVA_BRCA1_TARGETS	1449.45	1360.69	1538.21	2.26809e-08	9.37352e-08
MORI_PRE_BI_LYMPHOCYTE	1449.1	1326.17	1572.03	2.90638e-05	8.01638e-05
FLORIO_NEOCORTEX_BASAL_RADIAL_GLIA_DN	1449.09	1336.37	1561.81	6.07689e-06	1.87399e-05
ACEVEDO_LIVER_CANCER_WITH_H3K9ME3	1448.9	1334.18	1563.62	8.60986e-06	2.57479e-05
BILANGES_SERUM_SENSITIVE_GENES	1448.72	1361.91	1535.53	1.31059e-08	5.58579e-08
BLUM_RESPONSE_TO_SALIRASIB_DN	1448.51	1360.89	1536.13	1.74137e-08	7.29234e-08
PID_IL6_7_PATHWAY	1448.11	1344.13	1552.09	1.25167e-06	4.22701e-06
PID_IL6_7_PATHWAY.1	1448.11	1344.13	1552.09	1.25167e-06	4.22701e-06
QI_PLASMACYTOMA_DN	1447.34	1352.92	1541.76	1.41188e-07	5.39297e-07
ROSTY_CERVICAL_CANCER_PROLIFERATION_CLUSTER	1446.8	1342.45	1551.15	1.49959e-06	5.01056e-06
EPPERT_LSC_R	1446.22	1349.16	1543.28	3.06282e-07	1.12393e-06
FISCHER_DREAM_TARGETS	1445.6	1351.72	1539.48	1.43789e-07	5.47986e-07
REACTOME_REGULATION_OF_EXPRESSION_OF_SLITS_AND_ROBOS	1445.57	1374.4	1516.74	3.16468e-11	1.78084e-10
POMEROY_MEDULLOBLASTOMA_DESMOPLASIC_VS_CLASSIC	1445.09	1321.47	1568.71	4.08139e-05	0.000109169
KIM_GERMINAL_CENTER_T_HELPER_UP	1444.99	1353.19	1536.79	8.63308e-08	3.35088e-07
REACTOME_P75NTR_SIGNALS_VIA_NF_KB	1444.93	1347.91	1541.95	3.39463e-07	1.23579e-06
KERLEY_RESPONSE_TO_CISPLATIN_UP	1444.57	1362.49	1526.65	4.01556e-09	1.8045e-08
MORI_LARGE_PRE_BII_LYMPHOCYTE_DN	1444.45	1357.61	1531.29	2.06512e-08	8.61236e-08
TSENG_ADIPOGENIC_POTENTIAL	1444.26	1322.92	1565.6	3.16277e-05	8.65726e-05
REACTOME_INTERLEUKIN_1_FAMILY_SIGNALING	1443.86	1347.42	1540.3	3.24049e-07	1.18395e-06
CHANDRAN_METASTASIS_TOP50_DN	1443.3	1335.24	1551.36	4.05303e-06	1.27801e-05
SIG_IL4RECEPTOR_IN_B_LYPHOCYTES	1442.97	1338.65	1547.29	2.02201e-06	6.64169e-06
MORI_MATURE_B_LYMPHOCYTE_UP	1442.78	1347.27	1538.29	2.83593e-07	1.046e-06
LIU_COMMON_CANCER_GENES	1442.37	1345.56	1539.18	4.0477e-07	1.45984e-06
WIERENGA_STAT5A_TARGETS_UP	1442.11	1353.74	1530.48	4.22001e-08	1.682e-07
GENTILE_UV_LOW_DOSE_UP	1442.05	1356.01	1528.09	2.05489e-08	8.57678e-08
REACTOME_S_PHASE	1441.74	1343.12	1540.36	6.56203e-07	2.30563e-06
DOUGLAS_BMI1_TARGETS_UP	1441.7	1357.43	1525.97	1.18888e-08	5.10305e-08
REACTOME_TNF_SIGNALING	1441.62	1348.06	1535.18	1.90912e-07	7.19954e-07
BREUHAHN_GROWTH_FACTOR_SIGNALING_IN_LIVER_CANCER	1441.45	1347.67	1535.23	2.05407e-07	7.72305e-07
DAZARD_RESPONSE_TO_UV_SCC_UP	1441.25	1344.08	1538.42	4.8746e-07	1.74063e-06
REACTOME_INTRINSIC_PATHWAY_FOR_APOPTOSIS	1441.08	1341.82	1540.34	8.02015e-07	2.78688e-06
REACTOME_EXTRA_NUCLEAR_ESTROGEN_SIGNALING	1440.93	1345.47	1536.39	3.30604e-07	1.20616e-06
MCBRYAN_PUBERTAL_BREAST_3_4WK_UP	1440.79	1363.34	1518.24	1.03493e-09	4.91347e-09
BENPORATH_SUZ12_TARGETS	1440.19	1319.72	1560.66	3.61802e-05	9.77601e-05
MORI_PRE_BI_LYMPHOCYTE_DN	1440.12	1362.83	1517.41	1.05155e-09	4.98299e-09
HOFMANN_CELL_LYMPHOMA_UP	1439.99	1329.95	1550.03	7.3723e-06	2.23653e-05
NAKAMURA_TUMOR_ZONE_PERIPHERAL_VS_CENTRAL_UP	1439.86	1358.32	1521.4	5.60415e-09	2.47644e-08
REACTOME_DOWNREGULATION_OF_TGF_BETA_RECEPTOR_SIGNALING	1439.44	1351.63	1527.25	4.67539e-08	1.85179e-07
ZHANG_PROLIFERATING_VS_QUIESCENT	1439.21	1337.76	1540.66	1.51468e-06	5.05426e-06
MAHAJAN_RESPONSE_TO_IL1A	1438.68	1312.09	1565.27	8.67399e-05	0.000220213
REACTOME_SIGNALING_BY_RHO_GTPASES	1438.38	1354.33	1522.43	1.58015e-08	6.67261e-08
BRUINS_UVC_RESPONSE_EARLY_LATE	1438.05	1343.54	1532.56	3.38897e-07	1.23462e-06
MISSIAGLIA_REGULATED_BY_METHYLATION_UP	1438	1353.07	1522.93	2.19886e-08	9.09488e-08
BILD_HRAS_ONCOGENIC_SIGNATURE	1437.65	1355	1520.3	1.06229e-08	4.58961e-08
GERHOLD_ADIPOGENESIS_DN	1437.64	1354.29	1520.99	1.3527e-08	5.7604e-08
DORN_ADENOVIRUS_INFECTION_48HR_DN	1437.51	1368.06	1506.96	3.939e-11	2.18487e-10
YAO_TEMPORAL_RESPONSE_TO_PROGESTERONE_CLUSTER_1	1437.41	1346.97	1527.85	1.22694e-07	4.70796e-07
REACTOME_ANCHORING_OF_THE_BASAL_BODY_TO_THE_PLASMA_MEMBRANE	1437.38	1330.3	1544.46	5.28255e-06	1.64087e-05
ZHAN_VARIABLE_EARLY_DIFFERENTIATION_GENES_DN	1436.93	1343.58	1530.28	2.792e-07	1.03055e-06
PURBEY_TARGETS_OF_CTBP1_AND_SATB1_UP	1436.76	1351.56	1521.96	2.73507e-08	1.11391e-07
WU_HBX_TARGETS_1_DN	1436.71	1332.42	1541	3.29045e-06	1.05044e-05
SCHLOSSER_MYC_TARGETS_AND_SERUM_RESPONSE_UP	1436.65	1332.78	1540.52	3.04196e-06	9.75053e-06
BIOCARTA_G1_PATHWAY	1436.61	1341.68	1531.54	4.27701e-07	1.53814e-06
BIOCARTA_G1_PATHWAY.1	1436.61	1341.68	1531.54	4.27701e-07	1.53814e-06
WALLACE_PROSTATE_CANCER_UP	1436.52	1341.42	1531.62	4.49316e-07	1.61357e-06
SAKAI_TUMOR_INFILTRATING_MONOCYTES_DN	1435.81	1350.92	1520.7	2.73999e-08	1.11501e-07
BENPORATH_ES_WITH_H3K27ME3	1435.51	1322.94	1548.08	1.53832e-05	4.41697e-05
ONKEN_UVEAL_MELANOMA	1435.48	1305.95	1565.01	0.000145577	0.000352716
CHUNG_BLISTER_CYTOTOXICITY_UP	1435.26	1343.09	1527.43	2.40598e-07	8.95272e-07
CHOI_ATL_STAGE_PREDICTOR	1434.76	1346.06	1523.46	9.72112e-08	3.75873e-07
HOEBEKE_LYMPHOID_STEM_CELL_UP	1434.65	1331.61	1537.69	3.02732e-06	9.71594e-06
SMID_BREAST_CANCER_RELAPSE_IN_PLEURA_DN	1434.14	1322.77	1545.51	1.39713e-05	4.03454e-05
HILLION_HMGA1B_TARGETS	1433.98	1330.69	1537.27	3.3535e-06	1.0688e-05
BROWNE_HCMV_INFECTION_2HR_DN	1433.51	1341.98	1525.04	2.39219e-07	8.91459e-07
AZARE_STAT3_TARGETS	1433.42	1345.01	1521.83	1.02056e-07	3.92498e-07
MARSON_FOXP3_TARGETS_UP	1433.09	1331.33	1534.85	2.65286e-06	8.57418e-06
DORN_ADENOVIRUS_INFECTION_48HR	1432.82	1305.95	1559.69	0.000125393	0.000308105
ZHU_CMV_8_HR	1432.59	1301.07	1564.11	0.000210612	0.000495986
PEART_HDAC_PROLIFERATION_CLUSTER_UP	1432.53	1339.68	1525.38	3.6971e-07	1.3401e-06
BIOCARTA_EIF4_PATHWAY	1432.53	1338.73	1526.33	4.68924e-07	1.67801e-06
BIOCARTA_EIF4_PATHWAY.1	1432.53	1338.73	1526.33	4.68924e-07	1.67801e-06
MARTENS_TRETINOIN_RESPONSE_UP	1432.45	1326.88	1538.02	5.81847e-06	1.79649e-05
DOUGLAS_BMI1_TARGETS	1432.4	1291.18	1573.62	0.000531583	0.00115827
KEGG_CYTOKINE_CYTOKINE_RECEPTOR_INTERACTION	1432.4	1322.73	1542.07	1.19543e-05	3.4921e-05
KEGG_CYTOKINE_CYTOKINE_RECEPTOR_INTERACTION.1	1432.4	1322.73	1542.07	1.19543e-05	3.4921e-05
LUND_SILENCED_BY_METHYLATION	1432.24	1344.47	1520.01	9.53503e-08	3.69245e-07
APPIERTO_RESPONSE_TO_FENRETINIDE_DN	1431.12	1331.02	1531.22	2.21356e-06	7.21913e-06
NATSUME_RESPONSE_TO_INTERFERON_BETA	1430.97	1307.29	1554.65	9.59115e-05	0.00024119
MULLIGHAN_NPM1_SIGNATURE_3_UP	1430.78	1339.3	1522.26	3.05924e-07	1.12343e-06
REACTOME_CELLULAR_SENESCENCE	1430.77	1340.57	1520.97	2.18172e-07	8.1423e-07
DEURIG_T_CELL_PROLYMPHOCYTIC_LEUKEMIA	1429.67	1312.33	1547.01	4.58969e-05	0.000121924
MULLIGHAN_NPM1_MUTATED_SIGNATURE_1_UP	1429.11	1337.71	1520.51	3.4991e-07	1.27016e-06
NABA_ECM_REGULATORS	1429.06	1326.2	1531.92	4.53842e-06	1.42129e-05
REACTOME_ACTIVATION_OF_SMO	1428.93	1304.14	1553.72	0.000123189	0.000302836
YAO_TEMPORAL_RESPONSE_TO_PROGESTERONE_CLUSTER_12	1428.9	1339.53	1518.27	2.0829e-07	7.8198e-07
JI_RESPONSE_TO_FSH_UP	1428.89	1326.87	1530.91	3.91072e-06	1.23391e-05
MIYAGAWA_TARGETS_OF_EWSR1_ETS_FUSIONS_UP	1428.82	1353.42	1504.22	1.92789e-09	8.85284e-09
CHICAS_RB1_TARGETS_LOW_SERUM	1428.81	1332.49	1525.13	1.18389e-06	4.00615e-06
HUTTMANN_B_CLL_POOR_SURVIVAL_DN	1428.74	1337.12	1520.36	3.83377e-07	1.38764e-06
PID_SMAD2_3NUCLEAR_PATHWAY	1428.65	1325.28	1532.02	5.17277e-06	1.60796e-05
PID_SMAD2_3NUCLEAR_PATHWAY.1	1428.65	1325.28	1532.02	5.17277e-06	1.60796e-05
GROSS_HYPOXIA_VIA_ELK3_ONLY_UP	1428.57	1329.27	1527.87	2.31226e-06	7.51821e-06
MCCABE_HOXC6_TARGETS_CANCER	1428.31	1320.26	1536.36	1.22398e-05	3.56311e-05
ELVIDGE_HIF1A_AND_HIF2A_TARGETS	1428.24	1293.27	1563.21	0.000371756	0.000837906
AGUIRRE_PANCREATIC_CANCER_COPY_NUMBER	1428.2	1308.85	1547.55	6.59152e-05	0.000171223
REACTOME_DECTIN_1_MEDIATED_NONCANONICAL_NF_KB_SIGNALING	1428.15	1329.11	1527.19	2.26778e-06	7.38639e-06
REACTOME_VIF_MEDIATED_DEGRADATION_OF_APOBEC3G	1427.98	1326.72	1529.24	3.61997e-06	1.14864e-05
REACTOME_SUMOYLATION_OF_RNA_BINDING_PROTEINS	1427.31	1342.92	1511.7	5.72482e-08	2.25328e-07
OLSSON_E2F3_TARGETS	1427.22	1287.35	1567.09	0.000606098	0.00130429
WHITESIDE_CISPLATIN_RESISTANCE_DN	1426.91	1339.62	1514.2	1.41889e-07	5.41562e-07
SHETH_LIVER_CANCER_VS_TXNIP_LOSS_PAM2	1426.8	1349.44	1504.16	5.33803e-09	2.36298e-08
GENTILE_UV_RESPONSE_CLUSTER_D8	1426.38	1325.73	1527.03	3.64749e-06	1.15628e-05
NUTT_GBM_VS_AO_GLIOMA_UP	1426.32	1325.63	1527.01	3.69238e-06	1.16867e-05
KYNG_RESPONSE_TO_H2O2_VIA_ERCC6	1425.8	1307.42	1544.18	6.73784e-05	0.000174574
CAFFAREL_RESPONSE_TO_THC	1425.59	1283.56	1567.62	0.000783139	0.00164524
WOOD_EBV_EBNA1_TARGETS_UP	1425.52	1334.36	1516.68	4.61661e-07	1.65437e-06
RATTENBACHER_BOUND_BY_CELF1	1425.46	1342.09	1508.83	5.05797e-08	2.00018e-07
VERNELL_RETINOBLASTOMA_PATHWAY_DN	1424.67	1323.19	1526.15	4.92205e-06	1.53381e-05
HUMMERICH_SKIN_CANCER_PROGRESSION_DN	1423.77	1330.88	1516.66	8.31746e-07	2.88026e-06
REACTOME_SIGNALING_BY_NOTCH1_IN_CANCER	1423.69	1332.93	1514.45	4.94204e-07	1.76222e-06
BASSO_B_LYMPHOCYTE_NETWORK	1423.55	1329.74	1517.36	1.05606e-06	3.59773e-06
BONOME_OVARIAN_CANCER_POOR_SURVIVAL_UP	1423.5	1324.01	1522.99	3.65125e-06	1.15638e-05
SHAFFER_IRF4_TARGETS_IN_ACTIVATED_B_LYMPHOCYTE	1422.84	1331.91	1513.77	5.58985e-07	1.97505e-06
TARTE_PLASMA_CELL_VS_PLASMABLAST	1422.28	1299.52	1545.04	0.000143187	0.00034776
LU_TUMOR_VASCULATURE	1421.87	1277.6	1566.14	0.0011046	0.00225481
NUYTTEN_NIPP1_TARGETS	1421.46	1306.11	1536.81	5.9195e-05	0.000154723
MIKKELSEN_ES_LCP_WITH_H3K4ME3	1421.39	1307.94	1534.84	4.56284e-05	0.000121467
PID_RHOA_REG_PATHWAY	1420.9	1328.96	1512.84	8.59531e-07	2.95618e-06
PID_RHOA_REG_PATHWAY.1	1420.9	1328.96	1512.84	8.59531e-07	2.95618e-06
REACTOME_SIGNALING_BY_HEDGEHOG	1420.74	1332.92	1508.56	3.02745e-07	1.11257e-06
PICCALUGA_ANGIOIMMUNOBLASTIC_LYMPHOMA	1420.71	1340.31	1501.11	3.21002e-08	1.29479e-07
MAYBURD_RESPONSE_TO_L663536	1420.57	1297.21	1543.93	0.000169263	0.000405235
KEGG_COLORECTAL_CANCER	1420.35	1305.03	1535.67	6.32961e-05	0.000164844
REACTOME_NUCLEOTIDE_BINDING_DOMAIN_LEUCINE_RICH_REPEAT_CONTAINING_RECEPTOR_NLR_SIGNALING_PATHWAYS	1420.35	1334.64	1506.06	1.74597e-07	6.60404e-07
KEGG_COLORECTAL_CANCER.1	1420.35	1305.03	1535.67	6.32961e-05	0.000164844
EPPERT_PROGENITOR	1420.29	1309.92	1530.66	3.12742e-05	8.56981e-05
GUO_HEX_TARGETS_UP	1420.13	1319.15	1521.11	6.41763e-06	1.96943e-05
REACTOME_UCH_PROTEINASES	1419.94	1322.9	1516.98	2.96298e-06	9.5155e-06
NIKOLSKY_BREAST_CANCER_19Q13.1_AMPLICON	1419.57	1293.52	1545.62	0.000240903	0.000561081
PID_INSULIN_GLUCOSE_PATHWAY	1419.38	1317.27	1521.49	8.41298e-06	2.5249e-05
PID_INSULIN_GLUCOSE_PATHWAY.1	1419.38	1317.27	1521.49	8.41298e-06	2.5249e-05
BOYAULT_LIVER_CANCER_SUBCLASS_G123_UP	1419.03	1321.76	1516.3	3.35131e-06	1.06877e-05
BIOCARTA_MET_PATHWAY	1418.98	1308.32	1529.64	3.57331e-05	9.6604e-05
BIOCARTA_MET_PATHWAY.1	1418.98	1308.32	1529.64	3.57331e-05	9.6604e-05
DELACROIX_RAR_TARGETS_UP	1418.7	1321.32	1516.08	3.528e-06	1.12087e-05
GAZDA_DIAMOND_BLACKFAN_ANEMIA_MYELOID_UP	1418.42	1323.1	1513.74	2.3317e-06	7.57503e-06
REACTOME_DNA_DAMAGE_RECOGNITION_IN_GG_NER	1418.42	1329.14	1507.7	5.57241e-07	1.97027e-06
GERHOLD_ADIPOGENESIS_UP	1418.29	1316.51	1520.07	8.61801e-06	2.5757e-05
PID_A6B1_A6B4_INTEGRIN_PATHWAY	1418.21	1318.89	1517.53	5.42365e-06	1.67664e-05
PID_A6B1_A6B4_INTEGRIN_PATHWAY.1	1418.21	1318.89	1517.53	5.42365e-06	1.67664e-05
CHIARADONNA_NEOPLASTIC_TRANSFORMATION_KRAS_CDC25	1418.13	1297.54	1538.72	0.000141578	0.000344681
SCHLOSSER_MYC_TARGETS_AND_SERUM_RESPONSE	1417.93	1287.53	1548.33	0.00040893	0.000915553
MCCLUNG_COCAIN_REWARD_4WK	1417.92	1325.2	1510.64	1.35679e-06	4.56367e-06
KUMAR_TARGETS_OF_MLL_AF9_FUSION	1417.44	1337.08	1497.8	4.56232e-08	1.8127e-07
GAL_LEUKEMIC_STEM_CELL	1416.7	1327.58	1505.82	6.30963e-07	2.21849e-06
ZHU_CMV_8_HR_DN	1416.43	1331.39	1501.47	2.14448e-07	8.01516e-07
YANG_BREAST_CANCER_ESR1_LASER_DN	1416.38	1320.26	1512.5	3.29173e-06	1.05044e-05
MCBRYAN_PUBERTAL_BREAST_6_7WK_DN	1415.91	1332.52	1499.3	1.39561e-07	5.34295e-07
REACTOME_NEGATIVE_REGULATORS_OF_DDX58_IFIH1_SIGNALING	1415.87	1317.54	1514.2	5.40616e-06	1.67329e-05
LEE_LIVER_CANCER_MYC_UP	1415.78	1331.08	1500.48	2.079e-07	7.81096e-07
KYNG_WERNER_SYNDROM_AND_NORMAL_AGING_DN	1415.68	1328.76	1502.6	3.89933e-07	1.40935e-06
DACOSTA_UV_RESPONSE_VIA_ERCC3	1415.65	1294.95	1536.35	0.000166164	0.000398193
SHIN_B_CELL_LYMPHOMA_CLUSTER_7	1415.54	1305.79	1525.29	3.95007e-05	0.000105994
WANG_LSD1_TARGETS	1415.32	1289.52	1541.12	0.000296825	0.000677804
GREGORY_SYNTHETIC_LETHAL_WITH_IMATINIB	1415.25	1327.93	1502.57	4.53732e-07	1.62711e-06
GALINDO_IMMUNE_RESPONSE_TO_ENTEROTOXIN	1415.23	1331.73	1498.73	1.5503e-07	5.89489e-07
WONG_ENDMETRIUM_CANCER	1414.85	1295.07	1534.63	0.000156348	0.00037592
REACTOME_CYTOSOLIC_SENSORS_OF_PATHOGEN_ASSOCIATED_DNA	1414.84	1318.95	1510.73	3.57711e-06	1.13575e-05
VANHARANTA_UTERINE_FIBROID_DN	1414.61	1327.54	1501.68	4.51375e-07	1.61981e-06
GAUSSMANN_MLL_AF4_FUSION_TARGETS_A_UP	1414.55	1324.56	1504.54	9.59214e-07	3.2878e-06
LE_EGR2_TARGETS	1414.38	1286.26	1542.5	0.000394894	0.000886094
ZHONG_SECRETOME_OF_LUNG_CANCER_AND_ENDOTHELIUM	1414.32	1324.91	1503.73	8.49687e-07	2.93099e-06
GEISS_RESPONSE_TO_DSRNA_UP	1414.25	1322.72	1505.78	1.43069e-06	4.79623e-06
CHICAS_RB1_TARGETS_SENESCENT	1414.18	1326.03	1502.33	6.26109e-07	2.20296e-06
MALONEY_RESPONSE_TO_17AAG_UP	1414.13	1328.22	1500.04	3.45738e-07	1.25773e-06
HAHTOLA_CTCL_CUTANEOUS	1414.12	1317.74	1510.5	4.21065e-06	1.32192e-05
AIYAR_COBRA1_TARGETS	1414.03	1280.52	1547.54	0.000664136	0.00141753
MULLIGHAN_MLL_SIGNATURE_1_UP	1414.01	1328.41	1499.61	3.21011e-07	1.17456e-06
HOFMANN_MYELODYSPLASTIC_SYNDROM_RISK_UP	1414.01	1314.83	1513.19	7.41146e-06	2.24706e-05
PID_ECADHERIN_STABILIZATION_PATHWAY	1413.92	1313.39	1514.45	9.63036e-06	2.85122e-05
PID_ECADHERIN_STABILIZATION_PATHWAY.1	1413.92	1313.39	1514.45	9.63036e-06	2.85122e-05
DAIRKEE_CANCER_PRONE_RESPONSE_BPA_E2	1413.72	1333.12	1494.32	7.42024e-08	2.89573e-07
PID_P75_NTR_PATHWAY	1413.63	1321.18	1506.08	1.87038e-06	6.17176e-06
PID_P75_NTR_PATHWAY.1	1413.63	1321.18	1506.08	1.87038e-06	6.17176e-06
STAMBOLSKY_RESPONSE_TO_VITAMIN_D3_UP	1413.56	1326.03	1501.09	5.6443e-07	1.9929e-06
RUTELLA_RESPONSE_TO_HGF	1413.52	1289.29	1537.75	0.000278012	0.000640063
QUINTENS_EMBRYONIC_BRAIN_RESPONSE_TO_IR	1413.33	1312.14	1514.52	1.13652e-05	3.33547e-05
BIOCARTA_ASBCELL_PATHWAY	1413.16	1287.75	1538.57	0.000320863	0.000729722
BIOCARTA_ASBCELL_PATHWAY.1	1413.16	1287.75	1538.57	0.000320863	0.000729722
DIRMEIER_LMP1_RESPONSE_LATE_UP	1412.96	1317.74	1508.18	3.64865e-06	1.15628e-05
REACTOME_NONSENSE_MEDIATED_DECAY_NMD_INDEPENDENT_OF_THE_EXON_JUNCTION_COMPLEX_EJC	1412.76	1340.16	1485.36	4.5452e-09	2.02984e-08
HEIDENBLAD_AMPLICON_8Q24_DN	1412.69	1309.25	1516.13	1.77377e-05	5.04703e-05
ELVIDGE_HIF1A_TARGETS_DN	1412.66	1317.78	1507.54	3.48065e-06	1.10792e-05
DAVICIONI_RHABDOMYOSARCOMA_PAX_FOXO1_FUSION	1412.5	1271.59	1553.41	0.00130576	0.00262716
BONOME_OVARIAN_CANCER_SURVIVAL_OPTIMAL_DEBULKING	1412.45	1311.99	1512.91	1.06595e-05	3.1375e-05
KEGG_ALZHEIMERS_DISEASE	1412.33	1320.87	1503.79	1.67369e-06	5.55179e-06
KEGG_ALZHEIMERS_DISEASE.1	1412.33	1320.87	1503.79	1.67369e-06	5.55179e-06
KEGG_GLYCOSAMINOGLYCAN_BIOSYNTHESIS_HEPARAN_SULFATE	1412.05	1350.79	1473.31	1.73095e-11	9.97422e-11
KEGG_GLYCOSAMINOGLYCAN_BIOSYNTHESIS_HEPARAN_SULFATE.1	1412.05	1350.79	1473.31	1.73095e-11	9.97422e-11
PID_P53_REGULATION_PATHWAY	1411.44	1311.55	1511.33	1.04034e-05	3.0639e-05
PID_P53_REGULATION_PATHWAY.1	1411.44	1311.55	1511.33	1.04034e-05	3.0639e-05
HUMMEL_BURKITTS_LYMPHOMA	1411.26	1298.04	1524.48	8.58354e-05	0.000218356
BOHN_PRIMARY_IMMUNODEFICIENCY_SYNDROM	1411.21	1291	1531.42	0.000203778	0.000482143
REACTOME_FORMATION_OF_INCISION_COMPLEX_IN_GG_NER	1411.04	1313.31	1508.77	7.12119e-06	2.16556e-05
LEE_CALORIE_RESTRICTION_MUSCLE	1411.01	1284.1	1537.92	0.000419528	0.000936785
KESHELAVA_MULTIPLE_DRUG_RESISTANCE	1410.72	1305.83	1515.61	2.61282e-05	7.24634e-05
VANHARANTA_UTERINE_FIBROID_WITH_7Q_DELETION_DN	1410.51	1308.18	1512.84	1.7286e-05	4.92963e-05
REACTOME_SUMOYLATION_OF_DNA_DAMAGE_RESPONSE_AND_REPAIR_PROTEINS	1410.5	1310.15	1510.85	1.21785e-05	3.5473e-05
KEGG_RIBOSOME	1410.41	1337.66	1483.16	6.4796e-09	2.84583e-08
KEGG_RIBOSOME.1	1410.41	1337.66	1483.16	6.4796e-09	2.84583e-08
ZHENG_GLIOBLASTOMA_PLASTICITY	1410.26	1296.37	1524.15	9.99948e-05	0.000250833
ROSS_LEUKEMIA_WITH_MLL_FUSIONS	1410.22	1310.6	1509.84	1.08858e-05	3.20035e-05
REACTOME_NOTCH3_ACTIVATION_AND_TRANSMISSION_OF_SIGNAL_TO_THE_NUCLEUS	1410.1	1321.76	1498.44	9.68681e-07	3.31574e-06
KEGG_ACUTE_MYELOID_LEUKEMIA	1410.06	1316.78	1503.34	3.08762e-06	9.88429e-06
KEGG_ACUTE_MYELOID_LEUKEMIA.1	1410.06	1316.78	1503.34	3.08762e-06	9.88429e-06
PID_TRKR_PATHWAY	1410	1309.97	1510.03	1.19517e-05	3.4921e-05
PID_TRKR_PATHWAY.1	1410	1309.97	1510.03	1.19517e-05	3.4921e-05
BIDUS_METASTASIS_DN	1409.8	1308.63	1510.97	1.48878e-05	4.28695e-05
BECKER_TAMOXIFEN_RESISTANCE_DN	1409.24	1307.16	1511.32	1.8219e-05	5.16941e-05
KEGG_WNT_SIGNALING_PATHWAY	1408.91	1310.68	1507.14	9.32e-06	2.76909e-05
KEGG_WNT_SIGNALING_PATHWAY.1	1408.91	1310.68	1507.14	9.32e-06	2.76909e-05
GROSS_HYPOXIA_VIA_ELK3_ONLY_DN	1408.89	1320.72	1497.06	1.0428e-06	3.55497e-06
REACTOME_TOLL_LIKE_RECEPTOR_9_TLR9_CASCADE	1408.83	1306.92	1510.74	1.82655e-05	5.17676e-05
REACTOME_FBXL7_DOWN_REGULATES_AURKA_DURING_MITOTIC_ENTRY_AND_IN_EARLY_MITOSIS	1408.72	1307.09	1510.35	1.75441e-05	4.99478e-05
TURASHVILI_BREAST_NORMAL_DUCTAL_VS_LOBULAR_UP	1408.64	1324.27	1493.01	3.92239e-07	1.41565e-06
DASU_IL6_SIGNALING_UP	1408.64	1321.4	1495.88	8.43712e-07	2.91569e-06
MOROSETTI_FACIOSCAPULOHUMERAL_MUSCULAR_DISTROPHY_DN	1408.54	1278.35	1538.73	0.000651112	0.00139165
MULLIGHAN_MLL_SIGNATURE_1	1408.26	1269.21	1547.31	0.00137552	0.0027554
YAO_TEMPORAL_RESPONSE_TO_PROGESTERONE_CLUSTER_11	1408.25	1304.72	1511.78	2.50708e-05	6.96458e-05
HU_GENOTOXIN_ACTION_DIRECT_VS_INDIRECT_24HR	1408.19	1313.96	1502.42	4.45553e-06	1.39706e-05
BHATI_G2M_ARREST_BY_2METHOXYESTRADIOL_UP	1407.86	1306.26	1509.46	1.86299e-05	5.2682e-05
PID_ERBB2_ERBB3_PATHWAY	1407.84	1295.74	1519.94	9.22761e-05	0.000232628
PID_ERBB2_ERBB3_PATHWAY.1	1407.84	1295.74	1519.94	9.22761e-05	0.000232628
MEISSNER_BRAIN_HCP_WITH_H3K4ME3_AND_H3K27ME3	1407.79	1260.69	1554.89	0.00247125	0.00470189
KEGG_ARACHIDONIC_ACID_METABOLISM	1407.66	1271.24	1544.08	0.0011532	0.00234358
KEGG_ARACHIDONIC_ACID_METABOLISM.1	1407.66	1271.24	1544.08	0.0011532	0.00234358
YAUCH_HEDGEHOG_SIGNALING_PARACRINE_DN	1407.1	1289.19	1525.01	0.00019957	0.000472854
YAO_TEMPORAL_RESPONSE_TO_PROGESTERONE_CLUSTER_8	1406.52	1313.65	1499.39	3.85486e-06	1.21781e-05
REACTOME_ACTIVATION_OF_THE_PRE_REPLICATIVE_COMPLEX	1406.27	1295.82	1516.72	8.17032e-05	0.000208265
ZHU_SKIL_TARGETS_UP	1406.22	1320.07	1492.37	8.05598e-07	2.7974e-06
KEGG_INTESTINAL_IMMUNE_NETWORK_FOR_IGA_PRODUCTION	1406.18	1274.51	1537.85	0.000835563	0.00174375
KEGG_INTESTINAL_IMMUNE_NETWORK_FOR_IGA_PRODUCTION.1	1406.18	1274.51	1537.85	0.000835563	0.00174375
SCHEIDEREIT_IKK_INTERACTING_PROTEINS	1405.87	1317.32	1494.42	1.52416e-06	5.08254e-06
HAHTOLA_SEZARY_SYNDROM_UP	1405.57	1317.8	1493.34	1.29599e-06	4.37083e-06
REACTOME_CELL_CELL_COMMUNICATION	1404.19	1318.69	1489.69	8.30881e-07	2.87924e-06
KEGG_LINOLEIC_ACID_METABOLISM	1404.06	1299.63	1508.49	3.93523e-05	0.000105708
KEGG_LINOLEIC_ACID_METABOLISM.1	1404.06	1299.63	1508.49	3.93523e-05	0.000105708
KANG_DOXORUBICIN_RESISTANCE_UP	1403.74	1311.6	1495.88	4.19926e-06	1.31917e-05
PEDERSEN_TARGETS_OF_611CTF_ISOFORM_OF_ERBB2	1403.5	1309.65	1497.35	6.14113e-06	1.89148e-05
MIKKELSEN_MCV6_ICP_WITH_H3K27ME3	1403.23	1300.14	1506.32	3.38176e-05	9.18687e-05
CAFFAREL_RESPONSE_TO_THC_DN	1403.19	1305.16	1501.22	1.41897e-05	4.09059e-05
GINESTIER_BREAST_CANCER_ZNF217_AMPLIFIED_DN	1403.11	1312.98	1493.24	2.8447e-06	9.15314e-06
COLINA_TARGETS_OF_4EBP1_AND_4EBP2	1403.04	1331.16	1474.92	1.16328e-08	5.00878e-08
REACTOME_TRANSCRIPTIONAL_ACTIVATION_OF_MITOCHONDRIAL_BIOGENESIS	1402.94	1299.82	1506.06	3.46648e-05	9.39171e-05
YAO_TEMPORAL_RESPONSE_TO_PROGESTERONE_CLUSTER_2	1402.9	1305.32	1500.48	1.33762e-05	3.8738e-05
NAKAMURA_ADIPOGENESIS_LATE_UP	1402.83	1308	1497.66	7.92932e-06	2.39256e-05
IZADPANAH_STEM_CELL_ADIPOSE_VS_BONE_UP	1402.76	1315.22	1490.3	1.59892e-06	5.31777e-06
KHETCHOUMIAN_TRIM24_TARGETS_UP	1402.69	1307.92	1497.46	7.92695e-06	2.39256e-05
BACOLOD_RESISTANCE_TO_ALKYLATING_AGENTS_DN	1402.53	1313.25	1491.81	2.47176e-06	7.99911e-06
DORSAM_HOXA9_TARGETS_UP	1402.41	1293.32	1511.5	8.76546e-05	0.000222088
TURASHVILI_BREAST_LOBULAR_CARCINOMA_VS_DUCTAL_NORMAL_DN	1401.75	1315.01	1488.49	1.44613e-06	4.84476e-06
DIRMEIER_LMP1_RESPONSE_EARLY	1401.6	1321.42	1481.78	2.4372e-07	9.04885e-07
YAMASHITA_LIVER_CANCER_STEM_CELL_UP	1401.59	1313.34	1489.84	2.11667e-06	6.92553e-06
WEST_ADRENOCORTICAL_TUMOR_MARKERS	1401.23	1311.75	1490.71	2.91307e-06	9.36117e-06
DARWICHE_PAPILLOMA_RISK_HIGH_UP	1401.23	1321.56	1480.9	2.17293e-07	8.11548e-07
HOLLEMAN_VINCRISTINE_RESISTANCE_ALL_DN	1401.16	1325.24	1477.08	6.49468e-08	2.54834e-07
REACTOME_ONCOGENIC_MAPK_SIGNALING	1400.9	1296.92	1504.88	4.61122e-05	0.000122424
ROYLANCE_BREAST_CANCER_16Q_COPY_NUMBER	1400.68	1246.69	1554.67	0.00493598	0.00884408
TAKEDA_TARGETS_OF_NUP98_HOXA9_FUSION_10D	1400.64	1266.44	1534.84	0.00134815	0.00270382
REACTOME_ESTROGEN_DEPENDENT_NUCLEAR_EVENTS_DOWNSTREAM_OF_ESR_MEMBRANE_SIGNALING	1400.61	1302.06	1499.16	1.9128e-05	5.40298e-05
HEIDENBLAD_AMPLICON_8Q24	1400.41	1276.65	1524.17	0.000545434	0.00118232
REACTOME_SIGNALING_BY_NOTCH4	1400.4	1307.4	1493.4	6.72637e-06	2.05666e-05
PID_WNT_SIGNALING_PATHWAY	1400.3	1295.13	1505.47	5.76499e-05	0.000150998
PID_WNT_SIGNALING_PATHWAY.1	1400.3	1295.13	1505.47	5.76499e-05	0.000150998
PAPASPYRIDONOS_UNSTABLE_ATEROSCLEROTIC_PLAQUE_UP	1400.15	1311.43	1488.87	2.70104e-06	8.72405e-06
AMUNDSON_DNA_DAMAGE_RESPONSE_TP53	1400.05	1325	1475.1	5.47801e-08	2.15951e-07
REACTOME_RHO_GTPASE_CYCLE	1399.57	1315.91	1483.23	8.10289e-07	2.81175e-06
REACTOME_REGULATION_OF_PTEN_GENE_TRANSCRIPTION	1399.55	1290.82	1508.28	0.000101023	0.000253287
PEDERSEN_METASTASIS_BY_ERBB2_ISOFORM_3	1399.48	1305.73	1493.23	8.47456e-06	2.54035e-05
OUYANG_PROSTATE_CANCER_MARKERS	1399.07	1299.95	1498.19	2.38313e-05	6.6312e-05
REACTOME_DOWNREGULATION_OF_SMAD2_3.SMAD4_TRANSCRIPTIONAL_ACTIVITY	1398.74	1306.71	1490.77	6.35081e-06	1.95249e-05
KINSEY_TARGETS_OF_EWSR1_FLII_FUSION	1398.57	1293.3	1503.84	6.60909e-05	0.000171503
SIMBULAN_UV_RESPONSE_NORMAL_DN	1398.4	1296.72	1500.08	3.85004e-05	0.000103641
LANDIS_ERBB2_BREAST_TUMORS_324_DN	1398.29	1310.2	1486.38	2.76944e-06	8.92808e-06
GRAESSMANN_RESPONSE_TO_MC_AND_SERUM_DEPRIVATION_UP	1398.18	1314.88	1481.48	8.4508e-07	2.91842e-06
PID_IL2_PI3K_PATHWAY	1398.16	1298.28	1498.04	2.91241e-05	8.02424e-05
PID_IL2_PI3K_PATHWAY.1	1398.16	1298.28	1498.04	2.91241e-05	8.02424e-05
REACTOME_NOTCH1_INTRACELLULAR_DOMAIN_REGULATES_TRANSCRIPTION	1397.58	1305.89	1489.27	6.54396e-06	2.00453e-05
REACTOME_EPH_EPHRIN_MEDIATED_REPULSION_OF_CELLS	1397.44	1312.92	1481.96	1.2534e-06	4.23001e-06
BLALOCK_ALZHEIMERS_DISEASE_INCIPIENT	1397.42	1275.52	1519.32	0.000534657	0.00116346
REACTOME_RESPIRATORY_ELECTRON_TRANSPORT	1397.4	1286.46	1508.34	0.000155682	0.000374498
FERRANDO_T_ALL_WITH_MLL_ENL_FUSION_UP	1396.92	1309.29	1484.55	2.82771e-06	9.10429e-06
MAINA_VHL_TARGETS_DN	1396.88	1292.29	1501.47	6.73672e-05	0.000174574
REACTOME_TRANSCRIPTIONAL_REGULATION_BY_THE_AP_2_TFAP2_FAMILY_OF_TRANSCRIPTION_FACTORS	1396.68	1303.89	1489.47	8.85899e-06	2.64458e-05
REACTOME_RECEPTOR_TYPE_TYROSINE_PROTEIN_PHOSPHATASES	1396.64	1291.24	1502.04	7.71437e-05	0.000197843
PID_PTP1B_PATHWAY	1396.58	1286.34	1506.82	0.000150156	0.00036259
PID_PTP1B_PATHWAY.1	1396.58	1286.34	1506.82	0.000150156	0.00036259
REACTOME_REGULATION_OF_IFNG_SIGNALING	1396.53	1303.07	1489.99	1.02691e-05	3.02966e-05
VANTVEER_BREAST_CANCER_ESR1_DN	1396.25	1312.83	1479.67	1.0621e-06	3.61588e-06
GARGALOVIC_RESPONSE_TO_OXIDIZED_PHOSPHOLIPIDS_CYAN_UP	1396.22	1291.36	1501.08	7.34817e-05	0.000189221
JIANG_AGING_HYPOTHALAMUS_UP	1396	1299.82	1492.18	1.80045e-05	5.11142e-05
REACTOME_CELL_DEATH_SIGNALLING_VIA_NRAGE_NRIF_AND_NADE	1395.9	1303.6	1488.2	8.57633e-06	2.56628e-05
BOYLAN_MULTIPLE_MYELOMA_C_CLUSTER	1395.79	1289.22	1502.36	9.66003e-05	0.00024268
BOGNI_TREATMENT_RELATED_MYELOID_LEUKEMIA_DN	1395.75	1309.8	1481.7	2.11513e-06	6.92498e-06
BIOCARTA_P53_PATHWAY	1395.66	1306.83	1484.49	4.18256e-06	1.31474e-05
BIOCARTA_P53_PATHWAY.1	1395.66	1306.83	1484.49	4.18256e-06	1.31474e-05
WANG_BARRETTS_ESOPHAGUS	1395.64	1268.53	1522.75	0.000955835	0.00196875
SPIELMAN_LYMPHOBLAST_EUROPEAN_VS_ASIAN	1395.62	1297.05	1494.19	2.83242e-05	7.82953e-05
REACTOME_CELL_CYCLE	1395.58	1312.3	1478.86	1.09485e-06	3.72485e-06
REACTOME_ROLE_OF_PHOSPHOLIPIDS_IN_PHAGOCYTOSIS	1395.34	1285.63	1505.05	0.000151951	0.000366048
BROWNE_HCMV_INFECTION_20HR_UP	1394.86	1296.48	1493.24	2.90616e-05	8.01638e-05
WANG_TARGETS_OF_MLL_CBP_FUSION_DN	1394.65	1289.46	1499.84	8.59369e-05	0.000218447
PID_BETA_CATENIN_NUC_PATHWAY	1394.59	1300.03	1489.15	1.49251e-05	4.29278e-05
PID_BETA_CATENIN_NUC_PATHWAY.1	1394.59	1300.03	1489.15	1.49251e-05	4.29278e-05
GAZDA_DIAMOND_BLACKFAN_ANEMIA_PROGENITOR_UP	1394.5	1295.92	1493.08	3.09211e-05	8.48688e-05
TANG_SENESCENCE_TP53_TARGETS_DN	1394.31	1264.19	1524.43	0.0013189	0.00265148
CHEN_PDGF_TARGETS	1394.26	1303.28	1485.24	7.54457e-06	2.28467e-05
CHANG_IMMORTALIZED_BY_HPV31	1394.2	1261.27	1527.13	0.00165558	0.00327095
IKEDA_MIR133_TARGETS_UP	1394.1	1309.43	1478.77	1.81129e-06	5.99248e-06
REACTOME_TRANSLESION_SYNTHESIS_BY_Y_FAMILY_DNA_POLYMERASES_BYPASSES_LESIONS_ON_DNA_TEMPLATE	1393.86	1289.84	1497.88	7.66814e-05	0.000196757
HAN_SATB1_TARGETS	1393.8	1256.15	1531.45	0.00238472	0.00455792
MIKKELSEN_IPS_ICP_WITH_H3K4ME3_AND_H327ME3	1393.79	1248.56	1539.02	0.003906	0.00718236
ZHANG_RESPONSE_TO_CANTHARIDIN_UP	1393.56	1299.27	1487.85	1.54528e-05	4.43443e-05
XU_HGF_SIGNALING_NOT_VIA_AKT1_48HR_DN	1393.54	1289.9	1497.18	7.41628e-05	0.000190683
MARTINEZ_RESPONSE_TO_TRABECTEDIN_UP	1392.74	1292.59	1492.89	4.58568e-05	0.000121897
HONMA_DOCETAXEL_RESISTANCE	1392.38	1297.29	1487.47	1.97453e-05	5.56489e-05
RODWELL_AGING_KIDNEY_NO_BLOOD_UP	1392.13	1312.96	1471.3	5.01562e-07	1.78719e-06
TURASHVILI_BREAST_DUCTAL_CARCINOMA_VS_DUCTAL_NORMAL_DN	1390.98	1311.1	1470.86	6.95602e-07	2.43557e-06
KYNG_ENVIRONMENTAL_STRESS_RESPONSE_UP	1390.95	1277.7	1504.2	0.000308629	0.000703756
PID_IGF1_PATHWAY	1390.94	1278.54	1503.34	0.000279766	0.000642298
PID_IGF1_PATHWAY.1	1390.94	1278.54	1503.34	0.000279766	0.000642298
REACTOME_C_TYPE_LECTIN_RECEPTORS_CLRS	1390.51	1294.82	1486.2	2.56215e-05	7.10971e-05
LASTOWSKA_NEUROBLASTOMA_COPY_NUMBER_UP	1390.49	1284.95	1496.03	0.000120281	0.000296556
BIOCARTA_NTHI_PATHWAY	1390.07	1293.63	1486.51	3.02611e-05	8.31027e-05
BIOCARTA_NTHI_PATHWAY.1	1390.07	1293.63	1486.51	3.02611e-05	8.31027e-05
REACTOME_DUAL_INCISION_IN_TC_NER	1390.02	1297.07	1482.97	1.60752e-05	4.60517e-05
KYNG_DNA_DAMAGE_BY_GAMMA_AND_UV_RADIATION	1389.9	1296.3	1483.5	1.83745e-05	5.20473e-05
CAIRO_LIVER_DEVELOPMENT_UP	1389.51	1299.7	1479.32	8.97001e-06	2.67614e-05
GUILLAUMOND_KLF10_TARGETS	1389.42	1292.8	1486.04	3.28509e-05	8.94354e-05
REACTOME_MYD88_CASCADE_INITIATED_ON_PLASMA_MEMBRANE	1389.25	1287.29	1491.21	7.84799e-05	0.000200812
ZHENG_IL22_SIGNALING	1388.97	1270.72	1507.22	0.00059456	0.00128055
GRANDVAUX_IRF3_TARGETS_UP	1388.84	1285.87	1491.81	9.38105e-05	0.000236378
BERENJENO_TRANSFORMED_BY_RHOA	1388.77	1281.19	1496.35	0.000177346	0.000423982
REACTOME_ASSEMBLY_OF_THE_PRE_REPLICATIVE_COMPLEX	1388.65	1280.86	1496.44	0.00018363	0.000438174
REACTOME_RNA_POLYMERASE_II_PRE_TRANSCRIPTION_EVENTS	1388.44	1283.98	1492.9	0.000119219	0.00029408
PETROVA_PROX1_TARGETS	1388.07	1288.63	1487.51	5.80465e-05	0.000151958
REACTOME_RESPIRATORY_ELECTRON_TRANSPORT_ATP_SYNTHESIS_BY_CHEMIOSMOTIC_COUPLING_AND_HEAT_PRODUCTION_BY_UNCOUPLING_PROTEINS	1387.95	1275.73	1500.17	0.000329546	0.00074711
SENESE_HDAC1_AND_HDAC2_TARGETS_UP	1387.71	1292.6	1482.82	2.89257e-05	7.99141e-05
REACTOME_POTASSIUM_CHANNELS	1387.16	1277.98	1496.34	0.000241036	0.000561081
SHEPARD_BMYB_MORPHOLINO_UP	1387.02	1279.21	1494.83	0.00020503	0.000484652
WELCSH_BRCA1_TARGETS	1386.83	1251.37	1522.29	0.00279431	0.00525705
HALMOS_CEBPA_TARGETS_UP	1386.81	1278.66	1494.96	0.00021704	0.000509694
INGA_TP53_TARGETS	1386.4	1294.6	1478.2	1.74707e-05	4.97669e-05
KRIGE_AMINO_ACID_DEPRIVATION	1386.26	1294.13	1478.39	1.88424e-05	5.3253e-05
LI_CISPLATIN_RESISTANCE	1385.92	1272.87	1498.97	0.000409487	0.000915986
REACTOME_ENERGY_DEPENDENT_REGULATION_OF_MTOR_BY_LKB1_AMPK	1385.82	1291.09	1480.55	3.14481e-05	8.61278e-05
REACTOME_NEURONAL_SYSTEM	1385.7	1258.95	1512.45	0.00153125	0.00303721
REACTOME_REGULATION_OF_CHOLESTEROL_BIOSYNTHESIS_BY_SREBP_SREBF	1385.63	1285.57	1485.69	7.6569e-05	0.000196569
RIZ_ERYTHROID_DIFFERENTIATION_CCNE1	1385.21	1289.27	1481.15	4.06995e-05	0.000108921
REACTOME_SIGNALING_BY_LIGAND_RESPONSIVE_EGFR_VARIANTS_IN_CANCER	1385.08	1297.08	1473.08	9.10512e-06	2.71004e-05
TSENG_IRS1_TARGETS	1385.07	1260.25	1509.89	0.00134653	0.00270163
REACTOME_PYRUVATE_METABOLISM_AND_CITRIC_ACID_TCA_CYCLE	1384.99	1278.07	1491.91	0.000209066	0.000493266
WANG_METHYLATED_IN_BREAST_CANCER	1384.97	1293.26	1476.68	1.93948e-05	5.46915e-05
MUNSHI_MULTIPLE_MYELOMA_UP	1384.89	1283.76	1486.02	9.49332e-05	0.000238849
BREDEMEYER_RAG_SIGNALING_VIA_ATM_NOT_VIA_NFKB_DN	1384.3	1287.49	1481.11	5.05153e-05	0.00013321
PID_P38_MKK3_6PATHWAY	1384.28	1295.27	1473.29	1.20532e-05	3.51284e-05
PID_P38_MKK3_6PATHWAY.1	1384.28	1295.27	1473.29	1.20532e-05	3.51284e-05
BIOCARTA_TFF_PATHWAY	1384.07	1278.74	1489.4	0.00018076	0.000431734
BIOCARTA_TFF_PATHWAY.1	1384.07	1278.74	1489.4	0.00018076	0.000431734
MAYBURD_RESPONSE_TO_L663536_DN	1383.94	1287.19	1480.69	5.14594e-05	0.000135558
KYNG_ENVIRONMENTAL_STRESS_RESPONSE	1383.9	1265.41	1502.39	0.000808312	0.0016946
POMEROY_MEDULLOBLASTOMA_PROGNOSIS_DN	1383.74	1295.31	1472.17	1.12165e-05	3.29374e-05
RICKMAN_HEAD_AND_NECK_CANCER_E	1383.48	1270.94	1496.02	0.000448323	0.000993601
PID_INTEGRIN_A4B1_PATHWAY	1383.04	1289.05	1477.03	3.45012e-05	9.35747e-05
PID_INTEGRIN_A4B1_PATHWAY.1	1383.04	1289.05	1477.03	3.45012e-05	9.35747e-05
LEE_NAIVE_T_LYMPHOCYTE	1382.83	1285.5	1480.16	6.15415e-05	0.000160607
PETRETTO_CARDIAC_HYPERTROPHY	1382.71	1296.63	1468.79	7.46049e-06	2.26057e-05
WANG_CLIM2_TARGETS	1382.69	1262.02	1503.36	0.00105852	0.00216425
PEDRIOLI_MIR31_TARGETS	1382.42	1276.49	1488.35	0.00021826	0.000511846
VERNELL_RETINOBLASTOMA_PATHWAY	1382.34	1262.42	1502.26	0.00100682	0.00206862
REICHERT_MITOSIS_LIN9_TARGETS	1382.27	1263	1501.54	0.000951772	0.00196191
REACTOME_ER_TO_GOLGI_ANTEROGRADE_TRANSPORT	1382.07	1276.38	1487.76	0.000216532	0.00050874
BOYLAN_MULTIPLE_MYELOMA_C	1381.91	1265.49	1498.33	0.000737384	0.00155756
GRAHAM_NORMAL_QUIESCENT_VS_NORMAL_DIVIDING_UP	1381.71	1287.53	1475.89	3.97032e-05	0.000106481
BYSTROEM_CORRELATED_WITH_IL5_DN	1381.65	1290.72	1472.58	2.21109e-05	6.17634e-05
REACTOME_TOLL_LIKE_RECEPTOR_TLR1.TLR2_CASCADE	1381.24	1277.65	1484.83	0.000173697	0.000415456
HANN_RESISTANCE_TO_BCL2_INHIBITOR	1380.99	1264.5	1497.48	0.000782291	0.00164415
REACTOME_E3_UBIQUITIN_LIGASES_UBIQUITINATE_TARGET_PROTEINS	1380.65	1284.77	1476.53	5.75074e-05	0.000150781
CERIBELLI_GENES_INACTIVE_AND_BOUND_BY_NFY	1380.62	1242.58	1518.66	0.0043379	0.00789592
GAZDA_DIAMOND_BLACKFAN_ANEMIA_MYELOID	1380.35	1251.19	1509.51	0.00239625	0.00457128
BOQUEST_STEM_CELL_DN	1380.16	1299.4	1460.92	2.70269e-06	8.72405e-06
REACTOME_NOD1_2_SIGNALING_PATHWAY	1379.97	1283.13	1476.81	7.08311e-05	0.000183048
MEISSNER_ES_ICP_WITH_H3K4ME3	1379.77	1292.44	1467.1	1.2736e-05	3.69687e-05
ZHONG_SECRETOME_OF_LUNG_CANCER_AND_FIBROBLAST	1379.68	1298.99	1460.37	2.78935e-06	8.98651e-06
PID_NFKAPPAB_CANONICAL_PATHWAY	1379.66	1280.36	1478.96	0.000105835	0.000264693
PID_NFKAPPAB_CANONICAL_PATHWAY.1	1379.66	1280.36	1478.96	0.000105835	0.000264693
UROSEVIC_RESPONSE_TO_IMIQUIMOD	1379.11	1264.29	1493.93	0.000737051	0.00155751
REACTOME_CELLULAR_RESPONSE_TO_HYPOXIA	1378.83	1275.08	1482.58	0.000209256	0.000493268
GRAESSMANN_APOPTOSIS_BY_SERUM_DEPRIVATION_DN	1378.68	1279.55	1477.81	0.000110907	0.000275736
ZHONG_RESPONSE_TO_AZACITIDINE_AND_TSA_UP	1378.55	1289.37	1467.73	2.05701e-05	5.77541e-05
RICKMAN_METASTASIS_DN	1378.11	1286.66	1469.56	3.27648e-05	8.92974e-05
KEGG_RENAL_CELL_CARCINOMA	1377.65	1257.4	1497.9	0.00133337	0.00267789
KEGG_RENAL_CELL_CARCINOMA.1	1377.65	1257.4	1497.9	0.00133337	0.00267789
BROWNE_HCMV_INFECTION_16HR_UP	1377.49	1279.27	1475.71	0.000105613	0.000264398
CUI_GLUCOSE_DEPRIVATION	1377.4	1284.26	1470.54	4.68465e-05	0.00012412
REACTOME_FORMATION_OF_TC_NER_PRE_INCISION_COMPLEX	1377.35	1284.33	1470.37	4.61335e-05	0.000122424
REACTOME_RNA_POLYMERASE_I_TRANSCRIPTION_INITIATION	1377.09	1274.88	1479.3	0.000191908	0.000455984
MEISSNER_NPC_HCP_WITH_H3_UNMETHYLATED	1377.08	1264.12	1490.04	0.000685846	0.00145769
SCHAEFFER_PROSTATE_DEVELOPMENT_12HR_UP	1377.04	1292.81	1461.27	8.38574e-06	2.51972e-05
HUMMEL_BURKITTS_LYMPHOMA_DN	1376.62	1274.75	1478.49	0.000189386	0.000450417
REACTOME_GROWTH_HORMONE_RECEPTOR_SIGNALING	1376.34	1278.13	1474.55	0.000114854	0.000284259
MCBRYAN_PUBERTAL_BREAST_3_4WK_DN	1376.19	1285.17	1467.21	3.55294e-05	9.61564e-05
KEGG_VALINE_LEUCINE_AND_ISOLEUCINE_DEGRADATION	1375.14	1268.33	1481.95	0.00039085	0.000877801
KEGG_VALINE_LEUCINE_AND_ISOLEUCINE_DEGRADATION.1	1375.14	1268.33	1481.95	0.00039085	0.000877801
MORI_SMALL_PRE_BII_LYMPHOCYTE	1374.99	1250.56	1499.42	0.00216395	0.00417072
KAUFFMANN_DNA_REPLICATION_GENES	1374.95	1281.05	1468.85	6.48548e-05	0.000168642
KYNG_ENVIRONMENTAL_STRESS_RESPONSE_NOT_BY_4NQO_IN_WS	1374.78	1270.74	1478.82	0.000285152	0.000653517
REACTOME_SIGNALING_BY_NOTCH3	1374.77	1278.62	1470.92	9.43776e-05	0.00023757
TOOKER_GEMCITABINE_RESISTANCE_UP	1374.65	1273.42	1475.88	0.000199183	0.000472158
PID_IL2_1PATHWAY	1374.63	1266.64	1482.62	0.000463342	0.00102239
PID_IL2_1PATHWAY.1	1374.63	1266.64	1482.62	0.000463342	0.00102239
REACTOME_PROTEIN_UBIQUITINATION	1374.04	1277.09	1470.99	0.000112629	0.000279281
HUMMERICH_SKIN_CANCER_PROGRESSION_UP	1373.97	1280.58	1467.36	6.43372e-05	0.000167383
CADWELL_ATG16L1_TARGETS	1373.93	1271.2	1476.66	0.000255343	0.000593289
RICKMAN_HEAD_AND_NECK_CANCER_B	1373.8	1266.15	1481.45	0.000469257	0.00103409
BIOCARTA_FAS_PATHWAY	1373.7	1275.34	1472.06	0.00014236	0.000346084
BIOCARTA_FAS_PATHWAY.1	1373.7	1275.34	1472.06	0.00014236	0.000346084
MCCABE_HOXC6_TARGETS_CANCER_DN	1372.89	1263.92	1481.86	0.000576156	0.00124464
REACTOME_ANTIGEN_ACTIVATES_B_CELL_RECEPTOR_BCR_LEADING_TO_GENERATION_OF_SECOND_MESSENGERS	1372.73	1266.42	1479.04	0.000429656	0.000955591
GAL_LEUKEMIC_STEM_CELL_UP	1372.62	1278.6	1466.64	7.92865e-05	0.000202617
BILBAN_B_CLL_LPL_DN	1372.5	1271.03	1473.97	0.000238711	0.000556697
REACTOME_IRE1ALPHA_ACTIVATES_CHAPERONES	1372.23	1276.42	1468.04	0.000108464	0.000270596
HAHTOLA_MYCOSIS_FUNGOIDES_CD4_UP	1372.2	1292.72	1451.68	4.39943e-06	1.38033e-05
REACTOME_NOTCH2_ACTIVATION_AND_TRANSMISSION_OF_SIGNAL_TO_THE_NUCLEUS	1371.97	1275.47	1468.47	0.000122773	0.000301964
REACTOME_BRANCHED_CHAIN_AMINO_ACID_CATABOLISM	1371.86	1274.65	1469.07	0.000137685	0.00033569
REACTOME_TRANSCRIPTIONAL_REGULATION_BY_E2F6	1371.61	1269.71	1473.51	0.00026855	0.000621135
GROSS_HYPOXIA_VIA_ELK3	1371.37	1243.14	1499.6	0.00341651	0.00633543
REACTOME_BUDDING_AND_MATURATION_OF_HIV_VIRION	1371.32	1272.36	1470.28	0.000184182	0.000439283
SHIPP_DLBCL_CURED_VS_FATAL_DN	1371.26	1271.18	1471.34	0.000215793	0.000507239
RODRIGUES_NTN1_TARGETS_DN	1370.84	1279.03	1462.65	6.33659e-05	0.000164941
TERAMOTO_OPN_TARGETS_CLUSTER_7	1370.18	1284.17	1456.19	2.29756e-05	6.40371e-05
GRUETZMANN_PANCREATIC_CANCER	1370.08	1247.69	1492.47	0.002353	0.0045041
REACTOME_PEROXISOMAL_PROTEIN_IMPORT	1369.56	1271.21	1467.91	0.000191869	0.000455984
ACEVEDO_METHYLATED_IN_LIVER_CANCER_DN	1369.5	1270.74	1468.26	0.000204002	0.000482448
PID_NFAT_3PATHWAY	1369.46	1266.01	1472.91	0.000377411	0.000849891
PID_NFAT_3PATHWAY.1	1369.46	1266.01	1472.91	0.000377411	0.000849891
JOSEPH_RESPONSE_TO_SODIUM_BUTYRATE_UP	1368.71	1256.33	1481.09	0.0010519	0.00215247
MATTIOLI_MULTIPLE_MYELOMA_WITH_14Q32_TRANSLOCATIONS	1368.6	1288.6	1448.6	7.18128e-06	2.1812e-05
SESTO_RESPONSE_TO_UV_C7	1368.56	1274.65	1462.47	0.000106917	0.000266868
REACTOME_TRANSCRIPTION_COUPLED_NUCLEOTIDE_EXCISION_REPAIR_TC_NER	1368.49	1267.47	1469.51	0.000296282	0.000676871
BASSO_CD40_SIGNALING_UP	1368.3	1283.03	1453.57	2.34277e-05	6.5261e-05
HOLLEMAN_VINCRISTINE_RESISTANCE_ALL_UP	1368.04	1274.08	1462	0.000112186	0.000278778
MA_MYELOID_DIFFERENTIATION_DN	1367.56	1259.38	1475.74	0.000732344	0.00154886
MASSARWEH_TAMOXIFEN_RESISTANCE_DN	1367.31	1275.3	1459.32	8.68832e-05	0.000220466
ZWANG_CLASS_2_TRANSIENTLY_INDUCED_BY_EGF	1367.02	1266.85	1467.19	0.000293761	0.000672025
KEGG_RNA_DEGRADATION	1367	1267.7	1466.3	0.000261985	0.000607883
KEGG_RNA_DEGRADATION.1	1367	1267.7	1466.3	0.000261985	0.000607883
ROSS_AML_WITH_MLL_FUSIONS	1366.93	1271.63	1462.23	0.000149576	0.000361535
BIOCARTA_BCELLSURVIVAL_PATHWAY	1366.84	1253.82	1479.86	0.00124441	0.00251576
BIOCARTA_BCELLSURVIVAL_PATHWAY.1	1366.84	1253.82	1479.86	0.00124441	0.00251576
DUTTA_APOPTOSIS_VIA_NFKB	1366.75	1272.25	1461.25	0.000134529	0.00032879
NATSUME_RESPONSE_TO_INTERFERON_BETA_UP	1366.67	1274.74	1458.6	9.0184e-05	0.000228152
BILANGES_SERUM_RESPONSE_TRANSLATION	1366.3	1268.94	1463.66	0.000211204	0.000497148
CHIARADONNA_NEOPLASTIC_TRANSFORMATION_KRAS_CDC25_DN	1365.68	1275.07	1456.29	7.85236e-05	0.000200812
SHAFFER_IRF4_TARGETS_IN_PLASMA_CELL_VS_MATURE_B_LYMPHOCYTE	1365.35	1263.23	1467.47	0.000420756	0.000938281
REACTOME_TOLL_LIKE_RECEPTOR_4_TLR4_CASCADE	1365.2	1264.5	1465.9	0.000356171	0.000803721
SWEET_KRAS_TARGETS_UP	1365.14	1274.43	1455.85	8.33554e-05	0.000212369
MARTORIATI_MDM4_TARGETS_NEUROEPITHELIUM	1365.04	1283.68	1446.4	1.38851e-05	4.01195e-05
PID_AR_TF_PATHWAY	1364.94	1266.63	1463.25	0.000265412	0.000614702
PID_AR_TF_PATHWAY.1	1364.94	1266.63	1463.25	0.000265412	0.000614702
BOYAULT_LIVER_CANCER_SUBCLASS_G12_UP	1364.75	1253.61	1475.89	0.00117112	0.00237809
GALLUZZI_PERMEABILIZE_MITOCHONDRIA	1364.64	1269.01	1460.27	0.000186344	0.000443601
HOEGERKORP_CD44_TARGETS_DIRECT	1364.35	1259.99	1468.71	0.000585993	0.00126426
PEREZ_TP53_TARGETS	1364.05	1280.62	1447.48	2.37339e-05	6.60774e-05
HENDRICKS_SMARCA4_TARGETS_DN	1363.91	1262.89	1464.93	0.000404769	0.00090664
RASHI_NFKB1_TARGETS	1363.7	1271.55	1455.85	0.000118101	0.00029161
HOSHIDA_LIVER_CANCER_LATE_RECURRENCE_UP	1363.33	1267.19	1459.47	0.000220834	0.00051692
LIM_MAMMARY_LUMINAL_PROGENITOR	1363.22	1280.35	1446.09	2.2813e-05	6.3619e-05
AIYAR_COBRA1_TARGETS_UP	1362.72	1267.97	1457.47	0.000189054	0.000449839
LINDGREN_BLADDER_CANCER_CLUSTER_1_DN	1362.33	1280.45	1444.21	2.01469e-05	5.6654e-05
BERNARD_PPAPDC1B_TARGETS_DN	1362.14	1266.34	1457.94	0.000229628	0.000536756
RIZKI_TUMOR_INVASIVENESS_3D_DN	1361.99	1272.99	1450.99	8.07794e-05	0.000206223
POOLA_INVASIVE_BREAST_CANCER_UP	1361.93	1262.13	1461.73	0.000397465	0.000891071
KEGG_MELANOGENESIS	1361.59	1234.68	1488.5	0.00490069	0.00878396
KEGG_MELANOGENESIS.1	1361.59	1234.68	1488.5	0.00490069	0.00878396
JI_RESPONSE_TO_FSH	1361.46	1236.73	1486.19	0.0042536	0.00775928
CHICAS_RB1_TARGETS_CONFLUENT	1361.22	1286.17	1436.27	4.46274e-06	1.39845e-05
REACTOME_M_PHASE	1360.7	1268.84	1452.56	0.000142695	0.000346732
DASU_IL6_SIGNALING_SCAR	1360.69	1235.25	1486.13	0.00462955	0.00836637
SOTIRIOU_BREAST_CANCER_GRADE_1_VS_3_DN	1359.95	1247.93	1471.97	0.00167171	0.00330047
CHANGOLKAR_H2AFY_TARGETS_UP	1359.87	1253.92	1465.82	0.000925177	0.00191128
WANG_CISPLATIN_RESPONSE_AND_XPC	1359.81	1235.84	1483.78	0.00435912	0.00792595
REACTOME_MITOTIC_G1_G1_S_PHASES	1359.69	1262.12	1457.26	0.000348245	0.000786671
RASHI_RESPONSE_TO_IONIZING_RADIATION_3	1359.68	1251.8	1467.56	0.00114187	0.00232588
DELASERNA_MYOD_TARGETS	1359.68	1237.99	1481.37	0.00372974	0.00687832
MORI_EMU_MYC_LYMPHOMA_BY_ONSET_TIME	1359.65	1244.15	1475.15	0.00230214	0.00441682
REACTOME_SPHINGOLIPID_DE_NOVO_BIOSYNTHESIS	1359.57	1255.33	1463.81	0.000783785	0.00164592
LUCAS_HNF4A_TARGETS_UP	1359.41	1259.77	1459.05	0.000462679	0.00102183
DUTERTRE_ESTRADIOL_RESPONSE_6HR	1359.36	1239.08	1479.64	0.00341541	0.00633543
FARMER_BREAST_CANCER_CLUSTER_6	1359.34	1251.5	1467.18	0.00116022	0.00235691
REACTOME_REGULATION_OF_RUNX2_EXPRESSION_AND_ACTIVITY	1358.91	1251.78	1466.04	0.00110789	0.00226062
REACTOME_ESTROGEN_DEPENDENT_GENE_EXPRESSION	1358.79	1258.16	1459.42	0.000544343	0.00118046
PID_P38_ALPHA_BETA_DOWNSTREAM_PATHWAY	1358.7	1247.32	1470.08	0.0016905	0.00333341
PID_P38_ALPHA_BETA_DOWNSTREAM_PATHWAY.1	1358.7	1247.32	1470.08	0.0016905	0.00333341
REACTOME_PYRUVATE_METABOLISM	1358.62	1256.17	1461.07	0.000680688	0.00144873
SMID_BREAST_CANCER_LUMINAL_B_UP	1358.58	1274.15	1443.01	4.73815e-05	0.00012534
JOHANSSON_GLIOMAGENESIS_BY_PDGFB_UP	1358.19	1265.9	1450.48	0.000185046	0.000440928
REACTOME_TRANSPORT_TO_THE_GOLGI_AND_SUBSEQUENT_MODIFICATION	1358.18	1254.57	1461.79	0.000797726	0.0016731
KEGG_PYRUVATE_METABOLISM	1358.15	1252.35	1463.95	0.00101158	0.00207586
KEGG_PYRUVATE_METABOLISM.1	1358.15	1252.35	1463.95	0.00101158	0.00207586
SPIRA_SMOKERS_LUNG_CANCER_UP	1357.36	1262.93	1451.79	0.000268977	0.000621817
ELVIDGE_HIF1A_TARGETS_UP	1357.28	1262.22	1452.34	0.000295103	0.000674789
RUTELLA_RESPONSE_TO_HGF_VS_CSF2RB_AND_IL4_UP	1357.27	1282.17	1432.37	6.90099e-06	2.1075e-05
MARSON_FOXP3_TARGETS_DN	1357.22	1261.86	1452.58	0.000308748	0.000703756
MISHRA_CARCINOMA_ASSOCIATED_FIBROBLAST	1357.16	1237.03	1477.29	0.00376466	0.00693766
GENTILE_UV_RESPONSE_CLUSTER_D5	1357.04	1271.92	1442.16	6.17495e-05	0.000161066
AKL_HTLV1_INFECTION_UP	1356.97	1246.28	1467.66	0.00175009	0.00344015
PETROVA_ENDOTHELIUM_LYMPHATIC_VS_BLOOD_DN	1356.91	1273.32	1440.5	4.68164e-05	0.000124105
MARTINEZ_TP53_TARGETS	1356.91	1236.06	1477.76	0.0040177	0.00736896
MCCLUNG_DELTA_FOSB_TARGETS_8WK	1356.83	1241.66	1472	0.00260088	0.00493387
BIOCARTA_DEATH_PATHWAY	1356.83	1266.26	1447.4	0.000158154	0.0003799
BIOCARTA_DEATH_PATHWAY.1	1356.83	1266.26	1447.4	0.000158154	0.0003799
GNATENKO_PLATELET_SIGNATURE	1356.63	1267.22	1446.04	0.000133601	0.00032684
REACTOME_NEGATIVE_REGULATION_OF_MET_ACTIVITY	1356.6	1277.7	1435.5	1.82533e-05	5.1762e-05
IVANOVA_HEMATOPOIESIS_STEM_CELL_LONG_TERM	1356.42	1261.2	1451.64	0.000321269	0.000730315
KEGG_PROPANOATE_METABOLISM	1356.32	1241.48	1471.16	0.00260197	0.00493387
KEGG_PROPANOATE_METABOLISM.1	1356.32	1241.48	1471.16	0.00260197	0.00493387
REACTOME_HEDGEHOG_ON_STATE	1356.15	1259.58	1452.72	0.000391981	0.00087995
ZHAN_MULTIPLE_MYELOMA_CD1_AND_CD2_UP	1356.07	1258.19	1453.95	0.000466248	0.00102836
DER_IFN_GAMMA_RESPONSE_UP	1355.99	1269	1442.98	9.42034e-05	0.000237249
IVANOVA_HEMATOPOIESIS_INTERMEDIATE_PROGENITOR	1355.21	1257.77	1452.65	0.000468325	0.00103249
YORDY_RECIPROCAL_REGULATION_BY_ETS1_AND_SP100_UP	1355	1255.28	1454.72	0.000628458	0.0013478
NAKAMURA_ADIPOGENESIS_EARLY_UP	1354.92	1258.95	1450.89	0.000395143	0.000886259
WIERENGA_STAT5A_TARGETS_GROUP1	1354.92	1255.03	1454.81	0.000644339	0.00137951
REACTOME_EXTRACELLULAR_MATRIX_ORGANIZATION	1354.88	1248.82	1460.94	0.00126715	0.00255662
LE_EGR2_TARGETS_DN	1354.52	1253.93	1455.11	0.000718493	0.00152148
MANALO_HYPOXIA_DN	1354.19	1267.97	1440.41	9.60083e-05	0.000241313
BIOCARTA_WNT_PATHWAY	1353.88	1261.16	1446.6	0.000273528	0.000630892
BIOCARTA_WNT_PATHWAY.1	1353.88	1261.16	1446.6	0.000273528	0.000630892
VANTVEER_BREAST_CANCER_BRCA1_UP	1353.61	1257.14	1450.08	0.00046264	0.00102183
ZHOU_INFLAMMATORY_RESPONSE_LIVE_UP	1353.52	1281.94	1425.1	4.07397e-06	1.28381e-05
BROWNE_HCMV_INFECTION_14HR_UP	1353.43	1257.48	1449.38	0.000438578	0.000974574
GENTILE_UV_RESPONSE_CLUSTER_D1	1353.31	1251.52	1455.1	0.000889909	0.00184571
FERRARI_RESPONSE_TO_FENRETINIDE_UP	1353.23	1262.42	1444.04	0.000217149	0.000509715
BIOCARTA_MCALPAIN_PATHWAY	1353.17	1260.72	1445.62	0.000277596	0.000639396
BIOCARTA_MCALPAIN_PATHWAY.1	1353.17	1260.72	1445.62	0.000277596	0.000639396
YANG_BREAST_CANCER_ESR1_LASER_UP	1353.05	1237.36	1468.74	0.00330577	0.00613911
MORI_MATURE_B_LYMPHOCYTE_DN	1352.65	1258.68	1446.62	0.000356271	0.000803721
CHAUHAN_RESPONSE_TO_METHOXYESTRADIOL	1352.42	1237.87	1466.97	0.00312038	0.00582055
LEE_LIVER_CANCER_E2F1_UP	1352.32	1255.93	1448.71	0.000501181	0.0010982
LENAOUR_DENDRITIC_CELL_MATURATION_UP	1352.28	1259.77	1444.79	0.00029914	0.000682781
BERENJENO_ROCK_SIGNALING_NOT_VIA_RHOA	1352.25	1248.45	1456.05	0.00118094	0.00239705
JAIN_NFKB_SIGNALING	1352.01	1244.11	1459.91	0.00179524	0.00352066
FAELT_B_CLL_WITH_VH_REARRANGEMENTS_UP	1351.75	1250.3	1453.2	0.000947054	0.00195298
CLIMENT_BREAST_CANCER_COPY_NUMBER_UP	1351.54	1269.19	1433.89	5.98919e-05	0.000156464
PANGAS_TUMOR_SUPPRESSION_BY_SMAD1_AND_SMAD5_UP	1351.47	1264.84	1438.1	0.000129306	0.00031664
TCGA_GLIOBLASTOMA_COPY_NUMBER	1351.05	1231.45	1470.65	0.00488511	0.00876226
SIG_CHEMOTAXIS	1350.55	1256.14	1444.96	0.000439995	0.000976863
REACTOME_ACTIVATION_OF_GENE_EXPRESSION_BY_SREBF_SREBP	1350.46	1245.38	1455.54	0.00149913	0.00297935
BIOCARTA_IL17_PATHWAY	1350	1289.65	1410.35	1.4044e-07	5.36844e-07
BIOCARTA_IL17_PATHWAY.1	1350	1289.65	1410.35	1.4044e-07	5.36844e-07
TARTE_PLASMA_CELL_VS_B_LYMPHOCYTE_UP	1349.89	1241.95	1457.83	0.00203621	0.00394109
FLECHNER_PBL_KIDNEY_TRANSPLANT_REJECTED_VS_OK_UP	1349.65	1252.33	1446.97	0.000676511	0.00144105
PID_ECADHERIN_NASCENT_AJ_PATHWAY	1349.39	1263.45	1435.33	0.000136855	0.000333828
PID_ECADHERIN_NASCENT_AJ_PATHWAY.1	1349.39	1263.45	1435.33	0.000136855	0.000333828
BOYLAN_MULTIPLE_MYELOMA_D_CLUSTER_DN	1349.36	1244.91	1453.81	0.0015054	0.00298945
REACTOME_SIGNALING_BY_NOTCH2	1349.3	1254.44	1444.16	0.000510003	0.00111656
KOKKINAKIS_METHIONINE_DEPRIVATION_96HR_DN	1349.24	1248.74	1449.74	0.0010028	0.0020612
TSUNODA_CISPLATIN_RESISTANCE	1349.15	1231.63	1466.67	0.00462268	0.00835695
REACTOME_PEROXISOMAL_LIPID_METABOLISM	1348.86	1244.93	1452.79	0.00147334	0.00293273
KEGG_ADIPOCYTOKINE_SIGNALING_PATHWAY	1348.82	1245.46	1452.18	0.00139379	0.00278868
KEGG_ADIPOCYTOKINE_SIGNALING_PATHWAY.1	1348.82	1245.46	1452.18	0.00139379	0.00278868
PID_PRL_SIGNALING_EVENTS_PATHWAY	1348.57	1255.7	1441.44	0.000413935	0.000924706
PID_PRL_SIGNALING_EVENTS_PATHWAY.1	1348.57	1255.7	1441.44	0.000413935	0.000924706
REACTOME_GABA_RECEPTOR_ACTIVATION	1348.51	1239.55	1457.47	0.00241294	0.00459616
PID_HDAC_CLASSIII_PATHWAY	1348.4	1251.51	1445.29	0.000698945	0.00148311
PID_HDAC_CLASSIII_PATHWAY.1	1348.4	1251.51	1445.29	0.000698945	0.00148311
PID_RB_1PATHWAY	1348.38	1253.6	1443.16	0.00053901	0.00117091
PID_RB_1PATHWAY.1	1348.38	1253.6	1443.16	0.00053901	0.00117091
LIANG_HEMATOPOIESIS_STEM_CELL_NUMBER_SMALL_VS_HUGE_UP	1348.2	1250.33	1446.07	0.000796215	0.00167063
PID_LKB1_PATHWAY	1348.19	1236.85	1459.53	0.00301031	0.00563399
PID_LKB1_PATHWAY.1	1348.19	1236.85	1459.53	0.00301031	0.00563399
RODRIGUES_NTN1_AND_DCC_TARGETS	1347.97	1245.31	1450.63	0.00136684	0.0027402
MARKEY_RB1_CHRONIC_LOF_UP	1347.2	1253.65	1440.75	0.000500247	0.00109663
ROY_WOUND_BLOOD_VESSEL	1347.15	1253.4	1440.9	0.000515542	0.00112722
MORI_LARGE_PRE_BII_LYMPHOCYTE	1346.97	1232.3	1461.64	0.00417694	0.00763325
GARGALOVIC_RESPONSE_TO_OXIDIZED_PHOSPHOLIPIDS_YELLOW_UP	1346.95	1240.64	1453.26	0.00207669	0.00401483
MAGRANGEAS_MULTIPLE_MYELOMA_IGLL_VS_IGLK_UP	1346.91	1253.92	1439.9	0.000474413	0.00104454
BURTON_ADIPOGENESIS_1	1346.78	1263.47	1430.09	0.000108885	0.000271513
BIOCARTA_PTEN_PATHWAY	1345.97	1248.55	1443.39	0.000877236	0.00182318
BIOCARTA_PTEN_PATHWAY.1	1345.97	1248.55	1443.39	0.000877236	0.00182318
FRASOR_RESPONSE_TO_ESTRADIOL	1345.71	1233.18	1458.24	0.00378124	0.00696057
NADLER_OBESITY_UP	1345.67	1246.21	1445.13	0.00112581	0.00229439
MCLACHLAN_DENTAL_CARIES_DN	1345.41	1240.63	1450.19	0.00196876	0.00381935
DIAZ_CHRONIC_MEYLOGENOUS_LEUKEMIA_DN	1345.39	1267.94	1422.84	3.99254e-05	0.000106906
REACTOME_COPI_INDEPENDENT_GOLGI_TO_ER_RETROGRADE_TRAFFIC	1345.28	1244.48	1446.08	0.00133363	0.00267789
REACTOME_REGULATION_OF_TP53_ACTIVITY_THROUGH_PHOSPHORYLATION	1345.04	1257.19	1432.89	0.00026424	0.00061255
ZHAN_V1_LATE_DIFFERENTIATION_GENES_UP	1344.9	1248.22	1441.58	0.000865677	0.00180212
HALMOS_CEBPA_TARGETS_DN	1344.27	1249.88	1438.66	0.000686055	0.00145769
MIKKELSEN_MEF_HCP_WITH_H3_UNMETHYLATED	1344.17	1235.42	1452.92	0.00301879	0.00564358
REACTOME_REGULATION_OF_TNFR1_SIGNALING	1344.08	1253.72	1434.44	0.000409372	0.000915986
PELLICCIOTTA_HDAC_IN_ANTIGEN_PRESENTATION_UP	1343.93	1240.62	1447.24	0.00186792	0.00364616
DARWICHE_PAPILLOMA_RISK_LOW_UP	1343.89	1258.87	1428.91	0.000185997	0.000442983
MODY_HIPPOCAMPUS_PRENATAL	1343.86	1257.99	1429.73	0.000213965	0.000503178
GAVIN_FOXP3_TARGETS_CLUSTER_P3	1343.58	1251.6	1435.56	0.000529279	0.00115475
BIOCARTA_VIP_PATHWAY	1343.26	1236.6	1449.92	0.00265006	0.00501562
BIOCARTA_VIP_PATHWAY.1	1343.26	1236.6	1449.92	0.00265006	0.00501562
TAKEDA_TARGETS_OF_NUP98_HOXA9_FUSION_6HR	1342.7	1231.11	1454.29	0.00411752	0.00753833
WANG_RECURRENT_LIVER_CANCER_DN	1342.44	1249.84	1435.04	0.000623222	0.00133714
BILBAN_B_CLL_LPL	1342.43	1237.87	1446.99	0.00229891	0.00441229
SHAFFER_IRF4_MULTIPLE_MYELOMA_PROGRAM	1342.16	1248.2	1436.12	0.000754088	0.00158951
YANG_BREAST_CANCER_ESR1_UP	1342.15	1230.85	1453.45	0.00414389	0.00758109
SARTIPY_BLUNTED_BY_INSULIN_RESISTANCE_UP	1341.9	1249.52	1434.28	0.000630326	0.00135123
VANHARANTA_UTERINE_FIBROID	1341.76	1239.53	1443.99	0.0019168	0.00372859
KUROZUMI_RESPONSE_TO_ONCOCYTIC_VIRUS	1341.16	1240.32	1442	0.00173199	0.00340829
REACTOME_RNA_POLYMERASE_III_TRANSCRIPTION	1341.03	1243.64	1438.42	0.00121419	0.0024586
WHITFIELD_CELL_CYCLE_S	1341.01	1235.46	1446.56	0.00273035	0.00515018
DAIRKEE_CANCER_PRONE_RESPONSE_BPA	1340.97	1233.78	1448.16	0.00315838	0.00587834
KYNG_DNA_DAMAGE_BY_4NQO	1340.91	1237.58	1444.24	0.00224266	0.00430926
LIU_NASOPHARYNGEAL_CARCINOMA	1340.48	1247.41	1433.55	0.000760498	0.00160168
ABRAHAM_ALPC_VS_MULTIPLE_MYELOMA_DN	1340	1234.01	1445.99	0.00300616	0.0056304
REACTOME_SIGNALING_BY_NTRKS	1339.9	1237.69	1442.11	0.00214215	0.00413188
IIZUKA_LIVER_CANCER_PROGRESSION_L1_G1_UP	1339.85	1229.72	1449.98	0.00426953	0.00778272
REACTOME_GOLGI_ASSOCIATED_VESICLE_BIOGENESIS	1339.75	1249.72	1429.78	0.000541602	0.00117553
AMIT_EGF_RESPONSE_60_MCF10A	1339.48	1242.76	1436.2	0.0012484	0.00252181
TURASHVILI_BREAST_DUCTAL_CARCINOMA_VS_LOBULAR_NORMAL	1339.39	1247.61	1431.17	0.000699195	0.00148311
DORSAM_HOXA9_TARGETS_DN	1339.01	1237.14	1440.88	0.00218743	0.00421115
HINATA_NFKB_TARGETS_KERATINOCYTE_UP	1338.29	1264.13	1412.45	3.98007e-05	0.000106685
JECHLINGER_EPITHELIAL_TO_MESENCHYMAL_TRANSITION	1338.25	1261.16	1415.34	7.37357e-05	0.000189778
YORDY_RECIPROCAL_REGULATION_BY_ETS1_AND_SP100_DN	1337.96	1240.66	1435.26	0.00146984	0.0029269
BIOCARTA_IGF1R_PATHWAY	1337.92	1234.13	1441.71	0.00279061	0.00525205
BIOCARTA_IGF1R_PATHWAY.1	1337.92	1234.13	1441.71	0.00279061	0.00525205
REACTOME_RUNX1_INTERACTS_WITH_CO_FACTORS_WHOSE_PRECISE_EFFECT_ON_RUNX1_TARGETS_IS_NOT_KNOWN	1337.12	1237.13	1437.11	0.00204413	0.00395492
PARK_HSC_MARKERS	1336.68	1247	1426.36	0.000649438	0.00138901
REACTOME_TNFR1_INDUCED_NFKAPPAB_SIGNALING_PATHWAY	1336.04	1243.55	1428.53	0.000969195	0.00199456
VERHAAK_AML_WITH_NPM1_MUTATED_DN	1336.03	1257.13	1414.93	0.000128244	0.000314193
REACTOME_ACTIVATED_NOTCH1_TRANSMITS_SIGNAL_TO_THE_NUCLEUS	1335.67	1240.07	1431.27	0.00142071	0.00283804
BOYAULT_LIVER_CANCER_SUBCLASS_G1_DN	1335.65	1227.73	1443.57	0.00449433	0.00816004
HOLLERN_SOLID_NODULAR_BREAST_TUMOR_DN	1335.59	1250.74	1420.44	0.000358301	0.00080794
AZARE_NEOPLASTIC_TRANSFORMATION_BY_STAT3_UP	1335.58	1245.58	1425.58	0.000734226	0.00155219
OUILLETTE_CLL_13Q14_DELETION_UP	1335.54	1227.54	1443.54	0.0045493	0.00823907
KEGG_ARGININE_AND_PROLINE_METABOLISM	1335.4	1236.56	1434.24	0.00202905	0.00393026
KEGG_ARGININE_AND_PROLINE_METABOLISM.1	1335.4	1236.56	1434.24	0.00202905	0.00393026
WHITFIELD_CELL_CYCLE_G2_M	1334.86	1251.47	1418.25	0.000303666	0.000692799
RUAN_RESPONSE_TO_TNF_TROGLITAZONE_DN	1334.6	1232.79	1436.41	0.00283252	0.00532496
REACTOME_CELL_JUNCTION_ORGANIZATION	1334.15	1246.79	1421.51	0.000575754	0.0012443
CHANG_IMMORTALIZED_BY_HPV31_DN	1334.14	1233.11	1435.17	0.00270895	0.00511555
BURTON_ADIPOGENESIS_6	1333.83	1238.46	1429.2	0.0015649	0.00309784
ZHAN_MULTIPLE_MYELOMA_CD1	1333.06	1234.84	1431.28	0.00220899	0.00424941
TONKS_TARGETS_OF_RUNX1_RUNX1T1_FUSION_ERYTHROCYTE_UP	1332.88	1262.56	1403.2	2.90124e-05	8.01098e-05
LIU_BREAST_CANCER	1332.66	1233.91	1431.41	0.00238596	0.00455855
PID_AVB3_OPN_PATHWAY	1332.63	1232.07	1433.19	0.00283866	0.00533254
PID_AVB3_OPN_PATHWAY.1	1332.63	1232.07	1433.19	0.00283866	0.00533254
SESTO_RESPONSE_TO_UV_C3	1332.15	1236.7	1427.6	0.00176197	0.00346079
KEGG_NEUROACTIVE_LIGAND_RECEPTOR_INTERACTION	1331.92	1260.53	1403.31	4.13257e-05	0.000110421
KEGG_NEUROACTIVE_LIGAND_RECEPTOR_INTERACTION.1	1331.92	1260.53	1403.31	4.13257e-05	0.000110421
REACTOME_TRANSCRIPTION_OF_THE_HIV_GENOME	1331.87	1225.69	1438.05	0.00480914	0.00864137
FLORIO_HUMAN_NEOCORTEX	1331.52	1261.35	1401.69	3.24455e-05	8.85708e-05
DAZARD_UV_RESPONSE_CLUSTER_G2	1331.45	1242.45	1420.45	0.000874855	0.00181973
MORI_IMMATURE_B_LYMPHOCYTE_UP	1331.38	1240.82	1421.94	0.00106657	0.00217983
REACTOME_ABC_TRANSPORTER_DISORDERS	1331.27	1233.03	1429.51	0.00247573	0.00470864
GAZDA_DIAMOND_BLACKFAN_ANEMIA_MYELOID_DN	1331.22	1231.65	1430.79	0.00281954	0.00530255
REACTOME_METABOLISM_OF_POLYAMINES	1330.45	1225.82	1435.08	0.00458915	0.00830229
REACTOME_INTERLEUKIN_17_SIGNALING	1330.34	1225.3	1435.38	0.00477207	0.00858087
SCHLOSSER_SERUM_RESPONSE_AUGMENTED_BY_MYC	1330.22	1235.97	1424.47	0.00176091	0.00346006
MARCHINI_TRABECTEDIN_RESISTANCE_DN	1329.47	1230.1	1428.84	0.00307757	0.00574495
REACTOME_ANTIMICROBIAL_PEPTIDES	1329.15	1235.2	1423.1	0.00183155	0.00357933
REACTOME_RECRUITMENT_OF_NUMA_TO_MITOTIC_CENTROSOMES	1329.12	1227.79	1430.45	0.00374756	0.00690866
REACTOME_NEGATIVE_REGULATION_OF_NOTCH4_SIGNALING	1329.08	1230.81	1427.35	0.00284165	0.00533616
SARTIPY_NORMAL_AT_INSULIN_RESISTANCE	1328.91	1222.8	1435.02	0.0056167	0.00998568
REACTOME_HSP90_CHAPERONE_CYCLE_FOR_STEROID_HORMONE_RECEPTORS_SHR	1328.8	1233.44	1424.16	0.00217137	0.00418343
DARWICHE_SKIN_TUMOR_PROMOTER_UP	1328.59	1246.95	1410.23	0.000389797	0.000876218
YIH_RESPONSE_TO_ARSENITE_C1	1328.22	1243.79	1412.65	0.000607407	0.00130599
BRACHAT_RESPONSE_TO_CAMPTOTHECIN_DN	1328.14	1231.26	1425.02	0.00263598	0.00499272
WANG_RESPONSE_TO_ANDROGEN_UP	1327.98	1228.05	1427.91	0.0035399	0.00654019
GROSS_HIF1A_TARGETS_DN	1327.73	1228.66	1426.8	0.00332625	0.00617488
IWANAGA_CARCINOGENESIS_BY_KRAS_PTEN_DN	1327.7	1245.31	1410.09	0.000470479	0.00103633
MCBRYAN_PUBERTAL_BREAST_4_5WK_DN	1327.69	1225.35	1430.03	0.00443836	0.00806132
SASSON_RESPONSE_TO_FORSKOLIN_UP	1327.35	1234.76	1419.94	0.00178209	0.00349623
BOYLAN_MULTIPLE_MYELOMA_C_CLUSTER_DN	1327.26	1234.99	1419.53	0.00173254	0.00340829
REACTOME_ADAPTIVE_IMMUNE_SYSTEM	1327.25	1249.47	1405.03	0.000232707	0.000542948
REACTOME_DOWNREGULATION_OF_ERBB2_SIGNALING	1326.26	1237.08	1415.44	0.00130337	0.00262406
DAUER_STAT3_TARGETS_UP	1326.15	1227.79	1424.51	0.00342744	0.00635103
REACTOME_REGULATION_OF_RUNX1_EXPRESSION_AND_ACTIVITY	1326.15	1231.96	1420.34	0.00228796	0.00439295
ADDYA_ERYTHROID_DIFFERENTIATION_BY_HEMIN	1324.49	1232.75	1416.23	0.00197242	0.00382498
SARTIPY_NORMAL_AT_INSULIN_RESISTANCE_DN	1323.96	1227.54	1420.38	0.00327524	0.00608689
HERNANDEZ_ABERRANT_MITOSIS_BY_DOCETACEL_2NM_DN	1323.38	1241.82	1404.94	0.000593342	0.00127902
BROWNE_HCMV_INFECTION_4HR_DN	1322.54	1224.67	1420.41	0.00407907	0.00747065
JECHLINGER_EPITHELIAL_TO_MESENCHYMAL_TRANSITION_DN	1322.32	1233.78	1410.86	0.00160009	0.00316378
CHIN_BREAST_CANCER_COPY_NUMBER_UP	1322.16	1231.27	1413.05	0.00210561	0.00406605
REACTOME_NEURODEGENERATIVE_DISEASES	1321.93	1228.87	1414.99	0.00268366	0.00507349
RUAN_RESPONSE_TO_TNF_DN	1321.3	1226.74	1415.86	0.00323956	0.00602282
RAGHAVACHARI_PLATELET_SPECIFIC_GENES	1321.3	1226.16	1416.44	0.00342454	0.00634799
MORI_SMALL_PRE_BII_LYMPHOCYTE_UP	1320.76	1223.81	1417.71	0.00418335	0.0076422
HOEGERKORP_CD44_TARGETS_DIRECT_DN	1320.36	1221.3	1419.42	0.00514448	0.00919804
REACTOME_RAF_INDEPENDENT_MAPK1_3_ACTIVATION	1319.51	1229.25	1409.77	0.00235523	0.00450667
PLASARI_NFIC_TARGETS_BASAL_DN	1319.19	1222.48	1415.9	0.00450066	0.00816859
ANDERSEN_LIVER_CANCER_KRT19_UP	1319.13	1238.15	1400.11	0.000771746	0.00162266
REACTOME_TP53_REGULATES_TRANSCRIPTION_OF_CELL_CYCLE_GENES	1318.88	1230.81	1406.95	0.00193335	0.00375643
JI_METASTASIS_REPRESSED_BY_STK11	1318.73	1220.54	1416.92	0.00525955	0.00939046
BROWNE_HCMV_INFECTION_24HR_DN	1318.63	1231.08	1406.18	0.0018546	0.00362297
HOSHIDA_LIVER_CANCER_SURVIVAL_DN	1318.12	1223.03	1413.21	0.00415575	0.00759728
PID_DELTA_NP63_PATHWAY	1316.67	1221.33	1412.01	0.00464642	0.00838785
PID_DELTA_NP63_PATHWAY.1	1316.67	1221.33	1412.01	0.00464642	0.00838785
REACTOME_CELL_CYCLE_MITOTIC	1316.27	1228.05	1404.49	0.00236139	0.00451674
LEE_LIVER_CANCER_SURVIVAL	1315.13	1237.45	1392.81	0.000663548	0.00141703
DOANE_RESPONSE_TO_ANDROGEN_UP	1315.04	1233.74	1396.34	0.00112012	0.00228464
ROZANOV_MMP14_TARGETS_UP	1314.8	1231.11	1398.49	0.00155068	0.00307331
HARRIS_HYPOXIA	1314.33	1219.12	1409.54	0.00529329	0.00943066
MYLLYKANGAS_AMPLIFICATION_HOT_SPOT_23	1313.79	1227.22	1400.36	0.00234288	0.00448644
UZONYI_RESPONSE_TO_LEUKOTRIENE_AND_THROMBIN	1313.39	1218.66	1408.12	0.00537654	0.00956884
LEE_LIVER_CANCER_ACOX1	1313.28	1218.84	1407.72	0.00527824	0.00941212
SANSOM_WNT_PATHWAY_REQUIRE_MYC	1313.28	1220.55	1406.01	0.00452544	0.00819881
REACTOME_INTERLEUKIN_37_SIGNALING	1312.11	1224.46	1399.76	0.0029594	0.00554489
AMIT_DELAYED_EARLY_GENES	1311.97	1225.36	1398.58	0.00267358	0.00505634
DER_IFN_ALPHA_RESPONSE_UP	1311.71	1223.72	1399.7	0.00315438	0.00587745
TSAI_DNAJB4_TARGETS_UP	1309.79	1222.25	1397.33	0.00343055	0.00635446
AMIT_EGF_RESPONSE_40_HELA	1308.82	1224.57	1393.07	0.0025755	0.00489056
REACTOME_SIGNALLING_TO_ERKS	1307.38	1217.19	1397.57	0.00520618	0.00930505
REACTOME_TRANSCRIPTIONAL_REGULATION_BY_RUNX1	1306.27	1218.36	1394.18	0.00451201	0.00818624
RIZ_ERYTHROID_DIFFERENTIATION_6HR	1305.68	1217.84	1393.52	0.00466051	0.00841026
REACTOME_TP53_REGULATES_TRANSCRIPTION_OF_ADDITIONAL_CELL_CYCLE_GENES_WHOSE_EXACT_ROLE_IN_THE_P53_PATHWAY_REMAIN_UNCERTAIN	1302.28	1222.23	1382.33	0.00257623	0.00489056
REACTOME_G_ALPHA_12_13_SIGNALLING_EVENTS	1298.81	1217.18	1380.44	0.00397994	0.00730502
DOANE_BREAST_CANCER_ESR1_UP	1297.36	1216.14	1378.58	0.00422972	0.0077213
GOLDRATH_ANTIGEN_RESPONSE	1293.48	1213.72	1373.24	0.00479806	0.00862454
REACTOME_NEUTROPHIL_DEGRANULATION	1290.83	1212.99	1368.67	0.00474786	0.00854649
REACTOME_INNATE_IMMUNE_SYSTEM	1283.55	1209.22	1357.88	0.005624	0.00999513
LE_NEURONAL_DIFFERENTIATION_UP	1281.78	1218.6	1344.96	0.00145721	0.00290521
PID_LYMPH_ANGIOGENESIS_PATHWAY	1047.2	958.087	1136.31	0.00457967	0.00828811
PID_LYMPH_ANGIOGENESIS_PATHWAY.1	1047.2	958.087	1136.31	0.00457967	0.00828811
GUENTHER_GROWTH_SPHERICAL_VS_ADHERENT_UP	1043.83	983.289	1104.37	2.94107e-05	8.09436e-05
YEGNASUBRAMANIAN_PROSTATE_CANCER	1042.93	965.327	1120.53	0.000850752	0.00177179
FRASOR_RESPONSE_TO_SERM_OR_FULVESTRANT	1042.43	948.082	1136.78	0.00546595	0.00972454
PEDRIOLI_MIR31_TARGETS_DN	1041.23	958.145	1124.32	0.00155564	0.00308073
HELLER_SILENCED_BY_METHYLATION_UP	1040.83	961.367	1120.29	0.000933063	0.00192492
PID_BARD1_PATHWAY	1039.43	943.425	1135.43	0.00526424	0.00939219
PID_BARD1_PATHWAY.1	1039.43	943.425	1135.43	0.00526424	0.00939219
SAGIV_CD24_TARGETS_DN	1038.54	957.13	1119.95	0.0010152	0.00208244
BROWNE_HCMV_INFECTION_16HR_DN	1037.21	948.701	1125.72	0.00219281	0.0042199
REACTOME_COOPERATION_OF_PREFOLDIN_AND_TRIC_CCT_IN_ACTIN_AND_TUBULIN_FOLDING	1036.08	938.944	1133.22	0.00475071	0.00854857
KEGG_VIRAL_MYOCARDITIS	1033.75	946.945	1120.55	0.0014069	0.00281156
KEGG_VIRAL_MYOCARDITIS.1	1033.75	946.945	1120.55	0.0014069	0.00281156
JIANG_AGING_CEREBRAL_CORTEX_DN	1032.31	939.867	1124.75	0.0023961	0.00457128
REACTOME_TIGHT_JUNCTION_INTERACTIONS	1031.96	932.064	1131.86	0.00472248	0.00850688
KEGG_HYPERTROPHIC_CARDIOMYOPATHY_HCM	1031.73	947.039	1116.42	0.000925313	0.00191128
KEGG_HYPERTROPHIC_CARDIOMYOPATHY_HCM.1	1031.73	947.039	1116.42	0.000925313	0.00191128
KANNAN_TP53_TARGETS_DN	1031.53	932.602	1130.46	0.0042365	0.00773089
SENESE_HDAC3_TARGETS	1031.25	944.225	1118.28	0.00120319	0.00243928
DORN_ADENOVIRUS_INFECTION_12HR_UP	1030.78	929.519	1132.04	0.00494666	0.00886006
HAMAI_APOPTOSIS_VIA_TRAIL_DN	1030.66	937.904	1123.42	0.00221933	0.00426606
GYORFFY_DOXORUBICIN_RESISTANCE	1029.97	939.788	1120.15	0.00159746	0.00315983
QI_HYPOXIA_TARGETS_OF_HIF1A_AND_FOXA2	1029.94	927.385	1132.49	0.00524348	0.00936508
REACTOME_ALPHA_LINOLENIC_OMEGA3_AND_LINOLEIC_OMEGA6_ACID_METABOLISM	1028.44	924.75	1132.13	0.00528258	0.00941491
KAYO_AGING_MUSCLE	1028.22	926.982	1129.46	0.00426069	0.0077694
KIM_TIAL1_TARGETS	1028.17	931.843	1124.5	0.00271259	0.00512052
LUI_THYROID_CANCER_CLUSTER_2	1027.68	924.255	1131.1	0.00495622	0.00887088
PETRETTO_HEART_MASS_QTL_CIS_UP	1027.29	931.287	1123.29	0.00248485	0.00472421
REACTOME_XENOBIOTICS	1027.05	961.093	1093.01	1.67534e-05	4.78588e-05
REACTOME_ERBB2_ACTIVATES_PTK6_SIGNALING	1026.9	932.667	1121.13	0.00202201	0.00391964
LY_AGING_MIDDLE	1026.88	936.588	1117.17	0.0013025	0.00262374
MORI_LARGE_PRE_BII_LYMPHOCYTE_UP	1026.65	930.322	1122.98	0.00246425	0.00469036
PID_WNT_NONCANONICAL_PATHWAY	1026.55	932.456	1120.64	0.00194717	0.00378038
PID_WNT_NONCANONICAL_PATHWAY.1	1026.55	932.456	1120.64	0.00194717	0.00378038
LANDEMAINE_LUNG_METASTASIS	1026.26	927.542	1124.98	0.00302787	0.00565846
HASLINGER_B_CLL_WITH_6Q21_DELETION	1025.84	921.398	1130.28	0.00485671	0.00871754
LIN_NPAS4_TARGETS_DN	1025.27	931.716	1118.82	0.00168743	0.00332994
LIU_IL13_PRIMING_MODEL	1025.06	930.734	1119.39	0.00180868	0.0035415
KEGG_DILATED_CARDIOMYOPATHY	1024.94	939.201	1110.68	0.000631049	0.00135164
KEGG_DILATED_CARDIOMYOPATHY.1	1024.94	939.201	1110.68	0.000631049	0.00135164
FAELT_B_CLL_WITH_VH3_21_UP	1024.21	920.012	1128.41	0.00434652	0.00790683
WIERENGA_STAT5A_TARGETS_DN	1023.73	928.326	1119.13	0.00185794	0.0036281
REACTOME_DEGRADATION_OF_THE_EXTRACELLULAR_MATRIX	1023.39	934.069	1112.71	0.000900648	0.00186415
SHEPARD_CRUSH_AND_BURN_MUTANT	1022.36	921.032	1123.69	0.0030455	0.0056893
BIOCARTA_CXCR4_PATHWAY	1022.25	933.03	1111.47	0.000817968	0.00171057
BIOCARTA_CXCR4_PATHWAY.1	1022.25	933.03	1111.47	0.000817968	0.00171057
NIKOLSKY_BREAST_CANCER_1Q21_AMPLICON	1022.11	918.339	1125.88	0.00372289	0.00686821
ODONNELL_TFRC_TARGETS	1022.07	936.963	1107.18	0.000460455	0.00101914
TURASHVILI_BREAST_LOBULAR_CARCINOMA_VS_LOBULAR_NORMAL	1021.87	916.287	1127.45	0.00427416	0.00778832
REACTOME_MET_PROMOTES_CELL_MOTILITY	1021.86	930.387	1113.33	0.00105151	0.00215247
PARK_TRETINOIN_RESPONSE_AND_PML_RARA_FUSION	1021.76	914.774	1128.75	0.00475595	0.00855494
PASQUALUCCI_LYMPHOMA_BY_GC_STAGE	1021.7	917.035	1126.37	0.00392364	0.00721217
LEE_EARLY_T_LYMPHOCYTE_DN	1021.48	932.732	1110.23	0.000726936	0.00153807
FINETTI_BREAST_CANCERS_KINOME_BLUE	1021.36	917.209	1125.51	0.00368473	0.0068003
REACTOME_RUNX1_REGULATES_TRANSCRIPTION_OF_GENES_INVOLVED_IN_DIFFERENTIATION_OF_HSCS	1021.31	924.345	1118.28	0.00186954	0.00364792
PID_EPHB_FWD_PATHWAY	1020.95	925.743	1116.16	0.00151514	0.00300642
PID_EPHB_FWD_PATHWAY.1	1020.95	925.743	1116.16	0.00151514	0.00300642
KUUSELO_PANCREATIC_CANCER_19Q13_AMPLIFICATION	1020.33	919.028	1121.63	0.00269196	0.00508728
WU_SILENCED_BY_METHYLATION_IN_BLADDER_CANCER	1019.02	914.94	1123.1	0.00320312	0.00595725
WIELAND_UP_BY_HBV_INFECTION	1018.88	925.761	1112	0.00103849	0.00212761
PID_RXR_VDR_PATHWAY	1018.58	922.483	1114.68	0.00142734	0.00284903
PID_RXR_VDR_PATHWAY.1	1018.58	922.483	1114.68	0.00142734	0.00284903
REACTOME_ANTIGEN_PRESENTATION._FOLDING_ASSEMBLY_AND_PEPTIDE_LOADING_OF_CLASS_I_MHC	1018.35	912.981	1123.72	0.00344675	0.00637977
NAKAMURA_CANCER_MICROENVIRONMENT_DN	1018.12	909.781	1126.46	0.00434703	0.00790683
WU_HBX_TARGETS_1_UP	1018.01	940.779	1095.24	8.55104e-05	0.000217639
INGRAM_SHH_TARGETS_DN	1017.27	910.998	1123.54	0.00350185	0.00647463
SCHMIDT_POR_TARGETS_IN_LIMB_BUD_UP	1016.57	905.189	1127.95	0.00506442	0.00905811
PETRETTO_HEART_MASS_QTL_CIS_DN	1016.55	916.996	1116.1	0.00180171	0.00353059
TAKEDA_TARGETS_OF_NUP98_HOXA9_FUSION_8D	1016.46	912.616	1120.3	0.00270352	0.00510721
REACTOME_INTEGRIN_SIGNALING	1016.31	926.134	1106.49	0.000597671	0.0012867
MARZEC_IL2_SIGNALING_UP	1016.29	910.587	1121.99	0.0031564	0.00587834
EPPERT_CE_HSC_LSC	1016.27	926.461	1106.08	0.00056746	0.00122743
DAWSON_METHYLATED_IN_LYMPHOMA_TCL1	1016.01	906.821	1125.2	0.00415076	0.00759091
LEE_AGING_CEREBELLUM_DN	1015.86	912.034	1119.69	0.00260588	0.00493942
REACTOME_SIGNALING_BY_NTRK2_TRKB	1015.6	909.684	1121.52	0.00309177	0.00576931
LU_TUMOR_ANGIOGENESIS_UP	1014.93	911.421	1118.44	0.00239625	0.00457128
CHICAS_RB1_TARGETS_GROWING	1014.84	907.149	1122.53	0.00344608	0.00637977
KEGG_GLYCINE_SERINE_AND_THREONINE_METABOLISM	1014.58	913.719	1115.44	0.00181777	0.00355515
KEGG_GLYCINE_SERINE_AND_THREONINE_METABOLISM.1	1014.58	913.719	1115.44	0.00181777	0.00355515
REACTOME_PKA_MEDIATED_PHOSPHORYLATION_OF_CREB	1013.89	916.025	1111.75	0.00127244	0.00256625
SUZUKI_RESPONSE_TO_TSA_AND_DECITABINE_1A	1013.17	902.709	1123.63	0.00394404	0.00724439
THEODOROU_MAMMARY_TUMORIGENESIS	1013.02	914.501	1111.54	0.001291	0.00260265
TAKEDA_TARGETS_OF_NUP98_HOXA9_FUSION_16D_DN	1012.95	900.335	1125.57	0.00460702	0.00833163
BERTUCCI_MEDULLARY_VS_DUCTAL_BREAST_CANCER	1012.32	900.943	1123.7	0.00405239	0.00742987
KRASNOSELSKAYA_ILF3_TARGETS_UP	1011.99	898.42	1125.56	0.00471075	0.00849181
VERRECCHIA_DELAYED_RESPONSE_TO_TGFB1	1011.93	906.94	1116.92	0.00230366	0.00441806
PID_SYNDECAN_3_PATHWAY	1011.07	901.974	1120.17	0.00314864	0.00586892
PID_SYNDECAN_3_PATHWAY.1	1011.07	901.974	1120.17	0.00314864	0.00586892
TIAN_TNF_SIGNALING_VIA_NFKB	1010.66	911.36	1109.96	0.00120618	0.00244437
DEBIASI_APOPTOSIS_BY_REOVIRUS_INFECTION	1010.34	896.211	1124.47	0.00451425	0.00818735
REACTOME_COLLAGEN_DEGRADATION	1009.97	914.754	1105.19	0.000719932	0.00152389
PID_IL4_2PATHWAY	1009.72	913.371	1106.07	0.000811024	0.00169887
PID_IL4_2PATHWAY.1	1009.72	913.371	1106.07	0.000811024	0.00169887
AMIT_EGF_RESPONSE_40_MCF10A	1009.68	907.735	1111.63	0.00149732	0.00297693
REACTOME_CD209_DC_SIGN_SIGNALING	1009.61	923.882	1095.34	0.00018438	0.000439548
URS_ADIPOCYTE_DIFFERENTIATION	1009.54	895.234	1123.85	0.00439111	0.00797837
PASINI_SUZ12_TARGETS_UP	1009.4	909.842	1108.96	0.00114359	0.00232781
ABE_INNER_EAR	1008.78	924.735	1092.83	0.000129898	0.000317935
ROPERO_HDAC2_TARGETS	1008.4	890.581	1126.22	0.00535293	0.00953019
SANA_RESPONSE_TO_IFNG_UP	1008.4	904.777	1112.02	0.00163844	0.00323835
REACTOME_COSTIMULATION_BY_THE_CD28_FAMILY	1007.9	919.892	1095.91	0.000229888	0.000536868
LINDGREN_BLADDER_CANCER_HIGH_RECURRENCE	1007.72	910.647	1104.79	0.000771462	0.00162266
SANA_TNF_SIGNALING_UP	1007.24	915.981	1098.5	0.000352029	0.000794864
MARTIN_NFKB_TARGETS_UP	1007.08	892.584	1121.58	0.0039264	0.00721461
LOPEZ_MBD_TARGETS_IMPRINTED_AND_X_LINKED	1006.99	908.183	1105.8	0.000898651	0.00186078
ONDER_CDH1_TARGETS_2_UP	1006.75	892.537	1120.96	0.00377668	0.00695726
MEISSNER_BRAIN_HCP_WITH_H3_UNMETHYLATED	1006.73	891.787	1121.67	0.00399041	0.00732156
ANDERSEN_CHOLANGIOCARCINOMA_CLASS2	1006.55	889.281	1123.82	0.00469947	0.00847451
REACTOME_PLASMA_LIPOPROTEIN_CLEARANCE	1005.91	899.068	1112.75	0.00192585	0.00374476
BASAKI_YBX1_TARGETS_UP	1005.59	889.657	1121.52	0.00405806	0.00743487
REACTOME_TRANSCRIPTIONAL_REGULATION_OF_GRANULOPOIESIS	1005.06	893.617	1116.5	0.00276065	0.00519955
REACTOME_AMYLOID_FIBER_FORMATION	1004.56	897.811	1111.31	0.00176443	0.00346427
STEGER_ADIPOGENESIS_DN	1004.18	896.377	1111.98	0.0019052	0.00371318
BOYAULT_LIVER_CANCER_SUBCLASS_G6_UP	1003.74	884.451	1123.03	0.00473044	0.00851818
REACTOME_HYALURONAN_METABOLISM	1003.71	883.996	1123.42	0.00486757	0.0087339
CAIRO_HEPATOBLASTOMA_DN	1003.57	904.748	1102.39	0.000717224	0.00151943
TONKS_TARGETS_OF_RUNX1_RUNX1T1_FUSION_GRANULOCYTE_UP	1003	901.792	1104.21	0.000907627	0.00187782
FIGUEROA_AML_METHYLATION_CLUSTER_7_UP	1002.84	897.611	1108.07	0.00137347	0.00275239
BARRIER_CANCER_RELAPSE_NORMAL_SAMPLE_UP	1002.66	890.698	1114.62	0.00253141	0.00481091
BROWNE_HCMV_INFECTION_8HR_DN	1002.29	899.964	1104.62	0.000980567	0.00201714
MARSHALL_VIRAL_INFECTION_RESPONSE_DN	1002.1	913.18	1091.02	0.000166769	0.000399453
LIEN_BREAST_CARCINOMA_METAPLASTIC_VS_DUCTAL_DN	1002.03	896.231	1107.83	0.00138473	0.00277276
BIOCARTA_TID_PATHWAY	1002.01	900.903	1103.12	0.000841844	0.00175468
BIOCARTA_TID_PATHWAY.1	1002.01	900.903	1103.12	0.000841844	0.00175468
REACTOME_RHO_GTPASES_ACTIVATE_FORMINS	1001.69	902.332	1101.05	0.000673908	0.00143611
DOANE_BREAST_CANCER_ESR1_DN	1001.43	884.397	1118.46	0.00357102	0.00659526
REACTOME_CHROMOSOME_MAINTENANCE	1001.31	878.757	1123.86	0.00527915	0.00941212
[truncated: 836 more rows]

## Sheet: Cluster_2
	Mean	X95.CI_low	X95.CI_hi	p_value (one-way ANOVA test)	FDR (FDR multi-comparison adjustment)
VILIMAS_NOTCH1_TARGETS_DN	1833.4	1723.35	1943.45	1.21039e-20	6.10279e-17
SMID_BREAST_CANCER_NORMAL_LIKE_UP	1781.41	1658.94	1903.88	3.23093e-16	5.88924e-13
POOLA_INVASIVE_BREAST_CANCER_UP	1704.01	1597.06	1810.96	3.50411e-16	5.88924e-13
LIU_PROSTATE_CANCER_UP	1635.25	1522.68	1747.82	1.70981e-12	1.07761e-09
LUI_THYROID_CANCER_CLUSTER_4	1631.09	1483.51	1778.67	2.07685e-08	4.02749e-06
HOLLERN_EMT_BREAST_TUMOR_UP	1627.45	1496.47	1758.43	7.41664e-10	2.49298e-07
TOMLINS_PROSTATE_CANCER_UP	1619.92	1509.6	1730.24	2.95729e-12	1.65674e-09
KEGG_ASTHMA	1601.79	1499.82	1703.76	6.75128e-13	5.67333e-10
REACTOME_TRANSLOCATION_OF_ZAP_70_TO_IMMUNOLOGICAL_SYNAPSE	1600.99	1454.33	1747.65	1.08643e-07	1.71181e-05
SERVITJA_ISLET_HNF1A_TARGETS_UP	1590.98	1485.24	1696.72	7.85831e-12	3.96216e-09
MCLACHLAN_DENTAL_CARIES_UP	1586.75	1455.06	1718.44	1.52418e-08	3.49314e-06
NAKAYAMA_SOFT_TISSUE_TUMORS_PCA1_UP	1576.88	1447.13	1706.63	1.99381e-08	4.02749e-06
GRUETZMANN_PANCREATIC_CANCER	1574.07	1455.2	1692.94	1.87313e-09	5.55549e-07
KRASNOSELSKAYA_ILF3_TARGETS_DN	1566.91	1443.14	1690.68	1.07584e-08	2.71218e-06
HOLLERN_ADENOMYOEPITHELIAL_BREAST_TUMOR	1562.2	1426.26	1698.14	1.80055e-07	2.38904e-05
REACTOME_PHOSPHORYLATION_OF_CD3_AND_TCR_ZETA_CHAINS	1560.82	1402.14	1719.5	5.78211e-06	0.000432552
NABA_MATRISOME	1558.32	1435.94	1680.7	1.46973e-08	3.49314e-06
REACTOME_INTRINSIC_PATHWAY_OF_FIBRIN_CLOT_FORMATION	1555.68	1429.58	1681.78	4.04889e-08	7.56093e-06
BIOCARTA_TH1TH2_PATHWAY	1539.22	1427.43	1651.01	4.74526e-09	1.25924e-06
BOQUEST_STEM_CELL_CULTURED_VS_FRESH_DN	1538.32	1413	1663.64	1.16991e-07	1.78748e-05
KEGG_PRIMARY_IMMUNODEFICIENCY	1538.28	1411.18	1665.38	1.67083e-07	2.27684e-05
REACTOME_INITIAL_TRIGGERING_OF_COMPLEMENT	1535.78	1410.91	1660.65	1.2777e-07	1.89475e-05
KIM_GLIS2_TARGETS_UP	1528.37	1405.15	1651.59	1.54253e-07	2.22213e-05
CHEN_ETV5_TARGETS_SERTOLI	1527.54	1390.18	1664.9	1.96193e-06	0.000170552
GAURNIER_PSMD4_TARGETS	1526.41	1402.13	1650.69	2.18675e-07	2.7564e-05
MARTINEZ_RB1_AND_TP53_TARGETS	1526.14	1406.25	1646.03	9.07854e-08	1.47658e-05
WEST_ADRENOCORTICAL_TUMOR_MARKERS_DN	1525.59	1385.64	1665.54	3.24033e-06	0.000267832
REACTOME_PD_1_SIGNALING	1523.21	1375.89	1670.53	1.00229e-05	0.000647888
BIOCARTA_INFLAM_PATHWAY	1514.99	1405.27	1624.71	2.03367e-08	4.02749e-06
TANG_SENESCENCE_TP53_TARGETS_DN	1513.54	1381.8	1645.28	1.92494e-06	0.000170552
NABA_MATRISOME_ASSOCIATED	1513.22	1398.71	1627.73	7.36259e-08	1.23741e-05
MARTINEZ_TP53_TARGETS	1506.81	1386.94	1626.68	3.67741e-07	4.41464e-05
BIOCARTA_THELPER_PATHWAY	1502.2	1365.79	1638.61	7.67446e-06	0.000522901
KAMIKUBO_MYELOID_CEBPA_NETWORK	1497.65	1375.22	1620.08	1.1281e-06	0.000116079
NABA_ECM_GLYCOPROTEINS	1495.68	1367.04	1624.32	3.6266e-06	0.000290243
REACTOME_G_ALPHA_I_SIGNALLING_EVENTS	1494.03	1378.96	1609.1	3.56575e-07	4.38501e-05
ZWANG_TRANSIENTLY_UP_BY_2ND_EGF_PULSE_ONLY	1493.68	1373.33	1614.03	1.01895e-06	0.000111685
BIOCARTA_TCYTOTOXIC_PATHWAY	1493.32	1355.78	1630.86	1.48847e-05	0.000877851
REACTOME_CREATION_OF_C4_AND_C2_ACTIVATORS	1489.05	1367.16	1610.94	1.84121e-06	0.000170487
KEGG_INTESTINAL_IMMUNE_NETWORK_FOR_IGA_PRODUCTION	1480.3	1369.2	1591.4	4.42698e-07	5.19089e-05
DEBOSSCHER_NFKB_TARGETS_REPRESSED_BY_GLUCOCORTICOIDS	1478.62	1345.88	1611.36	1.84622e-05	0.0010578
SCHUETZ_BREAST_CANCER_DUCTAL_INVASIVE	1478.08	1392.18	1563.98	4.05958e-10	1.57449e-07
CHARAFE_BREAST_CANCER_BASAL_VS_MESENCHYMAL_DN	1475.24	1347.97	1602.51	1.06102e-05	0.000677171
NABA_CORE_MATRISOME	1472.13	1351.47	1592.79	4.68802e-06	0.000369328
TSUNODA_CISPLATIN_RESISTANCE	1471.81	1349.37	1594.25	6.3609e-06	0.000453407
KRIEG_KDM3A_TARGETS_NOT_HYPOXIA	1470.19	1358.43	1581.95	1.09104e-06	0.000116079
KAAB_HEART_ATRIUM_VS_VENTRICLE	1465.19	1336.49	1593.89	2.3848e-05	0.0012396
TURASHVILI_BREAST_LOBULAR_CARCINOMA_VS_DUCTAL_NORMAL	1462.26	1352.47	1572.05	1.34722e-06	0.00013319
TONKS_TARGETS_OF_RUNX1_RUNX1T1_FUSION_ERYTHROCYTE_DN	1461.55	1318.44	1604.66	0.000152731	0.004812
ONO_FOXP3_TARGETS_UP	1460.21	1326.78	1593.64	5.75095e-05	0.00239639
TURASHVILI_BREAST_LOBULAR_CARCINOMA_VS_DUCTAL_NORMAL_UP	1458.54	1310.66	1606.42	0.000276738	0.00771653
LY_AGING_MIDDLE_UP	1456.45	1316.13	1596.77	0.000149463	0.00476801
SERVITJA_ISLET_HNF1A_TARGETS	1456.14	1332.28	1580	2.13686e-05	0.0011585
BYSTRYKH_HEMATOPOIESIS_STEM_CELL_SCP2_QTL_TRANS	1452.8	1327.49	1578.11	3.19847e-05	0.00155064
SHIN_B_CELL_LYMPHOMA_CLUSTER_5	1452.67	1327.84	1577.5	3.02348e-05	0.00148004
WAMUNYOKOLI_OVARIAN_CANCER_GRADES_1_2_UP	1452.65	1333.35	1571.95	1.37594e-05	0.000850965
KEGG_ALLOGRAFT_REJECTION	1452.55	1330.64	1574.46	2.03208e-05	0.00113842
CHARAFE_BREAST_CANCER_LUMINAL_VS_BASAL_UP	1451.69	1328.84	1574.54	2.44934e-05	0.00124743
KEGG_HEDGEHOG_SIGNALING_PATHWAY	1451.11	1319.11	1583.11	8.08115e-05	0.00318321
KEGG_HEDGEHOG_SIGNALING_PATHWAY.1	1451.11	1319.11	1583.11	8.08115e-05	0.00318321
SHEN_SMARCA2_TARGETS	1450.83	1337.37	1564.29	6.1032e-06	0.000445976
COWLING_MYCN_TARGETS	1450.38	1306.81	1593.95	0.000276453	0.00771653
VANDESLUIS_COMMD1_TARGETS_GROUP_3_DN	1449.31	1322.74	1575.88	4.64284e-05	0.00210894
LASTOWSKA_NEUROBLASTOMA_COPY_NUMBER_DN	1447.62	1330	1565.24	1.48478e-05	0.000877851
KIM_WT1_TARGETS_8HR	1446.8	1313.61	1579.99	0.000117068	0.00419624
SCHLOSSER_MYC_TARGETS_AND_SERUM_RESPONSE_DN	1445.9	1333.02	1558.78	7.83707e-06	0.00052686
WALLACE_PROSTATE_CANCER_RACE	1444.44	1341.74	1547.14	1.28592e-06	0.000129673
LEE_BMP2_TARGETS_DN	1444.43	1329.21	1559.65	1.26751e-05	0.000798848
REACTOME_HDR_THROUGH_HOMOLOGOUS_RECOMBINATION_HRR	1442.66	1301.54	1583.78	0.000321152	0.00847775
CHEOK_RESPONSE_TO_HD_MTX	1441.4	1331.17	1551.63	6.86861e-06	0.000480993
REACTOME_COLLAGEN_BIOSYNTHESIS_AND_MODIFYING_ENZYMES	1441.17	1315.27	1567.07	6.90374e-05	0.00280715
COLDREN_GEFITINIB_RESISTANCE_DN	1438.51	1316.12	1560.9	5.19378e-05	0.0022575
DUTERTRE_ESTRADIOL_RESPONSE_6HR	1436.91	1311.43	1562.39	8.41432e-05	0.00328876
FLORIO_NEOCORTEX_BASAL_RADIAL_GLIA_DN	1436.66	1313.19	1560.13	6.66116e-05	0.00273053
FARMER_BREAST_CANCER_CLUSTER_6	1434.96	1313.63	1556.29	5.61854e-05	0.00239639
GRAESSMANN_APOPTOSIS_BY_DOXORUBICIN	1434.82	1330.92	1538.72	3.53649e-06	0.000287597
WONG_MITOCHONDRIA_GENE_MODULE	1433.89	1311.34	1556.44	7.00793e-05	0.00282672
REACTOME_SCAVENGING_OF_HEME_FROM_PLASMA	1433.78	1296.59	1570.97	0.000346191	0.0088442
HOLLERN_EMT_BREAST_TUMOR_DN	1431.86	1317.49	1546.23	2.59963e-05	0.00131073
LIM_MAMMARY_STEM_CELL_DN	1431.71	1318.16	1545.26	2.32282e-05	0.00121997
CHARAFE_BREAST_CANCER_LUMINAL_VS_MESENCHYMAL_UP	1430.97	1312.01	1549.93	5.26568e-05	0.00226919
BAELDE_DIABETIC_NEPHROPATHY_UP	1429.69	1302.42	1556.96	0.000156451	0.00483944
GAL_LEUKEMIC_STEM_CELL_DN	1429.44	1300.56	1558.32	0.000189169	0.00571133
RAY_ALZHEIMERS_DISEASE	1428.53	1294.86	1562.2	0.000323535	0.00849616
HOSHIDA_LIVER_CANCER_LATE_RECURRENCE	1426.75	1297.19	1556.31	0.000235265	0.00689655
HOLLERN_EMT_BREAST_TUMOR	1424.74	1320.4	1529.08	8.36076e-06	0.000547467
MANALO_HYPOXIA	1424.03	1296.34	1551.72	0.000224114	0.00660807
HUANG_DASATINIB_RESISTANCE	1421.33	1298.95	1543.71	0.000144696	0.00476801
MORI_MATURE_B_LYMPHOCYTE	1421.03	1309.7	1532.36	3.43785e-05	0.00165082
KIM_ALL_DISORDERS_CALB1_CORR_DN	1420.7	1300.55	1540.85	0.000115266	0.0041811
HOSHIDA_LIVER_CANCER_SURVIVAL	1420.18	1299.81	1540.55	0.000122002	0.00420872
SPIELMAN_LYMPHOBLAST_EUROPEAN_VS_ASIAN_DN	1419.2	1302.78	1535.62	7.88978e-05	0.00315716
BIOCARTA_ASBCELL_PATHWAY	1417.62	1288.18	1547.06	0.000378532	0.0089869
BIOCARTA_ASBCELL_PATHWAY.1	1417.62	1288.18	1547.06	0.000378532	0.0089869
LINDGREN_BLADDER_CANCER_CLUSTER_1_UP	1416.29	1299.08	1533.5	0.000104797	0.00388518
GU_PDEF_TARGETS	1416.1	1295.84	1536.36	0.000153656	0.004812
CHEMNITZ_RESPONSE_TO_PROSTAGLANDIN_E2_DN	1414.61	1297.26	1531.96	0.000118181	0.00419624
MILI_PSEUDOPODIA_HAPTOTAXIS_UP	1413.89	1298.65	1529.13	9.46184e-05	0.00358696
KANG_DOXORUBICIN_RESISTANCE	1413.58	1287.24	1539.92	0.000345017	0.0088442
PID_ENDOTHELIN_PATHWAY	1412.35	1294.19	1530.51	0.000149899	0.00476801
PID_ENDOTHELIN_PATHWAY.1	1412.35	1294.19	1530.51	0.000149899	0.00476801
WAMUNYOKOLI_OVARIAN_CANCER_LMP_UP	1412.16	1293.35	1530.97	0.000163739	0.00503398
RASHI_RESPONSE_TO_IONIZING_RADIATION_6	1411.95	1288.8	1535.1	0.000270531	0.00770631
SCHLOSSER_MYC_TARGETS_REPRESSED_BY_SERUM	1410.88	1294.35	1527.41	0.000134423	0.00451839
KEGG_COMPLEMENT_AND_COAGULATION_CASCADES	1410.45	1287.42	1533.48	0.000290734	0.00796675
KEGG_COMPLEMENT_AND_COAGULATION_CASCADES.1	1410.45	1287.42	1533.48	0.000290734	0.00796675
REACTOME_ANTIMICROBIAL_PEPTIDES	1410.36	1285.27	1535.45	0.000362008	0.0088442
NUYTTEN_EZH2_TARGETS_DN	1409.26	1292.65	1525.87	0.000149974	0.00476801
KEGG_FC_GAMMA_R_MEDIATED_PHAGOCYTOSIS	1408.24	1290.86	1525.62	0.00017496	0.00531415
KEGG_FC_GAMMA_R_MEDIATED_PHAGOCYTOSIS.1	1408.24	1290.86	1525.62	0.00017496	0.00531415
CAIRO_HEPATOBLASTOMA_CLASSES_UP	1407.91	1301.02	1514.8	4.36937e-05	0.00200276
GENTILE_UV_HIGH_DOSE	1407.03	1292.93	1521.13	0.000126	0.0042925
SHEN_SMARCA2_TARGETS_UP	1405.25	1292.39	1518.11	0.000120367	0.00420872
IVANOVA_HEMATOPOIESIS_EARLY_PROGENITOR	1404.81	1290.13	1519.49	0.000155769	0.00483944
JOHNSTONE_PARVB_TARGETS_3_DN	1404.24	1290.2	1518.28	0.00014902	0.00476801
KIM_MYC_AMPLIFICATION_TARGETS_DN	1403.72	1282.51	1524.93	0.000350239	0.0088442
LEE_BMP2_TARGETS	1403.7	1284.67	1522.73	0.000277012	0.00771653
BURTON_ADIPOGENESIS_12	1396.97	1279.61	1514.33	0.000341684	0.0088442
HAMAI_APOPTOSIS_VIA_TRAIL_UP	1396.07	1286.64	1505.5	0.000139767	0.00466691
MANALO_HYPOXIA_DN	1395.84	1286.1	1505.58	0.000147707	0.00476801
AMIT_SERUM_RESPONSE_20_MCF10A	1395.06	1280.94	1509.18	0.000265544	0.00760724
GOLDRATH_HOMEOSTATIC_PROLIFERATION	1393.12	1277.24	1509	0.000364372	0.0088442
NOUZOVA_TRETINOIN_AND_H4_ACETYLATION	1390.15	1277.12	1503.18	0.000316126	0.008389
BENPORATH_MYC_MAX_TARGETS	1388.12	1275.17	1501.07	0.000354177	0.0088442
WHITFIELD_CELL_CYCLE_M_G1	1387.07	1272.78	1501.36	0.000438105	0.00994423
DIAZ_CHRONIC_MEYLOGENOUS_LEUKEMIA_UP	1386.79	1273.9	1499.68	0.000381435	0.0089869
SATO_SILENCED_BY_METHYLATION_IN_PANCREATIC_CANCER_1	1383.28	1277.1	1489.46	0.000212915	0.00631479
PID_ECADHERIN_STABILIZATION_PATHWAY	1383.04	1272.19	1493.89	0.000380709	0.0089869
PID_ECADHERIN_STABILIZATION_PATHWAY.1	1383.04	1272.19	1493.89	0.000380709	0.0089869
KINSEY_TARGETS_OF_EWSR1_FLII_FUSION_UP	1381.98	1272.36	1491.6	0.000352937	0.0088442
KEGG_PURINE_METABOLISM	1371.28	1265.99	1476.57	0.000418518	0.00963546
KEGG_PURINE_METABOLISM.1	1371.28	1265.99	1476.57	0.000418518	0.00963546
SMID_BREAST_CANCER_LUMINAL_B	980.57	874.018	1087.12	0.000396752	0.00921853
AMIT_SERUM_RESPONSE_120_MCF10A	976.49	870.228	1082.75	0.000294331	0.00797859
LIANG_HEMATOPOIESIS_STEM_CELL_NUMBER_SMALL_VS_HUGE	969.85	856.569	1083.13	0.000439818	0.00994423
PRAMOONJAGO_SOX4_TARGETS_UP	968.41	855.366	1081.45	0.000392887	0.00917099
RUTELLA_RESPONSE_TO_CSF2RB_AND_IL4	962.61	845.624	1079.6	0.000428554	0.00977723
CAIRO_HEPATOBLASTOMA_CLASSES	957.75	839.634	1075.87	0.000364854	0.0088442
VALK_AML_CLUSTER_7	956.71	837.814	1075.61	0.000373611	0.0089869
VECCHI_GASTRIC_CANCER_EARLY	954.6	845.31	1063.89	0.000103034	0.00386811
DOANE_RESPONSE_TO_ANDROGEN	954.24	834.245	1074.23	0.00036456	0.0088442
REACTOME_CELL_CELL_JUNCTION_ORGANIZATION	951.91	831.326	1072.49	0.000339841	0.0088442
MULLIGHAN_NPM1_SIGNATURE_3_DN	951.2	832.172	1070.23	0.000275362	0.00771653
KYNG_DNA_DAMAGE	949.85	829.145	1070.56	0.000306049	0.00820796
UDAYAKUMAR_MED1_TARGETS	945.82	830.317	1061.32	0.000131451	0.00444815
JOHANSSON_GLIOMAGENESIS_BY_PDGFB_DN	945.21	826.127	1064.29	0.000194785	0.00584586
WEST_ADRENOCORTICAL_TUMOR_DN	944.04	834.709	1053.37	5.08598e-05	0.00224943
BRUECKNER_TARGETS_OF_MIRLET7A3	943.46	827.517	1059.4	0.000119918	0.00420872
REACTOME_SRP_DEPENDENT_COTRANSLATIONAL_PROTEIN_TARGETING_TO_MEMBRANE	943.45	817.679	1069.22	0.000363692	0.0088442
REACTOME_RRNA_PROCESSING	943.15	819.191	1067.11	0.000296576	0.00799645
LIU_IL13_PRIMING_MODEL	941.02	812.314	1069.73	0.000427119	0.00977723
REACTOME_SIGNALING_BY_ROBO_RECEPTORS	940.25	814.841	1065.66	0.000293982	0.00797859
REACTOME_MISCELLANEOUS_TRANSPORT_AND_BINDING_EVENTS	939.96	815.61	1064.31	0.000258623	0.00749411
REACTOME_INFLUENZA_INFECTION	939.65	815.08	1064.22	0.00026022	0.00749732
MARKEY_RB1_ACUTE_LOF	938.48	811.58	1065.38	0.000311316	0.00830506
ZHU_CMV_ALL_DN	936.86	806.966	1066.75	0.000385055	0.00902999
UZONYI_RESPONSE_TO_LEUKOTRIENE_AND_THROMBIN	933.82	802.879	1064.76	0.000363524	0.0088442
INGA_TP53_TARGETS	931.44	812.042	1050.84	8.8222e-05	0.00336981
REACTOME_DOWNSTREAM_TCR_SIGNALING	930.4	801.236	1059.56	0.000253581	0.00739048
OSWALD_HEMATOPOIETIC_STEM_CELL_IN_COLLAGEN_GEL_UP	929.72	814.093	1045.35	4.80576e-05	0.00216345
TANAKA_METHYLATED_IN_ESOPHAGEAL_CARCINOMA	927.27	812.407	1042.13	3.67638e-05	0.00173236
BARRIER_CANCER_RELAPSE_NORMAL_SAMPLE	927.2	809.086	1045.31	5.73868e-05	0.00239639
REACTOME_ADAPTIVE_IMMUNE_SYSTEM	926.98	792.826	1061.13	0.000347888	0.0088442
OLSSON_E2F3_TARGETS	926.28	808.968	1043.59	4.85823e-05	0.00216771
REACTOME_TRP_CHANNELS	924.93	806.547	1043.31	5.15638e-05	0.0022575
NAGASHIMA_NRG1_SIGNALING_UP	923.66	819.446	1027.87	4.92029e-06	0.000378536
REACTOME_ANTIGEN_PRESENTATION._FOLDING_ASSEMBLY_AND_PEPTIDE_LOADING_OF_CLASS_I_MHC	923.53	793.014	1054.05	0.00020145	0.00601011
LEE_METASTASIS_AND_ALTERNATIVE_SPLICING_DN	922.88	797.215	1048.55	0.000113514	0.00414736
REACTOME_REGULATION_OF_HSF1_MEDIATED_HEAT_SHOCK_RESPONSE	921.2	795.096	1047.3	0.000108474	0.00399215
VANTVEER_BREAST_CANCER_METASTASIS_DN	920.57	796.192	1044.95	8.51212e-05	0.00330139
AMIT_SERUM_RESPONSE_40_MCF10A	919.82	792.347	1047.29	0.000117463	0.00419624
REACTOME_NON_INTEGRIN_MEMBRANE_ECM_INTERACTIONS	919.6	794.584	1044.62	8.68698e-05	0.00334349
ACOSTA_PROLIFERATION_INDEPENDENT_MYC_TARGETS	918.99	792.196	1045.78	0.000103569	0.00386811
BIOCARTA_P53HYPOXIA_PATHWAY	918.82	779.939	1057.7	0.000359524	0.0088442
BIOCARTA_P53HYPOXIA_PATHWAY.1	918.82	779.939	1057.7	0.000359524	0.0088442
REACTOME_SELENOAMINO_ACID_METABOLISM	915.91	792.495	1039.33	5.71952e-05	0.00239639
REACTOME_TCR_SIGNALING	915.82	784.13	1047.51	0.00015036	0.00476801
REACTOME_EUKARYOTIC_TRANSLATION_INITIATION	913.67	788.372	1038.97	6.34447e-05	0.00262203
BIOCARTA_IL6_PATHWAY	911.15	788.417	1033.88	3.91583e-05	0.00181134
BIOCARTA_IL6_PATHWAY.1	911.15	788.417	1033.88	3.91583e-05	0.00181134
WEST_ADRENOCORTICAL_TUMOR_MARKERS	910.92	770.355	1051.48	0.000284593	0.00788415
VANTVEER_BREAST_CANCER_METASTASIS	905.36	782.496	1028.22	2.78689e-05	0.0013776
HOLLERN_PAPILLARY_BREAST_TUMOR	904.97	783.607	1026.33	2.20381e-05	0.00118209
MCDOWELL_ACUTE_LUNG_INJURY_UP	903.94	788.717	1019.16	8.05612e-06	0.00053446
PID_INTEGRIN_CS_PATHWAY	903.87	768.1	1039.64	0.000122706	0.00420872
PID_INTEGRIN_CS_PATHWAY.1	903.87	768.1	1039.64	0.000122706	0.00420872
KIM_WT1_TARGETS_8HR_UP	903.82	782.339	1025.3	2.08359e-05	0.0011419
DAUER_STAT3_TARGETS_UP	901.85	780.877	1022.82	1.70716e-05	0.000989368
SETLUR_PROSTATE_CANCER_TMPRSS2_ERG_FUSION	900.19	785.342	1015.04	5.8337e-06	0.000432552
CHARAFE_BREAST_CANCER_LUMINAL_VS_MESENCHYMAL	898.49	783.902	1013.08	4.95505e-06	0.000378536
WAMUNYOKOLI_OVARIAN_CANCER_LMP	898.45	787.392	1009.51	2.63336e-06	0.00022129
DIRMEIER_LMP1_RESPONSE_EARLY	895.89	773.208	1018.57	1.49733e-05	0.000877851
PHONG_TNF_TARGETS_UP	894.62	767.974	1021.27	2.41574e-05	0.00124287
NIKOLSKY_BREAST_CANCER_16P13_AMPLICON	894.25	764.662	1023.84	3.47985e-05	0.00165522
VANTVEER_BREAST_CANCER_ESR1	893.22	782.223	1004.22	1.76552e-06	0.000167957
FRIDMAN_SENESCENCE_UP	892.52	766.112	1018.93	2.05825e-05	0.00114041
GENTILE_UV_LOW_DOSE_UP	889.8	776.984	1002.62	1.93372e-06	0.000170552
AMIT_EGF_RESPONSE_60_MCF10A	889.38	760.902	1017.86	2.25547e-05	0.00119706
ZHOU_TNF_SIGNALING_30MIN	884.73	774.358	995.102	8.22462e-07	9.21523e-05
TIAN_TNF_SIGNALING_NOT_VIA_NFKB	884.25	751.938	1016.56	2.75748e-05	0.00137656
DANG_MYC_TARGETS	883.67	768.663	998.677	1.85973e-06	0.000170487
PLASARI_TGFB1_TARGETS_1HR_UP	882.88	755.092	1010.67	1.38396e-05	0.000850965
BURTON_ADIPOGENESIS_PEAK_AT_2HR	871.88	753.085	990.675	1.6048e-06	0.000155604
AMIT_EGF_RESPONSE_40_MCF10A	868.64	740.127	997.153	6.38474e-06	0.000453407
CHARAFE_BREAST_CANCER_LUMINAL_VS_BASAL	864.63	753.544	975.716	2.02256e-07	2.6148e-05
FLECHNER_PBL_KIDNEY_TRANSPLANT_OK_VS_DONOR	863.61	756.698	970.522	7.09866e-08	1.23419e-05
HESS_TARGETS_OF_HOXA9_AND_MEIS1	862.15	741.647	982.653	1.10938e-06	0.000116079
SWEET_LUNG_CANCER_KRAS	856.16	737.058	975.262	5.59732e-07	6.41402e-05
RASHI_RESPONSE_TO_IONIZING_RADIATION_1	835.09	699.692	970.488	2.30389e-06	0.000196885
TOMLINS_PROSTATE_CANCER	823.41	720.439	926.381	7.17473e-10	2.49298e-07
LIM_MAMMARY_LUMINAL_MATURE	819.78	698.422	941.138	6.40034e-08	1.15252e-05
AMIT_EGF_RESPONSE_40_HELA	818.38	711.894	924.866	1.33471e-09	4.20601e-07
AMIT_DELAYED_EARLY_GENES	802.66	698.106	907.214	1.79698e-10	7.5503e-08
GESERICK_TERT_TARGETS_DN	792.49	685.719	899.261	1.47389e-10	6.75577e-08
NAGASHIMA_EGF_SIGNALING_UP	709.96	601.89	818.03	1.32335e-13	1.66808e-10

## Sheet: Cluster_3
	Mean	X95.CI_low	X95.CI_hi	p_value (one-way ANOVA test)	FDR (FDR multi-comparison adjustment)
VALK_AML_WITH_11Q23_REARRANGED	1621.63	1491.1	1752.16	1.00826e-09	7.26239e-07
SMID_BREAST_CANCER_RELAPSE_IN_BONE	1611.68	1489.76	1733.6	2.25778e-10	3.19892e-07
WEBER_METHYLATED_HCP_IN_FIBROBLAST_DN	1592.76	1483.16	1702.36	2.55172e-11	1.28658e-07
DOANE_BREAST_CANCER_CLASSES	1590.22	1473.92	1706.52	2.53782e-10	3.19892e-07
REACTOME_G_ALPHA_S_SIGNALLING_EVENTS	1589.54	1457.77	1721.31	1.28073e-08	4.61244e-06
VECCHI_GASTRIC_CANCER_ADVANCED_VS_EARLY_DN	1552.51	1416.36	1688.66	3.45786e-07	6.0119e-05
KEGG_RENIN_ANGIOTENSIN_SYSTEM	1544.52	1414.19	1674.85	2.03051e-07	3.93763e-05
CHARAFE_BREAST_CANCER_LUMINAL_VS_MESENCHYMAL	1544.03	1419.69	1668.37	6.38829e-08	1.69525e-05
GAVIN_PDE3B_TARGETS	1539.12	1419.32	1658.92	3.40419e-08	1.14426e-05
SUMI_HNF4A_TARGETS	1537.24	1417.25	1657.23	4.08482e-08	1.21151e-05
REACTOME_SIALIC_ACID_METABOLISM	1536.15	1396.43	1675.87	1.68274e-06	0.000180519
VANTVEER_BREAST_CANCER_ESR1	1533.31	1410.64	1655.98	9.69384e-08	2.44382e-05
KEGG_HEMATOPOIETIC_CELL_LINEAGE	1531.26	1418.55	1643.97	1.1521e-08	4.61244e-06
LIM_MAMMARY_LUMINAL_MATURE	1526.18	1398.95	1653.41	3.89025e-07	6.3273e-05
LEE_LIVER_CANCER_MYC_TGFA_DN	1521.92	1393.24	1650.6	6.71192e-07	9.49496e-05
SERVITJA_LIVER_HNF1A_TARGETS_DN	1521.57	1381.74	1661.4	4.02456e-06	0.000317723
CHIANG_LIVER_CANCER_SUBCLASS_CTNNB1	1521.39	1378	1664.78	6.6469e-06	0.000446849
PEPPER_CHRONIC_LYMPHOCYTIC_LEUKEMIA_UP	1518.7	1386.07	1651.33	1.60605e-06	0.000176037
REACTOME_TERMINATION_OF_O_GLYCAN_BIOSYNTHESIS	1513	1388.92	1637.08	5.32202e-07	8.3855e-05
SUNG_METASTASIS_STROMA	1512.84	1382.74	1642.94	1.54197e-06	0.00017277
REACTOME_ION_CHANNEL_TRANSPORT	1512.36	1379.77	1644.95	2.36717e-06	0.000217548
SABATES_COLORECTAL_ADENOMA_DN	1508.85	1382.13	1635.57	1.13012e-06	0.000142452
REACTOME_TRANSPORT_OF_SMALL_MOLECULES	1508.35	1373.2	1643.5	4.45515e-06	0.000340346
KEGG_CELL_ADHESION_MOLECULES_CAMS	1507.09	1377.46	1636.72	2.05992e-06	0.000197234
FINAK_BREAST_CANCER_SDPP_SIGNATURE	1505.28	1382.99	1627.57	6.50479e-07	9.49496e-05
LIU_CDX2_TARGETS_UP	1503.43	1361.7	1645.16	1.44929e-05	0.000769193
SMID_BREAST_CANCER_RELAPSE_IN_BONE_UP	1500.71	1349.14	1652.28	5.19828e-05	0.00194146
REACTOME_CELLULAR_HEXOSE_TRANSPORT	1500.4	1362.16	1638.64	1.09189e-05	0.000632793
COLIN_PILOCYTIC_ASTROCYTOMA_VS_GLIOBLASTOMA_UP	1496.69	1356.34	1637.04	1.76514e-05	0.000864061
VALK_AML_CLUSTER_16	1493.48	1352.4	1634.56	2.30498e-05	0.00101945
SERVITJA_ISLET_HNF1A_TARGETS_DN	1490.77	1355.96	1625.58	1.19997e-05	0.000679802
KEGG_O_GLYCAN_BIOSYNTHESIS	1490.65	1361.6	1619.7	5.29761e-06	0.000376205
KEGG_O_GLYCAN_BIOSYNTHESIS.1	1490.65	1361.6	1619.7	5.29761e-06	0.000376205
REACTOME_THROMBIN_SIGNALLING_THROUGH_PROTEINASE_ACTIVATED_RECEPTORS_PARS	1490.38	1357.69	1623.07	9.16241e-06	0.000570939
DOANE_RESPONSE_TO_ANDROGEN	1488.41	1356.02	1620.8	9.8772e-06	0.000596757
VERHAAK_GLIOBLASTOMA_NEURAL	1487.9	1366.22	1609.58	1.92016e-06	0.000197234
ODONNELL_TFRC_TARGETS	1487.03	1355.18	1618.88	9.942e-06	0.000596757
LEE_LIVER_CANCER_MYC_E2F1_DN	1482.02	1338.45	1625.59	5.65872e-05	0.00199742
TERAO_AOX4_TARGETS_SKIN_DN	1481.37	1342.6	1620.14	3.37731e-05	0.00139577
DOANE_BREAST_CANCER_ESR1	1480.67	1328.9	1632.44	0.000139483	0.00362511
REACTOME_OLFACTORY_SIGNALING_PATHWAY	1477.75	1361.7	1593.8	1.42081e-06	0.000162812
CHIANG_LIVER_CANCER_SUBCLASS_INTERFERON_UP	1475.52	1337.37	1613.67	4.31774e-05	0.00170079
REACTOME_ADRENALINE_NORADRENALINE_INHIBITS_INSULIN_SECRETION	1473.37	1330.68	1616.06	8.03579e-05	0.0026147
CHARAFE_BREAST_CANCER_LUMINAL_VS_BASAL	1471.29	1348.11	1594.47	7.39001e-06	0.000490269
ZHAN_MULTIPLE_MYELOMA_CD1_VS_CD2_DN	1468.94	1323.19	1614.69	0.000137417	0.00360088
GAUSSMANN_MLL_AF4_FUSION_TARGETS_A_DN	1468.53	1320.73	1616.33	0.000170874	0.00418227
WU_SILENCED_BY_METHYLATION_IN_BLADDER_CANCER	1466.58	1312.81	1620.35	0.000319175	0.00611894
PROVENZANI_METASTASIS	1466.29	1339.69	1592.89	1.67342e-05	0.000852259
FRASOR_RESPONSE_TO_ESTRADIOL_UP	1466.23	1313.24	1619.22	0.000303327	0.00597412
ICHIBA_GRAFT_VERSUS_HOST_DISEASE_35D_DN	1466.16	1330.12	1602.2	5.6229e-05	0.00199742
WANG_RESPONSE_TO_GSK3_INHIBITOR_SB216763	1463.28	1325.69	1600.87	7.83281e-05	0.00258124
RICKMAN_HEAD_AND_NECK_CANCER_D	1461.28	1304.21	1618.35	0.000525582	0.00920133
CHIANG_LIVER_CANCER_SUBCLASS_CTNNB1_UP	1460.96	1310.46	1611.46	0.000311582	0.00604229
GINESTIER_BREAST_CANCER_ZNF217_AMPLIFIED	1460.83	1332.66	1589	2.88195e-05	0.0012109
REACTOME_GLYOXYLATE_METABOLISM_AND_GLYCINE_DEGRADATION	1460.6	1322.5	1598.7	9.55164e-05	0.0028329
ZHAN_MULTIPLE_MYELOMA_MF_UP	1459.42	1313.38	1605.46	0.000224615	0.00492396
PID_INTEGRIN_A9B1_PATHWAY	1455.63	1335.79	1575.47	1.22813e-05	0.000680465
PID_INTEGRIN_A9B1_PATHWAY.1	1455.63	1335.79	1575.47	1.22813e-05	0.000680465
CUI_TCF21_TARGETS_UP	1454.31	1307.68	1600.94	0.000302319	0.00597412
DODD_NASOPHARYNGEAL_CARCINOMA_UP	1453.8	1310.15	1597.45	0.000235958	0.00512802
REACTOME_NUCLEOTIDE_SALVAGE	1453.59	1332.88	1574.3	1.59577e-05	0.000829472
RICKMAN_HEAD_AND_NECK_CANCER_F	1451.17	1304.92	1597.42	0.000338782	0.00639753
MARTINELLI_IMMATURE_NEUTROPHIL_DN	1450.12	1354.73	1545.51	1.41071e-07	3.33595e-05
PAPASPYRIDONOS_UNSTABLE_ATEROSCLEROTIC_PLAQUE	1448.02	1308.92	1587.12	0.000203072	0.00467528
SMIRNOV_RESPONSE_TO_IR_2HR	1447.6	1310.24	1584.96	0.000174329	0.0042258
MIKKELSEN_MEF_LCP_WITH_H3K27ME3	1443.52	1335.82	1551.22	3.73084e-06	0.000308375
KLEIN_TARGETS_OF_BCR_ABL1_FUSION	1443.15	1309.04	1577.26	0.000157162	0.00396206
REACTOME_FRS_MEDIATED_FGFR1_SIGNALING	1442.69	1313.91	1571.47	8.92398e-05	0.00269429
LEE_LIVER_CANCER_ACOX1_DN	1441.63	1312.36	1570.9	0.00010029	0.00291768
DUNNE_TARGETS_OF_AML1_MTG8_FUSION	1438.1	1321.16	1555.04	2.51392e-05	0.00110219
SENGUPTA_NASOPHARYNGEAL_CARCINOMA_WITH_LMP1_DN	1436.75	1302.67	1570.83	0.000219705	0.00483734
KEGG_OLFACTORY_TRANSDUCTION	1435.23	1307.44	1563.02	0.000121416	0.00329129
KEGG_OLFACTORY_TRANSDUCTION.1	1435.23	1307.44	1563.02	0.000121416	0.00329129
STEGER_ADIPOGENESIS_UP	1435.13	1321.92	1548.34	1.74675e-05	0.000863442
REACTOME_ACYL_CHAIN_REMODELLING_OF_PE	1435.08	1299.86	1570.3	0.00026839	0.00545655
BRUECKNER_TARGETS_OF_MIRLET7A3	1435.06	1299.04	1571.08	0.000290474	0.00581179
YANG_BREAST_CANCER_ESR1_BULK	1435.04	1300.37	1569.71	0.000254937	0.00536032
VALK_AML_CLUSTER_7	1434.42	1298.08	1570.76	0.000309548	0.00602604
KYNG_DNA_DAMAGE	1433.78	1301.31	1566.25	0.000218114	0.00482338
MEISSNER_BRAIN_ICP_WITH_H3K4ME3	1432.72	1312.24	1553.2	5.77281e-05	0.00199742
ROZANOV_MMP14_TARGETS	1429.41	1307.61	1551.21	8.35791e-05	0.00264849
FERRANDO_HOX11_NEIGHBORS	1428.65	1303.63	1553.67	0.000128614	0.00342138
ACEVEDO_LIVER_CANCER_WITH_H3K27ME3_UP	1428.07	1288.34	1567.8	0.000575163	0.00985049
LEIN_PONS_MARKERS	1423.57	1287.56	1559.58	0.000516756	0.00907834
GROSS_HYPOXIA_VIA_ELK3_ONLY	1422.1	1296.22	1547.98	0.000205498	0.00470964
REACTOME_CELL_CELL_JUNCTION_ORGANIZATION	1420.99	1289.55	1552.43	0.000385195	0.00714026
REACTOME_TRANSPORT_OF_INORGANIC_CATIONS_ANIONS_AND_AMINO_ACIDS_OLIGOPEPTIDES	1420.19	1295.69	1544.69	0.000196628	0.00461116
REACTOME_O_LINKED_GLYCOSYLATION_OF_MUCINS	1420.02	1287.89	1552.15	0.000432554	0.00778905
KOKKINAKIS_METHIONINE_DEPRIVATION_48HR	1418.01	1290.47	1545.55	0.00030653	0.00601371
LUI_THYROID_CANCER_CLUSTER_4	1417.51	1289.02	1546	0.000346574	0.00649601
REACTOME_SYNTHESIS_OF_PA	1417.05	1287.25	1546.85	0.000404123	0.00740941
PLASARI_TGFB1_SIGNALING_VIA_NFIC_10HR	1416.01	1282.78	1549.24	0.00058689	0.00996824
REACTOME_KERATAN_SULFATE_KERATIN_METABOLISM	1415.87	1292.91	1538.83	0.000212117	0.00473227
KAAB_FAILED_HEART_ATRIUM_UP	1414.95	1300.4	1529.5	8.07758e-05	0.0026147
REACTOME_INWARDLY_RECTIFYING_KPLUS_CHANNELS	1409.41	1311.05	1507.77	9.17217e-06	0.000570939
BECKER_TAMOXIFEN_RESISTANCE	1408.68	1280.43	1536.93	0.000540177	0.00940145
WANG_TNF_TARGETS	1408.61	1286.19	1531.03	0.000302277	0.00597412
PID_INTEGRIN5_PATHWAY	1407.53	1287.23	1527.83	0.000255152	0.00536032
PID_INTEGRIN5_PATHWAY.1	1407.53	1287.23	1527.83	0.000255152	0.00536032
CAFFAREL_RESPONSE_TO_THC	1406.91	1279.24	1534.58	0.000561337	0.0096596
VART_KSHV_INFECTION_ANGIOGENIC_MARKERS_DN	1406.89	1284.4	1529.38	0.000335421	0.00636486
BILBAN_B_CLL_LPL_UP	1404.65	1280.48	1528.82	0.000450862	0.00808984
PID_ALPHA_SYNUCLEIN_PATHWAY	1399.56	1283.67	1515.45	0.000248296	0.00528231
PID_ALPHA_SYNUCLEIN_PATHWAY.1	1399.56	1283.67	1515.45	0.000248296	0.00528231
WANG_IMMORTALIZED_BY_HOXA9_AND_MEIS1_DN	1392.87	1272.56	1513.18	0.000587181	0.00996824
HAHTOLA_CTCL_PATHOGENESIS	982.37	879.726	1085.01	0.000275737	0.00556964
MIKKELSEN_MEF_LCP_WITH_H3K4ME3	982.03	877.212	1086.85	0.000354054	0.00658724
DELACROIX_RAR_TARGETS_UP	963.22	849.358	1077.08	0.000314787	0.00606921
SMID_BREAST_CANCER_RELAPSE_IN_PLEURA_DN	959.42	840.156	1078.68	0.000453463	0.00810766
UEDA_PERIFERAL_CLOCK	952.82	827.805	1077.83	0.000560014	0.0096596
REACTOME_PIWI_INTERACTING_RNA_PIRNA_BIOGENESIS	950.72	834.844	1066.6	0.000186107	0.00444717
CHARAFE_BREAST_CANCER_LUMINAL_VS_BASAL_DN	950.4	827.61	1073.19	0.000393252	0.00726292
WATANABE_COLON_CANCER_MSI_VS_MSS	948.61	824.147	1073.07	0.000422378	0.00767224
SHIPP_DLBCL_VS_FOLLICULAR_LYMPHOMA_DN	948.21	825.398	1071.02	0.000348866	0.00651474
GHANDHI_DIRECT_IRRADIATION	948.16	823.401	1072.92	0.000424545	0.00767224
REACTOME_GENE_EXPRESSION_TRANSCRIPTION	944.52	814.577	1074.46	0.000576338	0.00985049
LU_TUMOR_VASCULATURE_UP	943.24	818.946	1067.53	0.000308741	0.00602604
GRAESSMANN_APOPTOSIS_BY_DOXORUBICIN_UP	942.28	816.531	1068.03	0.000340455	0.00640513
KRIGE_RESPONSE_TO_TOSEDOSTAT_6HR_DN	940.16	815.614	1064.71	0.000267063	0.00545155
GROSS_HYPOXIA_VIA_ELK3_UP	937.05	811.953	1062.15	0.000238064	0.00512958
REACTOME_THE_CITRIC_ACID_TCA_CYCLE_AND_RESPIRATORY_ELECTRON_TRANSPORT	935.86	806.817	1064.9	0.00033579	0.00636486
BORCZUK_MALIGNANT_MESOTHELIOMA_UP	935.71	808.145	1063.27	0.000286705	0.00575924
BIOCARTA_NO2IL12_PATHWAY	935.32	827.317	1043.32	2.25927e-05	0.00100807
BIOCARTA_NO2IL12_PATHWAY.1	935.32	827.317	1043.32	2.25927e-05	0.00100807
MEISSNER_BRAIN_HCP_WITH_H3K27ME3	933.82	806.079	1061.56	0.00026342	0.00545155
MARTORIATI_MDM4_TARGETS_FETAL_LIVER_DN	932.92	802.486	1063.35	0.000329896	0.00630052
RICKMAN_TUMOR_DIFFERENTIATED_WELL_VS_MODERATELY_UP	932.7	796.759	1068.64	0.000546826	0.00947456
GARY_CD5_TARGETS_UP	932.36	799.645	1065.08	0.000399715	0.00735534
REACTOME_SIGNALING_BY_TGF_BETA_FAMILY_MEMBERS	932.29	806.245	1058.33	0.000202115	0.00467461
GRAESSMANN_APOPTOSIS_BY_DOXORUBICIN_DN	931.58	804.594	1058.57	0.000215064	0.00477689
GUTIERREZ_CHRONIC_LYMPHOCYTIC_LEUKEMIA_UP	931.57	812.617	1050.52	8.40457e-05	0.00264849
REACTOME_INTERFERON_SIGNALING	931.38	808.272	1054.49	0.000137836	0.00360088
LU_AGING_BRAIN_UP	931.23	796.281	1066.18	0.000464805	0.00828109
CAIRO_LIVER_DEVELOPMENT	931.1	801.89	1060.31	0.000264596	0.00545155
ZHENG_IL22_SIGNALING	930.81	809.253	1052.37	0.000110882	0.00310594
BAELDE_DIABETIC_NEPHROPATHY_DN	930.69	803.431	1057.95	0.000210828	0.00473227
GABRIELY_MIR21_TARGETS	930.51	794.143	1066.88	0.000509825	0.00898789
PHONG_TNF_RESPONSE_VIA_P38_COMPLETE	929.15	802.209	1056.09	0.000187003	0.00444749
ONKEN_UVEAL_MELANOMA_UP	928.13	804.06	1052.2	0.000127646	0.00342138
BURTON_ADIPOGENESIS_5	927.98	791.045	1064.92	0.000473475	0.00840586
KRIGE_RESPONSE_TO_TOSEDOSTAT_24HR_DN	927.4	804.001	1050.8	0.000113031	0.00313134
TARTE_PLASMA_CELL_VS_PLASMABLAST_DN	927.09	797.918	1056.26	0.000212096	0.00473227
CHIANG_LIVER_CANCER_SUBCLASS_UNANNOTATED_DN	926.56	794.896	1058.22	0.000266567	0.00545155
SHEN_SMARCA2_TARGETS_UP	926.1	797.058	1055.14	0.000198182	0.00462609
DANG_REGULATED_BY_MYC_DN	924.7	794.486	1054.91	0.000207891	0.00473227
WOO_LIVER_CANCER_RECURRENCE	924.39	814.673	1034.11	1.36892e-05	0.000742161
REACTOME_CGMP_EFFECTS	924.21	802.32	1046.1	7.77745e-05	0.00257986
GRAESSMANN_RESPONSE_TO_MC_AND_DOXORUBICIN_DN	923.32	795.388	1051.25	0.000150623	0.00385503
KRIGE_RESPONSE_TO_TOSEDOSTAT_24HR_UP	923.2	791.069	1055.33	0.000233959	0.00510658
BUYTAERT_PHOTODYNAMIC_THERAPY_STRESS_UP	921.78	794.136	1049.42	0.000133789	0.00353176
GOZGIT_ESR1_TARGETS_DN	920.97	781.429	1060.51	0.000424192	0.00767224
RUTELLA_RESPONSE_TO_CSF2RB_AND_IL4_DN	920.84	779.547	1062.13	0.000491946	0.00870314
JOHNSTONE_PARVB_TARGETS_3_DN	920.23	793.832	1046.63	0.000106184	0.00300775
WONG_ENDMETRIUM_CANCER_UP	920.16	793.946	1046.37	0.000103496	0.00294817
SCHAEFFER_PROSTATE_DEVELOPMENT_6HR_DN	919.61	798.891	1040.33	5.05056e-05	0.00191465
KIM_WT1_TARGETS_12HR	919.6	791.584	1047.62	0.000123414	0.00332756
KOINUMA_TARGETS_OF_SMAD2_OR_SMAD3	919.53	794.117	1044.94	9.07468e-05	0.00272348
WANG_SMARCE1_TARGETS_DN	919.37	794.332	1044.41	8.59439e-05	0.00267054
KIM_WT1_TARGETS_8HR	918	782.019	1053.98	0.000262074	0.00545155
REACTOME_ACTIVATION_OF_ATR_IN_RESPONSE_TO_REPLICATION_STRESS	917.93	786.833	1049.03	0.000158173	0.00396769
NUYTTEN_NIPP1_TARGETS_UP	917.56	776.531	1058.59	0.000410621	0.00750127
KARLSSON_TGFB1_TARGETS	917.5	786.957	1048.04	0.000145489	0.00374263
CUI_TCF21_TARGETS_2_DN	917.22	791.618	1042.82	8.11355e-05	0.0026147
KRIGE_RESPONSE_TO_TOSEDOSTAT_6HR_UP	917.12	788.703	1045.54	0.000112344	0.00312949
DORSEY_GAB2_TARGETS	917.05	780.03	1054.07	0.000276162	0.00556964
GUENTHER_GROWTH_SPHERICAL_VS_ADHERENT	916.02	792.736	1039.3	5.66154e-05	0.00199742
BERENJENO_TRANSFORMED_BY_RHOA_DN	915.9	779.551	1052.25	0.000243982	0.00523471
GOLDRATH_HOMEOSTATIC_PROLIFERATION	915.47	790.859	1040.08	6.47961e-05	0.00220744
PUIFFE_INVASION_INHIBITED_BY_ASCITES_UP	914.89	787.757	1042.02	8.51787e-05	0.00266752
DANG_BOUND_BY_MYC	914.2	786.501	1041.9	8.75528e-05	0.00269172
PUIFFE_INVASION_INHIBITED_BY_ASCITES_DN	913.89	781.098	1046.68	0.000152463	0.00388242
STARK_PREFRONTAL_CORTEX_22Q11_DELETION_DN	913.67	778.057	1049.28	0.000202041	0.00467461
WANG_RESPONSE_TO_ANDROGEN_UP	912.14	771.668	1052.61	0.000299634	0.00597137
LU_EZH2_TARGETS_DN	912.01	781.895	1042.13	0.000102375	0.00294817
PARK_TRETINOIN_RESPONSE	911.75	776.741	1046.76	0.000171791	0.00418441
THUM_MIR21_TARGETS_HEART_DISEASE_UP	911.7	773.447	1049.95	0.000237306	0.00512958
WAKABAYASHI_ADIPOGENESIS_PPARG_RXRA_BOUND_WITH_H4K20ME1_MARK	911.48	781.034	1041.93	0.000103197	0.00294817
FRASOR_RESPONSE_TO_ESTRADIOL_DN	911.41	771.787	1051.03	0.000266804	0.00545155
ICHIBA_GRAFT_VERSUS_HOST_DISEASE_D7	910.53	784.487	1036.57	5.78387e-05	0.00199742
KOINUMA_COLON_CANCER_MSI_UP	909.28	778.06	1040.5	9.97147e-05	0.00291768
DEBOSSCHER_NFKB_TARGETS_REPRESSED_BY_GLUCOCORTICOIDS	909.25	768.776	1049.72	0.000259796	0.00543523
LEE_LIVER_CANCER_MYC_E2F1	909.19	773.051	1045.33	0.000168807	0.00415184
BURTON_ADIPOGENESIS_11	909.12	782.424	1035.82	5.77476e-05	0.00199742
SHAFFER_IRF4_TARGETS_IN_MYELOMA_VS_MATURE_B_LYMPHOCYTE	909.03	776.341	1041.72	0.0001159	0.00317592
HADDAD_B_LYMPHOCYTE_PROGENITOR	908.95	770.45	1047.45	0.000211468	0.00473227
ACEVEDO_LIVER_CANCER_UP	908.75	785.85	1031.65	3.45468e-05	0.00141614
KRASNOSELSKAYA_ILF3_TARGETS_DN	908.06	778.001	1038.12	8.14878e-05	0.0026147
SHAFFER_IRF4_TARGETS_IN_ACTIVATED_B_LYMPHOCYTE	907.75	773.448	1042.05	0.000128929	0.00342138
YAMASHITA_METHYLATED_IN_PROSTATE_CANCER	907.73	769.364	1046.1	0.000196114	0.00461116
WANG_LMO4_TARGETS_DN	907.26	777.426	1037.09	7.58587e-05	0.00254886
GUO_HEX_TARGETS_UP	907.14	770.179	1044.1	0.000165074	0.00410002
REN_ALVEOLAR_RHABDOMYOSARCOMA_DN	906.97	774.802	1039.14	9.76883e-05	0.00288038
KYNG_DNA_DAMAGE_UP	906.11	767.47	1044.75	0.000185564	0.00444717
CASORELLI_ACUTE_PROMYELOCYTIC_LEUKEMIA_DN	905.42	774.839	1036	7.4642e-05	0.00252581
DELPUECH_FOXO3_TARGETS_UP	905.42	754.47	1056.37	0.000540742	0.00940145
PHONG_TNF_RESPONSE_VIA_P38_PARTIAL	905.25	771.971	1038.53	0.00010069	0.00291768
WAKABAYASHI_ADIPOGENESIS_PPARG_RXRA_BOUND_36HR	905.06	760.272	1049.85	0.000315377	0.00606921
CHEOK_RESPONSE_TO_HD_MTX	903.94	765.204	1042.68	0.000167664	0.00414393
RODRIGUES_THYROID_CARCINOMA_POORLY_DIFFERENTIATED	903.85	780.766	1026.93	2.61533e-05	0.00112034
DUTERTRE_ESTRADIOL_RESPONSE_24HR	903.61	770.667	1036.55	8.86262e-05	0.00269189
SMID_BREAST_CANCER_RELAPSE_IN_BRAIN_UP	903.57	787.535	1019.61	8.96194e-06	0.000570939
GRAESSMANN_RESPONSE_TO_MC_AND_DOXORUBICIN_UP	903.55	782.792	1024.31	1.84507e-05	0.000889542
RODRIGUES_THYROID_CARCINOMA_POORLY_DIFFERENTIATED_DN	903.45	777.076	1029.82	3.96327e-05	0.00159862
DER_IFN_BETA_RESPONSE_UP	903.13	776.431	1029.83	4.05534e-05	0.00162278
WANG_RESPONSE_TO_FORSKOLIN_UP	903.06	763.104	1043.02	0.000181156	0.00437029
MONNIER_POSTRADIATION_TUMOR_ESCAPE_DN	903.06	774.754	1031.37	4.95061e-05	0.00189098
RIGGINS_TAMOXIFEN_RESISTANCE_DN	902.8	769.478	1036.12	8.84853e-05	0.00269189
ZHONG_RESPONSE_TO_AZACITIDINE_AND_TSA_DN	901.61	759.437	1043.78	0.000209211	0.00473227
KANG_DOXORUBICIN_RESISTANCE	901.11	770.059	1032.16	6.18623e-05	0.00212183
WAKABAYASHI_ADIPOGENESIS_PPARG_RXRA_BOUND_8D	900.92	774.074	1027.77	3.62333e-05	0.00147329
SEIDEN_ONCOGENESIS_BY_MET	900.37	769.85	1030.89	5.56465e-05	0.00199742
REACTOME_FGFR2_LIGAND_BINDING_AND_ACTIVATION	900.06	762.939	1037.18	0.000115883	0.00317592
RODRIGUES_THYROID_CARCINOMA_ANAPLASTIC_DN	899.91	766.49	1033.33	7.63343e-05	0.00254886
CHARAFE_BREAST_CANCER_LUMINAL_VS_BASAL_UP	898.48	757.658	1039.3	0.000156624	0.00396206
TIEN_INTESTINE_PROBIOTICS_24HR_UP	898.46	769.363	1027.56	4.18093e-05	0.00165986
BROWNE_HCMV_INFECTION_18HR_UP	897.93	762.932	1032.93	8.19361e-05	0.0026147
CROONQUIST_IL6_DEPRIVATION_DN	897.76	776.772	1018.75	1.31433e-05	0.000720311
HUANG_DASATINIB_RESISTANCE	897.19	765.588	1028.79	5.29378e-05	0.00194827
REACTOME_SCAVENGING_OF_HEME_FROM_PLASMA	897.05	755.092	1039.01	0.000163218	0.00407399
KAAB_HEART_ATRIUM_VS_VENTRICLE_DN	894.77	757.774	1031.77	8.63345e-05	0.00267054
GENTLES_LEUKEMIC_STEM_CELL_DN	894.25	788.927	999.573	6.02529e-07	9.20591e-05
PELLICCIOTTA_HDAC_IN_ANTIGEN_PRESENTATION_DN	893.38	754.988	1031.77	9.34117e-05	0.00278687
FLOTHO_PEDIATRIC_ALL_THERAPY_RESPONSE_DN	893.32	760.127	1026.51	5.15248e-05	0.00193872
MOREAUX_MULTIPLE_MYELOMA_BY_TACI_DN	893.3	773.253	1013.35	8.50159e-06	0.000556689
STEIN_ESRRA_TARGETS_UP	893.29	753.392	1033.19	0.000109185	0.00307548
BERENJENO_TRANSFORMED_BY_RHOA	893.06	760.475	1025.64	4.7192e-05	0.00183032
YAO_TEMPORAL_RESPONSE_TO_PROGESTERONE_CLUSTER_9	892.66	758.327	1026.99	5.68539e-05	0.00199742
GAZDA_DIAMOND_BLACKFAN_ANEMIA_ERYTHROID_DN	892.42	759.306	1025.53	4.85283e-05	0.00186778
JOHNSTONE_PARVB_TARGETS_2_DN	892.14	768.312	1015.97	1.39542e-05	0.000748479
REACTOME_VOLTAGE_GATED_POTASSIUM_CHANNELS	890.48	746.728	1034.23	0.000140419	0.00363073
WONG_ENDMETRIUM_CANCER	890.45	768.429	1012.47	9.56997e-06	0.000588437
HIRSCH_CELLULAR_TRANSFORMATION_SIGNATURE_UP	889.77	763.727	1015.81	1.65252e-05	0.000850207
MCGARVEY_SILENCED_BY_METHYLATION_IN_COLON_CANCER	889.02	769.177	1008.86	6.19226e-06	0.00042769
TOOKER_GEMCITABINE_RESISTANCE_DN	887.9	770.194	1005.61	4.03297e-06	0.000317723
LIU_SOX4_TARGETS_DN	886.41	755.221	1017.6	2.70502e-05	0.00114611
CHANDRAN_METASTASIS_DN	886.38	737.261	1035.5	0.000192571	0.00455841
FLECHNER_BIOPSY_KIDNEY_TRANSPLANT_REJECTED_VS_OK_DN	884.88	747.505	1022.25	5.28946e-05	0.00194827
SPIELMAN_LYMPHOBLAST_EUROPEAN_VS_ASIAN_DN	884.72	756.132	1013.31	1.73015e-05	0.000863442
GRADE_COLON_AND_RECTAL_CANCER_UP	884.7	751.004	1018.4	3.36904e-05	0.00139577
WAMUNYOKOLI_OVARIAN_CANCER_LMP_UP	884.27	756.43	1012.11	1.51759e-05	0.000797049
WANG_CLIM2_TARGETS_DN	883.92	747.68	1020.16	4.39383e-05	0.00171734
RIZ_ERYTHROID_DIFFERENTIATION_APOBEC2	883.09	752.704	1013.48	2.00261e-05	0.000934923
JOHNSTONE_PARVB_TARGETS_1_DN	882.31	750.966	1013.65	2.172e-05	0.000995564
HOLLERN_SOLID_NODULAR_BREAST_TUMOR_DN	881.43	750.891	1011.97	1.85248e-05	0.000889542
YAO_TEMPORAL_RESPONSE_TO_PROGESTERONE_CLUSTER_7	880.87	750.651	1011.09	1.71602e-05	0.000863442
DOUGLAS_BMI1_TARGETS_DN	880.63	747.258	1014	2.56358e-05	0.00111427
MOOTHA_PGC	880.52	753.154	1007.89	1.12721e-05	0.000645838
NUYTTEN_EZH2_TARGETS_UP	880.13	758.252	1002.01	4.75869e-06	0.000358109
HUPER_BREAST_BASAL_VS_LUMINAL_DN	879.97	740.052	1019.89	5.43423e-05	0.00198546
MOOTHA_HUMAN_MITODB_6_2002	878.46	745.192	1011.73	2.23255e-05	0.00100807
ICHIBA_GRAFT_VERSUS_HOST_DISEASE_35D	875.51	741.378	1009.64	2.10648e-05	0.000974393
ZHANG_BREAST_CANCER_PROGENITORS_UP	875.27	739.311	1011.23	2.62199e-05	0.00112034
PILON_KLF1_TARGETS_DN	875.2	751.056	999.344	4.94791e-06	0.000366873
KARAKAS_TGFB1_SIGNALING	871.49	741.893	1001.09	8.92732e-06	0.000570939
DIAZ_CHRONIC_MEYLOGENOUS_LEUKEMIA_UP	870.99	752.544	989.436	1.41569e-06	0.000162812
MASSARWEH_TAMOXIFEN_RESISTANCE_UP	869.01	741.991	996.029	5.20889e-06	0.000376205
LU_TUMOR_ENDOTHELIAL_MARKERS_UP	868.85	732.16	1005.54	2.00213e-05	0.000934923
GUO_TARGETS_OF_IRS1_AND_IRS2	868.79	743.988	993.592	3.6223e-06	0.000304394
GEORGES_TARGETS_OF_MIR192_AND_MIR215	867.94	735.821	1000.06	1.03095e-05	0.000611538
TSENG_IRS1_TARGETS	866.91	744.724	989.096	2.06952e-06	0.000197234
CHIARADONNA_NEOPLASTIC_TRANSFORMATION_KRAS_CDC25	866.28	728.844	1003.72	1.90484e-05	0.000906055
DUTERTRE_ESTRADIOL_RESPONSE_6HR	865.96	736.854	995.066	5.90638e-06	0.000413611
SMID_BREAST_CANCER_RELAPSE_IN_LUNG	862.55	736.399	988.701	3.00267e-06	0.000265381
PETROVA_PROX1_TARGETS_UP	854.79	725.582	983.998	2.97829e-06	0.000265381
FLORIO_NEOCORTEX_BASAL_RADIAL_GLIA_DN	853.95	727.659	980.241	1.75414e-06	0.000184258
SERVITJA_ISLET_HNF1A_TARGETS_UP	852.14	724.132	980.148	2.07327e-06	0.000197234
LI_WILMS_TUMOR	851.35	711.965	990.735	1.05655e-05	0.000619434
REACTOME_INITIAL_TRIGGERING_OF_COMPLEMENT	847.94	715.719	980.161	3.10541e-06	0.000265381
KUROZUMI_RESPONSE_TO_ONCOCYTIC_VIRUS_AND_CYCLIC_RGD	847.88	715.687	980.073	3.08035e-06	0.000265381
RODRIGUES_THYROID_CARCINOMA_ANAPLASTIC	847.43	721.499	973.361	1.07207e-06	0.000138599
WONG_MITOCHONDRIA_GENE_MODULE	847.1	726.683	967.517	3.78638e-07	6.3273e-05
CREIGHTON_ENDOCRINE_THERAPY_RESISTANCE_5	846.89	719.242	974.538	1.38932e-06	0.000162812
JOHNSTONE_PARVB_TARGETS_3_UP	845.86	729.669	962.051	1.45559e-07	3.33595e-05
LEE_METASTASIS_AND_ALTERNATIVE_SPLICING	844.82	718.038	971.602	1.04549e-06	0.000138599
RODWELL_AGING_KIDNEY_DN	841.08	701.057	981.103	6.42158e-06	0.000437535
BIOCARTA_DC_PATHWAY	839.85	737.9	941.8	2.34429e-09	1.31333e-06
BIOCARTA_DC_PATHWAY.1	839.85	737.9	941.8	2.34429e-09	1.31333e-06
FARMER_BREAST_CANCER_BASAL_VS_LULMINAL	834.57	702.423	966.717	1.33205e-06	0.000162812
NUYTTEN_NIPP1_TARGETS_DN	832.63	710.345	954.915	1.95778e-07	3.93763e-05
LANDIS_ERBB2_BREAST_TUMORS_324_UP	831.16	706.75	955.57	2.68225e-07	5.00886e-05
WOOD_EBV_EBNA1_TARGETS	828.55	696.742	960.358	8.58945e-07	0.000117049
CHAUHAN_RESPONSE_TO_METHOXYESTRADIOL	823.84	680.483	967.197	3.82178e-06	0.000310797
ENK_UV_RESPONSE_KERATINOCYTE_DN	821.95	697.114	946.786	1.53541e-07	3.36589e-05
VART_KSHV_INFECTION_ANGIOGENIC_MARKERS	821.17	687.984	954.356	6.77943e-07	9.49496e-05
WEST_ADRENOCORTICAL_TUMOR_UP	819.86	690.347	949.373	3.25474e-07	5.86086e-05
SMID_BREAST_CANCER_RELAPSE_IN_BRAIN	818.73	676.661	960.799	2.3731e-06	0.000217548
LIU_PROSTATE_CANCER_UP	817.43	670.591	964.269	4.31066e-06	0.000334374
REACTOME_CREATION_OF_C4_AND_C2_ACTIVATORS	816.27	693.868	938.672	6.20294e-08	1.69525e-05
SHEN_SMARCA2_TARGETS	809.22	696.423	922.017	3.61983e-09	1.82512e-06
SPIELMAN_LYMPHOBLAST_EUROPEAN_VS_ASIAN	801.54	676.595	926.485	3.70746e-08	1.16831e-05
TONKS_TARGETS_OF_RUNX1_RUNX1T1_FUSION_ERYTHROCYTE_DN	790.6	679.519	901.681	4.72696e-10	3.97222e-07
SERVITJA_ISLET_HNF1A_TARGETS	780.21	666.454	893.966	4.32472e-10	3.97222e-07
VILIMAS_NOTCH1_TARGETS_DN	779.47	669.463	889.477	1.31115e-10	3.19892e-07
REACTOME_ACTIVATION_OF_MATRIX_METALLOPROTEINASES	766	634.457	897.543	1.26597e-08	4.61244e-06

## Sheet: Cluster_4
	Mean	X95.CI_low	X95.CI_hi	p_value (one-way ANOVA test)	FDR (FDR multi-comparison adjustment)
CASORELLI_ACUTE_PROMYELOCYTIC_LEUKEMIA	1815.76	1728.14	1903.38	3.89671e-26	1.96472e-22
SETLUR_PROSTATE_CANCER_TMPRSS2_ERG_FUSION	1814.91	1710.54	1919.28	2.86538e-21	1.80591e-18
BIOCARTA_CCR5_PATHWAY	1785	1685.61	1884.39	2.7409e-21	1.80591e-18
BIOCARTA_CDMAC_PATHWAY	1783.21	1677.06	1889.36	1.46551e-19	6.1576e-17
BENPORATH_PRC2_TARGETS	1727.68	1632.63	1822.73	6.54372e-20	3.29934e-17
AMIT_SERUM_RESPONSE_20_MCF10A	1724.97	1636.84	1813.1	1.03197e-21	1.30079e-18
MURAKAMI_UV_RESPONSE_24HR	1722.59	1629.83	1815.35	2.75384e-20	1.54276e-17
TOMLINS_PROSTATE_CANCER	1717.17	1603.11	1831.23	2.3617e-15	5.41258e-13
CHEN_HOXA5_TARGETS_9HR	1712.37	1596.65	1828.09	7.03572e-15	1.36439e-12
WANG_TNF_TARGETS	1702.43	1607.07	1797.79	1.07735e-18	4.17847e-16
BIOCARTA_ARENRF2_PATHWAY	1697.88	1575.03	1820.73	3.23579e-13	4.09114e-11
YAO_TEMPORAL_RESPONSE_TO_PROGESTERONE_CLUSTER_13	1662.95	1559.57	1766.33	3.37868e-15	6.81413e-13
NAGASHIMA_NRG1_SIGNALING	1647.76	1539.28	1756.24	1.21446e-13	2.04111e-11
CHASSOT_SKIN_WOUND	1644.74	1508.83	1780.65	7.23835e-10	3.63786e-08
ELVIDGE_HYPOXIA	1642.62	1532.8	1752.44	3.24565e-13	4.09114e-11
PID_ENDOTHELIN_PATHWAY	1641.77	1548.85	1734.69	1.68684e-16	4.72502e-14
HAN_JNK_SINGALING	1641.55	1534.07	1749.03	1.43993e-13	2.26879e-11
YANG_BREAST_CANCER_ESR1_LASER	1639.29	1516.91	1761.67	2.96e-11	2.40715e-09
REACTOME_ACYL_CHAIN_REMODELLING_OF_PI	1638.5	1514.28	1762.72	5.38825e-11	3.82642e-09
BROWNE_HCMV_INFECTION_2HR_UP	1636.04	1492.84	1779.24	6.4531e-09	2.22853e-07
MARTENS_TRETINOIN_RESPONSE_UP	1635.6	1519.48	1751.72	5.5978e-12	5.62335e-10
ZAMORA_NOS2_TARGETS	1631.88	1531.21	1732.55	2.06401e-14	3.71669e-12
ONO_FOXP3_TARGETS	1631.67	1512.99	1750.35	1.7648e-11	1.53416e-09
JOHNSTONE_PARVB_TARGETS_2_DN	1626.86	1526.28	1727.44	3.26061e-14	5.66897e-12
BROWNE_HCMV_INFECTION_2HR	1625.07	1553.62	1696.52	6.22893e-22	1.04688e-18
GRADE_COLON_AND_RECTAL_CANCER_UP	1619.78	1507.45	1732.11	6.02997e-12	5.84675e-10
REACTOME_FCERI_MEDIATED_MAPK_ACTIVATION	1619.31	1511.08	1727.54	1.46459e-12	1.64099e-10
REACTOME_DISEASES_OF_IMMUNE_SYSTEM	1616.49	1484.87	1748.11	1.88557e-09	8.05681e-08
MURAKAMI_UV_RESPONSE_6HR_DN	1616.45	1500.34	1732.56	2.75954e-11	2.28092e-09
KEGG_GLUTATHIONE_METABOLISM	1616.07	1523.12	1709.02	2.70002e-15	5.67229e-13
HOSHIDA_LIVER_CANCER_SUBCLASS_S1	1613.49	1527.22	1699.76	9.51305e-17	3.01258e-14
LEE_LIVER_CANCER_ACOX1_UP	1613.25	1505.52	1720.98	2.11419e-12	2.31734e-10
BROWNE_HCMV_INFECTION_30MIN	1613.06	1503.65	1722.47	3.94896e-12	4.14806e-10
VILIMAS_NOTCH1_TARGETS_UP	1610.63	1480.57	1740.69	1.97761e-09	8.37907e-08
STEARMAN_TUMOR_FIELD_EFFECT_UP	1609.94	1505.75	1714.13	7.47981e-13	8.77052e-11
NUTT_GBM_VS_AO_GLIOMA_UP	1608.83	1520.68	1696.98	4.73153e-16	1.2556e-13
BIOCARTA_41BB_PATHWAY	1604.81	1468.38	1741.24	1.22137e-08	3.92239e-07
CHARAFE_BREAST_CANCER_LUMINAL_VS_BASAL_DN	1603.22	1503.39	1703.05	2.43502e-13	3.50783e-11
MCDOWELL_ACUTE_LUNG_INJURY	1599.7	1470.81	1728.59	3.28089e-09	1.27248e-07
FLECHNER_BIOPSY_KIDNEY_TRANSPLANT_REJECTED_VS_OK_DN	1597.27	1491.38	1703.16	4.64811e-12	4.78281e-10
OSWALD_HEMATOPOIETIC_STEM_CELL_IN_COLLAGEN_GEL	1593.4	1492.67	1694.13	9.25011e-13	1.05998e-10
REACTOME_OLFACTORY_SIGNALING_PATHWAY	1592.44	1446.78	1738.1	1.52705e-07	3.4682e-06
BIOCARTA_DC_PATHWAY	1591.73	1473.57	1709.89	3.81613e-10	2.12999e-08
BIOCARTA_DC_PATHWAY.1	1591.73	1473.57	1709.89	3.81613e-10	2.12999e-08
CREIGHTON_ENDOCRINE_THERAPY_RESISTANCE_4	1590.5	1485.77	1695.23	5.68804e-12	5.62335e-10
DIAZ_CHRONIC_MEYLOGENOUS_LEUKEMIA_UP	1589.89	1479.49	1700.29	4.26969e-11	3.16585e-09
SCHRAETS_MLL_TARGETS	1589.24	1471.32	1707.16	4.36295e-10	2.36538e-08
CROONQUIST_IL6_DEPRIVATION_DN	1587.37	1477.52	1697.22	4.44909e-11	3.25106e-09
ANASTASSIOU_MULTICANCER_INVASIVENESS_SIGNATURE	1581.6	1463.81	1699.39	7.73006e-10	3.78398e-08
AZARE_NEOPLASTIC_TRANSFORMATION_BY_STAT3	1580.84	1461.55	1700.13	1.22913e-09	5.63387e-08
YAMAZAKI_TCEB3_TARGETS_UP	1579.38	1472.53	1686.23	3.32713e-11	2.66276e-09
KEGG_PROPANOATE_METABOLISM	1577.69	1483.29	1672.09	3.12612e-13	4.09114e-11
KEGG_PROPANOATE_METABOLISM.1	1577.69	1483.29	1672.09	3.12612e-13	4.09114e-11
RODRIGUES_THYROID_CARCINOMA_ANAPLASTIC_DN	1574.28	1468.49	1680.07	3.68157e-11	2.77052e-09
KEGG_LYSOSOME	1570.24	1468.44	1672.04	1.30535e-11	1.17528e-09
KEGG_LYSOSOME.1	1570.24	1468.44	1672.04	1.30535e-11	1.17528e-09
ZHANG_RESPONSE_TO_IKK_INHIBITOR_AND_TNF	1568.35	1449.57	1687.13	2.85576e-09	1.13376e-07
GABRIELY_MIR21_TARGETS	1566.9	1458.02	1675.78	1.94939e-10	1.21344e-08
RODRIGUES_THYROID_CARCINOMA_POORLY_DIFFERENTIATED_DN	1566.56	1462.85	1670.27	3.66031e-11	2.77052e-09
TOOKER_GEMCITABINE_RESISTANCE_DN	1563.89	1455.57	1672.21	2.13336e-10	1.31175e-08
TURASHVILI_BREAST_LOBULAR_CARCINOMA_VS_LOBULAR_NORMAL_UP	1563.22	1482.36	1644.08	1.60956e-15	4.0577e-13
ONO_AML1_TARGETS_UP	1561.96	1436.36	1687.56	2.3234e-08	6.47216e-07
GENTILE_UV_LOW_DOSE	1557.78	1435.52	1680.04	1.48821e-08	4.54762e-07
HOLLMANN_APOPTOSIS_VIA_CD40_DN	1554.34	1444.38	1664.3	8.002e-10	3.84249e-08
BIOCARTA_STRESS_PATHWAY	1553.3	1414.25	1692.35	5.38597e-07	9.73335e-06
BIOCARTA_STRESS_PATHWAY.1	1553.3	1414.25	1692.35	5.38597e-07	9.73335e-06
KEGG_OLFACTORY_TRANSDUCTION	1552.46	1426.55	1678.37	4.88487e-08	1.30315e-06
KEGG_OLFACTORY_TRANSDUCTION.1	1552.46	1426.55	1678.37	4.88487e-08	1.30315e-06
WIERENGA_STAT5A_TARGETS	1550.88	1415.49	1686.27	3.35636e-07	6.58473e-06
FARMER_BREAST_CANCER_CLUSTER_4	1550.77	1430.31	1671.23	1.65591e-08	4.9403e-07
ONKEN_UVEAL_MELANOMA_UP	1549.06	1438.36	1659.76	1.54725e-09	6.92884e-08
HUANG_FOXA2_TARGETS	1548.08	1453.77	1642.39	6.53113e-12	6.2132e-10
ONDER_CDH1_TARGETS_2	1547.66	1430.54	1664.78	9.4301e-09	3.17424e-07
BIOCARTA_TOLL_PATHWAY	1547.46	1410.45	1684.47	5.49199e-07	9.85431e-06
BIOCARTA_TOLL_PATHWAY.1	1547.46	1410.45	1684.47	5.49199e-07	9.85431e-06
CHIANG_LIVER_CANCER_SUBCLASS_INTERFERON_UP	1547.4	1428.07	1666.73	1.63838e-08	4.91709e-07
NOJIMA_SFRP2_TARGETS	1546.5	1454.73	1638.27	2.66587e-12	2.85986e-10
SEKI_INFLAMMATORY_RESPONSE_LPS	1545.96	1426.86	1665.06	1.731e-08	5.10392e-07
LEE_EARLY_T_LYMPHOCYTE_UP	1545.71	1426.24	1665.18	1.92197e-08	5.56929e-07
CHICAS_RB1_TARGETS_CONFLUENT	1543.97	1464.34	1623.6	8.56958e-15	1.60029e-12
GRUETZMANN_PANCREATIC_CANCER_UP	1540.69	1435.71	1645.67	5.90362e-10	3.00667e-08
BIOCARTA_NO2IL12_PATHWAY	1540.52	1423.95	1657.09	1.4386e-08	4.42283e-07
BIOCARTA_NO2IL12_PATHWAY.1	1540.52	1423.95	1657.09	1.4386e-08	4.42283e-07
RODRIGUES_THYROID_CARCINOMA_ANAPLASTIC	1540.45	1429.02	1651.88	3.89075e-09	1.41131e-07
PILON_KLF1_TARGETS_DN	1540.4	1429.63	1651.17	3.26466e-09	1.27248e-07
WANG_RESPONSE_TO_GSK3_INHIBITOR_SB216763_UP	1540.05	1439.83	1640.27	1.31973e-10	8.5537e-09
CAMPS_COLON_CANCER_COPY_NUMBER	1539.72	1409.56	1669.88	2.70357e-07	5.64583e-06
TIEN_INTESTINE_PROBIOTICS_24HR_UP	1538.41	1425.83	1650.99	6.23816e-09	2.16916e-07
GRAESSMANN_APOPTOSIS_BY_DOXORUBICIN	1538.36	1426.71	1650.01	4.90307e-09	1.74093e-07
SCIBETTA_KDM5B_TARGETS	1537.88	1420.58	1655.18	2.10084e-08	5.91755e-07
KAAB_FAILED_HEART_ATRIUM_DN	1537.15	1427.97	1646.33	2.76656e-09	1.11592e-07
DEBIASI_APOPTOSIS_BY_REOVIRUS_INFECTION	1536.15	1403.63	1668.67	5.20973e-07	9.48284e-06
REACTOME_SIRT1_NEGATIVELY_REGULATES_RRNA_EXPRESSION	1534.42	1399.82	1669.02	8.28254e-07	1.35147e-05
PID_NFAT_TFPATHWAY	1532.9	1388.52	1677.28	3.99477e-06	4.79563e-05
PID_NFAT_TFPATHWAY.1	1532.9	1388.52	1677.28	3.99477e-06	4.79563e-05
BECKER_TAMOXIFEN_RESISTANCE_UP	1531.28	1433.15	1629.41	1.48276e-10	9.45419e-09
WESTON_VEGFA_TARGETS_12HR	1528.75	1414.76	1642.74	1.93597e-08	5.57781e-07
BROWNE_HCMV_INFECTION_16HR_UP	1528.63	1424.03	1633.23	1.54446e-09	6.92884e-08
WELCSH_BRCA1_TARGETS_UP	1528.52	1417.53	1639.51	9.25044e-09	3.1514e-07
RICKMAN_METASTASIS_DN	1527.05	1426.24	1627.86	5.48194e-10	2.8204e-08
GENTLES_LEUKEMIC_STEM_CELL_DN	1526.55	1406.63	1646.47	8.86452e-08	2.16966e-06
BERENJENO_TRANSFORMED_BY_RHOA_DN	1526.26	1412.89	1639.63	2.02816e-08	5.7774e-07
YAO_TEMPORAL_RESPONSE_TO_PROGESTERONE_CLUSTER_12	1525.68	1421.45	1629.91	1.79866e-09	7.75114e-08
ACEVEDO_LIVER_CANCER_UP	1524.54	1406.33	1642.75	7.11579e-08	1.79389e-06
SCHAEFFER_PROSTATE_DEVELOPMENT_6HR_DN	1524.37	1413.7	1635.04	1.20007e-08	3.91997e-07
BROWNE_HCMV_INFECTION_20HR_DN	1524.2	1424.32	1624.08	5.28666e-10	2.74797e-08
BARRIER_CANCER_RELAPSE_NORMAL_SAMPLE_DN	1523.23	1376.06	1670.4	9.82562e-06	0.000100898
REACTOME_ACYL_CHAIN_REMODELLING_OF_PS	1523.12	1391.45	1654.79	1.03723e-06	1.64457e-05
JI_RESPONSE_TO_FSH_UP	1523	1419.59	1626.41	1.78994e-09	7.75114e-08
FARMER_BREAST_CANCER_APOCRINE_VS_LUMINAL	1521.98	1416.73	1627.23	3.3574e-09	1.29222e-07
BOYAULT_LIVER_CANCER_SUBCLASS_G1_DN	1521.79	1411.06	1632.52	1.50314e-08	4.56557e-07
HAHTOLA_CTCL_PATHOGENESIS	1521.4	1420.84	1621.96	8.57576e-10	4.07915e-08
CHANDRAN_METASTASIS	1520.87	1389.5	1652.24	1.13871e-06	1.76658e-05
WENG_POR_TARGETS_LIVER	1518.09	1400.39	1635.79	1.02958e-07	2.48379e-06
SHEN_SMARCA2_TARGETS	1517.12	1398.86	1635.38	1.24967e-07	2.92671e-06
YAGI_AML_WITH_11Q23_REARRANGED	1516.91	1415.32	1618.5	1.79018e-09	7.75114e-08
APPIERTO_RESPONSE_TO_FENRETINIDE	1516	1408.9	1623.1	9.44339e-09	3.17424e-07
ELVIDGE_HYPOXIA_BY_DMOG	1515.71	1385.64	1645.78	1.27701e-06	1.91628e-05
DEURIG_T_CELL_PROLYMPHOCYTIC_LEUKEMIA	1515.64	1401.05	1630.23	6.22689e-08	1.60183e-06
PID_TCR_CALCIUM_PATHWAY	1515.33	1366.13	1664.53	1.90723e-05	0.000176122
PID_TCR_CALCIUM_PATHWAY.1	1515.33	1366.13	1664.53	1.90723e-05	0.000176122
NUYTTEN_NIPP1_TARGETS_DN	1514.64	1405.02	1624.26	2.04039e-08	5.77959e-07
HOSHIDA_LIVER_CANCER_SUBCLASS_S3	1512.63	1411.13	1614.13	2.57489e-09	1.06004e-07
HEIDENBLAD_AMPLICON_8Q24_DN	1512.25	1404.87	1619.63	1.39818e-08	4.40601e-07
FLECHNER_BIOPSY_KIDNEY_TRANSPLANT_OK_VS_DONOR_UP	1511.29	1409.25	1613.33	3.41458e-09	1.30427e-07
REACTOME_ACTIVATION_OF_GENE_EXPRESSION_BY_SREBF_SREBP	1510.01	1394.1	1625.92	1.28253e-07	2.97995e-06
SCHLOSSER_MYC_TARGETS_REPRESSED_BY_SERUM	1509.57	1395.6	1623.54	8.64455e-08	2.12614e-06
REACTOME_NEUTROPHIL_DEGRANULATION	1509.21	1420.86	1597.56	3.54749e-11	2.75176e-09
PLASARI_TGFB1_TARGETS_10HR	1508.44	1401.15	1615.73	1.87908e-08	5.47648e-07
STEIN_ESRRA_TARGETS_UP	1507.98	1397.72	1618.24	4.11925e-08	1.12266e-06
KRIEG_KDM3A_TARGETS_NOT_HYPOXIA	1507.65	1391.41	1623.89	1.64527e-07	3.68686e-06
PARENT_MTOR_SIGNALING_UP	1507.52	1399.88	1615.16	2.2238e-08	6.2291e-07
YANG_BREAST_CANCER_ESR1_UP	1507.31	1401.61	1613.01	1.36227e-08	4.31986e-07
WAMUNYOKOLI_OVARIAN_CANCER_LMP_DN	1505.99	1417.15	1594.83	6.13092e-11	4.29335e-09
ACEVEDO_LIVER_TUMOR_VS_NORMAL_ADJACENT_TISSUE_UP	1505.4	1378.31	1632.49	1.50889e-06	2.20983e-05
BRUNO_HEMATOPOIESIS	1504.45	1394.47	1614.43	5.11865e-08	1.34699e-06
FORTSCHEGGER_PHF8_TARGETS_DN	1503.98	1394.63	1613.33	4.57123e-08	1.23252e-06
BURTON_ADIPOGENESIS_6	1503.66	1403.64	1603.68	3.75336e-09	1.37372e-07
BRACHAT_RESPONSE_TO_CAMPTOTHECIN	1503.32	1382.29	1624.35	5.88437e-07	1.03738e-05
DAUER_STAT3_TARGETS	1503.14	1373.93	1632.35	2.47235e-06	3.30652e-05
OSMAN_BLADDER_CANCER_UP	1502.44	1399.11	1605.77	1.09107e-08	3.6192e-07
KIM_WT1_TARGETS	1501.95	1379.34	1624.56	8.68531e-07	1.41262e-05
SMID_BREAST_CANCER_RELAPSE_IN_LUNG	1501.38	1376.8	1625.96	1.28095e-06	1.91648e-05
YAO_TEMPORAL_RESPONSE_TO_PROGESTERONE_CLUSTER_3	1500.62	1382	1619.24	4.48935e-07	8.38345e-06
MALIK_REPRESSED_BY_ESTROGEN	1499.98	1352.92	1647.04	3.2985e-05	0.00027264
SHEN_SMARCA2_TARGETS_UP	1499.42	1384.74	1614.1	2.19309e-07	4.76619e-06
RUTELLA_RESPONSE_TO_HGF_VS_CSF2RB_AND_IL4_UP	1498.96	1405.18	1592.74	7.9522e-10	3.84249e-08
WEST_ADRENOCORTICAL_TUMOR_MARKERS_DN	1498.42	1396.01	1600.83	1.20507e-08	3.91997e-07
KOBAYASHI_EGFR_SIGNALING_24HR_UP	1498.14	1385	1611.28	1.73585e-07	3.85558e-06
NUYTTEN_NIPP1_TARGETS	1496.74	1374.57	1618.91	1.14648e-06	1.77317e-05
LIN_TUMOR_ESCAPE_FROM_IMMUNE_ATTACK	1495.86	1371.47	1620.25	1.79076e-06	2.5011e-05
SWEET_LUNG_CANCER_KRAS_UP	1494.54	1396.51	1592.57	4.81151e-09	1.72054e-07
KANNAN_TP53_TARGETS	1494.48	1372.06	1616.9	1.39806e-06	2.07324e-05
BROWNE_HCMV_INFECTION_20HR	1494.44	1378.54	1610.34	4.09567e-07	7.82211e-06
TAKEDA_TARGETS_OF_NUP98_HOXA9_FUSION_10D	1494.31	1367.94	1620.68	2.75954e-06	3.54035e-05
CROONQUIST_NRAS_VS_STROMAL_STIMULATION_DN	1494.01	1378.07	1609.95	4.2658e-07	8.08578e-06
REACTOME_REGULATION_OF_CHOLESTEROL_BIOSYNTHESIS_BY_SREBP_SREBF	1493.9	1379.89	1607.91	2.88873e-07	5.87298e-06
RICKMAN_TUMOR_DIFFERENTIATED_WELL_VS_MODERATELY_UP	1493.58	1379.25	1607.91	3.16579e-07	6.28421e-06
GUENTHER_GROWTH_SPHERICAL_VS_ADHERENT	1493.51	1381.63	1605.39	1.88401e-07	4.14812e-06
REACTOME_GENE_SILENCING_BY_RNA	1493.36	1362.55	1624.17	5.83228e-06	6.52025e-05
REACTOME_ACTIVATION_OF_ATR_IN_RESPONSE_TO_REPLICATION_STRESS	1493.32	1382.01	1604.63	1.68805e-07	3.76599e-06
MARKS_HDAC_TARGETS	1493.27	1364.4	1622.14	4.37793e-06	5.14535e-05
DOANE_RESPONSE_TO_ANDROGEN_UP	1493.25	1400.25	1586.25	1.07875e-09	5.03618e-08
KEGG_PANCREATIC_CANCER	1493.19	1376.96	1609.42	4.79725e-07	8.76848e-06
KEGG_PANCREATIC_CANCER.1	1493.19	1376.96	1609.42	4.79725e-07	8.76848e-06
REACTOME_CELL_CELL_JUNCTION_ORGANIZATION	1493.07	1361	1625.14	7.13492e-06	7.7364e-05
WAKABAYASHI_ADIPOGENESIS_PPARG_RXRA_BOUND_WITH_H4K20ME1_MARK	1492.81	1380.59	1605.03	2.14643e-07	4.68497e-06
YAMASHITA_LIVER_CANCER_STEM_CELL	1492.27	1360.41	1624.13	7.26345e-06	7.85886e-05
REACTOME_METABOLISM_OF_LIPIDS	1492.13	1390.82	1593.44	1.5536e-08	4.69056e-07
REACTOME_RESPONSE_TO_ELEVATED_PLATELET_CYTOSOLIC_CA2PLUS	1491.98	1408.85	1575.11	2.69134e-11	2.28092e-09
REACTOME_MEIOTIC_RECOMBINATION	1491.78	1355.24	1628.32	1.42523e-05	0.000137258
REACTOME_ZBP1_DAI_MEDIATED_INDUCTION_OF_TYPE_I_IFNS	1491.61	1335.13	1648.09	0.000130005	0.000836531
FARMER_BREAST_CANCER_APOCRINE_VS_BASAL	1490.88	1378.82	1602.94	2.40566e-07	5.16142e-06
ZHONG_SECRETOME_OF_LUNG_CANCER_AND_FIBROBLAST	1490.52	1410.37	1570.67	8.23631e-12	7.69028e-10
NUYTTEN_EZH2_TARGETS_DN	1490.05	1374.98	1605.12	4.79988e-07	8.76848e-06
DE_YY1_TARGETS	1488.79	1380.89	1596.69	1.11225e-07	2.67047e-06
RODRIGUES_THYROID_CARCINOMA_POORLY_DIFFERENTIATED	1488.55	1365.26	1611.84	2.42065e-06	3.24599e-05
HAMAI_APOPTOSIS_VIA_TRAIL_UP	1487.38	1379.52	1595.24	1.23551e-07	2.91095e-06
LU_TUMOR_VASCULATURE	1487.35	1364	1610.7	2.64627e-06	3.43879e-05
RICKMAN_TUMOR_DIFFERENTIATED_MODERATELY_VS_POORLY_UP	1487.34	1378.65	1596.03	1.50323e-07	3.42955e-06
MOOTHA_MITOCHONDRIA	1487.28	1372.33	1602.23	5.74959e-07	1.01717e-05
DACOSTA_UV_RESPONSE_VIA_ERCC3_XPCS	1485.96	1372.93	1598.99	4.29298e-07	8.10683e-06
SHIPP_DLBCL_CURED_VS_FATAL	1484.13	1377.44	1590.82	1.22358e-07	2.91004e-06
SA_B_CELL_RECEPTOR_COMPLEXES	1483.57	1361.03	1606.11	2.97418e-06	3.79641e-05
LEE_BMP2_TARGETS_DN	1483.54	1355.8	1611.28	6.7756e-06	7.42665e-05
TONKS_TARGETS_OF_RUNX1_RUNX1T1_FUSION_SUSTAINED_IN_MONOCYTE_DN	1483.44	1361.63	1605.25	2.65442e-06	3.44051e-05
REACTOME_THE_PHOTOTRANSDUCTION_CASCADE	1482.3	1383.53	1581.07	1.85918e-08	5.45e-07
ZHANG_BREAST_CANCER_PROGENITORS_UP	1481.97	1367.5	1596.44	7.7342e-07	1.27022e-05
LI_WILMS_TUMOR_VS_FETAL_KIDNEY_1_UP	1481.75	1380.46	1583.04	3.88636e-08	1.06495e-06
DACOSTA_UV_RESPONSE_VIA_ERCC3	1480.47	1362.49	1598.45	1.66921e-06	2.36409e-05
BOYLAN_MULTIPLE_MYELOMA_PCA3	1480.42	1348.14	1612.7	1.56337e-05	0.000148727
BROWNE_HCMV_INFECTION_24HR	1480.16	1357.16	1603.16	4.02333e-06	4.81351e-05
KEGG_CYTOSOLIC_DNA_SENSING_PATHWAY	1479.92	1357.91	1601.93	3.47721e-06	4.25536e-05
KEGG_CYTOSOLIC_DNA_SENSING_PATHWAY.1	1479.92	1357.91	1601.93	3.47721e-06	4.25536e-05
WONG_ENDMETRIUM_CANCER	1479.91	1365.27	1594.55	9.30094e-07	1.49348e-05
OUELLET_OVARIAN_CANCER_INVASIVE_VS_LMP_UP	1479.66	1375.53	1583.79	9.59761e-08	2.3265e-06
SCHLOSSER_SERUM_RESPONSE_DN	1478.24	1366.64	1589.84	5.74658e-07	1.01717e-05
OSWALD_HEMATOPOIETIC_STEM_CELL_IN_COLLAGEN_GEL_DN	1477.51	1365.58	1589.44	6.51007e-07	1.11646e-05
DE_YY1_TARGETS_DN	1477.23	1370.76	1583.7	2.04568e-07	4.48449e-06
MILI_PSEUDOPODIA_HAPTOTAXIS_UP	1477.16	1372.86	1581.46	1.23409e-07	2.91095e-06
RICKMAN_TUMOR_DIFFERENTIATED_WELL_VS_POORLY_DN	1476.86	1371.65	1582.07	1.57466e-07	3.56029e-06
MCBRYAN_PUBERTAL_BREAST_6_7WK_UP	1476.65	1371.96	1581.34	1.41491e-07	3.25752e-06
LIAO_METASTASIS	1476.15	1360.9	1591.4	1.3743e-06	2.04401e-05
BRUINS_UVC_RESPONSE_LATE	1475.85	1368.46	1583.24	2.81434e-07	5.7449e-06
BIOCARTA_TNFR2_PATHWAY	1475.49	1318.7	1632.28	0.000276569	0.00157388
BIOCARTA_TNFR2_PATHWAY.1	1475.49	1318.7	1632.28	0.000276569	0.00157388
YAO_TEMPORAL_RESPONSE_TO_PROGESTERONE_CLUSTER_8	1473.87	1365.9	1581.84	3.753e-07	7.22237e-06
DAIRKEE_CANCER_PRONE_RESPONSE_BPA	1473.8	1366.95	1580.65	2.94431e-07	5.96194e-06
COLINA_TARGETS_OF_4EBP1_AND_4EBP2	1473.52	1372.79	1574.25	6.93264e-08	1.76537e-06
DOUGLAS_BMI1_TARGETS_DN	1473.03	1360.85	1585.21	9.5747e-07	1.52771e-05
STARK_PREFRONTAL_CORTEX_22Q11_DELETION_DN	1472.35	1362.35	1582.35	6.50368e-07	1.11646e-05
LEE_LIVER_CANCER_DENA_UP	1472.11	1382.99	1561.23	2.48314e-09	1.03471e-07
WONG_ENDMETRIUM_CANCER_UP	1471.83	1338.72	1604.94	2.86874e-05	0.000242688
MIKKELSEN_ES_ICP_WITH_H3K4ME3	1471.64	1347.51	1595.77	8.35786e-06	8.89036e-05
SATO_SILENCED_BY_DEACETYLATION_IN_PANCREATIC_CANCER	1471.48	1322.22	1620.74	0.000170391	0.00104388
TORCHIA_TARGETS_OF_EWSR1_FLI1_FUSION_DN	1470.66	1365.31	1576.01	2.70982e-07	5.64583e-06
REACTOME_ACTIVATED_PKN1_STIMULATES_TRANSCRIPTION_OF_AR_ANDROGEN_RECEPTOR_REGULATED_GENES_KLK2_AND_KLK3	1470.6	1328.93	1612.27	8.31718e-05	0.000589689
YAO_TEMPORAL_RESPONSE_TO_PROGESTERONE_CLUSTER_9	1468.81	1363.28	1574.34	3.28197e-07	6.46395e-06
RUTELLA_RESPONSE_TO_HGF_UP	1468.16	1364.04	1572.28	2.51043e-07	5.29407e-06
ALONSO_METASTASIS_UP	1467.64	1359.99	1575.29	5.7285e-07	1.01717e-05
CROMER_METASTASIS_DN	1467.32	1369.82	1564.82	5.12864e-08	1.34699e-06
GROSS_HYPOXIA_VIA_ELK3_AND_HIF1A	1466.92	1335.59	1598.25	3.03527e-05	0.000254217
KEGG_VALINE_LEUCINE_AND_ISOLEUCINE_DEGRADATION	1466.37	1354.42	1578.32	1.50436e-06	2.20983e-05
KEGG_VALINE_LEUCINE_AND_ISOLEUCINE_DEGRADATION.1	1466.37	1354.42	1578.32	1.50436e-06	2.20983e-05
ONO_AML1_TARGETS	1465.79	1362.66	1568.92	2.42841e-07	5.18816e-06
REACTOME_MEIOSIS	1465.41	1319.05	1611.77	0.000173265	0.0010538
YAO_TEMPORAL_RESPONSE_TO_PROGESTERONE_CLUSTER_17	1465.18	1355.42	1574.94	1.07311e-06	1.69082e-05
WAKABAYASHI_ADIPOGENESIS_PPARG_RXRA_BOUND_8D	1464.95	1355.42	1574.48	1.04134e-06	1.6459e-05
SMITH_TERT_TARGETS	1464.54	1344.21	1584.87	7.3669e-06	7.93674e-05
RADMACHER_AML_PROGNOSIS	1464.23	1352.01	1576.45	1.85625e-06	2.57121e-05
WATANABE_RECTAL_CANCER_RADIOTHERAPY_RESPONSIVE_DN	1463.96	1356.3	1571.62	7.68077e-07	1.27022e-05
MOREAUX_MULTIPLE_MYELOMA_BY_TACI_DN	1463.94	1354.51	1573.37	1.10478e-06	1.7353e-05
REACTOME_NONHOMOLOGOUS_END_JOINING_NHEJ	1463.87	1327.33	1600.41	6.74672e-05	0.000495152
LIU_CDX2_TARGETS_UP	1463.41	1330.03	1596.79	4.78433e-05	0.000370224
DELACROIX_RAR_TARGETS	1461.56	1330.46	1592.66	4.0183e-05	0.000319213
MARTORIATI_MDM4_TARGETS_NEUROEPITHELIUM_UP	1461.37	1355.43	1567.31	6.54609e-07	1.11883e-05
CHIANG_LIVER_CANCER_SUBCLASS_PROLIFERATION	1461.31	1332.97	1589.65	2.86582e-05	0.000242688
WAKABAYASHI_ADIPOGENESIS_PPARG_BOUND_8D	1461.01	1359.43	1562.59	2.51999e-07	5.29407e-06
BIOCARTA_COMP_PATHWAY	1460.51	1348.44	1572.58	2.37385e-06	3.19172e-05
BIOCARTA_COMP_PATHWAY.1	1460.51	1348.44	1572.58	2.37385e-06	3.19172e-05
BUYTAERT_PHOTODYNAMIC_THERAPY_STRESS_DN	1459.9	1343.52	1576.28	5.30167e-06	6.00697e-05
GERHOLD_ADIPOGENESIS_UP	1459.32	1354.26	1564.38	6.38669e-07	1.10412e-05
REICHERT_MITOSIS_LIN9_TARGETS	1459.04	1330.61	1587.47	3.31706e-05	0.000273725
LIN_APC_TARGETS	1458.98	1352.43	1565.53	9.01401e-07	1.46137e-05
MASSARWEH_TAMOXIFEN_RESISTANCE_DN	1458.83	1358.36	1559.3	2.32758e-07	5.03677e-06
GRYDER_PAX3FOXO1_ENHANCERS_IN_TADS	1457.64	1346.3	1568.98	2.56102e-06	3.38028e-05
TURASHVILI_BREAST_LOBULAR_CARCINOMA_VS_DUCTAL_NORMAL_DN	1457.54	1360.01	1555.07	1.25381e-07	2.92671e-06
MCBRYAN_PUBERTAL_BREAST_3_4WK_UP	1457.54	1362.52	1552.56	6.43215e-08	1.64624e-06
REACTOME_FATTY_ACID_METABOLISM	1457.21	1362.78	1551.64	5.63528e-08	1.46459e-06
YAMAZAKI_TCEB3_TARGETS_DN	1457.12	1347.11	1567.13	2.07067e-06	2.83704e-05
DUTERTRE_ESTRADIOL_RESPONSE_6HR_UP	1457.01	1351.94	1562.08	7.712e-07	1.27022e-05
UEDA_PERIFERAL_CLOCK	1456.91	1342.39	1571.43	4.76067e-06	5.49275e-05
KIM_WT1_TARGETS_8HR	1456.86	1322.95	1590.77	7.32365e-05	0.000526009
SCHLOSSER_SERUM_RESPONSE	1456.85	1340.6	1573.1	6.40068e-06	7.06175e-05
WANG_CLIM2_TARGETS_DN	1456.74	1337.39	1576.09	1.05843e-05	0.000107377
HOLLMANN_APOPTOSIS_VIA_CD40_UP	1456.61	1347.73	1565.49	1.73252e-06	2.43861e-05
HEIDENBLAD_AMPLICON_8Q24	1456.58	1353.84	1559.32	4.78318e-07	8.76848e-06
HWANG_PROSTATE_CANCER_MARKERS	1456.44	1356.06	1556.82	2.79961e-07	5.7449e-06
BOYAULT_LIVER_CANCER_SUBCLASS_G1	1456.35	1337.07	1575.63	1.07479e-05	0.000108205
REACTOME_NEUREXINS_AND_NEUROLIGINS	1455.31	1338.39	1572.23	7.93654e-06	8.51405e-05
BIOCARTA_TID_PATHWAY	1454.85	1311.8	1597.9	0.000211674	0.00125413
BIOCARTA_TID_PATHWAY.1	1454.85	1311.8	1597.9	0.000211674	0.00125413
RIZKI_TUMOR_INVASIVENESS_3D	1454.12	1339.03	1569.21	6.3781e-06	7.05448e-05
MARTORIATI_MDM4_TARGETS_FETAL_LIVER_DN	1453.87	1340.73	1567.01	4.65329e-06	5.39353e-05
MOREAUX_B_LYMPHOCYTE_MATURATION_BY_TACI_DN	1453.47	1351.24	1555.7	5.53261e-07	9.89199e-06
BIOCARTA_BCR_PATHWAY	1453.33	1328.87	1577.79	2.75975e-05	0.000235555
BIOCARTA_BCR_PATHWAY.1	1453.33	1328.87	1577.79	2.75975e-05	0.000235555
SPIELMAN_LYMPHOBLAST_EUROPEAN_VS_ASIAN	1452.97	1339.79	1566.15	4.99063e-06	5.7006e-05
KEGG_PYRUVATE_METABOLISM	1452.42	1347.05	1557.79	1.1857e-06	1.81161e-05
KEGG_PYRUVATE_METABOLISM.1	1452.42	1347.05	1557.79	1.1857e-06	1.81161e-05
LU_EZH2_TARGETS_UP	1451.97	1335.49	1568.45	9.27997e-06	9.64506e-05
SPIELMAN_LYMPHOBLAST_EUROPEAN_VS_ASIAN_DN	1451.8	1337.67	1565.93	6.38009e-06	7.05448e-05
KUMAR_TARGETS_OF_MLL_AF9_FUSION	1450.87	1348.47	1553.27	7.11793e-07	1.20029e-05
LU_EZH2_TARGETS_DN	1450.59	1341.9	1559.28	2.63322e-06	3.43879e-05
FIGUEROA_AML_METHYLATION_CLUSTER_2_UP	1450.22	1314.44	1586	0.000128934	0.000833444
LU_AGING_BRAIN_UP	1450.06	1341.85	1558.27	2.50111e-06	3.32734e-05
PID_PTP1B_PATHWAY	1450	1325.05	1574.95	3.61128e-05	0.000294629
PID_PTP1B_PATHWAY.1	1450	1325.05	1574.95	3.61128e-05	0.000294629
YOSHIMURA_MAPK8_TARGETS_DN	1449.83	1345.71	1553.95	1.12306e-06	1.75853e-05
WANG_LMO4_TARGETS_UP	1449.8	1331.24	1568.36	1.48312e-05	0.000141359
BROWNE_HCMV_INFECTION_24HR_DN	1449.76	1351.78	1547.74	2.80544e-07	5.7449e-06
GRAESSMANN_APOPTOSIS_BY_DOXORUBICIN_DN	1449.69	1334.35	1565.03	9.02615e-06	9.44188e-05
TARTE_PLASMA_CELL_VS_PLASMABLAST_DN	1449.55	1333.69	1565.41	9.90466e-06	0.000101297
BONOME_OVARIAN_CANCER_SURVIVAL_SUBOPTIMAL_DEBULKING	1449.32	1343.57	1555.07	1.63444e-06	2.34782e-05
CASORELLI_ACUTE_PROMYELOCYTIC_LEUKEMIA_DN	1449.23	1332.26	1566.2	1.20705e-05	0.000119784
AGUIRRE_PANCREATIC_CANCER_COPY_NUMBER_UP	1447.95	1338.76	1557.14	3.52416e-06	4.30238e-05
DEBIASI_APOPTOSIS_BY_REOVIRUS_INFECTION_DN	1447.78	1337.37	1558.19	4.45807e-06	5.21522e-05
REACTOME_MISCELLANEOUS_TRANSPORT_AND_BINDING_EVENTS	1447.47	1369.81	1525.13	5.03688e-10	2.67326e-08
EHRLICH_ICF_SYNDROM_DN	1447.3	1337.55	1557.05	4.09886e-06	4.87416e-05
TSENG_ADIPOGENIC_POTENTIAL	1446.9	1330.26	1563.54	1.33927e-05	0.000130611
PID_TCPTP_PATHWAY	1446.63	1326.02	1567.24	2.45665e-05	0.000214261
PID_TCPTP_PATHWAY.1	1446.63	1326.02	1567.24	2.45665e-05	0.000214261
SAGIV_CD24_TARGETS_DN	1446.59	1291.56	1601.62	0.000841669	0.00409228
AGUIRRE_PANCREATIC_CANCER_COPY_NUMBER_DN	1446.54	1326.89	1566.19	2.1542e-05	0.000193265
ROVERSI_GLIOMA_COPY_NUMBER	1446.52	1353.05	1539.99	1.18042e-07	2.8207e-06
STARK_PREFRONTAL_CORTEX_22Q11_DELETION	1446.41	1334.07	1558.75	6.89511e-06	7.52492e-05
VERHAAK_AML_WITH_NPM1_MUTATED	1446.23	1313.22	1579.24	0.00011832	0.000778677
KAAB_HEART_ATRIUM_VS_VENTRICLE_DN	1445.28	1337.31	1553.25	3.43438e-06	4.22345e-05
EBAUER_TARGETS_OF_PAX3_FOXO1_FUSION	1444.77	1317.61	1571.93	6.52144e-05	0.000480718
REACTOME_GAP_JUNCTION_TRAFFICKING_AND_REGULATION	1444.65	1315.31	1573.99	8.52743e-05	0.000602175
QI_HYPOXIA	1443.93	1330.74	1557.12	9.4687e-06	9.7431e-05
LIU_SOX4_TARGETS_DN	1443.91	1324.57	1563.25	2.44013e-05	0.000213596
REN_ALVEOLAR_RHABDOMYOSARCOMA_DN	1443.58	1336.09	1551.07	3.57242e-06	4.35076e-05
KANG_DOXORUBICIN_RESISTANCE	1443.01	1312.11	1573.91	0.000111699	0.000743972
TSUNODA_CISPLATIN_RESISTANCE	1442.37	1325.02	1559.72	2.01756e-05	0.000183289
CHANDRAN_METASTASIS_DN	1442.36	1356.26	1528.46	2.0272e-08	5.7774e-07
KRIGE_RESPONSE_TO_TOSEDOSTAT_6HR_DN	1442.04	1323.27	1560.81	2.53578e-05	0.000220059
REACTOME_DEPURINATION	1441.25	1299.53	1582.97	0.000363404	0.00198084
YANG_BREAST_CANCER_ESR1_LASER_DN	1440.61	1333.49	1547.73	4.17084e-06	4.94809e-05
GOLDRATH_HOMEOSTATIC_PROLIFERATION	1440.55	1317.49	1563.61	5.00389e-05	0.000382824
LEE_BMP2_TARGETS_UP	1440.45	1336.6	1544.3	2.24557e-06	3.0436e-05
JOHNSTONE_PARVB_TARGETS_2_UP	1440.36	1330.19	1550.53	7.34166e-06	7.92648e-05
BAE_BRCA1_TARGETS_UP	1440.28	1324.94	1555.62	1.71211e-05	0.000160753
KEGG_MTOR_SIGNALING_PATHWAY	1439.93	1325.89	1553.97	1.43192e-05	0.000137258
REACTOME_PRC2_METHYLATES_HISTONES_AND_DNA	1439.93	1298.53	1581.33	0.000376409	0.00203851
KEGG_MTOR_SIGNALING_PATHWAY.1	1439.93	1325.89	1553.97	1.43192e-05	0.000137258
CREIGHTON_ENDOCRINE_THERAPY_RESISTANCE_3	1439.24	1330.77	1547.71	5.90944e-06	6.5919e-05
ZAIDI_OSTEOBLAST_TRANSCRIPTION_FACTORS	1438.77	1323.64	1553.9	1.83449e-05	0.000170971
PID_CD8_TCR_DOWNSTREAM_PATHWAY	1437.68	1320.09	1555.27	2.83721e-05	0.000241235
PID_CD8_TCR_DOWNSTREAM_PATHWAY.1	1437.68	1320.09	1555.27	2.83721e-05	0.000241235
KEGG_STEROID_HORMONE_BIOSYNTHESIS	1437.53	1313.52	1561.54	6.77355e-05	0.000495301
KEGG_STEROID_HORMONE_BIOSYNTHESIS.1	1437.53	1313.52	1561.54	6.77355e-05	0.000495301
MULLIGHAN_MLL_SIGNATURE_1_UP	1436.73	1337.11	1536.35	1.25588e-06	1.90155e-05
ENK_UV_RESPONSE_KERATINOCYTE_DN	1436.73	1322.79	1550.67	1.75232e-05	0.000164223
RIZ_ERYTHROID_DIFFERENTIATION_APOBEC2	1436.34	1318.19	1554.49	3.35123e-05	0.000276093
AMIT_EGF_RESPONSE_20_HELA	1435.61	1282.92	1588.3	0.00112909	0.00520471
PELLICCIOTTA_HDAC_IN_ANTIGEN_PRESENTATION	1435.61	1323.36	1547.86	1.45255e-05	0.000138971
GRABARCZYK_BCL11B_TARGETS_UP	1435.38	1332.62	1538.14	2.70344e-06	3.48613e-05
KEGG_FATTY_ACID_METABOLISM	1434.93	1341.86	1528	3.12907e-07	6.23588e-06
KEGG_FATTY_ACID_METABOLISM.1	1434.93	1341.86	1528	3.12907e-07	6.23588e-06
ENK_UV_RESPONSE_EPIDERMIS_DN	1434.53	1328.27	1540.79	5.63739e-06	6.33045e-05
JOHNSTONE_PARVB_TARGETS_3_UP	1434.53	1334.47	1534.59	1.65701e-06	2.35619e-05
BYSTRYKH_HEMATOPOIESIS_STEM_CELL_QTL_CIS	1433.98	1331.02	1536.94	3.14017e-06	3.97808e-05
FRASOR_TAMOXIFEN_RESPONSE_UP	1433.62	1334.33	1532.91	1.51486e-06	2.20983e-05
KIM_ALL_DISORDERS_CALB1_CORR_DN	1433.44	1306.58	1560.3	0.000120816	0.000790998
REACTOME_METABOLISM_OF_FAT_SOLUBLE_VITAMINS	1433.28	1296.37	1570.19	0.000346019	0.00190047
CHARAFE_BREAST_CANCER_LUMINAL_VS_MESENCHYMAL_UP	1433.06	1322.9	1543.22	1.23619e-05	0.000121736
CROMER_METASTASIS_UP	1432.7	1323.53	1541.87	1.07518e-05	0.000108205
BORCZUK_MALIGNANT_MESOTHELIOMA_UP	1432.38	1314.64	1550.12	4.07636e-05	0.000322653
REACTOME_CD22_MEDIATED_BCR_REGULATION	1432.26	1318.63	1545.89	2.26542e-05	0.000201806
RIZ_ERYTHROID_DIFFERENTIATION_HEMGN	1431.89	1278.84	1584.94	0.00135303	0.00603649
ZHAN_MULTIPLE_MYELOMA_CD2_DN	1431.37	1319.17	1543.57	1.93066e-05	0.000176466
MOROSETTI_FACIOSCAPULOHUMERAL_MUSCULAR_DISTROPHY_UP	1431.15	1305.4	1556.9	0.000121272	0.000792036
BENPORATH_NANOG_TARGETS	1431.15	1310.07	1552.23	6.86903e-05	0.000500486
MOOTHA_HUMAN_MITODB_6_2002	1431.01	1311.38	1550.64	5.73802e-05	0.000427975
KEGG_TOLL_LIKE_RECEPTOR_SIGNALING_PATHWAY	1431	1301.72	1560.28	0.000181235	0.00109399
KEGG_TOLL_LIKE_RECEPTOR_SIGNALING_PATHWAY.1	1431	1301.72	1560.28	0.000181235	0.00109399
RAO_BOUND_BY_SALL4	1430.12	1322.55	1537.69	9.87293e-06	0.000101178
BAELDE_DIABETIC_NEPHROPATHY_DN	1429.95	1322.31	1537.59	1.01325e-05	0.000103209
MULLIGHAN_MLL_SIGNATURE_2_UP	1429.74	1330.94	1528.54	1.88681e-06	2.60638e-05
REACTOME_FORMATION_OF_FIBRIN_CLOT_CLOTTING_CASCADE	1429.72	1306.39	1553.05	9.8969e-05	0.000677072
REACTOME_BASE_EXCISION_REPAIR_AP_SITE_FORMATION	1429.47	1285.54	1573.4	0.000763281	0.0037693
FLOTHO_PEDIATRIC_ALL_THERAPY_RESPONSE_DN	1429.27	1308.99	1549.55	6.95917e-05	0.000504685
DIRMEIER_LMP1_RESPONSE_LATE_UP	1428.83	1325.85	1531.81	4.73635e-06	5.47722e-05
REACTOME_RAB_REGULATION_OF_TRAFFICKING	1428.81	1312.19	1545.43	4.38905e-05	0.000343627
ZAMORA_NOS2_TARGETS_DN	1428.72	1336.83	1520.61	4.12046e-07	7.83975e-06
GRADE_COLON_VS_RECTAL_CANCER	1428.48	1307.97	1548.99	7.51954e-05	0.000538544
TONKS_TARGETS_OF_RUNX1_RUNX1T1_FUSION_MONOCYTE_UP	1427.77	1310.85	1544.69	4.89245e-05	0.000375494
RODRIGUES_DCC_TARGETS_DN	1427.23	1308.1	1546.36	6.80204e-05	0.000496323
BENPORATH_MYC_MAX_TARGETS	1426.71	1308.06	1545.36	6.59605e-05	0.000485508
MCBRYAN_PUBERTAL_TGFB1_TARGETS_UP	1426.62	1313.03	1540.21	3.29217e-05	0.000272564
REACTOME_DNA_METHYLATION	1426.57	1292.57	1560.57	0.000369102	0.0020054
MISHRA_CARCINOMA_ASSOCIATED_FIBROBLAST	1426.52	1318.48	1534.56	1.39113e-05	0.000135146
PROVENZANI_METASTASIS	1426.27	1296.5	1556.04	0.000246669	0.00142955
PID_MTOR_4PATHWAY	1425.85	1311.22	1540.48	4.02656e-05	0.000319213
PID_MTOR_4PATHWAY.1	1425.85	1311.22	1540.48	4.02656e-05	0.000319213
BIOCARTA_CTCF_PATHWAY	1425.83	1296.31	1555.35	0.000246087	0.00142946
BIOCARTA_CTCF_PATHWAY.1	1425.83	1296.31	1555.35	0.000246087	0.00142946
SMIRNOV_RESPONSE_TO_IR_6HR_DN	1425.6	1279.8	1571.4	0.0010507	0.00487557
GRAESSMANN_RESPONSE_TO_MC_AND_SERUM_DEPRIVATION	1425.37	1298.07	1552.67	0.000199687	0.00118869
REACTOME_SYNTHESIS_OF_PA	1425.37	1298.25	1552.49	0.000195898	0.00117028
SIMBULAN_UV_RESPONSE_IMMORTALIZED_DN	1425.35	1310.68	1540.02	4.18541e-05	0.000329732
PATIL_LIVER_CANCER	1424.94	1314.48	1535.4	2.29786e-05	0.000203975
MEISSNER_BRAIN_HCP_WITH_H3K27ME3	1424.67	1305.91	1543.43	7.59612e-05	0.000543258
CUI_TCF21_TARGETS_2_DN	1424.64	1319.72	1529.56	9.34156e-06	9.66375e-05
SIG_PIP3_SIGNALING_IN_CARDIAC_MYOCTES	1424.26	1308.43	1540.09	5.27704e-05	0.000398903
PID_CXCR4_PATHWAY	1423.91	1312.72	1535.1	2.76107e-05	0.000235555
PID_CXCR4_PATHWAY.1	1423.91	1312.72	1535.1	2.76107e-05	0.000235555
KARLSSON_TGFB1_TARGETS_DN	1423.64	1310.06	1537.22	4.00637e-05	0.000319213
KEGG_NOD_LIKE_RECEPTOR_SIGNALING_PATHWAY	1423.57	1298.52	1548.62	0.000172562	0.00105079
KEGG_NOD_LIKE_RECEPTOR_SIGNALING_PATHWAY.1	1423.57	1298.52	1548.62	0.000172562	0.00105079
MULLIGHAN_MLL_SIGNATURE_2_DN	1423.38	1318.99	1527.77	9.35325e-06	9.66375e-05
MEISSNER_NPC_HCP_WITH_H3_UNMETHYLATED	1422.72	1301.92	1543.52	0.000110417	0.000741455
ZHAN_LATE_DIFFERENTIATION_GENES	1422.72	1299.72	1545.72	0.000143394	0.00090261
CHARAFE_BREAST_CANCER_BASAL_VS_MESENCHYMAL_DN	1422.4	1306.12	1538.68	6.32469e-05	0.000467582
WEST_ADRENOCORTICAL_CARCINOMA_VS_ADENOMA_DN	1422.39	1327.92	1516.86	1.36245e-06	2.03238e-05
JEPSEN_SMRT_TARGETS	1422.08	1287.67	1556.49	0.000481692	0.00249865
WONG_MITOCHONDRIA_GENE_MODULE	1422.07	1297.28	1546.86	0.000182456	0.00109778
REACTOME_TRANSCRIPTIONAL_REGULATION_BY_SMALL_RNAS	1421.82	1281.26	1562.38	0.000828008	0.00404537
REACTOME_REGULATION_OF_LIPID_METABOLISM_BY_PEROXISOME_PROLIFERATOR_ACTIVATED_RECEPTOR_ALPHA_PPARALPHA	1421.75	1310.59	1532.91	3.18656e-05	0.000265126
KEGG_BLADDER_CANCER	1421.69	1300.6	1542.78	0.000121671	0.000792592
KEGG_BLADDER_CANCER.1	1421.69	1300.6	1542.78	0.000121671	0.000792592
KRIEG_HYPOXIA_NOT_VIA_KDM3A	1420.81	1317.84	1523.78	8.80149e-06	9.24523e-05
FOSTER_KDM1A_TARGETS_DN	1420.81	1302.69	1538.93	8.88925e-05	0.00062077
LU_TUMOR_ENDOTHELIAL_MARKERS_UP	1420.46	1309.02	1531.9	3.62849e-05	0.000295554
VANTVEER_BREAST_CANCER_ESR1_UP	1420.19	1305.77	1534.61	5.65942e-05	0.000423365
PID_ERBB1_RECEPTOR_PROXIMAL_PATHWAY	1419.66	1296.15	1543.17	0.000181392	0.00109399
PID_ERBB1_RECEPTOR_PROXIMAL_PATHWAY.1	1419.66	1296.15	1543.17	0.000181392	0.00109399
BYSTROEM_CORRELATED_WITH_IL5	1419.38	1295.62	1543.14	0.000189754	0.00113762
CHICAS_RB1_TARGETS_SENESCENT	1418.88	1310.62	1527.14	2.49004e-05	0.000216462
LEE_LIVER_CANCER_MYC	1418.68	1280.07	1557.29	0.000818219	0.0040053
SESTO_RESPONSE_TO_UV_C8	1418.61	1307.36	1529.86	4.00059e-05	0.000319213
HOOI_ST7_TARGETS	1418.51	1284.04	1552.98	0.000578856	0.00294807
LAIHO_COLORECTAL_CANCER_SERRATED_UP	1418.29	1310.92	1525.66	2.25572e-05	0.000201298
WACKER_HYPOXIA_TARGETS_OF_VHL	1418.24	1308.25	1528.23	3.40309e-05	0.000279909
BOCHKIS_FOXA2_TARGETS	1417.81	1313.51	1522.11	1.39982e-05	0.000135729
SU_LIVER	1417.36	1298.69	1536.03	0.000117656	0.000778507
ALCALAY_AML_BY_NPM1_LOCALIZATION	1417.05	1270.85	1563.25	0.00157146	0.00681483
PROVENZANI_METASTASIS_DN	1416.82	1308.31	1525.33	2.99685e-05	0.000251835
MACAEVA_PBMC_RESPONSE_TO_IR	1416.43	1314.31	1518.55	1.05779e-05	0.000107377
BIOCARTA_IL12_PATHWAY	1416.17	1342.98	1489.36	3.75989e-09	1.37372e-07
BIOCARTA_IL12_PATHWAY.1	1416.17	1342.98	1489.36	3.75989e-09	1.37372e-07
REACTOME_FORMATION_OF_THE_BETA_CATENIN.TCF_TRANSACTIVATING_COMPLEX	1416.14	1273.82	1558.46	0.00123283	0.00559488
OSADA_ASCL1_TARGETS_UP	1415.11	1294.37	1535.85	0.000172281	0.00105079
BERENJENO_TRANSFORMED_BY_RHOA	1414.57	1287.91	1541.23	0.000337829	0.00185751
LINDGREN_BLADDER_CANCER_CLUSTER_3_DN	1414.44	1299.44	1529.44	8.85272e-05	0.000619936
JAERVINEN_AMPLIFIED_IN_LARYNGEAL_CANCER	1414.21	1300.66	1527.76	7.41174e-05	0.000531579
KINSEY_TARGETS_OF_EWSR1_FLII_FUSION_UP	1414.09	1296.98	1531.2	0.000118454	0.000778677
KRIGE_RESPONSE_TO_TOSEDOSTAT_24HR_UP	1413.9	1303.1	1524.7	5.15491e-05	0.000392614
LIM_MAMMARY_STEM_CELL_DN	1413.72	1301.54	1525.9	6.33734e-05	0.000467831
LOPEZ_MBD_TARGETS	1413.31	1305.08	1521.54	3.66916e-05	0.000297905
SIG_INSULIN_RECEPTOR_PATHWAY_IN_CARDIAC_MYOCYTES	1413.3	1307.11	1519.49	2.67116e-05	0.000231012
SHIPP_DLBCL_CURED_VS_FATAL_DN	1413.17	1294.57	1531.77	0.000150418	0.000940951
HAN_SATB1_TARGETS_UP	1412.85	1294.05	1531.65	0.000156881	0.000976539
REACTOME_HOMOLOGY_DIRECTED_REPAIR	1412.59	1279.04	1546.14	0.000715817	0.00354882
RAMALHO_STEMNESS_UP	1412.54	1289.94	1535.14	0.000246593	0.00142955
KUROZUMI_RESPONSE_TO_ONCOCYTIC_VIRUS_AND_CYCLIC_RGD	1412.2	1302.64	1521.76	4.83462e-05	0.000373174
SASSON_RESPONSE_TO_GONADOTROPHINS_UP	1412.01	1307.81	1516.21	2.12051e-05	0.000190581
GUO_HEX_TARGETS_UP	1411.68	1299.86	1523.5	6.89938e-05	0.000501972
PID_INTEGRIN2_PATHWAY	1411.66	1295.76	1527.56	0.000118378	0.000778677
PID_INTEGRIN2_PATHWAY.1	1411.66	1295.76	1527.56	0.000118378	0.000778677
YORDY_RECIPROCAL_REGULATION_BY_ETS1_AND_SP100_UP	1410.77	1271.82	1549.72	0.00121711	0.00552852
IVANOVA_HEMATOPOIESIS_EARLY_PROGENITOR	1410.64	1297.94	1523.34	8.32723e-05	0.000589689
ELVIDGE_HYPOXIA_DN	1410.4	1291.34	1529.46	0.000187354	0.00112457
ZHOU_INFLAMMATORY_RESPONSE_FIMA	1410.26	1283.08	1537.44	0.000448371	0.00236558
GAZDA_DIAMOND_BLACKFAN_ANEMIA_PROGENITOR_DN	1410.23	1301.34	1519.12	5.01118e-05	0.000382824
REACTOME_PEROXISOMAL_LIPID_METABOLISM	1410.1	1309.7	1510.5	1.2668e-05	0.000124507
KEGG_LONG_TERM_DEPRESSION	1409.98	1295.4	1524.56	0.000111223	0.00074178
KEGG_LONG_TERM_DEPRESSION.1	1409.98	1295.4	1524.56	0.000111223	0.00074178
WEI_MYCN_TARGETS_WITH_E_BOX	1409.51	1300.04	1518.98	5.72582e-05	0.000427697
OISHI_CHOLANGIOMA_STEM_CELL_LIKE_UP	1409.4	1290.7	1528.1	0.000190663	0.00114171
PUJANA_CHEK2_PCC_NETWORK	1409.04	1290.01	1528.07	0.000202432	0.00120361
REACTOME_DOWNSTREAM_SIGNAL_TRANSDUCTION	1408.32	1284.09	1532.55	0.000370872	0.00201285
REACTOME_ACTIVATION_OF_THE_PRE_REPLICATIVE_COMPLEX	1407.76	1272.95	1542.57	0.00100826	0.00472458
HUMMEL_BURKITTS_LYMPHOMA	1407.66	1281.39	1533.93	0.000471568	0.00245963
NAKAMURA_TUMOR_ZONE_PERIPHERAL_VS_CENTRAL_DN	1407.62	1295.45	1519.79	9.4406e-05	0.000652777
RODWELL_AGING_KIDNEY_NO_BLOOD_DN	1407.47	1292.59	1522.35	0.000135283	0.000863413
GARGALOVIC_RESPONSE_TO_OXIDIZED_PHOSPHOLIPIDS_YELLOW	1407.11	1285.92	1528.3	0.000288365	0.00162632
REACTOME_ACYL_CHAIN_REMODELLING_OF_PG	1406.79	1300.08	1513.5	4.60246e-05	0.000358665
RAY_TUMORIGENESIS_BY_ERBB2_CDC25A_DN	1406.68	1295.24	1518.12	9.10728e-05	0.000631622
MEISSNER_BRAIN_HCP_WITH_H3K4ME3_AND_H3K27ME3	1406.21	1297.13	1515.29	6.77822e-05	0.000495301
BASSO_B_LYMPHOCYTE_NETWORK	1406.2	1307.05	1505.35	1.37334e-05	0.000133675
PASINI_SUZ12_TARGETS_DN	1405.99	1294.6	1517.38	9.46203e-05	0.000652777
LY_AGING_MIDDLE_UP	1405.7	1276.54	1534.86	0.000685868	0.00342183
REACTOME_ACYL_CHAIN_REMODELLING_OF_PE	1405.6	1283.44	1527.76	0.000348434	0.00190957
GOLDRATH_IMMUNE_MEMORY	1405.4	1290.84	1519.96	0.000147915	0.000926446
BONOME_OVARIAN_CANCER_SURVIVAL_OPTIMAL_DEBULKING	1405.28	1301.98	1508.58	3.00634e-05	0.000252212
REACTOME_VISUAL_PHOTOTRANSDUCTION	1404.8	1279.63	1529.97	0.000493816	0.00255891
IVANOVA_HEMATOPOIESIS_MATURE_CELL	1404.72	1297.29	1512.15	5.91515e-05	0.000439885
VERHAAK_GLIOBLASTOMA_MESENCHYMAL	1404.67	1318.64	1490.7	9.10735e-07	1.47177e-05
LI_DCP2_BOUND_MRNA	1404.53	1284.25	1524.81	0.000302804	0.001687
COULOUARN_TEMPORAL_TGFB1_SIGNATURE_UP	1404.43	1291.09	1517.77	0.000134848	0.000861729
YAO_TEMPORAL_RESPONSE_TO_PROGESTERONE_CLUSTER_0	1403.99	1292.31	1515.67	0.000112001	0.000744998
ZHAN_V1_LATE_DIFFERENTIATION_GENES_UP	1403.72	1301.32	1506.12	2.91139e-05	0.000245883
HAHTOLA_MYCOSIS_FUNGOIDES_SKIN_UP	1403.63	1283.9	1523.36	0.000300305	0.00167493
NAKAMURA_METASTASIS_MODEL	1402.14	1287.54	1516.74	0.000182043	0.00109661
BERENJENO_TRANSFORMED_BY_RHOA_FOREVER	1401.12	1284.08	1518.16	0.00025808	0.00148543
REACTOME_SHC_MEDIATED_CASCADE.FGFR4	1401.1	1267.13	1535.07	0.00129472	0.00583393
UDAYAKUMAR_MED1_TARGETS_UP	1400.76	1282.56	1518.96	0.000299986	0.00167493
HUANG_DASATINIB_RESISTANCE_UP	1400.56	1287.48	1513.64	0.000166638	0.00102337
REACTOME_PROCESSING_OF_DNA_DOUBLE_STRAND_BREAK_ENDS	1400.54	1264.6	1536.48	0.00154931	0.00673997
BENPORATH_SUZ12_TARGETS	1400.28	1282.57	1517.99	0.000292499	0.00164596
DER_IFN_BETA_RESPONSE_UP	1400.02	1278.88	1521.16	0.000428418	0.0022858
BURTON_ADIPOGENESIS_2	1399.93	1291.78	1508.08	9.09468e-05	0.000631617
TIEN_INTESTINE_PROBIOTICS_6HR_DN	1399.61	1279.66	1519.56	0.000387518	0.00208301
REACTOME_CONDENSATION_OF_PROPHASE_CHROMOSOMES	1399.45	1268	1530.9	0.00114342	0.00526014
BROWNE_HCMV_INFECTION_10HR	1399.12	1279.62	1518.62	0.000379819	0.0020511
DITTMER_PTHLH_TARGETS_UP	1399.04	1278.26	1519.82	0.000436084	0.00231202
MASSARWEH_TAMOXIFEN_RESISTANCE_UP	1399.03	1287.48	1510.58	0.000151607	0.000947217
KINSEY_TARGETS_OF_EWSR1_FLII_FUSION_DN	1398.93	1286.02	1511.84	0.000180922	0.00109399
ZHAN_MULTIPLE_MYELOMA_HP	1398.89	1266.62	1531.16	0.0012567	0.00568277
ENK_UV_RESPONSE_KERATINOCYTE	1398.86	1260.54	1537.18	0.00199419	0.00827003
FULCHER_INFLAMMATORY_RESPONSE_LECTIN_VS_LPS_UP	1398.82	1295.85	1501.79	4.58071e-05	0.000357523
PID_FGF_PATHWAY	1398.73	1291.24	1506.22	8.9921e-05	0.000625354
PID_FGF_PATHWAY.1	1398.73	1291.24	1506.22	8.9921e-05	0.000625354
WANG_TUMOR_INVASIVENESS_UP	1398.6	1286.25	1510.95	0.000172275	0.00105079
SU_THYMUS	1398.4	1288.2	1508.6	0.000132674	0.000851072
DEURIG_T_CELL_PROLYMPHOCYTIC_LEUKEMIA_DN	1397.85	1293.33	1502.37	6.22264e-05	0.000460713
MOHANKUMAR_HOXA1_TARGETS_UP	1397.68	1289.54	1505.82	0.000105731	0.000716526
PURBEY_TARGETS_OF_CTBP1_AND_SATB1_DN	1397.18	1288.03	1506.33	0.000125111	0.000810807
SCHAEFFER_PROSTATE_DEVELOPMENT_48HR_UP	1397.03	1288.16	1505.9	0.000121836	0.000792641
VERHAAK_AML_WITH_NPM1_MUTATED_DN	1396.88	1308.01	1485.75	3.77656e-06	4.55537e-05
LEE_LIVER_CANCER_MYC_E2F1	1396.75	1270.73	1522.77	0.000819525	0.0040078
FARMER_BREAST_CANCER_BASAL_VS_LULMINAL	1395.66	1281.1	1510.22	0.000269413	0.00154011
IZADPANAH_STEM_CELL_ADIPOSE_VS_BONE_UP	1395.44	1277.44	1513.44	0.000400242	0.00214912
REACTOME_MITOCHONDRIAL_BIOGENESIS	1395.35	1279.71	1510.99	0.000310432	0.00172759
LE_EGR2_TARGETS_DN	1395.09	1282.52	1507.66	0.000220727	0.00130317
PAPASPYRIDONOS_UNSTABLE_ATEROSCLEROTIC_PLAQUE_UP	1394.42	1289.07	1499.77	8.93815e-05	0.000623322
CHEBOTAEV_GR_TARGETS_UP	1394.28	1302.9	1485.66	8.16921e-06	8.74505e-05
RUTELLA_RESPONSE_TO_CSF2RB_AND_IL4_DN	1393.99	1294.42	1493.56	3.79827e-05	0.000306905
BLALOCK_ALZHEIMERS_DISEASE_INCIPIENT_UP	1393.87	1287.04	1500.7	0.000114224	0.000758783
MCBRYAN_PUBERTAL_BREAST_5_6WK_UP	1393.58	1277.86	1509.3	0.000348317	0.00190957
REACTOME_ACYL_CHAIN_REMODELLING_OF_PC	1393.57	1273.77	1513.37	0.000536722	0.00275888
AMBROSINI_FLAVOPIRIDOL_TREATMENT_TP53	1393.34	1299.56	1487.12	1.42864e-05	0.000137258
YAGI_AML_WITH_T_8_21_TRANSLOCATION	1393.3	1279.73	1506.87	0.000277359	0.0015766
BECKER_TAMOXIFEN_RESISTANCE_DN	1393.28	1275.29	1511.27	0.000452485	0.00237896
BURTON_ADIPOGENESIS_PEAK_AT_8HR	1392.92	1283.96	1501.88	0.000161545	0.000999045
CHARAFE_BREAST_CANCER_LUMINAL_VS_MESENCHYMAL_DN	1392.86	1293.55	1492.17	3.96145e-05	0.000317546
REACTOME_SIGNALING_BY_NON_RECEPTOR_TYROSINE_KINASES	1391.98	1281.09	1502.87	0.000218864	0.00129368
WANG_ESOPHAGUS_CANCER_VS_NORMAL_DN	1391.92	1279.01	1504.83	0.000279512	0.00158683
MCBRYAN_PUBERTAL_BREAST_4_5WK_DN	1391.7	1282.92	1500.48	0.000170953	0.00104605
FURUKAWA_DUSP6_TARGETS_PCI35_DN	1391.31	1264.73	1517.89	0.00113885	0.00524391
LASTOWSKA_NEUROBLASTOMA_COPY_NUMBER_DN	1390.56	1279.53	1501.59	0.000243523	0.00142111
PID_IGF1_PATHWAY	1390.39	1277.81	1502.97	0.000295633	0.00165805
PID_IGF1_PATHWAY.1	1390.39	1277.81	1502.97	0.000295633	0.00165805
MOOTHA_PGC	1389.95	1276.74	1503.16	0.000326494	0.0017991
KRIGE_RESPONSE_TO_TOSEDOSTAT_6HR_UP	1389.64	1278.33	1500.95	0.000266673	0.00152825
PID_P75_NTR_PATHWAY	1389.6	1287.96	1491.24	7.29192e-05	0.000524477
REACTOME_INTERACTION_BETWEEN_L1_AND_ANKYRINS	1389.6	1277.72	1501.48	0.000286095	0.00161714
PID_P75_NTR_PATHWAY.1	1389.6	1287.96	1491.24	7.29192e-05	0.000524477
JOHANSSON_BRAIN_CANCER_EARLY_VS_LATE_DN	1389.58	1287.99	1491.17	7.24281e-05	0.000523184
LI_WILMS_TUMOR	1389.28	1277.7	1500.86	0.000281722	0.00159421
TERAMOTO_OPN_TARGETS_CLUSTER_1	1389.13	1269.06	1509.2	0.000705129	0.00349927
BROWNE_HCMV_INFECTION_18HR	1388.94	1258.63	1519.25	0.00173648	0.00735124
LINDGREN_BLADDER_CANCER_CLUSTER_2A_DN	1388.86	1285.2	1492.52	0.000103454	0.000704883
DOUGLAS_BMI1_TARGETS_UP	1388.36	1273.63	1503.09	0.00042558	0.00227306
TSENG_IRS1_TARGETS	1387.95	1259.66	1516.24	0.00155244	0.00674268
KEGG_PEROXISOME	1387.75	1289.02	1486.48	5.30946e-05	0.000400154
KEGG_PEROXISOME.1	1387.75	1289.02	1486.48	5.30946e-05	0.000400154
MCBRYAN_PUBERTAL_BREAST_5_6WK_DN	1387.68	1278.23	1497.13	0.000240912	0.0014075
CAIRO_HEPATOBLASTOMA_UP	1387.28	1272.62	1501.94	0.000450154	0.00236918
TOMLINS_PROSTATE_CANCER_DN	1387.27	1294.72	1479.82	1.87583e-05	0.000173859
KEGG_SYSTEMIC_LUPUS_ERYTHEMATOSUS	1387.13	1256.09	1518.17	0.00200268	0.00827003
KEGG_SYSTEMIC_LUPUS_ERYTHEMATOSUS.1	1387.13	1256.09	1518.17	0.00200268	0.00827003
ROESSLER_LIVER_CANCER_METASTASIS_DN	1386.67	1266.27	1507.07	0.000832795	0.00405708
BENPORATH_ES_WITH_H3K27ME3	1386.61	1273.85	1499.37	0.000379954	0.0020511
SPIELMAN_LYMPHOBLAST_EUROPEAN_VS_ASIAN_UP	1386.51	1281.59	1491.43	0.000145134	0.000911291
CONCANNON_APOPTOSIS_BY_EPOXOMICIN	1386.04	1255.4	1516.68	0.00204476	0.00841607
DURCHDEWALD_SKIN_CARCINOGENESIS	1384.78	1252.92	1516.64	0.00237573	0.00946164
LEE_LIVER_CANCER_CIPROFIBRATE_UP	1384.04	1288.43	1479.65	4.21698e-05	0.000331701
IWANAGA_CARCINOGENESIS_BY_KRAS_UP	1383.83	1270.82	1496.84	0.000462341	0.0024232
SCHLOSSER_SERUM_RESPONSE_AUGMENTED_BY_MYC	1383.65	1274.58	1492.72	0.000297378	0.00166598
LINDGREN_BLADDER_CANCER_CLUSTER_3_UP	1383.47	1280.55	1486.39	0.000135902	0.000866267
DEMAGALHAES_AGING_UP	1383.23	1291.69	1474.77	2.17258e-05	0.000194567
REACTOME_PLATELET_ACTIVATION_SIGNALING_AND_AGGREGATION	1383.11	1301.28	1464.94	2.63149e-06	3.43879e-05
REACTOME_DISEASES_OF_SIGNAL_TRANSDUCTION	1382.98	1277.33	1488.63	0.000202818	0.00120448
CLASPER_LYMPHATIC_VESSELS_DURING_METASTASIS	1382.8	1262.64	1502.96	0.00100453	0.0047115
ONKEN_UVEAL_MELANOMA_DN	1382.67	1275.47	1489.87	0.000252208	0.0014583
WANG_TUMOR_INVASIVENESS_DN	1382.37	1270.03	1494.71	0.000468527	0.00244799
KYNG_DNA_DAMAGE_UP	1382.3	1270.11	1494.49	0.000463035	0.00242432
LINDGREN_BLADDER_CANCER_WITH_LOH_IN_CHR9Q	1381.95	1259.98	1503.92	0.00123656	0.00560677
MIKKELSEN_NPC_HCP_WITH_H3K27ME3	1381.87	1252.11	1511.63	0.00233301	0.00932181
LANDIS_ERBB2_BREAST_TUMORS_324_UP	1381.62	1275.21	1488.03	0.000244454	0.00142325
KEGG_CYSTEINE_AND_METHIONINE_METABOLISM	1381.3	1279.12	1483.48	0.00014262	0.00090261
KEGG_CYSTEINE_AND_METHIONINE_METABOLISM.1	1381.3	1279.12	1483.48	0.00014262	0.00090261
GAZDA_DIAMOND_BLACKFAN_ANEMIA_ERYTHROID_DN	1381.16	1268.5	1493.82	0.00052161	0.00269187
DARWICHE_PAPILLOMA_RISK_LOW_UP	1381.05	1278.37	1483.73	0.000155466	0.000968926
LIN_MELANOMA_COPY_NUMBER	1381.02	1265.82	1496.22	0.00068613	0.00342183
BROWNE_HCMV_INFECTION_14HR_DN	1380.24	1269.79	1490.69	0.000432351	0.00230138
VILIMAS_NOTCH1_TARGETS_DN	1380.16	1268.28	1492.04	0.000509412	0.00263702
FAELT_B_CLL_WITH_VH3_21_DN	1379.02	1268.45	1489.59	0.000472217	0.00245963
WANG_LMO4_TARGETS_DN	1378.96	1254.92	1503	0.00171985	0.00730536
CHICAS_RB1_TARGETS_LOW_SERUM	1378.88	1266.85	1490.91	0.000558501	0.00285595
GUO_TARGETS_OF_IRS1_AND_IRS2	1378.87	1268.98	1488.76	0.000441785	0.00233979
BROWNE_HCMV_INFECTION_20HR_UP	1378.85	1261.26	1496.44	0.000980781	0.00462252
DANG_REGULATED_BY_MYC_DN	1378.71	1275.42	1482	0.000198424	0.00118282
IVANOVA_HEMATOPOIESIS_INTERMEDIATE_PROGENITOR	1378.49	1260.1	1496.88	0.00107758	0.00499371
REACTOME_METABOLISM_OF_WATER_SOLUBLE_VITAMINS_AND_COFACTORS	1378.12	1276.77	1479.47	0.00015866	0.000985179
SAMOLS_TARGETS_OF_KHSV_MIRNAS_DN	1378.06	1277.76	1478.36	0.000137525	0.000875509
WAMUNYOKOLI_OVARIAN_CANCER_LMP	1377.42	1255.65	1499.19	0.00154006	0.00671709
MCGARVEY_SILENCED_BY_METHYLATION_IN_COLON_CANCER	1377.36	1249.78	1504.94	0.00245594	0.00971967
KIM_LIVER_CANCER_POOR_SURVIVAL_UP	1377.1	1267.87	1486.33	0.000457175	0.00240112
RICKMAN_TUMOR_DIFFERENTIATED_WELL_VS_POORLY_UP	1376.38	1260.22	1492.54	0.000981849	0.00462252
LIN_MELANOMA_COPY_NUMBER_DN	1376.22	1261.31	1491.13	0.000877545	0.00423
BRUINS_UVC_RESPONSE_EARLY_LATE	1376.09	1256.05	1496.13	0.00142135	0.00630296
WATANABE_COLON_CANCER_MSI_VS_MSS	1375.36	1255.52	1495.2	0.00145181	0.00641544
MEISSNER_NPC_HCP_WITH_H3K4ME2_AND_H3K27ME3	1375.28	1259.87	1490.69	0.000971419	0.00459465
SASSON_RESPONSE_TO_FORSKOLIN_UP	1374.94	1268.53	1481.35	0.000377399	0.00204168
BROWNE_HCMV_INFECTION_8HR	1374.7	1258.9	1490.5	0.0010417	0.00484523
EGUCHI_CELL_CYCLE_RB1_TARGETS	1374.36	1264.11	1484.61	0.000605211	0.00306066
ACEVEDO_NORMAL_TISSUE_ADJACENT_TO_LIVER_TUMOR_UP	1373.81	1255.78	1491.84	0.00134445	0.00601482
WAMUNYOKOLI_OVARIAN_CANCER_LMP_UP	1373.6	1257.21	1489.99	0.00117	0.00537261
VALK_AML_CLUSTER_11	1373.48	1270.65	1476.31	0.000266732	0.00152825
ZHAN_MULTIPLE_MYELOMA_CD1_VS_CD2	1373.24	1256.35	1490.13	0.00125039	0.00565932
MANALO_HYPOXIA_DN	1373.17	1252.53	1493.81	0.00174321	0.00737356
MARTORIATI_MDM4_TARGETS_FETAL_LIVER	1373.11	1249.79	1496.43	0.00217631	0.00882782
REACTOME_HS_GAG_BIOSYNTHESIS	1372.98	1255.4	1490.56	0.00135027	0.00603019
REACTOME_PROGRAMMED_CELL_DEATH	1372.74	1266.88	1478.6	0.000407311	0.00218243
DANG_BOUND_BY_MYC	1372.49	1254.21	1490.77	0.00147564	0.00650367
HONMA_DOCETAXEL_RESISTANCE	1372.23	1254.05	1490.41	0.00148276	0.00652931
LEIN_NEURON_MARKERS	1371.97	1250.4	1493.54	0.00200272	0.00827003
PASQUALUCCI_LYMPHOMA_BY_GC_STAGE_DN	1371.86	1259.99	1483.73	0.000832821	0.00405708
KIM_MYC_AMPLIFICATION_TARGETS_UP	1371.65	1249.38	1493.92	0.00215551	0.00875752
DARWICHE_PAPILLOMA_RISK_HIGH_UP	1371.2	1261.64	1480.76	0.000680523	0.00340059
KORKOLA_EMBRYONIC_CARCINOMA_VS_SEMINOMA_DN	1370.88	1253.13	1488.63	0.00153418	0.00669726
ZHAN_MULTIPLE_MYELOMA_PR	1370.8	1262.71	1478.89	0.00059469	0.00301956
KEGG_BETA_ALANINE_METABOLISM	1370.78	1285.38	1456.18	1.92331e-05	0.000176321
KEGG_BETA_ALANINE_METABOLISM.1	1370.78	1285.38	1456.18	1.92331e-05	0.000176321
LANDIS_ERBB2_BREAST_TUMORS_324_DN	1370.75	1258.02	1483.48	0.000968053	0.00458302
STARK_PREFRONTAL_CORTEX_22Q11_DELETION_UP	1370.66	1262.06	1479.26	0.000633759	0.00318268
KOINUMA_COLON_CANCER_MSI_UP	1370.48	1246.99	1493.97	0.00251406	0.0098953
LOCKWOOD_AMPLIFIED_IN_LUNG_CANCER	1370.06	1259.11	1481.01	0.000842672	0.00409321
SASAI_TARGETS_OF_CXCR6_AND_PTCH1_UP	1369.37	1248.19	1490.55	0.00221609	0.00894598
KRIGE_RESPONSE_TO_TOSEDOSTAT_24HR_DN	1368.87	1249.83	1487.91	0.00190608	0.00795569
PID_HES_HEY_PATHWAY	1368.77	1251.48	1486.06	0.00165059	0.00707076
PID_HES_HEY_PATHWAY.1	1368.77	1251.48	1486.06	0.00165059	0.00707076
REACTOME_METABOLISM_OF_STEROIDS	1368.59	1262.11	1475.07	0.000570146	0.00290665
REACTOME_CLASS_I_MHC_MEDIATED_ANTIGEN_PROCESSING_PRESENTATION	1368.39	1248.92	1487.86	0.00202639	0.00836093
SENESE_HDAC3_TARGETS_DN	1367.88	1256.18	1479.58	0.00103233	0.00481501
RICKMAN_METASTASIS_UP	1367.86	1246.98	1488.74	0.00233516	0.00932214
SEMENZA_HIF1_TARGETS	1366.41	1259.57	1473.25	0.000680001	0.00340059
YAO_TEMPORAL_RESPONSE_TO_PROGESTERONE_CLUSTER_10	1366.33	1257.26	1475.4	0.000866702	0.00419267
GROSS_ELK3_TARGETS_UP	1365.94	1252.49	1479.39	0.00136297	0.00607074
PAL_PRMT5_TARGETS_UP	1365.51	1250.48	1480.54	0.00161273	0.0069499
REACTOME_INTRINSIC_PATHWAY_FOR_APOPTOSIS	1365.44	1258.29	1472.59	0.000746055	0.00369147
REACTOME_PLASMA_LIPOPROTEIN_REMODELING	1365.38	1250.22	1480.54	0.00164252	0.00705417
REACTOME_TRANSCRIPTIONAL_ACTIVATION_OF_MITOCHONDRIAL_BIOGENESIS	1365.35	1250.7	1480	0.00157193	0.00681483
JOHNSTONE_PARVB_TARGETS_3_DN	1365.14	1250.14	1480.14	0.00164033	0.00705076
COLIN_PILOCYTIC_ASTROCYTOMA_VS_GLIOBLASTOMA_DN	1365.02	1250.71	1479.33	0.00155261	0.00674268
NIKOLSKY_BREAST_CANCER_12Q13_Q21_AMPLICON	1364.96	1261.02	1468.9	0.000536784	0.00275888
REACTOME_PROTEIN_LOCALIZATION	1364.14	1253.16	1475.12	0.00119427	0.00545428
GAZDA_DIAMOND_BLACKFAN_ANEMIA_MYELOID_DN	1363.47	1245.39	1481.55	0.00233323	0.00932181
WEI_MIR34A_TARGETS	1363.37	1251.64	1475.1	0.00134056	0.00601482
REACTOME_CREATION_OF_C4_AND_C2_ACTIVATORS	1362.8	1255.06	1470.54	0.000933648	0.00445962
GOBERT_OLIGODENDROCYTE_DIFFERENTIATION_DN	1362.77	1265.46	1460.08	0.000270125	0.00154244
SUZUKI_RESPONSE_TO_TSA_AND_DECITABINE_1A	1362.66	1248.19	1477.13	0.00179304	0.00754003
CHAUHAN_RESPONSE_TO_METHOXYESTRADIOL	1361.87	1246.3	1477.44	0.00205832	0.00845118
ZHAN_MULTIPLE_MYELOMA_PR_UP	1361.55	1249.48	1473.62	0.00153397	0.00669726
MULLIGHAN_NPM1_MUTATED_SIGNATURE_1_UP	1361.54	1255.64	1467.44	0.000829774	0.00405007
REACTOME_RESOLUTION_OF_D_LOOP_STRUCTURES	1361.39	1249.66	1473.12	0.00150087	0.00659224
HECKER_IFNB1_TARGETS	1360.82	1248.37	1473.27	0.00165622	0.00708283
PID_CASPASE_PATHWAY	1360.76	1264.93	1456.59	0.00025473	0.00146951
PID_CASPASE_PATHWAY.1	1360.76	1264.93	1456.59	0.00025473	0.00146951
REACTOME_RAB_GEFS_EXCHANGE_GTP_FOR_GDP_ON_RABS	1360.38	1247.44	1473.32	0.00177324	0.00747547
YU_MYC_TARGETS	1360.27	1248.41	1472.13	0.00161762	0.006965
WEST_ADRENOCORTICAL_CARCINOMA_VS_ADENOMA	1359.96	1254.74	1465.18	0.000850924	0.00412931
ZHAN_MULTIPLE_MYELOMA_CD1_AND_CD2_DN	1359.45	1251.32	1467.58	0.00118662	0.00542424
RAO_BOUND_BY_SALL4_ISOFORM_B	1359.16	1244.99	1473.33	0.00211157	0.00864166
HATADA_METHYLATED_IN_LUNG_CANCER_DN	1358.69	1246.88	1470.5	0.00176005	0.00743228
BLALOCK_ALZHEIMERS_DISEASE_DN	1357.7	1242.64	1472.76	0.00246275	0.00973655
ALFANO_MYC_TARGETS	1357.62	1244.46	1470.78	0.00210393	0.00862439
DACOSTA_UV_RESPONSE_VIA_ERCC3_DN	1357.43	1245.62	1469.24	0.00188755	0.00789199
BEIER_GLIOMA_STEM_CELL_DN	1357.4	1248.31	1466.49	0.00146985	0.00648656
HALMOS_CEBPA_TARGETS_UP	1357.38	1243.75	1471.01	0.00222062	0.00895711
HIRSCH_CELLULAR_TRANSFORMATION_SIGNATURE_DN	1356.66	1243.55	1469.77	0.00220675	0.00892254
AIYAR_COBRA1_TARGETS_UP	1356.61	1250.96	1462.26	0.00109374	0.00505929
LIEN_BREAST_CARCINOMA_METAPLASTIC_VS_DUCTAL_DN	1356.05	1261.19	1450.91	0.000314226	0.00173911
MULLIGHAN_NPM1_MUTATED_SIGNATURE_2_UP	1355.82	1252.2	1459.44	0.000926687	0.00443298
AMUNDSON_RESPONSE_TO_ARSENITE	1355.79	1244.63	1466.95	0.00195065	0.00810146
KOINUMA_TARGETS_OF_SMAD2_OR_SMAD3	1355.71	1242.83	1468.59	0.00227957	0.00915095
GRYDER_PAX3FOXO1_ENHANCERS_KO_DOWN	1355.19	1242.44	1467.94	0.00231888	0.0092792
LINDVALL_IMMORTALIZED_BY_TERT_UP	1355.07	1257.77	1452.37	0.000464698	0.00243051
MILI_PSEUDOPODIA_HAPTOTAXIS_DN	1353.1	1245.14	1461.06	0.00169481	0.00720508
YOSHIMURA_MAPK8_TARGETS	1351.88	1249.4	1454.36	0.00105112	0.00487557
NUYTTEN_EZH2_TARGETS_UP	1351.68	1248.08	1455.28	0.00119759	0.0054546
MARSON_BOUND_BY_FOXP3_STIMULATED	1351.36	1242.02	1460.7	0.00212524	0.00867518
ZHONG_SECRETOME_OF_LUNG_CANCER_AND_MACROPHAGE	1351.13	1266.03	1436.23	0.000102478	0.000699179
GRYDER_PAX3FOXO1_TOP_ENHANCERS	1350.3	1244.33	1456.27	0.00165038	0.00707076
SCHAEFFER_PROSTATE_DEVELOPMENT_6HR_UP	1349.59	1241.46	1457.72	0.00210626	0.00862694
ONDER_CDH1_TARGETS_2_DN	1348.61	1253.65	1443.57	0.000542455	0.00278236
MOROSETTI_FACIOSCAPULOHUMERAL_MUSCULAR_DISTROPHY	1348.03	1241.9	1454.16	0.00191642	0.0079856
KEGG_SELENOAMINO_ACID_METABOLISM	1347.8	1249.06	1446.54	0.000904507	0.00433923
KEGG_SELENOAMINO_ACID_METABOLISM.1	1347.8	1249.06	1446.54	0.000904507	0.00433923
GU_PDEF_TARGETS_UP	1346.59	1242.41	1450.77	0.00173197	0.0073383
KEGG_BUTANOATE_METABOLISM	1345.83	1240.64	1451.02	0.00199692	0.00827003
KEGG_BUTANOATE_METABOLISM.1	1345.83	1240.64	1451.02	0.00199692	0.00827003
CHEN_HOXA5_TARGETS_9HR_DN	1344.29	1240.44	1448.14	0.00192604	0.00801247
APPEL_IMATINIB_RESPONSE	1343.68	1239.55	1447.81	0.00204984	0.00843011
MARTINEZ_RB1_AND_TP53_TARGETS_UP	1342.92	1239.31	1446.53	0.00204225	0.00841262
CROMER_TUMORIGENESIS	1340.98	1237.48	1444.48	0.00226864	0.00912889
CHIANG_LIVER_CANCER_SUBCLASS_INTERFERON	1339.77	1248.96	1430.58	0.000600237	0.0030416
HAHTOLA_MYCOSIS_FUNGOIDES_CD4	1330.69	1238.6	1422.78	0.00134227	0.00601482
REACTOME_GLUTATHIONE_CONJUGATION	1320.91	1238.94	1402.88	0.000769062	0.00379043
CHEOK_RESPONSE_TO_HD_MTX_UP	1035.67	951.405	1119.93	0.00118328	0.00541387
HAMAI_APOPTOSIS_VIA_TRAIL	1032.36	948.147	1116.57	0.000911602	0.00436496
ABRAHAM_ALPC_VS_MULTIPLE_MYELOMA_UP	1031.73	944.394	1119.07	0.00129476	0.00583393
HOLLERN_MICROACINAR_BREAST_TUMOR_DN	1020.37	920.3	1120.44	0.00240179	0.00953531
REACTOME_DAP12_SIGNALING	1018.95	919.217	1118.68	0.00213008	0.00867518
KOHOUTEK_CCNT1_TARGETS	1017.1	919.678	1114.52	0.00149487	0.00657689
DACOSTA_ERCC3_ALLELE_XPCS_VS_TTD_UP	1015.18	929.377	1100.98	0.000294071	0.00165296
SMID_BREAST_CANCER_NORMAL_LIKE_UP	1014.83	932.481	1097.18	0.000163449	0.00100747
LU_TUMOR_ANGIOGENESIS_UP	1012.51	915.778	1109.24	0.00102371	0.00478805
TERAMOTO_OPN_TARGETS_CLUSTER_6	1012.42	911.846	1112.99	0.00154336	0.00672568
LUI_THYROID_CANCER_CLUSTER_4	1011.27	920.84	1101.7	0.000424671	0.00227062
PRAMOONJAGO_SOX4_TARGETS_DN	1009.68	902.168	1117.19	0.00254165	0.0099961
SMID_BREAST_CANCER_RELAPSE_IN_LUNG_DN	1009.27	903.148	1115.39	0.0021898	0.00887537
MUNSHI_MULTIPLE_MYELOMA_UP	1007.29	899.189	1115.39	0.00233879	0.00932927
SMIRNOV_CIRCULATING_ENDOTHELIOCYTES_IN_CANCER_UP	1004.59	913.243	1095.94	0.000291793	0.00164382
WANG_HCP_PROSTATE_CANCER	1004.07	897.234	1110.91	0.00172871	0.00733065
PODAR_RESPONSE_TO_ADAPHOSTIN_UP	1003.74	899.255	1108.23	0.00134573	0.00601523
WU_APOPTOSIS_BY_CDKN1A_VIA_TP53	1003.52	896.09	1110.95	0.0017709	0.00747187
PID_CD8_TCR_PATHWAY	1003.09	902.332	1103.85	0.000868138	0.00419267
PID_CD8_TCR_PATHWAY.1	1003.09	902.332	1103.85	0.000868138	0.00419267
YANG_BCL3_TARGETS_UP	1002.94	906.093	1099.79	0.000540811	0.00277675
PID_IL12_2PATHWAY	1002.89	892.185	1113.59	0.00230022	0.00921916
PID_IL12_2PATHWAY.1	1002.89	892.185	1113.59	0.00230022	0.00921916
REACTOME_GABA_B_RECEPTOR_ACTIVATION	1002.82	893.626	1112.01	0.00200259	0.00827003
GILDEA_METASTASIS	1001.71	903.538	1099.88	0.000585249	0.00297673
MATZUK_IMPLANTATION_AND_UTERINE	1001.68	895.671	1107.69	0.00138451	0.0061558
MATZUK_CENTRAL_FOR_FEMALE_FERTILITY	1001.3	890.247	1112.35	0.0021713	0.00881457
PLASARI_NFIC_TARGETS_BASAL	1000.49	889.414	1111.57	0.00208001	0.00853327
WANG_RESPONSE_TO_GSK3_INHIBITOR_SB216763_DN	1000.32	888.466	1112.17	0.00220639	0.00892254
ONDER_CDH1_TARGETS_3	999.72	886.594	1112.85	0.00238242	0.00948078
OSADA_ASCL1_TARGETS_DN	998.55	889.712	1107.39	0.00151634	0.00665393
BANDRES_RESPONSE_TO_CARMUSTIN_WITHOUT_MGMT_48HR_DN	998.37	894.129	1102.61	0.000942186	0.00448161
IWANAGA_CARCINOGENESIS_BY_KRAS	998.05	884.068	1112.03	0.00234129	0.00933184
VERHAAK_GLIOBLASTOMA_NEURAL	997.85	894.135	1101.57	0.000861554	0.00417287
KEGG_NATURAL_KILLER_CELL_MEDIATED_CYTOTOXICITY	997.03	887.858	1106.2	0.00143332	0.00634487
KEGG_NATURAL_KILLER_CELL_MEDIATED_CYTOTOXICITY.1	997.03	887.858	1106.2	0.00143332	0.00634487
WANG_RESPONSE_TO_GSK3_INHIBITOR_SB216763	996.55	881.002	1112.1	0.00246407	0.00973655
CROMER_TUMORIGENESIS_DN	995.68	904.471	1086.89	0.000143664	0.000903183
KEGG_VEGF_SIGNALING_PATHWAY	995.39	883.565	1107.21	0.00167327	0.00712552
KEGG_VEGF_SIGNALING_PATHWAY.1	995.39	883.565	1107.21	0.00167327	0.00712552
DELYS_THYROID_CANCER	994.51	887.344	1101.68	0.00101122	0.00473403
BRUINS_UVC_RESPONSE_VIA_TP53_GROUP_B	994.06	877.212	1110.91	0.00240626	0.00954553
LIU_VAV3_PROSTATE_CARCINOGENESIS_UP	993.95	882.233	1105.67	0.00152774	0.00668072
PID_MET_PATHWAY	993.95	887.17	1100.73	0.000938929	0.00447456
PID_MET_PATHWAY.1	993.95	887.17	1100.73	0.000938929	0.00447456
YANG_BREAST_CANCER_ESR1_BULK_UP	993.32	878.868	1107.77	0.00188769	0.00789199
YANG_BREAST_CANCER_ESR1_DN	993.27	894.432	1092.11	0.0003562	0.00194579
REACTOME_ION_CHANNEL_TRANSPORT	992.47	882.558	1102.38	0.00118111	0.00540884
BERENJENO_ROCK_SIGNALING_NOT_VIA_RHOA_DN	991.93	883.696	1100.16	0.00096638	0.00457941
ZHENG_FOXP3_TARGETS_IN_T_LYMPHOCYTE_UP	991.48	874.092	1108.87	0.00219779	0.00890061
GRADE_COLON_AND_RECTAL_CANCER_DN	991.47	874.456	1108.48	0.00212916	0.00867518
NAKAYAMA_SOFT_TISSUE_TUMORS_PCA1_UP	991.47	897.195	1085.75	0.000165933	0.00102029
KEGG_FRUCTOSE_AND_MANNOSE_METABOLISM	991.28	873.531	1109.03	0.00224093	0.00902458
KEGG_FRUCTOSE_AND_MANNOSE_METABOLISM.1	991.28	873.531	1109.03	0.00224093	0.00902458
WU_SILENCED_BY_METHYLATION_IN_BLADDER_CANCER	991.2	879.746	1102.65	0.00127451	0.00575815
KASLER_HDAC7_TARGETS_2_DN	990.67	875.867	1105.47	0.00168518	0.00717018
WEIGEL_OXIDATIVE_STRESS_RESPONSE	990.24	878.795	1101.69	0.00120521	0.00547939
PHONG_TNF_RESPONSE_NOT_VIA_P38	990.11	883.894	1096.33	0.000697628	0.00346805
HANN_RESISTANCE_TO_BCL2_INHIBITOR_UP	987.95	867.756	1108.14	0.00230331	0.00922423
BRIDEAU_IMPRINTED_GENES	987.52	870.183	1104.86	0.00177512	0.00747715
DIRMEIER_LMP1_RESPONSE_LATE	987.51	879.155	1095.86	0.000749328	0.00370403
BASSO_CD40_SIGNALING_UP	987.11	885.619	1088.6	0.000328067	0.0018058
CROONQUIST_NRAS_SIGNALING	987.03	885.63	1088.43	0.000322517	0.00177914
KEGG_TYPE_I_DIABETES_MELLITUS	986	881.445	1090.56	0.000444283	0.00234809
KEGG_TYPE_I_DIABETES_MELLITUS.1	986	881.445	1090.56	0.000444283	0.00234809
ONGUSAHA_BRCA1_TARGETS_UP	985.84	867.795	1103.89	0.00172566	0.00732388
KEGG_ASTHMA	985.83	870.587	1101.07	0.00134429	0.00601482
KEGG_ASTHMA.1	985.83	870.587	1101.07	0.00134429	0.00601482
GUO_HEX_TARGETS	985.4	872.722	1098.08	0.00102884	0.00480314
PID_AJDISS_2PATHWAY	985.34	863.661	1107.02	0.00227234	0.00912919
PID_AJDISS_2PATHWAY.1	985.34	863.661	1107.02	0.00227234	0.00912919
PICCALUGA_ANGIOIMMUNOBLASTIC_LYMPHOMA_DN	985.17	867.096	1103.24	0.00166943	0.00712119
RICKMAN_TUMOR_DIFFERENTIATED_WELL_VS_MODERATELY	983.59	862.914	1104.27	0.00191571	0.0079856
KERLEY_RESPONSE_TO_CISPLATIN_UP	983.47	875.919	1091.02	0.000534911	0.00275487
REACTOME_COMPLEX_I_BIOGENESIS	983.29	861.154	1105.43	0.00212523	0.00867518
GARGALOVIC_RESPONSE_TO_OXIDIZED_PHOSPHOLIPIDS_TURQUOISE	982.73	864.029	1101.43	0.00154862	0.00673997
SWEET_LUNG_CANCER_KRAS_DN	982.66	884.22	1081.1	0.000158965	0.000985856
HELLEBREKERS_SILENCED_DURING_TUMOR_ANGIOGENESIS	982.51	864.491	1100.53	0.00144146	0.0063753
REACTOME_LYSOSOME_VESICLE_BIOGENESIS	982.21	882.843	1081.58	0.000175532	0.0010663
STEGER_ADIPOGENESIS_DN	981.87	872.943	1090.8	0.000564771	0.00288216
MASRI_RESISTANCE_TO_TAMOXIFEN_AND_AROMATASE_INHIBITORS_DN	981.63	897.828	1065.43	1.07869e-05	0.000108341
AMIT_SERUM_RESPONSE_60_MCF10A	981.61	856.345	1106.88	0.00249761	0.00985272
TSAI_RESPONSE_TO_IONIZING_RADIATION	981.42	863.251	1099.59	0.0013777	0.00613095
REACTOME_WNT_LIGAND_BIOGENESIS_AND_TRAFFICKING	981.04	861.669	1100.41	0.00150097	0.00659224
CHANG_POU5F1_TARGETS_UP	980.89	884.815	1076.96	9.7995e-05	0.000671319
CHEN_LVAD_SUPPORT_OF_FAILING_HEART_UP	980.44	882.449	1078.43	0.000126656	0.000819771
CHIARADONNA_NEOPLASTIC_TRANSFORMATION_KRAS_CDC25_DN	980.17	875.367	1084.97	0.000312751	0.00173475
TAKEDA_TARGETS_OF_NUP98_HOXA9_FUSION_10D_DN	980.15	860.948	1099.35	0.00141063	0.00626093
REACTOME_ARACHIDONIC_ACID_METABOLISM	980.02	859.444	1100.6	0.00157859	0.00683785
REACTOME_CYTOCHROME_P450_ARRANGED_BY_SUBSTRATE_TYPE	979.83	858.54	1101.12	0.00166077	0.00709629
HOQUE_METHYLATED_IN_CANCER	979.64	855.245	1104.04	0.00211912	0.00866552
REACTOME_CLASS_A_1_RHODOPSIN_LIKE_RECEPTORS	979.32	854.195	1104.45	0.00220883	0.00892381
TONKS_TARGETS_OF_RUNX1_RUNX1T1_FUSION_ERYTHROCYTE_UP	977.66	854.074	1101.25	0.00179839	0.00755624
REACTOME_ESR_MEDIATED_SIGNALING	977.42	858.022	1096.82	0.00124079	0.00562092
PID_SMAD2_3NUCLEAR_PATHWAY	976.99	848.761	1105.22	0.00249933	0.00985272
PID_SMAD2_3NUCLEAR_PATHWAY.1	976.99	848.761	1105.22	0.00249933	0.00985272
BIOCARTA_MONOCYTE_PATHWAY	976.28	868.34	1084.22	0.000355657	0.00194492
BIOCARTA_MONOCYTE_PATHWAY.1	976.28	868.34	1084.22	0.000355657	0.00194492
REACTOME_SIALIC_ACID_METABOLISM	976.22	887.002	1065.44	2.03307e-05	0.000184035
KEGG_GALACTOSE_METABOLISM	975.46	856.821	1094.1	0.00104144	0.00484523
KEGG_GALACTOSE_METABOLISM.1	975.46	856.821	1094.1	0.00104144	0.00484523
REACTOME_ENDOSOMAL_VACUOLAR_PATHWAY	975.36	876.808	1073.91	9.47169e-05	0.000652777
XU_HGF_SIGNALING_NOT_VIA_AKT1_48HR	975.03	856.041	1094.02	0.00105089	0.00487557
TING_SILENCED_BY_DICER	974.71	856.714	1092.71	0.000941026	0.00448031
SMID_BREAST_CANCER_BASAL_UP	974.39	864.378	1084.4	0.000402046	0.0021565
XU_HGF_SIGNALING_NOT_VIA_AKT1_48HR_UP	974.16	876.434	1071.89	7.62503e-05	0.000544552
LIANG_HEMATOPOIESIS_STEM_CELL_NUMBER_SMALL_VS_HUGE	973.94	856.964	1090.92	0.000817377	0.00400507
GAUSSMANN_MLL_AF4_FUSION_TARGETS_F_UP	973.87	863.216	1084.52	0.000418849	0.00224186
HUPER_BREAST_BASAL_VS_LUMINAL_UP	973.58	859.095	1088.07	0.000623328	0.00313342
REACTOME_INTERLEUKIN_6_FAMILY_SIGNALING	973.46	861.973	1084.95	0.000448531	0.00236558
BHATI_G2M_ARREST_BY_2METHOXYESTRADIOL_UP	973.36	854.172	1092.55	0.000977562	0.00461937
SANSOM_APC_TARGETS_UP	973.25	859.54	1086.96	0.000563749	0.00287986
REACTOME_PHOSPHORYLATION_OF_CD3_AND_TCR_ZETA_CHAINS	973.16	872.027	1074.29	0.000118257	0.000778677
REACTOME_TOLL_LIKE_RECEPTOR_CASCADES	972.62	851.245	1094	0.0011471	0.00527229
SMID_BREAST_CANCER_RELAPSE_IN_BONE_DN	972.59	859.311	1085.87	0.000517815	0.00267777
DAVICIONI_TARGETS_OF_PAX_FOXO1_FUSIONS	972.03	854.943	1089.12	0.000742231	0.00367616
SANSOM_APC_TARGETS_DN	971.63	856.103	1087.16	0.000619986	0.00311973
PID_E2F_PATHWAY	971.45	843.653	1099.25	0.00185168	0.00776073
PID_E2F_PATHWAY.1	971.45	843.653	1099.25	0.00185168	0.00776073
REACTOME_XENOBIOTICS	971.32	854.446	1088.19	0.00069815	0.00346805
REACTOME_STRIATED_MUSCLE_CONTRACTION	971.25	851.17	1091.33	0.000947241	0.0045014
XU_HGF_TARGETS_INDUCED_BY_AKT1_6HR	971.17	855.577	1086.76	0.000607847	0.00306783
PRAMOONJAGO_SOX4_TARGETS_UP	970.46	846.373	1094.55	0.00129944	0.00584981
REACTOME_TRANSLOCATION_OF_ZAP_70_TO_IMMUNOLOGICAL_SYNAPSE	969.61	876.624	1062.6	2.37749e-05	0.000209935
KEGG_METABOLISM_OF_XENOBIOTICS_BY_CYTOCHROME_P450	969.5	859.956	1079.04	0.000280103	0.00158683
KEGG_METABOLISM_OF_XENOBIOTICS_BY_CYTOCHROME_P450.1	969.5	859.956	1079.04	0.000280103	0.00158683
REACTOME_PD_1_SIGNALING	969.46	862.663	1076.26	0.000198466	0.00118282
ZIRN_TRETINOIN_RESPONSE_WT1_UP	968.89	839.371	1098.41	0.00187108	0.00783552
KEGG_CELL_ADHESION_MOLECULES_CAMS	968.81	841.35	1096.27	0.0015836	0.00684779
KEGG_CELL_ADHESION_MOLECULES_CAMS.1	968.81	841.35	1096.27	0.0015836	0.00684779
MCLACHLAN_DENTAL_CARIES_UP	968.7	838.725	1098.68	0.00192053	0.00799615
CHEBOTAEV_GR_TARGETS	968.04	837.821	1098.26	0.00189615	0.00792077
PID_ERA_GENOMIC_PATHWAY	967.34	845.757	1088.92	0.000882178	0.00424422
PID_ERA_GENOMIC_PATHWAY.1	967.34	845.757	1088.92	0.000882178	0.00424422
MORI_IMMATURE_B_LYMPHOCYTE	966.95	837.821	1096.08	0.00165227	0.00707195
TURASHVILI_BREAST_DUCTAL_CARCINOMA_VS_DUCTAL_NORMAL_UP	966.37	856.578	1076.16	0.000236596	0.00138873
LU_TUMOR_VASCULATURE_DN	966.14	856.379	1075.9	0.000232259	0.00136486
PICCALUGA_ANGIOIMMUNOBLASTIC_LYMPHOMA_UP	965.43	862.983	1067.88	8.24668e-05	0.000586456
BOHN_PRIMARY_IMMUNODEFICIENCY_SYNDROM_DN	965.39	841.505	1089.28	0.000981404	0.00462252
ZHAN_EARLY_DIFFERENTIATION_GENES_DN	965.36	832.52	1098.2	0.00203712	0.00839832
WANG_SMARCE1_TARGETS	964.47	837.727	1091.21	0.00120126	0.00546638
MONNIER_POSTRADIATION_TUMOR_ESCAPE	964.06	838.134	1089.99	0.00109675	0.00506855
ACOSTA_PROLIFERATION_INDEPENDENT_MYC_TARGETS	963.9	843.28	1084.52	0.000667715	0.00334654
AZARE_NEOPLASTIC_TRANSFORMATION_BY_STAT3_DN	963.5	880.497	1046.5	1.53234e-06	2.21578e-05
REACTOME_EFFECTS_OF_PIP2_HYDROLYSIS	963.35	840.651	1086.05	0.000790231	0.00387582
REACTOME_PI_METABOLISM	963.18	844.453	1081.91	0.000531008	0.00273757
KRIGE_AMINO_ACID_DEPRIVATION	962.77	838.7	1086.84	0.000869616	0.00419579
REACTOME_SIGNALING_BY_NUCLEAR_RECEPTORS	962.34	848.11	1076.57	0.00031124	0.00173018
REACTOME_INSULIN_PROCESSING	962.15	860.725	1063.58	5.56647e-05	0.000417651
VALK_AML_CLUSTER_13	962	863.456	1060.54	3.45208e-05	0.000283475
POMEROY_MEDULLOBLASTOMA_PROGNOSIS_UP	961.92	855.805	1068.04	0.00010917	0.000737848
RUTELLA_RESPONSE_TO_HGF_VS_CSF2RB_AND_IL4	961.66	838.221	1085.1	0.000773675	0.00380944
RIZKI_TUMOR_INVASIVENESS_3D_UP	961.59	843.937	1079.24	0.00043362	0.00230138
FUJII_YBX1_TARGETS	961.56	833.816	1089.3	0.00112931	0.00520471
KEGG_DILATED_CARDIOMYOPATHY	961.5	823.976	1099.02	0.00239549	0.00951778
KEGG_DILATED_CARDIOMYOPATHY.1	961.5	823.976	1099.02	0.00239549	0.00951778
BAKER_HEMATOPOESIS_STAT1_TARGETS	961.45	842.887	1080.01	0.000473262	0.00246252
SENESE_HDAC1_AND_HDAC2_TARGETS_UP	960.86	855.696	1066.02	8.87503e-05	0.000620637
GOLUB_ALL_VS_AML_DN	960.8	829.918	1091.68	0.00140982	0.00626093
NABA_ECM_GLYCOPROTEINS	960.79	830.637	1090.94	0.00132845	0.00597504
BAKER_HEMATOPOIESIS_STAT3_TARGETS	960.07	841.023	1079.12	0.000460069	0.00241381
CUI_TCF21_TARGETS_UP	959.92	852.925	1066.91	0.000107604	0.000728238
ZHOU_INFLAMMATORY_RESPONSE_LIVE_UP	959.7	831.387	1088.01	0.00107954	0.00499822
KOKKINAKIS_METHIONINE_DEPRIVATION_96HR_DN	959.68	835.061	1084.3	0.000777054	0.00382235
CAMPS_COLON_CANCER_COPY_NUMBER_DN	959.52	846.409	1072.63	0.000229837	0.0013522
REACTOME_INTERLEUKIN_12_SIGNALING	959.4	848.908	1069.89	0.000165188	0.00101694
CERVERA_SDHB_TARGETS_2	959.29	836.04	1082.54	0.000669402	0.00335166
LEIN_MIDBRAIN_MARKERS	958.47	836.143	1080.8	0.000585664	0.00297673
SONG_TARGETS_OF_IE86_CMV_PROTEIN	958.29	829.716	1086.86	0.00102837	0.00480314
MCBRYAN_PUBERTAL_BREAST_6_7WK	958.07	831.397	1084.74	0.000860965	0.00417287
REACTOME_TOLL_LIKE_RECEPTOR_9_TLR9_CASCADE	957.34	827.297	1087.38	0.00111088	0.00512919
REACTOME_EPH_EPHRIN_MEDIATED_REPULSION_OF_CELLS	957.29	829.67	1084.91	0.000899709	0.00432443
MCGOWAN_RSP6_TARGETS_UP	956.97	820.905	1093.03	0.00175662	0.00742402
YAGI_AML_RELAPSE_PROGNOSIS	956.9	845.482	1068.32	0.00015823	0.00098372
TONKS_TARGETS_OF_RUNX1_RUNX1T1_FUSION_SUSTAINED_IN_MONOCYTE_UP	956.8	827.715	1085.88	0.000996905	0.00468443
LIM_MAMMARY_STEM_CELL_UP	956.72	819.107	1094.33	0.00194584	0.00808813
REACTOME_DEATH_RECEPTOR_SIGNALLING	956.58	825.187	1087.97	0.00119686	0.0054546
REACTOME_INCRETIN_SYNTHESIS_SECRETION_AND_INACTIVATION	956.5	839.524	1073.48	0.000299171	0.00167416
ODONNELL_TARGETS_OF_MYC_AND_TFRC_DN	956.39	834.138	1078.64	0.000518724	0.00267972
HOOI_ST7_TARGETS_UP	956.25	823.301	1089.2	0.00133586	0.00600302
MILI_PSEUDOPODIA_HAPTOTAXIS	955.8	834.117	1077.48	0.000474202	0.00246487
DOANE_RESPONSE_TO_ANDROGEN	955.57	854.428	1056.71	3.26331e-05	0.000270748
LINDGREN_BLADDER_CANCER_CLUSTER_2B	955.45	851.09	1059.81	5.38326e-05	0.000404506
MOREAUX_MULTIPLE_MYELOMA_BY_TACI_UP	955.4	819.052	1091.75	0.00166921	0.00712119
TARTE_PLASMA_CELL_VS_B_LYMPHOCYTE	955.36	830.98	1079.74	0.000603764	0.0030564
LAMB_CCND1_TARGETS	955.11	825.587	1084.63	0.000950999	0.00451076
PID_ALPHA_SYNUCLEIN_PATHWAY	954.96	824.966	1084.95	0.000982813	0.00462252
PID_ALPHA_SYNUCLEIN_PATHWAY.1	954.96	824.966	1084.95	0.000982813	0.00462252
MOROSETTI_FACIOSCAPULOHUMERAL_MUSCULAR_DISTROPHY_DN	954.58	817.987	1091.17	0.00163717	0.00704319
BIOCARTA_NOS1_PATHWAY	954.52	814.226	1094.81	0.00213489	0.00868074
BIOCARTA_NOS1_PATHWAY.1	954.52	814.226	1094.81	0.00213489	0.00868074
DUNNE_TARGETS_OF_AML1_MTG8_FUSION_DN	954.49	849.912	1059.07	5.19582e-05	0.000394538
PID_HIV_NEF_PATHWAY	954.25	811.957	1096.54	0.0024203	0.00958613
PID_HIV_NEF_PATHWAY.1	954.25	811.957	1096.54	0.0024203	0.00958613
AIYAR_COBRA1_TARGETS	954.24	813.803	1094.68	0.00212994	0.00867518
BOYLAN_MULTIPLE_MYELOMA_C_DN	954.04	827.499	1080.58	0.000689929	0.00343398
JAZAG_TGFB1_SIGNALING	953.97	828.729	1079.21	0.000608545	0.00306829
YANG_BREAST_CANCER_ESR1	953.74	822.837	1084.64	0.000999308	0.00469135
REACTOME_CELL_SURFACE_INTERACTIONS_AT_THE_VASCULAR_WALL	953.7	827.375	1080.03	0.000664301	0.00333274
BASSO_CD40_SIGNALING_DN	953.48	823.563	1083.4	0.000906648	0.00434536
HOSHIDA_LIVER_CANCER_LATE_RECURRENCE_DN	952.58	829.061	1076.1	0.00047747	0.0024793
LEE_AGING_CEREBELLUM_UP	952.49	834.629	1070.35	0.000260693	0.00149876
PEPPER_CHRONIC_LYMPHOCYTIC_LEUKEMIA_UP	952.27	864.587	1039.95	1.65896e-06	2.35619e-05
KIM_MYC_AMPLIFICATION_TARGETS	952.02	817.93	1086.11	0.00119542	0.00545458
BAKKER_FOXO3_TARGETS_UP	951.7	835.194	1068.21	0.000212805	0.00125935
REACTOME_ION_TRANSPORT_BY_P_TYPE_ATPASES	951.56	855.785	1047.34	9.08186e-06	9.48049e-05
VERHAAK_AML_WITH_NPM1_MUTATED_UP	951.13	806.278	1095.98	0.00251347	0.0098953
GOUYER_TATI_TARGETS_DN	950.53	814.667	1086.39	0.00128236	0.00578843
KEGG_TRYPTOPHAN_METABOLISM	950.07	844.977	1055.16	4.09945e-05	0.000323465
KEGG_TRYPTOPHAN_METABOLISM.1	950.07	844.977	1055.16	4.09945e-05	0.000323465
REACTOME_COLLAGEN_DEGRADATION	949.99	817.52	1082.46	0.000948175	0.0045016
LIAN_NEUTROPHIL_GRANULE_CONSTITUENTS	949.5	855.163	1043.84	5.72851e-06	6.41848e-05
BOYLAN_MULTIPLE_MYELOMA_PCA1_UP	949.35	838.915	1059.78	8.49967e-05	0.000601057
REACTOME_REGULATION_OF_INSULIN_LIKE_GROWTH_FACTOR_IGF_TRANSPORT_AND_UPTAKE_BY_INSULIN_LIKE_GROWTH_FACTOR_BINDING_PROTEINS_IGFBPS	949.21	835.505	1062.92	0.000129667	0.000836531
MARTIN_INTERACT_WITH_HDAC	949.02	820.94	1077.1	0.000612272	0.00308399
SMID_BREAST_CANCER_LUMINAL_B	948.82	807.289	1090.35	0.00181249	0.00760912
REACTOME_FRS_MEDIATED_FGFR3_SIGNALING	948.71	815.674	1081.75	0.000934026	0.00445962
REACTOME_PHASE_I_FUNCTIONALIZATION_OF_COMPOUNDS	948.34	822.611	1074.07	0.000471931	0.00245963
REACTOME_AQUAPORIN_MEDIATED_TRANSPORT	948.05	832.029	1064.07	0.000160828	0.000996187
ZHANG_RESPONSE_TO_IKK_INHIBITOR_AND_TNF_UP	948.01	820.366	1075.65	0.000557555	0.002854
LOPEZ_EPITHELIOID_MESOTHELIOMA	947.85	834.147	1061.55	0.000118921	0.000780727
REACTOME_KERATINIZATION	947.76	834.587	1060.93	0.000110415	0.000741455
REACTOME_FORMATION_OF_THE_CORNIFIED_ENVELOPE	947.76	834.587	1060.93	0.000110415	0.000741455
FLECHNER_PBL_KIDNEY_TRANSPLANT_REJECTED_VS_OK	947.66	822.509	1072.81	0.000429637	0.00228988
YAMASHITA_LIVER_CANCER_STEM_CELL_DN	947.27	839.784	1054.76	4.84046e-05	0.000373174
HEIDENBLAD_AMPLICON_12P11_12	946.26	806.033	1086.49	0.00147048	0.00648656
REACTOME_SURFACTANT_METABOLISM	945.85	806.473	1085.23	0.00135408	0.00603649
ELVIDGE_HYPOXIA_UP	945.44	840.267	1050.61	2.97349e-05	0.00025029
SARTIPY_BLUNTED_BY_INSULIN_RESISTANCE_UP	944.49	827.658	1061.32	0.000142695	0.00090261
XU_HGF_TARGETS_INDUCED_BY_AKT1_48HR	944.26	827.284	1061.24	0.000143183	0.00090261
REACTOME_METABOLISM_OF_ANGIOTENSINOGEN_TO_ANGIOTENSINS	944.15	831.764	1056.54	7.87567e-05	0.000561657
XU_CREBBP_TARGETS	943.42	820.562	1066.28	0.000267733	0.00153225
BEGUM_TARGETS_OF_PAX3_FOXO1_FUSION	943.18	800.627	1085.73	0.00152051	0.00666645
XU_HGF_TARGETS_INDUCED_BY_AKT1_48HR_UP	942.8	817.958	1067.64	0.000319042	0.00176383
KEGG_COLORECTAL_CANCER	942.53	828.492	1056.57	8.84681e-05	0.000619936
KEGG_COLORECTAL_CANCER.1	942.53	828.492	1056.57	8.84681e-05	0.000619936
TIEN_INTESTINE_PROBIOTICS_24HR	942.29	820.314	1064.27	0.000227915	0.00134403
SAGIV_CD24_TARGETS	942.05	848.605	1035.5	2.48616e-06	3.3162e-05
BIOCARTA_HIVNEF_PATHWAY	941.81	823.598	1060.02	0.000143322	0.00090261
BIOCARTA_HIVNEF_PATHWAY.1	941.81	823.598	1060.02	0.000143322	0.00090261
PID_RXR_VDR_PATHWAY	941.78	801.832	1081.73	0.00117426	0.00538237
PID_RXR_VDR_PATHWAY.1	941.78	801.832	1081.73	0.00117426	0.00538237
VALK_AML_WITH_FLT3_ITD	941.65	843.732	1039.57	6.1185e-06	6.81004e-05
PID_NEPHRIN_NEPH1_PATHWAY	941.58	797.449	1085.71	0.0015881	0.00685548
PID_NEPHRIN_NEPH1_PATHWAY.1	941.58	797.449	1085.71	0.0015881	0.00685548
BOYAULT_LIVER_CANCER_SUBCLASS_G56_DN	941.42	809.17	1073.67	0.000607316	0.00306783
PID_PRL_SIGNALING_EVENTS_PATHWAY	941.12	812.321	1069.92	0.00043328	0.00230138
PID_PRL_SIGNALING_EVENTS_PATHWAY.1	941.12	812.321	1069.92	0.00043328	0.00230138
NAKAYAMA_SOFT_TISSUE_TUMORS_PCA2	941.11	825.114	1057.11	0.000104257	0.000709397
RICKMAN_HEAD_AND_NECK_CANCER_A	940.34	819.468	1061.21	0.00017966	0.00109006
HOLLERN_EMT_BREAST_TUMOR_UP	940.27	844.818	1035.72	3.29219e-06	4.11116e-05
KIM_GLIS2_TARGETS_UP	939.86	822.767	1056.95	0.000110821	0.00074178
VARELA_ZMPSTE24_TARGETS_UP	939.81	814.911	1064.71	0.000271902	0.00155082
ACOSTA_PROLIFERATION_INDEPENDENT_MYC_TARGETS_DN	939.5	813.495	1065.51	0.000300158	0.00167493
SIG_REGULATION_OF_THE_ACTIN_CYTOSKELETON_BY_RHO_GTPASES	939.09	815.011	1063.17	0.000239203	0.00140077
MORI_PLASMA_CELL	939.08	829.502	1048.66	3.7526e-05	0.000303702
BIOCARTA_HSP27_PATHWAY	939.07	810.43	1067.71	0.000382729	0.00205947
BIOCARTA_HSP27_PATHWAY.1	939.07	810.43	1067.71	0.000382729	0.00205947
GAUSSMANN_MLL_AF4_FUSION_TARGETS_A_DN	938.6	817.755	1059.45	0.000161686	0.000999045
INGA_TP53_TARGETS	938.48	828.363	1048.6	3.90295e-05	0.000313855
REACTOME_INFLAMMASOMES	937.64	817.85	1057.43	0.000134789	0.000861729
KEGG_ABC_TRANSPORTERS	937.1	790.801	1083.4	0.00152562	0.00667725
KEGG_ABC_TRANSPORTERS.1	937.1	790.801	1083.4	0.00152562	0.00667725
AFFAR_YY1_TARGETS_UP	936.94	799.501	1074.38	0.000764788	0.00377305
SCIAN_INVERSED_TARGETS_OF_TP53_AND_TP73_DN	936.92	807.567	1066.27	0.000366342	0.00199255
XU_HGF_TARGETS_REPRESSED_BY_AKT1_DN	936.68	824.176	1049.18	4.89165e-05	0.000375494
MATZUK_SPERMATID_DIFFERENTIATION	936.26	804.426	1068.09	0.000449433	0.00236786
BIOCARTA_TPO_PATHWAY	936.2	827.356	1045.04	2.7453e-05	0.000235555
BIOCARTA_TPO_PATHWAY.1	936.2	827.356	1045.04	2.7453e-05	0.000235555
ACEVEDO_LIVER_TUMOR_VS_NORMAL_ADJACENT_TISSUE_DN	936.09	824.707	1047.47	3.99855e-05	0.000319213
REACTOME_COLLAGEN_FORMATION	935.98	807.664	1064.3	0.00031412	0.00173911
REACTOME_BIOLOGICAL_OXIDATIONS	935.51	805.459	1065.56	0.000364189	0.00198298
LINDVALL_IMMORTALIZED_BY_TERT_DN	934.94	785.047	1084.83	0.00178478	0.00751159
LINDSTEDT_DENDRITIC_CELL_MATURATION_A	934.75	815.167	1054.33	0.000110439	0.000741455
DORSEY_GAB2_TARGETS	934.26	820.533	1047.99	4.95617e-05	0.000379772
PID_INTEGRIN_CS_PATHWAY	933.89	820.421	1047.36	4.66372e-05	0.000361761
PID_INTEGRIN_CS_PATHWAY.1	933.89	820.421	1047.36	4.66372e-05	0.000361761
DING_LUNG_CANCER_MUTATED_SIGNIFICANTLY	933.78	812.278	1055.28	0.000131397	0.000843954
BOYLAN_MULTIPLE_MYELOMA_PCA3_UP	933.21	801.974	1064.45	0.000362387	0.00197744
LENAOUR_DENDRITIC_CELL_MATURATION_DN	932.93	817.723	1048.14	5.58196e-05	0.000418191
SCHRAETS_MLL_TARGETS_DN	932.38	813.139	1051.62	9.16156e-05	0.000634513
WANG_BARRETTS_ESOPHAGUS_AND_ESOPHAGUS_CANCER	931.62	794.953	1068.29	0.000552979	0.00283346
HU_ANGIOGENESIS_UP	930.85	821.266	1040.43	2.11709e-05	0.000190581
GROSS_HYPOXIA_VIA_ELK3_DN	930.09	807.774	1052.41	0.000116392	0.000772169
KEGG_ALLOGRAFT_REJECTION	930.06	818.571	1041.55	2.69369e-05	0.000232164
KEGG_ALLOGRAFT_REJECTION.1	930.06	818.571	1041.55	2.69369e-05	0.000232164
SESTO_RESPONSE_TO_UV_C4	929.85	819.019	1040.68	2.4e-05	0.000211553
GARGALOVIC_RESPONSE_TO_OXIDIZED_PHOSPHOLIPIDS_MAGENTA_UP	929.69	789.374	1070.01	0.000689094	0.00343321
MORI_PRE_BI_LYMPHOCYTE_DN	929.69	814.076	1045.3	4.78751e-05	0.000370224
PEDRIOLI_MIR31_TARGETS_UP	929.53	787.48	1071.58	0.000788528	0.00387124
ZHANG_ANTIVIRAL_RESPONSE_TO_RIBAVIRIN_DN	929.47	799.908	1059.03	0.000251304	0.00145474
REACTOME_METAL_ION_SLC_TRANSPORTERS	929.25	808.213	1050.29	9.47704e-05	0.000652777
BAELDE_DIABETIC_NEPHROPATHY_UP	928.92	799.529	1058.31	0.00023967	0.00140187
JOSEPH_RESPONSE_TO_SODIUM_BUTYRATE	928.76	805.462	1052.06	0.000120956	0.000790998
PID_ERBB1_DOWNSTREAM_PATHWAY	928.65	823.546	1033.75	8.48369e-06	8.96746e-05
PID_ERBB1_DOWNSTREAM_PATHWAY.1	928.65	823.546	1033.75	8.48369e-06	8.96746e-05
DODD_NASOPHARYNGEAL_CARCINOMA_UP	928.06	828.885	1027.23	2.57948e-06	3.39576e-05
BANDRES_RESPONSE_TO_CARMUSTIN_MGMT_48HR_DN	928.04	803.763	1052.32	0.000130075	0.000836531
BOQUEST_STEM_CELL_UP	927.95	798.076	1057.82	0.000239123	0.00140077
MURATA_VIRULENCE_OF_H_PILORI	927.73	815.938	1039.52	2.40467e-05	0.000211594
YOSHIMURA_MAPK8_TARGETS_UP	927.28	812.142	1042.42	3.82662e-05	0.000308701
KEGG_GRAFT_VERSUS_HOST_DISEASE	927.19	815.113	1039.27	2.42054e-05	0.00021225
KEGG_GRAFT_VERSUS_HOST_DISEASE.1	927.19	815.113	1039.27	2.42054e-05	0.00021225
IVANOVA_HEMATOPOIESIS_STEM_CELL	926.83	799.632	1054.03	0.000168978	0.00103648
SHETH_LIVER_CANCER_VS_TXNIP_LOSS_PAM3	926.47	798.28	1054.66	0.00018458	0.00110924
SMIRNOV_RESPONSE_TO_IR_6HR	925.96	821.08	1030.84	6.64324e-06	7.31337e-05
SWEET_KRAS_TARGETS_UP	925.67	815.591	1035.75	1.59022e-05	0.000150996
VANDESLUIS_COMMD1_TARGETS_GROUP_2_UP	925.62	793.831	1057.41	0.000256861	0.00148011
ODONNELL_TFRC_TARGETS_UP	924.96	810.273	1039.65	3.07664e-05	0.000256828
CAIRO_LIVER_DEVELOPMENT_DN	924.61	827.592	1021.63	1.20943e-06	1.83673e-05
BROWNE_HCMV_INFECTION_4HR	924.39	801.734	1047.05	8.64682e-05	0.000609752
REACTOME_TRANSPORT_OF_SMALL_MOLECULES	924.37	825.613	1023.13	1.73634e-06	2.43861e-05
HESS_TARGETS_OF_HOXA9_AND_MEIS1	924.3	809.549	1039.05	2.97259e-05	0.00025029
KIM_WT1_TARGETS_8HR_UP	924.23	812.182	1036.28	1.96621e-05	0.000178952
REACTOME_PHASE_II_CONJUGATION_OF_COMPOUNDS	924.15	808.277	1040.02	3.46242e-05	0.000283862
AMIT_DELAYED_EARLY_GENES	924.14	765.323	1082.96	0.00205818	0.00845118
WALLACE_PROSTATE_CANCER_UP	924.02	789.415	1058.62	0.000312147	0.00173331
PLASARI_TGFB1_TARGETS_10HR_UP	923.46	797.636	1049.28	0.000119542	0.000783787
KEGG_RENIN_ANGIOTENSIN_SYSTEM	922.52	818.638	1026.4	4.22843e-06	4.99292e-05
KEGG_RENIN_ANGIOTENSIN_SYSTEM.1	922.52	818.638	1026.4	4.22843e-06	4.99292e-05
MARTINELLI_IMMATURE_NEUTROPHIL_DN	922.39	787.76	1057.02	0.000287769	0.00162478
REACTOME_TRIF_TICAM1_MEDIATED_TLR4_SIGNALING	922.19	801.529	1042.85	5.87736e-05	0.00043772
REACTOME_DAP12_INTERACTIONS	922.12	809.252	1034.99	1.93195e-05	0.000176466
LEE_LIVER_CANCER_MYC_TGFA_DN	922.03	802.482	1041.58	5.02462e-05	0.00038327
REACTOME_CELLULAR_HEXOSE_TRANSPORT	921.87	808.416	1035.32	2.07881e-05	0.000187502
DEBIASI_APOPTOSIS_BY_REOVIRUS_INFECTION_UP	921.83	825.713	1017.95	7.7258e-07	1.27022e-05
BHAT_ESR1_TARGETS_VIA_AKT1_UP	921.17	802.231	1040.11	4.38487e-05	0.000343627
WENG_POR_TARGETS_LIVER_UP	920.77	782.298	1059.24	0.000381307	0.0020562
REACTOME_THROMBIN_SIGNALLING_THROUGH_PROTEINASE_ACTIVATED_RECEPTORS_PARS	920.6	828.217	1012.98	2.75372e-07	5.71369e-06
KEGG_ARRHYTHMOGENIC_RIGHT_VENTRICULAR_CARDIOMYOPATHY_ARVC	920.26	792.512	1048.01	0.000124258	0.000806318
KEGG_ARRHYTHMOGENIC_RIGHT_VENTRICULAR_CARDIOMYOPATHY_ARVC.1	920.26	792.512	1048.01	0.000124258	0.000806318
RASHI_RESPONSE_TO_IONIZING_RADIATION_2	919.25	801.055	1037.45	3.50177e-05	0.000286622
PID_CERAMIDE_PATHWAY	919.07	789.506	1048.63	0.000142469	0.00090261
PID_CERAMIDE_PATHWAY.1	919.07	789.506	1048.63	0.000142469	0.00090261
PID_INTEGRIN5_PATHWAY	919.03	818.814	1019.25	1.52085e-06	2.20983e-05
PID_INTEGRIN5_PATHWAY.1	919.03	818.814	1019.25	1.52085e-06	2.20983e-05
ZWANG_EGF_PERSISTENTLY_DN	918.85	794.938	1042.76	7.26111e-05	0.000523756
KEGG_AUTOIMMUNE_THYROID_DISEASE	918.61	807.926	1029.29	1.0643e-05	0.000107539
KEGG_AUTOIMMUNE_THYROID_DISEASE.1	918.61	807.926	1029.29	1.0643e-05	0.000107539
MA_MYELOID_DIFFERENTIATION_DN	918.11	792.763	1043.46	8.28765e-05	0.00058854
SERVITJA_ISLET_HNF1A_TARGETS_DN	917.73	781.469	1053.99	0.000265623	0.00152537
REACTOME_HYALURONAN_METABOLISM	917.64	819.02	1016.26	9.53779e-07	1.52665e-05
REACTOME_CELL_CELL_COMMUNICATION	917.37	802.474	1032.27	1.91093e-05	0.000176141
HERNANDEZ_ABERRANT_MITOSIS_BY_DOCETACEL_2NM	917.34	777.162	1057.52	0.000376349	0.00203851
HERNANDEZ_MITOTIC_ARREST_BY_DOCETAXEL_1_DN	917.27	789.16	1045.38	0.000109372	0.000738223
ZHAN_MULTIPLE_MYELOMA_CD1_UP	917.2	782.144	1052.26	0.000229497	0.00135178
IWANAGA_CARCINOGENESIS_BY_KRAS_PTEN	917.19	804.504	1029.88	1.33593e-05	0.000130538
BECKER_TAMOXIFEN_RESISTANCE	916.89	795.514	1038.27	4.65642e-05	0.000361761
BIOCARTA_AGR_PATHWAY	916.84	792.288	1041.39	6.9767e-05	0.000504685
BIOCARTA_AGR_PATHWAY.1	916.84	792.288	1041.39	6.9767e-05	0.000504685
MARTINEZ_RESPONSE_TO_TRABECTEDIN_UP	916.19	793.541	1038.84	5.27137e-05	0.000398903
YAGUE_PRETUMOR_DRUG_RESISTANCE_DN	916.04	784.282	1047.8	0.000153271	0.000956426
WINTER_HYPOXIA_DN	915.87	823.33	1008.41	1.84237e-07	4.07423e-06
LI_WILMS_TUMOR_VS_FETAL_KIDNEY_1	915.48	792.589	1038.37	5.2091e-05	0.000394952
BIOCARTA_IL6_PATHWAY	915.33	786.629	1044.03	0.000104913	0.00071194
BIOCARTA_IL6_PATHWAY.1	915.33	786.629	1044.03	0.000104913	0.00071194
MORI_EMU_MYC_LYMPHOMA_BY_ONSET_TIME	915.23	765.136	1065.32	0.000779695	0.0038316
REACTOME_NUCLEOTIDE_SALVAGE	915.15	780.822	1049.48	0.000191511	0.00114543
ZHANG_BREAST_CANCER_PROGENITORS	915	790.665	1039.34	6.08647e-05	0.000451294
LEIN_ASTROCYTE_MARKERS	914.78	819.814	1009.75	3.11616e-07	6.23588e-06
RICKMAN_HEAD_AND_NECK_CANCER_D	914.28	824.525	1004.04	7.30981e-08	1.83363e-06
BORLAK_LIVER_CANCER_EGF_UP	914.24	796.752	1031.73	2.28732e-05	0.000203398
KIM_WT1_TARGETS_UP	914.05	800.032	1028.07	1.3302e-05	0.000130231
SENGUPTA_NASOPHARYNGEAL_CARCINOMA_WITH_LMP1_DN	913.74	783.308	1044.17	0.00011682	0.000773991
PID_P53_DOWNSTREAM_PATHWAY	913.68	808.66	1018.7	2.64503e-06	3.43879e-05
PID_P53_DOWNSTREAM_PATHWAY.1	913.68	808.66	1018.7	2.64503e-06	3.43879e-05
NUYTTEN_EZH2_TARGETS	912.52	793.229	1031.81	2.65541e-05	0.000230044
REACTOME_REGULATION_OF_PTEN_GENE_TRANSCRIPTION	912.11	800.135	1024.08	8.32198e-06	8.88971e-05
VANDESLUIS_COMMD1_TARGETS_GROUP_3	911.77	788.332	1035.21	4.46429e-05	0.000348976
ELVIDGE_HYPOXIA_BY_DMOG_UP	911.62	809.716	1013.52	1.18443e-06	1.81161e-05
CADWELL_ATG16L1_TARGETS_UP	911.61	777.077	1046.14	0.000162276	0.00100146
NEWMAN_ERCC6_TARGETS	911.2	786.791	1035.61	4.89288e-05	0.000375494
KEGG_NEUROTROPHIN_SIGNALING_PATHWAY	910.55	803.123	1017.98	3.3023e-06	4.11116e-05
KEGG_NEUROTROPHIN_SIGNALING_PATHWAY.1	910.55	803.123	1017.98	3.3023e-06	4.11116e-05
BIOCARTA_IL2RB_PATHWAY	909.96	792.174	1027.75	1.80525e-05	0.000168557
BIOCARTA_IL2RB_PATHWAY.1	909.96	792.174	1027.75	1.80525e-05	0.000168557
DAZARD_RESPONSE_TO_UV_NHEK_UP	909.77	760.001	1059.54	0.000597169	0.0030291
NABA_MATRISOME	909.73	794.449	1025.01	1.20924e-05	0.000119784
REACTOME_TOLL_LIKE_RECEPTOR_TLR1.TLR2_CASCADE	909.56	783.923	1035.2	5.18917e-05	0.000394538
ZHU_CMV_ALL_UP	909.43	792.053	1026.81	1.639e-05	0.000155043
BIOCARTA_PYK2_PATHWAY	909.32	777.15	1041.49	0.000111171	0.00074178
BIOCARTA_PYK2_PATHWAY.1	909.32	777.15	1041.49	0.000111171	0.00074178
UDAYAKUMAR_MED1_TARGETS	908.69	795.256	1022.12	8.34404e-06	8.89036e-05
KEGG_ECM_RECEPTOR_INTERACTION	908.58	788.509	1028.65	2.30611e-05	0.000203989
KEGG_ECM_RECEPTOR_INTERACTION.1	908.58	788.509	1028.65	2.30611e-05	0.000203989
NOUZOVA_METHYLATED_IN_APL	908.4	778.428	1038.37	8.22287e-05	0.000585589
PETROVA_PROX1_TARGETS_DN	908.23	794.347	1022.11	8.70282e-06	9.16067e-05
TURASHVILI_BREAST_DUCTAL_CARCINOMA_VS_LOBULAR_NORMAL_DN	908.14	777.571	1038.71	8.68489e-05	0.000611581
GROSS_HYPOXIA_VIA_ELK3_AND_HIF1A_UP	908.08	804.489	1011.67	1.26974e-06	1.9133e-05
YAO_TEMPORAL_RESPONSE_TO_PROGESTERONE_CLUSTER_5	907.73	784.782	1030.68	3.26487e-05	0.000270748
FERREIRA_EWINGS_SARCOMA_UNSTABLE_VS_STABLE_DN	907.49	790.215	1024.76	1.41863e-05	0.000137025
GERY_CEBP_TARGETS	907.38	751.846	1062.91	0.000836113	0.00406919
REACTOME_ANCHORING_FIBRIL_FORMATION	907.32	783.284	1031.36	3.68396e-05	0.000298626
REACTOME_CARDIAC_CONDUCTION	906.34	799.488	1013.19	2.14289e-06	2.92013e-05
KAN_RESPONSE_TO_ARSENIC_TRIOXIDE	906.2	776.603	1035.8	6.94443e-05	0.000504522
LI_CISPLATIN_RESISTANCE_UP	906.08	795.157	1017	4.49636e-06	5.24029e-05
ZHU_CMV_24_HR_UP	905.66	790.284	1021.04	9.2969e-06	9.64506e-05
KLEIN_TARGETS_OF_BCR_ABL1_FUSION	905.06	778.652	1031.47	4.38163e-05	0.000343627
TONKS_TARGETS_OF_RUNX1_RUNX1T1_FUSION_SUSTAINDED_IN_ERYTHROCYTE_UP	904.97	771.552	1038.39	0.000100708	0.000688038
LEE_LIVER_CANCER_CIPROFIBRATE_DN	904.93	771.954	1037.91	9.56457e-05	0.000656116
AMIT_EGF_RESPONSE_120_HELA	904.84	768.797	1040.88	0.000132981	0.000851959
REACTOME_PEPTIDE_HORMONE_METABOLISM	904.63	793.225	1016.04	4.40929e-06	5.17015e-05
PID_IL27_PATHWAY	904.47	787.287	1021.65	1.14283e-05	0.000113876
PID_IL27_PATHWAY.1	904.47	787.287	1021.65	1.14283e-05	0.000113876
YOKOE_CANCER_TESTIS_ANTIGENS	904.44	778.527	1030.35	3.96087e-05	0.000317546
AMIT_SERUM_RESPONSE_40_MCF10A	904.42	737.478	1071.36	0.00159879	0.00689572
TAKEDA_TARGETS_OF_NUP98_HOXA9_FUSION_16D_DN	904.32	789.682	1018.96	7.51159e-06	8.07536e-05
GAURNIER_PSMD4_TARGETS	904.19	778.049	1030.33	4.01931e-05	0.000319213
SHEPARD_CRUSH_AND_BURN_MUTANT_UP	903.97	767.715	1040.22	0.000129896	0.000836531
NEMETH_INFLAMMATORY_RESPONSE_LPS_UP	903.42	794.148	1012.69	2.72995e-06	3.51133e-05
REACTOME_METABOLISM_OF_CARBOHYDRATES	902.29	780.689	1023.89	1.92337e-05	0.000176321
BOYLAN_MULTIPLE_MYELOMA_C_CLUSTER	901.4	767.4	1035.4	8.84747e-05	0.000619936
FERRANDO_TAL1_NEIGHBORS	901.38	790.356	1012.4	3.24705e-06	4.07254e-05
BROWNE_HCMV_INFECTION_4HR_DN	901.38	770.658	1032.1	6.03942e-05	0.000448465
KHETCHOUMIAN_TRIM24_TARGETS_UP	901.16	813.319	989.001	1.07813e-08	3.59994e-07
DARWICHE_PAPILLOMA_RISK_LOW	900.91	782.528	1019.29	1.0862e-05	0.000108879
REACTOME_ELASTIC_FIBRE_FORMATION	900.29	784.592	1015.99	6.77099e-06	7.42665e-05
NUNODA_RESPONSE_TO_DASATINIB_IMATINIB_UP	899.4	759.748	1039.05	0.000145816	0.000914434
PID_INTEGRIN_A9B1_PATHWAY	899.4	793.038	1005.76	1.1309e-06	1.75988e-05
PID_INTEGRIN_A9B1_PATHWAY.1	899.4	793.038	1005.76	1.1309e-06	1.75988e-05
GRABARCZYK_BCL11B_TARGETS	899.21	794.992	1003.43	7.08288e-07	1.19839e-05
REACTOME_G_PROTEIN_GATED_POTASSIUM_CHANNELS	899.05	787.396	1010.7	3.07094e-06	3.90017e-05
SESTO_RESPONSE_TO_UV_C3	898.9	750.639	1047.16	0.000320936	0.00177235
NEWMAN_ERCC6_TARGETS_UP	898.23	794.395	1002.06	6.01389e-07	1.05285e-05
LEE_LIVER_CANCER_HEPATOBLAST	898.04	796.826	999.254	3.2644e-07	6.45454e-06
DACOSTA_ERCC3_ALLELE_XPCS_VS_TTD	897.87	779.071	1016.67	9.46764e-06	9.7431e-05
SASSON_RESPONSE_TO_FORSKOLIN	897.1	774.236	1019.96	1.66006e-05	0.000156742
REACTOME_MUSCLE_CONTRACTION	896.82	750.509	1043.13	0.000244363	0.00142325
STEGER_ADIPOGENESIS_UP	896.71	768.935	1024.49	3.18284e-05	0.000265126
BIOCARTA_PPARA_PATHWAY	896.33	780.804	1011.86	4.99736e-06	5.7006e-05
BIOCARTA_PPARA_PATHWAY.1	896.33	780.804	1011.86	4.99736e-06	5.7006e-05
TANG_SENESCENCE_TP53_TARGETS_DN	896.25	773.233	1019.27	1.60846e-05	0.000152441
LEE_LIVER_CANCER_DENA_DN	896.01	782.949	1009.07	3.17655e-06	4.01408e-05
LIM_MAMMARY_LUMINAL_PROGENITOR_UP	895.6	769.258	1021.94	2.46048e-05	0.000214261
VERRECCHIA_RESPONSE_TO_TGFB1_C2	895.13	787.017	1003.24	1.15816e-06	1.78577e-05
KIM_RESPONSE_TO_TSA_AND_DECITABINE_UP	894.04	782.32	1005.76	2.15137e-06	2.92377e-05
DIAZ_CHRONIC_MEYLOGENOUS_LEUKEMIA_DN	891.77	765.361	1018.18	1.96627e-05	0.000178952
LINDSTEDT_DENDRITIC_CELL_MATURATION_D	891.28	783.941	998.619	7.31077e-07	1.22056e-05
CONCANNON_APOPTOSIS_BY_EPOXOMICIN_UP	890.82	807.412	974.228	7.28726e-10	3.63786e-08
AMIT_SERUM_RESPONSE_120_MCF10A	890.33	758.065	1022.6	3.88626e-05	0.000313011
BROWNE_HCMV_INFECTION_1HR	890.18	762.145	1018.22	2.2295e-05	0.000199311
BILBAN_B_CLL_LPL_DN	889.95	772.014	1007.89	4.82479e-06	5.55401e-05
SABATES_COLORECTAL_ADENOMA	889.24	770.362	1008.12	5.37276e-06	6.07387e-05
BIOCARTA_NO1_PATHWAY	888.68	776.288	1001.07	1.64419e-06	2.34845e-05
BIOCARTA_NO1_PATHWAY.1	888.68	776.288	1001.07	1.64419e-06	2.34845e-05
GROSS_ELK3_TARGETS	888.63	766.058	1011.2	9.25114e-06	9.63724e-05
WINNEPENNINCKX_MELANOMA_METASTASIS_DN	887.83	762.044	1013.62	1.41313e-05	0.000136756
PIEPOLI_LGI1_TARGETS_UP	886.97	771.209	1002.73	2.69697e-06	3.48613e-05
PID_IL6_7_PATHWAY	886.64	767.753	1005.53	4.51068e-06	5.24029e-05
PID_IL6_7_PATHWAY.1	886.64	767.753	1005.53	4.51068e-06	5.24029e-05
OUYANG_PROSTATE_CANCER_PROGRESSION_UP	886.49	763.532	1009.45	8.54542e-06	9.01381e-05
WIERENGA_STAT5A_TARGETS_UP	885.73	756.422	1015.04	2.02746e-05	0.000183857
BIOCARTA_INSULIN_PATHWAY	885.55	756.818	1014.28	1.85494e-05	0.000172239
BIOCARTA_INSULIN_PATHWAY.1	885.55	756.818	1014.28	1.85494e-05	0.000172239
SAFFORD_T_LYMPHOCYTE_ANERGY	885.46	762.182	1008.74	8.3975e-06	8.91372e-05
REACTOME_ASSEMBLY_OF_COLLAGEN_FIBRILS_AND_OTHER_MULTIMERIC_STRUCTURES	884.88	764.659	1005.1	4.98985e-06	5.7006e-05
MCCLUNG_COCAIN_REWARD_4WK	884.31	763.708	1004.91	5.11049e-06	5.81649e-05
REACTOME_SIGNAL_AMPLIFICATION	883.86	776.113	991.607	4.43628e-07	8.31513e-06
KOKKINAKIS_METHIONINE_DEPRIVATION_96HR	883.61	769.89	997.33	1.45661e-06	2.15373e-05
WANG_BARRETTS_ESOPHAGUS_AND_ESOPHAGUS_CANCER_DN	883.58	774.364	992.796	5.93247e-07	1.04221e-05
HALMOS_CEBPA_TARGETS	882.94	754.816	1011.06	1.45628e-05	0.000139064
REACTOME_ION_HOMEOSTASIS	882.74	766.151	999.329	2.31737e-06	3.13249e-05
BIOCARTA_INFLAM_PATHWAY	882.5	753.099	1011.9	1.6922e-05	0.000159181
BIOCARTA_INFLAM_PATHWAY.1	882.5	753.099	1011.9	1.6922e-05	0.000159181
DELYS_THYROID_CANCER_DN	882.33	760.437	1004.22	5.51651e-06	6.22242e-05
PID_REG_GR_PATHWAY	882.18	763.215	1001.15	3.3714e-06	4.17656e-05
PID_REG_GR_PATHWAY.1	882.18	763.215	1001.15	3.3714e-06	4.17656e-05
ZHANG_ANTIVIRAL_RESPONSE_TO_RIBAVIRIN	882.09	768.5	995.68	1.27123e-06	1.9133e-05
GAVIN_IL2_RESPONSIVE_FOXP3_TARGETS_UP	881.9	754.673	1009.13	1.20309e-05	0.000119644
MARSON_FOXP3_TARGETS	881.09	768.409	993.771	9.90115e-07	1.57481e-05
SABATES_COLORECTAL_ADENOMA_UP	880.92	779.393	982.447	8.08663e-08	2.01845e-06
REACTOME_SYNTHESIS_OF_PROSTAGLANDINS_PG_AND_THROMBOXANES_TX	880.09	745.043	1015.14	3.07023e-05	0.000256718
DORSAM_HOXA9_TARGETS_DN	880.02	764.115	995.925	1.6879e-06	2.38386e-05
LEIN_PONS_MARKERS	879.64	768.383	990.897	6.67672e-07	1.1373e-05
HSIAO_LIVER_SPECIFIC_GENES	879.44	788.879	970.001	2.83941e-09	1.13376e-07
LEE_LIVER_CANCER_ACOX1_DN	878.15	758.344	997.956	2.95361e-06	3.77973e-05
TARTE_PLASMA_CELL_VS_PLASMABLAST_UP	877.76	753.922	1001.6	5.56695e-06	6.26531e-05
FOSTER_KDM1A_TARGETS_UP	877.26	787.802	966.718	1.55287e-09	6.92884e-08
REACTOME_ANTIMICROBIAL_PEPTIDES	876.2	782.272	970.128	6.12576e-09	2.14487e-07
BOYLAN_MULTIPLE_MYELOMA_C	875.44	744.839	1006.04	1.30704e-05	0.000128212
KEGG_MAPK_SIGNALING_PATHWAY	875.32	745.079	1005.56	1.23416e-05	0.000121736
KEGG_MAPK_SIGNALING_PATHWAY.1	875.32	745.079	1005.56	1.23416e-05	0.000121736
REACTOME_G_PROTEIN_BETA.GAMMA_SIGNALLING	875.22	761.891	988.549	7.26375e-07	1.21691e-05
SETLUR_PROSTATE_CANCER_TMPRSS2_ERG_FUSION_UP	875.15	733.125	1017.17	5.33837e-05	0.000401732
WEST_ADRENOCORTICAL_TUMOR_DN	874.95	758.939	990.961	1.19617e-06	1.82209e-05
ADDYA_ERYTHROID_DIFFERENTIATION_BY_HEMIN	874.13	729.507	1018.75	6.72989e-05	0.000494637
KEGG_DRUG_METABOLISM_CYTOCHROME_P450	873.8	751.407	996.193	3.4007e-06	4.19226e-05
KEGG_DRUG_METABOLISM_CYTOCHROME_P450.1	873.8	751.407	996.193	3.4007e-06	4.19226e-05
REACTOME_INTERLEUKIN_10_SIGNALING	873.38	750.377	996.383	3.65593e-06	4.43105e-05
FARMER_BREAST_CANCER_CLUSTER_1	873.33	759.699	986.961	6.69996e-07	1.13741e-05
NUTT_GBM_VS_AO_GLIOMA	872.41	760.966	983.854	3.99275e-07	7.65454e-06
PLASARI_TGFB1_TARGETS_1HR_UP	870.77	730.04	1011.5	3.64728e-05	0.000296606
RICKMAN_TUMOR_DIFFERENTIATED_WELL_VS_MODERATELY_DN	870.3	745.055	995.545	4.28761e-06	5.05096e-05
OHGUCHI_LIVER_HNF4A_TARGETS_DN	868.21	738.847	997.573	7.05296e-06	7.68057e-05
KANG_AR_TARGETS_UP	866.69	728.852	1004.53	2.05112e-05	0.000185336
BIOCARTA_GLEEVEC_PATHWAY	865.61	741.684	989.536	2.5464e-06	3.3698e-05
BIOCARTA_GLEEVEC_PATHWAY.1	865.61	741.684	989.536	2.5464e-06	3.3698e-05
UZONYI_RESPONSE_TO_LEUKOTRIENE_AND_THROMBIN	864.47	722.946	1005.99	2.85388e-05	0.000242244
FULCHER_INFLAMMATORY_RESPONSE_LECTIN_VS_LPS	864.27	737.468	991.072	3.72268e-06	4.50113e-05
REACTOME_MOLECULES_ASSOCIATED_WITH_ELASTIC_FIBRES	863.21	756.185	970.235	7.05878e-08	1.78846e-06
TURASHVILI_BREAST_DUCTAL_CARCINOMA_VS_DUCTAL_NORMAL_DN	863.15	774.274	952.026	2.8397e-10	1.68444e-08
SA_MMP_CYTOKINE_CONNECTION	863.11	781.424	944.796	1.42742e-11	1.26264e-09
REACTOME_MAPK_TARGETS_NUCLEAR_EVENTS_MEDIATED_BY_MAP_KINASES	863.04	728.961	997.119	1.01235e-05	0.000103209
CROONQUIST_IL6_DEPRIVATION_UP	862.26	773.412	951.108	2.55479e-10	1.55196e-08
PID_BCR_5PATHWAY	861.75	707.737	1015.76	9.53761e-05	0.000655158
PID_BCR_5PATHWAY.1	861.75	707.737	1015.76	9.53761e-05	0.000655158
BIOCARTA_NTHI_PATHWAY	861.46	734.424	988.496	3.22663e-06	4.05702e-05
BIOCARTA_NTHI_PATHWAY.1	861.46	734.424	988.496	3.22663e-06	4.05702e-05
YAMASHITA_LIVER_CANCER_STEM_CELL_UP	861.13	736.706	985.554	2.05681e-06	2.82573e-05
REACTOME_MYD88_CASCADE_INITIATED_ON_PLASMA_MEMBRANE	860.91	737.795	984.025	1.62058e-06	2.33456e-05
MEISSNER_BRAIN_ICP_WITH_H3K4ME3	860.84	740.85	980.83	9.21528e-07	1.48446e-05
CLASPER_LYMPHATIC_VESSELS_DURING_METASTASIS_DN	860.8	752.106	969.494	8.642e-08	2.12614e-06
DORN_ADENOVIRUS_INFECTION_32HR_DN	859.63	728.737	990.523	5.21787e-06	5.92534e-05
FLECHNER_BIOPSY_KIDNEY_TRANSPLANT_OK_VS_DONOR	859.27	766.523	952.017	7.70303e-10	3.78398e-08
REACTOME_TOLL_LIKE_RECEPTOR_4_TLR4_CASCADE	858.48	738.874	978.086	7.26477e-07	1.21691e-05
BIOCARTA_DEATH_PATHWAY	857.64	732.614	982.666	1.80718e-06	2.51014e-05
BIOCARTA_DEATH_PATHWAY.1	857.64	732.614	982.666	1.80718e-06	2.51014e-05
RUTELLA_RESPONSE_TO_HGF	857.12	739.647	974.593	4.36182e-07	8.20608e-06
LIU_PROSTATE_CANCER_UP	855.48	729.161	981.799	1.948e-06	2.68356e-05
YAO_TEMPORAL_RESPONSE_TO_PROGESTERONE_CLUSTER_15	855.47	752.86	958.08	1.15452e-08	3.80462e-07
JECHLINGER_EPITHELIAL_TO_MESENCHYMAL_TRANSITION_DN	855.28	720.435	990.125	7.12724e-06	7.7364e-05
DORN_ADENOVIRUS_INFECTION_48HR_DN	854.31	717.49	991.13	8.86224e-06	9.28969e-05
LEE_AGING_MUSCLE_UP	853.81	731.962	975.658	7.95592e-07	1.30239e-05
GROSS_HYPOXIA_VIA_ELK3	853.48	736.566	970.394	2.98591e-07	6.02199e-06
REACTOME_CELL_JUNCTION_ORGANIZATION	853.36	717.964	988.756	6.87793e-06	7.52246e-05
VANHARANTA_UTERINE_FIBROID_DN	852.8	724.852	980.748	2.14239e-06	2.92013e-05
SMIRNOV_RESPONSE_TO_IR_2HR_UP	852.71	721.389	984.031	3.63242e-06	4.41317e-05
HINATA_NFKB_TARGETS_KERATINOCYTE_DN	852.31	725.307	979.313	1.77521e-06	2.48627e-05
PID_RB_1PATHWAY	851.29	732.526	970.054	3.69261e-07	7.13339e-06
PID_RB_1PATHWAY.1	851.29	732.526	970.054	3.69261e-07	7.13339e-06
LEE_LIVER_CANCER_DENA	850.78	733.963	967.597	2.39749e-07	5.16142e-06
GAVIN_FOXP3_TARGETS_CLUSTER_P7	850.23	732.462	967.998	2.79866e-07	5.7449e-06
VILLANUEVA_LIVER_CANCER_KRT19_DN	848.52	735.864	961.176	8.15665e-08	2.0259e-06
DORN_ADENOVIRUS_INFECTION_48HR	848.39	720.735	976.045	1.53373e-06	2.21578e-05
MIKKELSEN_ES_ICP_WITH_H3K4ME3_AND_H3K27ME3	848.34	736.843	959.837	6.1482e-08	1.5897e-06
JOHNSTONE_PARVB_TARGETS_3	848.18	747.747	948.613	3.17956e-09	1.25245e-07
HOLLERN_ADENOMYOEPITHELIAL_BREAST_TUMOR	845.19	721.302	969.078	6.39434e-07	1.10412e-05
ZHOU_TNF_SIGNALING_30MIN	845.13	702.673	987.587	1.1147e-05	0.000111514
REACTOME_TRAF6_MEDIATED_NF_KB_ACTIVATION	844.57	727.391	961.749	1.63098e-07	3.67116e-06
KEGG_INTESTINAL_IMMUNE_NETWORK_FOR_IGA_PRODUCTION	842.78	721.042	964.518	3.60503e-07	7.01797e-06
KEGG_INTESTINAL_IMMUNE_NETWORK_FOR_IGA_PRODUCTION.1	842.78	721.042	964.518	3.60503e-07	7.01797e-06
CHANG_IMMORTALIZED_BY_HPV31	842.46	716.731	968.189	7.41912e-07	1.23456e-05
REACTOME_COOPERATION_OF_PDCL_PHLP1_AND_TRIC_CCT_IN_G_PROTEIN_BETA_FOLDING	840.46	731.554	949.366	1.71451e-08	5.08505e-07
BIOCARTA_AT1R_PATHWAY	839.14	717.944	960.336	2.50376e-07	5.29407e-06
BIOCARTA_AT1R_PATHWAY.1	839.14	717.944	960.336	2.50376e-07	5.29407e-06
VART_KSHV_INFECTION_ANGIOGENIC_MARKERS_DN	838.98	722.491	955.469	9.245e-08	2.25185e-06
GARGALOVIC_RESPONSE_TO_OXIDIZED_PHOSPHOLIPIDS_TURQUOISE_UP	837.26	743.2	931.32	1.32326e-10	8.5537e-09
GEISS_RESPONSE_TO_DSRNA_UP	832.39	705.434	959.346	4.70687e-07	8.72502e-06
KRIEG_HYPOXIA_VIA_KDM3A	829.25	713.663	944.837	3.58121e-08	9.86692e-07
PID_AP1_PATHWAY	827.84	685.713	969.967	4.0383e-06	4.81351e-05
PID_AP1_PATHWAY.1	827.84	685.713	969.967	4.0383e-06	4.81351e-05
KAAB_FAILED_HEART_ATRIUM_UP	826.57	697.533	955.607	4.65636e-07	8.66324e-06
PID_PS1_PATHWAY	824.81	693.592	956.028	6.10365e-07	1.06119e-05
PID_PS1_PATHWAY.1	824.81	693.592	956.028	6.10365e-07	1.06119e-05
WANG_LSD1_TARGETS	824.03	707.38	940.68	3.06753e-08	8.49807e-07
HAHTOLA_MYCOSIS_FUNGOIDES_CD4_UP	822.78	675.415	970.145	6.19557e-06	6.88063e-05
NABA_MATRISOME_ASSOCIATED	819.83	716.975	922.685	4.98445e-10	2.67326e-08
BAE_BRCA1_TARGETS	818.55	707.17	929.93	5.33933e-09	1.88258e-07
DIAZ_CHRONIC_MEYLOGENOUS_LEUKEMIA	818.35	709.561	927.139	2.58598e-09	1.06004e-07
MIKKELSEN_MEF_LCP_WITH_H3K4ME3	813.15	712.67	913.63	1.21597e-10	8.06701e-09
BIOCARTA_IGF1_PATHWAY	811.5	688.351	934.649	5.15607e-08	1.34699e-06
BIOCARTA_IGF1_PATHWAY.1	811.5	688.351	934.649	5.15607e-08	1.34699e-06
DORSAM_HOXA9_TARGETS	811.48	683.586	939.374	1.36152e-07	3.14898e-06
SCHUETZ_BREAST_CANCER_DUCTAL_INVASIVE_UP	810.32	663.281	957.359	2.98891e-06	3.80557e-05
WELCSH_BRCA1_TARGETS	805.6	691.246	919.954	4.07346e-09	1.46703e-07
VECCHI_GASTRIC_CANCER_EARLY_DN	805.08	699.566	910.594	3.0454e-10	1.78546e-08
JI_CARCINOGENESIS_BY_KRAS_AND_STK11_UP	801.55	694.401	908.699	3.7116e-10	2.12658e-08
ZWANG_CLASS_3_TRANSIENTLY_INDUCED_BY_EGF	800.42	688.907	911.933	1.22653e-09	5.63387e-08
MEISSNER_BRAIN_HCP_WITH_H3K4ME2_AND_H3K27ME3	799.51	667.1	931.92	1.45003e-07	3.3232e-06
GRUETZMANN_PANCREATIC_CANCER	793.28	672.71	913.85	7.43165e-09	2.54901e-07
PID_AVB3_OPN_PATHWAY	792.11	674.026	910.194	3.66251e-09	1.37372e-07
PID_AVB3_OPN_PATHWAY.1	792.11	674.026	910.194	3.66251e-09	1.37372e-07
HATADA_METHYLATED_IN_LUNG_CANCER	788.02	679.954	896.086	1.50007e-10	9.45419e-09
PID_PDGFRA_PATHWAY	787.6	662.414	912.786	1.43332e-08	4.42283e-07
PID_PDGFRA_PATHWAY.1	787.6	662.414	912.786	1.43332e-08	4.42283e-07
CROONQUIST_NRAS_VS_STROMAL_STIMULATION	787.59	676.344	898.836	3.84428e-10	2.12999e-08
CASORELLI_ACUTE_PROMYELOCYTIC_LEUKEMIA_UP	785.27	665.036	905.504	3.71336e-09	1.37372e-07
MIKKELSEN_IPS_ICP_WITH_H3K4ME3_AND_H327ME3	785.11	679.704	890.516	4.82178e-11	3.47306e-09
CHEN_HOXA5_TARGETS_9HR_UP	785.1	667.774	902.426	1.73133e-09	7.65735e-08
NABA_ECM_AFFILIATED	779.94	674.827	885.053	2.71667e-11	2.28092e-09
BOQUEST_STEM_CELL_CULTURED_VS_FRESH_UP	778.52	664.38	892.66	4.20172e-10	2.30273e-08
DAZARD_UV_RESPONSE_CLUSTER_G2	777.12	643.201	911.039	4.40409e-08	1.19384e-06
REACTOME_MECP2_REGULATES_NEURONAL_RECEPTORS_AND_CHANNELS	776.19	662.809	889.571	2.77203e-10	1.66388e-08
SHIN_B_CELL_LYMPHOMA_CLUSTER_5	773.67	651.953	895.387	2.22049e-09	9.32977e-08
LINDVALL_IMMORTALIZED_BY_TERT	773.43	665.849	881.011	3.49924e-11	2.75176e-09
REACTOME_INWARDLY_RECTIFYING_KPLUS_CHANNELS	771.61	648.42	894.8	2.74697e-09	1.11592e-07
BILD_HRAS_ONCOGENIC_SIGNATURE	766.57	649.579	883.561	3.57917e-10	2.07427e-08
BIOCARTA_MAPK_PATHWAY	764.85	665.685	864.015	6.7405e-13	8.09181e-11
BIOCARTA_MAPK_PATHWAY.1	764.85	665.685	864.015	6.7405e-13	8.09181e-11
NAGASHIMA_NRG1_SIGNALING_UP	752.69	627.735	877.645	1.03464e-09	4.87539e-08
FOURNIER_ACINAR_DEVELOPMENT_EARLY_UP	744.85	626.26	863.44	9.83943e-11	6.79594e-09
BIOCARTA_GPCR_PATHWAY	743.1	623.931	862.269	1.01285e-10	6.80907e-09
BIOCARTA_GPCR_PATHWAY.1	743.1	623.931	862.269	1.01285e-10	6.80907e-09
KEGG_HEMATOPOIETIC_CELL_LINEAGE	739.89	637.548	842.232	2.17595e-13	3.2268e-11
KEGG_HEMATOPOIETIC_CELL_LINEAGE.1	739.89	637.548	842.232	2.17595e-13	3.2268e-11
VILIMAS_NOTCH1_TARGETS	739.63	613.542	865.718	5.20986e-10	2.73626e-08
BARRIER_CANCER_RELAPSE_NORMAL_SAMPLE	724.33	634.652	814.008	9.55994e-17	3.01258e-14
BURTON_ADIPOGENESIS_PEAK_AT_2HR	722.3	576.927	867.673	1.23175e-08	3.9307e-07
KAMIKUBO_MYELOID_CEBPA_NETWORK	676.5	570.702	782.298	2.27152e-15	5.41258e-13
SERVITJA_ISLET_HNF1A_TARGETS_UP	670.09	589.2	750.98	5.74069e-22	1.04688e-18
LIN_NPAS4_TARGETS	668.62	570.617	766.623	2.38991e-17	8.6071e-15
OSWALD_HEMATOPOIETIC_STEM_CELL_IN_COLLAGEN_GEL_UP	655.27	534.502	776.038	1.34998e-13	2.19567e-11
REACTOME_TERMINATION_OF_O_GLYCAN_BIOSYNTHESIS	606.11	512.592	699.628	2.79612e-21	1.80591e-18

## Sheet: Cluster_5
	Mean	X95.CI_low	X95.CI_hi	p_value (one-way ANOVA test)	FDR (FDR multi-comparison adjustment)
LIU_PROSTATE_CANCER_DN	2140.9	2073.21	2208.59	3.63675e-49	3.05608e-46
REACTOME_COLLAGEN_FORMATION	2104.27	2051.47	2157.07	2.33231e-57	3.91984e-54
REACTOME_ANCHORING_FIBRIL_FORMATION	2065.95	2004.55	2127.35	8.39532e-50	8.46584e-47
REACTOME_ASSEMBLY_OF_COLLAGEN_FIBRILS_AND_OTHER_MULTIMERIC_STRUCTURES	2046.52	2001.38	2091.66	4.63692e-61	1.16897e-57
REACTOME_NON_INTEGRIN_MEMBRANE_ECM_INTERACTIONS	2035.68	1934.8	2136.56	6.75254e-31	1.30947e-28
JI_CARCINOGENESIS_BY_KRAS_AND_STK11_UP	2009.35	1960.47	2058.23	3.91606e-56	4.93619e-53
KEGG_ECM_RECEPTOR_INTERACTION	2005.66	1925.31	2086.01	2.54175e-37	8.00969e-35
REACTOME_EXTRACELLULAR_MATRIX_ORGANIZATION	1980.32	1861.01	2099.63	7.19627e-24	7.71991e-22
NABA_BASEMENT_MEMBRANES	1960.32	1884.94	2035.7	1.38709e-37	4.9955e-35
KIM_LIVER_CANCER_POOR_SURVIVAL	1959.27	1894.04	2024.5	1.01833e-42	5.1344e-40
AFFAR_YY1_TARGETS	1957.69	1896.55	2018.83	4.86534e-45	3.06638e-42
JI_CARCINOGENESIS_BY_KRAS_AND_STK11	1950.15	1862.39	2037.91	5.26101e-32	1.10525e-29
BLALOCK_ALZHEIMERS_DISEASE	1949.27	1868.13	2030.41	1.43578e-34	3.93538e-32
REACTOME_KERATINIZATION	1943.65	1863.07	2024.23	1.48299e-34	3.93538e-32
REACTOME_FORMATION_OF_THE_CORNIFIED_ENVELOPE	1943.65	1863.07	2024.23	1.48299e-34	3.93538e-32
JAEGER_METASTASIS_DN	1941.09	1833.67	2048.51	2.00348e-25	2.52539e-23
HOLLERN_SOLID_NODULAR_BREAST_TUMOR_DN	1938.08	1854.41	2021.75	4.71133e-33	1.07975e-30
HOLLERN_SQUAMOUS_BREAST_TUMOR	1936.5	1808.44	2064.56	1.67518e-20	1.12617e-18
REACTOME_LAMININ_INTERACTIONS	1932.99	1798.78	2067.2	3.13072e-19	1.7348e-17
LIM_MAMMARY_STEM_CELL_UP	1924.8	1800.33	2049.27	7.86273e-21	5.58364e-19
DAVICIONI_RHABDOMYOSARCOMA_PAX_FOXO1_FUSION_DN	1919.86	1822.2	2017.52	2.12794e-27	3.25123e-25
STEIN_ESRRA_TARGETS_RESPONSIVE_TO_ESTROGEN_DN	1919.62	1809.74	2029.5	5.67667e-24	6.22212e-22
REACTOME_MET_PROMOTES_CELL_MOTILITY	1918.3	1801.64	2034.96	2.71983e-22	2.21184e-20
WOO_LIVER_CANCER_RECURRENCE	1903.82	1805.8	2001.84	1.22435e-26	1.76376e-24
SMID_BREAST_CANCER_RELAPSE_IN_BRAIN_UP	1903.07	1800.44	2005.7	2.89343e-25	3.55822e-23
HUPER_BREAST_BASAL_VS_LUMINAL_UP	1902.93	1808.45	1997.41	1.05583e-27	1.66359e-25
REACTOME_MET_ACTIVATES_PTK2_SIGNALING	1898.02	1777.28	2018.76	1.12603e-20	7.6722e-19
SERVITJA_ISLET_HNF1A_TARGETS	1895.75	1817.53	1973.97	2.17539e-33	5.48415e-31
SANA_TNF_SIGNALING_DN	1891.46	1764.63	2018.29	3.13103e-19	1.7348e-17
BIOCARTA_SPRY_PATHWAY	1888.52	1781.21	1995.83	1.91972e-23	1.89789e-21
SIMBULAN_PARP1_TARGETS_UP	1885.73	1771.5	1999.96	1.16241e-21	8.74756e-20
DAVICIONI_PAX_FOXO1_SIGNATURE_IN_ARMS_DN	1884.87	1763.5	2006.24	4.41135e-20	2.81545e-18
RICKMAN_TUMOR_DIFFERENTIATED_WELL_VS_MODERATELY_DN	1877.74	1771.56	1983.92	2.59168e-23	2.51293e-21
LEI_HOXC8_TARGETS_DN	1875.14	1798.71	1951.57	3.42213e-33	8.21636e-31
CAIRO_LIVER_DEVELOPMENT	1875.04	1769.8	1980.28	1.88325e-23	1.89789e-21
REACTOME_MOLECULES_ASSOCIATED_WITH_ELASTIC_FIBRES	1873.68	1778.13	1969.23	3.85072e-26	5.24739e-24
CHEOK_RESPONSE_TO_HD_MTX_UP	1873.11	1750.4	1995.82	2.12073e-19	1.20143e-17
HOLLERN_ADENOMYOEPITHELIAL_BREAST_TUMOR	1871.91	1776.26	1967.56	4.91802e-26	6.52544e-24
LEIN_CEREBELLUM_MARKERS	1865.67	1767.13	1964.21	6.48997e-25	7.79106e-23
REACTOME_SIGNALING_BY_FGFR1	1861.69	1744.42	1978.96	4.1523e-20	2.68409e-18
CHIBA_RESPONSE_TO_TSA_UP	1861.41	1747.22	1975.6	9.07015e-21	6.26462e-19
LIM_MAMMARY_LUMINAL_PROGENITOR_DN	1861.26	1725.23	1997.29	1.24611e-16	5.02632e-15
KORKOLA_YOLK_SAC_TUMOR	1858.58	1749	1968.16	1.0011e-21	7.76545e-20
TOMLINS_PROSTATE_CANCER_DN	1854.96	1710.71	1999.21	3.35021e-15	1.14133e-13
HOLLERN_PAPILLARY_BREAST_TUMOR	1850.34	1746.48	1954.2	7.88731e-23	6.85652e-21
NABA_MATRISOME	1848.51	1743.67	1953.35	1.67736e-22	1.40954e-20
RUIZ_TNC_TARGETS_DN	1843.76	1741.28	1946.24	6.32094e-23	5.6911e-21
SMIRNOV_CIRCULATING_ENDOTHELIOCYTES_IN_CANCER_UP	1838.53	1724.54	1952.52	5.86952e-20	3.69927e-18
PID_INTEGRIN_CS_PATHWAY	1838.42	1718.99	1957.85	8.05127e-19	4.2286e-17
PID_INTEGRIN_CS_PATHWAY.1	1838.42	1718.99	1957.85	8.05127e-19	4.2286e-17
REACTOME_DEGRADATION_OF_THE_EXTRACELLULAR_MATRIX	1838.06	1712.62	1963.5	1.1484e-17	5.36131e-16
HENDRICKS_SMARCA4_TARGETS_UP	1828.66	1691.94	1965.38	1.7312e-15	6.14696e-14
REACTOME_DEFECTIVE_EXT2_CAUSES_EXOSTOSES_2	1828.61	1720.98	1936.24	5.03026e-21	3.62323e-19
KANG_IMMORTALIZED_BY_TERT_UP	1825.49	1706.48	1944.5	1.94279e-18	9.99544e-17
GAUSSMANN_MLL_AF4_FUSION_TARGETS_F_UP	1823.64	1698.04	1949.24	3.84909e-17	1.65873e-15
[truncated: 1,597 more rows]

## Sheet: Cluster_6
	Mean	X95.CI_low	X95.CI_hi	p_value (one-way ANOVA test)	FDR (FDR multi-comparison adjustment)
[truncated: 585 more rows]

[truncated: 13 more sheets: Cluster_7, Cluster_8, Cluster_9, Cluster_10, Cluster_11, Cluster_12, Cluster_13, Cluster_14, Cluster_15, Cluster_16, Cluster_17, Cluster_18, Cluster_19]
