# Supplementary material for: Single-cell analysis of human primary prostate cancer reveals the heterogeneity of tumor-associated epithelial cell states
Source: Nat Commun. 2022 Jan 10;13:141. doi: 10.1038/s41467-021-27322-4 (PMC8748675; doi:10.1038/s41467-021-27322-4)
Supplement: Supplementary file 6 — Supplementary Dataset 5 [file 41467_2021_27322_MOESM6_ESM.xlsx]

## Sheet: C2CP_Upregulated_Club_0
Upregulated in Club 0	C2 CP
NAME	GS<br> follow link to MSigDB	GS DETAILS	SIZE	ES	NES	NOM p-val	FDR q-val	FWER p-val	RANK AT MAX	LEADING EDGE
REACTOME_MHC_CLASS_II_ANTIGEN_PRESENTATION	REACTOME_MHC_CLASS_II_ANTIGEN_PRESENTATION	Details ...	68	0.58062	2.5211	0	0.000903	0.001	1227	tags=41%, list=12%, signal=47%
KEGG_SYSTEMIC_LUPUS_ERYTHEMATOSUS	KEGG_SYSTEMIC_LUPUS_ERYTHEMATOSUS	Details ...	35	0.718093	2.51135	0	0.000451	0.001	857	tags=46%, list=9%, signal=50%
KEGG_LEISHMANIA_INFECTION	KEGG_LEISHMANIA_INFECTION	Details ...	47	0.629411	2.46033	0	0.000301	0.001	1004	tags=36%, list=10%, signal=40%
KEGG_ALLOGRAFT_REJECTION	KEGG_ALLOGRAFT_REJECTION	Details ...	25	0.762839	2.4238	0	0.000226	0.001	1076	tags=56%, list=11%, signal=63%
REACTOME_SLC_TRANSPORTER_DISORDERS	REACTOME_SLC_TRANSPORTER_DISORDERS	Details ...	45	0.586308	2.4163	0	0.000181	0.001	2814	tags=58%, list=28%, signal=80%
REACTOME_DISORDERS_OF_TRANSMEMBRANE_TRANSPORTERS	REACTOME_DISORDERS_OF_TRANSMEMBRANE_TRANSPORTERS	Details ...	68	0.564357	2.41142	0	0.00015	0.001	2113	tags=49%, list=21%, signal=61%
KEGG_CELL_ADHESION_MOLECULES_CAMS	KEGG_CELL_ADHESION_MOLECULES_CAMS	Details ...	84	0.529886	2.39305	0	0.000129	0.001	1242	tags=31%, list=12%, signal=35%
PID_IL12_STAT4_PATHWAY	PID_IL12_STAT4_PATHWAY	Details ...	16	0.74559	2.37289	0	0.000113	0.001	1359	tags=50%, list=14%, signal=58%
KEGG_TYPE_I_DIABETES_MELLITUS	KEGG_TYPE_I_DIABETES_MELLITUS	Details ...	27	0.728591	2.36894	0	0.0001	0.001	1076	tags=56%, list=11%, signal=62%
KEGG_AUTOIMMUNE_THYROID_DISEASE	KEGG_AUTOIMMUNE_THYROID_DISEASE	Details ...	25	0.751541	2.36284	0	9.03e-05	0.001	1076	tags=56%, list=11%, signal=63%
PID_IL12_2PATHWAY	PID_IL12_2PATHWAY	Details ...	33	0.641791	2.34781	0	8.2e-05	0.001	1316	tags=39%, list=13%, signal=45%
REACTOME_INTRA_GOLGI_AND_RETROGRADE_GOLGI_TO_ER_TRAFFIC	REACTOME_INTRA_GOLGI_AND_RETROGRADE_GOLGI_TO_ER_TRAFFIC	Details ...	81	0.529357	2.33784	0	0.000166	0.002	2268	tags=53%, list=23%, signal=68%
KEGG_VIRAL_MYOCARDITIS	KEGG_VIRAL_MYOCARDITIS	Details ...	41	0.630547	2.30508	0	0.00083	0.009	1076	tags=51%, list=11%, signal=57%
KEGG_GRAFT_VERSUS_HOST_DISEASE	KEGG_GRAFT_VERSUS_HOST_DISEASE	Details ...	25	0.737752	2.30473	0	0.00077	0.009	1076	tags=56%, list=11%, signal=63%
KEGG_VALINE_LEUCINE_AND_ISOLEUCINE_DEGRADATION	KEGG_VALINE_LEUCINE_AND_ISOLEUCINE_DEGRADATION	Details ...	20	0.725686	2.28364	0	0.0010891	0.013	1179	tags=55%, list=12%, signal=62%
REACTOME_ADAPTIVE_IMMUNE_SYSTEM	REACTOME_ADAPTIVE_IMMUNE_SYSTEM	Details ...	322	0.421348	2.26128	0	0.00126113	0.015	2572	tags=37%, list=26%, signal=48%
REACTOME_REGULATION_OF_INSULIN_LIKE_GROWTH_FACTOR_IGF_TRANSPORT_AND_UPTAKE_BY_INSULIN_LIKE_GROWTH_FACTOR_BINDING_PROTEINS_IGFBPS	REACTOME_REGULATION_OF_INSULIN_LIKE_GROWTH_FACTOR_IGF_TRANSPORT_AND_UPTAKE_BY_INSULIN_LIKE_GROWTH_FACTOR_BINDING_PROTEINS_IGFBPS	Details ...	81	0.486264	2.25075	0	0.00142824	0.016	805	tags=27%, list=8%, signal=29%
REACTOME_TRANSPORT_OF_SMALL_MOLECULES	REACTOME_TRANSPORT_OF_SMALL_MOLECULES	Details ...	322	0.401869	2.24111	0	0.00161282	0.018	2205	tags=35%, list=22%, signal=43%
KEGG_INTESTINAL_IMMUNE_NETWORK_FOR_IGA_PRODUCTION	KEGG_INTESTINAL_IMMUNE_NETWORK_FOR_IGA_PRODUCTION	Details ...	29	0.652618	2.23688	0	0.00152793	0.018	857	tags=41%, list=9%, signal=45%
PID_CDC42_PATHWAY	PID_CDC42_PATHWAY	Details ...	27	0.655937	2.23173	0	0.00154562	0.019	2115	tags=74%, list=21%, signal=94%
KEGG_BUTANOATE_METABOLISM	KEGG_BUTANOATE_METABOLISM	Details ...	16	0.706364	2.22231	0	0.00173657	0.022	1619	tags=50%, list=16%, signal=60%
REACTOME_SLC_MEDIATED_TRANSMEMBRANE_TRANSPORT	REACTOME_SLC_MEDIATED_TRANSMEMBRANE_TRANSPORT	Details ...	109	0.431465	2.22078	0	0.00165763	0.022	3115	tags=44%, list=31%, signal=63%
KEGG_ASTHMA	KEGG_ASTHMA	Details ...	18	0.77254	2.2118	0	0.00171393	0.024	857	tags=56%, list=9%, signal=61%
KEGG_ALZHEIMERS_DISEASE	KEGG_ALZHEIMERS_DISEASE	Details ...	40	0.546481	2.20804	0	0.00168596	0.025	2088	tags=40%, list=21%, signal=50%
REACTOME_INITIAL_TRIGGERING_OF_COMPLEMENT	REACTOME_INITIAL_TRIGGERING_OF_COMPLEMENT	Details ...	21	0.622846	2.19169	0	0.00197499	0.031	779	tags=33%, list=8%, signal=36%
PID_AR_TF_PATHWAY	PID_AR_TF_PATHWAY	Details ...	32	0.669645	2.16401	0	0.0029568	0.045	1469	tags=63%, list=15%, signal=73%
KEGG_HUNTINGTONS_DISEASE	KEGG_HUNTINGTONS_DISEASE	Details ...	40	0.546165	2.15435	0	0.00355774	0.052	1632	tags=40%, list=16%, signal=48%
REACTOME_TRANSCRIPTIONAL_REGULATION_BY_RUNX1	REACTOME_TRANSCRIPTIONAL_REGULATION_BY_RUNX1	Details ...	83	0.510162	2.15132	0	0.00351195	0.053	1947	tags=46%, list=19%, signal=56%
REACTOME_IRE1ALPHA_ACTIVATES_CHAPERONES	REACTOME_IRE1ALPHA_ACTIVATES_CHAPERONES	Details ...	24	0.657915	2.143	0	0.00392529	0.061	1198	tags=63%, list=12%, signal=71%
KEGG_GNRH_SIGNALING_PATHWAY	KEGG_GNRH_SIGNALING_PATHWAY	Details ...	44	0.530904	2.12987	0	0.00456685	0.073	2978	tags=52%, list=30%, signal=74%
KEGG_ANTIGEN_PROCESSING_AND_PRESENTATION	KEGG_ANTIGEN_PROCESSING_AND_PRESENTATION	Details ...	40	0.635434	2.12906	0	0.00441953	0.073	1198	tags=58%, list=12%, signal=65%
REACTOME_CHROMATIN_MODIFYING_ENZYMES	REACTOME_CHROMATIN_MODIFYING_ENZYMES	Details ...	91	0.547565	2.11699	0	0.00489407	0.085	2979	tags=69%, list=30%, signal=98%
REACTOME_REPRODUCTION	REACTOME_REPRODUCTION	Details ...	39	0.521841	2.11526	0	0.00478303	0.086	2527	tags=51%, list=25%, signal=68%
REACTOME_INTERLEUKIN_12_FAMILY_SIGNALING	REACTOME_INTERLEUKIN_12_FAMILY_SIGNALING	Details ...	24	0.577934	2.10914	0.00205339	0.00498002	0.091	428	tags=29%, list=4%, signal=30%
REACTOME_ANTIGEN_PRESENTATION_FOLDING_ASSEMBLY_AND_PEPTIDE_LOADING_OF_CLASS_I_MHC	REACTOME_ANTIGEN_PRESENTATION_FOLDING_ASSEMBLY_AND_PEPTIDE_LOADING_OF_CLASS_I_MHC	Details ...	15	0.754187	2.10712	0	0.00503078	0.095	1332	tags=73%, list=13%, signal=84%
PID_AJDISS_2PATHWAY	PID_AJDISS_2PATHWAY	Details ...	29	0.602562	2.10352	0	0.00512177	0.099	1482	tags=52%, list=15%, signal=61%
PID_RAC1_PATHWAY	PID_RAC1_PATHWAY	Details ...	20	0.652762	2.09974	0	0.00521918	0.102	2169	tags=60%, list=22%, signal=76%
PID_TCPTP_PATHWAY	PID_TCPTP_PATHWAY	Details ...	23	0.64281	2.09672	0	0.00526789	0.103	1837	tags=57%, list=18%, signal=69%
PID_FAK_PATHWAY	PID_FAK_PATHWAY	Details ...	24	0.650374	2.09633	0	0.00518376	0.103	1998	tags=58%, list=20%, signal=73%
REACTOME_GENERATION_OF_SECOND_MESSENGER_MOLECULES	REACTOME_GENERATION_OF_SECOND_MESSENGER_MOLECULES	Details ...	21	0.6894	2.08804	0	0.00566903	0.115	495	tags=38%, list=5%, signal=40%
REACTOME_METABOLISM_OF_RNA	REACTOME_METABOLISM_OF_RNA	Details ...	169	0.503479	2.08408	0	0.00568438	0.116	2894	tags=60%, list=29%, signal=83%
KEGG_LYSOSOME	KEGG_LYSOSOME	Details ...	54	0.541797	2.08375	0	0.00559975	0.118	2503	tags=54%, list=25%, signal=71%
PID_HNF3A_PATHWAY	PID_HNF3A_PATHWAY	Details ...	26	0.627975	2.07993	0	0.00570441	0.123	1146	tags=54%, list=11%, signal=61%
REACTOME_MRNA_SPLICING	REACTOME_MRNA_SPLICING	Details ...	48	0.603513	2.07311	0	0.00592238	0.126	2621	tags=71%, list=26%, signal=96%
KEGG_FATTY_ACID_METABOLISM	KEGG_FATTY_ACID_METABOLISM	Details ...	21	0.639031	2.07017	0.00200401	0.00615542	0.129	1999	tags=52%, list=20%, signal=65%
REACTOME_PROCESSING_OF_CAPPED_INTRON_CONTAINING_PRE_MRNA	REACTOME_PROCESSING_OF_CAPPED_INTRON_CONTAINING_PRE_MRNA	Details ...	61	0.583114	2.06884	0	0.00617248	0.131	2621	tags=66%, list=26%, signal=88%
REACTOME_IMMUNOREGULATORY_INTERACTIONS_BETWEEN_A_LYMPHOID_AND_A_NON_LYMPHOID_CELL	REACTOME_IMMUNOREGULATORY_INTERACTIONS_BETWEEN_A_LYMPHOID_AND_A_NON_LYMPHOID_CELL	Details ...	58	0.480087	2.06734	0	0.00615599	0.132	1076	tags=19%, list=11%, signal=21%
REACTOME_TRANSPORT_OF_INORGANIC_CATIONS_ANIONS_AND_AMINO_ACIDS_OLIGOPEPTIDES	REACTOME_TRANSPORT_OF_INORGANIC_CATIONS_ANIONS_AND_AMINO_ACIDS_OLIGOPEPTIDES	Details ...	51	0.46978	2.06661	0	0.00607616	0.133	3115	tags=47%, list=31%, signal=68%
REACTOME_CREATION_OF_C4_AND_C2_ACTIVATORS	REACTOME_CREATION_OF_C4_AND_C2_ACTIVATORS	Details ...	15	0.654164	2.06483	0.0025	0.00609054	0.135	319	tags=20%, list=3%, signal=21%
BIOCARTA_KERATINOCYTE_PATHWAY	BIOCARTA_KERATINOCYTE_PATHWAY	Details ...	23	0.63629	2.06094	0.00192308	0.00612014	0.139	1322	tags=43%, list=13%, signal=50%
REACTOME_RUNX1_INTERACTS_WITH_CO_FACTORS_WHOSE_PRECISE_EFFECT_ON_RUNX1_TARGETS_IS_NOT_KNOWN	REACTOME_RUNX1_INTERACTS_WITH_CO_FACTORS_WHOSE_PRECISE_EFFECT_ON_RUNX1_TARGETS_IS_NOT_KNOWN	Details ...	23	0.64765	2.06041	0	0.00612729	0.141	3126	tags=83%, list=31%, signal=120%
REACTOME_MEIOSIS	REACTOME_MEIOSIS	Details ...	31	0.546083	2.0503	0	0.00711172	0.165	2527	tags=55%, list=25%, signal=73%
KEGG_PROSTATE_CANCER	KEGG_PROSTATE_CANCER	Details ...	48	0.534501	2.04687	0	0.00719948	0.169	1414	tags=40%, list=14%, signal=46%
BIOCARTA_FCER1_PATHWAY	BIOCARTA_FCER1_PATHWAY	Details ...	15	0.674456	2.04427	0.0022779	0.00724646	0.173	1322	tags=40%, list=13%, signal=46%
BIOCARTA_VDR_PATHWAY	BIOCARTA_VDR_PATHWAY	Details ...	19	0.706718	2.02863	0	0.0086002	0.199	1469	tags=68%, list=15%, signal=80%
BIOCARTA_TCR_PATHWAY	BIOCARTA_TCR_PATHWAY	Details ...	17	0.669158	2.01889	0.00212766	0.00937638	0.217	1322	tags=41%, list=13%, signal=47%
REACTOME_INTRA_GOLGI_TRAFFIC	REACTOME_INTRA_GOLGI_TRAFFIC	Details ...	15	0.698916	2.01802	0	0.00926433	0.218	2051	tags=80%, list=21%, signal=100%
REACTOME_INFECTIOUS_DISEASE	REACTOME_INFECTIOUS_DISEASE	Details ...	225	0.385319	2.01588	0	0.00936969	0.224	2066	tags=33%, list=21%, signal=41%
BIOCARTA_MAPK_PATHWAY	BIOCARTA_MAPK_PATHWAY	Details ...	29	0.585549	2.01262	0	0.00963833	0.231	2927	tags=72%, list=29%, signal=102%
PID_P53_REGULATION_PATHWAY	PID_P53_REGULATION_PATHWAY	Details ...	23	0.628612	2.01214	0	0.00955289	0.232	2093	tags=57%, list=21%, signal=71%
KEGG_LONG_TERM_DEPRESSION	KEGG_LONG_TERM_DEPRESSION	Details ...	25	0.532186	2.00847	0	0.00981123	0.236	2020	tags=36%, list=20%, signal=45%
REACTOME_TCR_SIGNALING	REACTOME_TCR_SIGNALING	Details ...	44	0.54564	2.00469	0	0.00994337	0.242	1323	tags=39%, list=13%, signal=44%
REACTOME_REGULATION_OF_MECP2_EXPRESSION_AND_ACTIVITY	REACTOME_REGULATION_OF_MECP2_EXPRESSION_AND_ACTIVITY	Details ...	17	0.655609	1.99946	0	0.0103529	0.25	1794	tags=59%, list=18%, signal=72%
KEGG_PANCREATIC_CANCER	KEGG_PANCREATIC_CANCER	Details ...	30	0.561525	1.9991	0	0.0102069	0.25	1632	tags=40%, list=16%, signal=48%
REACTOME_TRNA_PROCESSING	REACTOME_TRNA_PROCESSING	Details ...	36	0.571707	1.98941	0.00192308	0.0109676	0.262	2573	tags=50%, list=26%, signal=67%
REACTOME_SIGNALING_BY_HEDGEHOG	REACTOME_SIGNALING_BY_HEDGEHOG	Details ...	62	0.473272	1.98926	0.00207469	0.0108014	0.262	2463	tags=50%, list=25%, signal=66%
REACTOME_FATTY_ACYL_COA_BIOSYNTHESIS	REACTOME_FATTY_ACYL_COA_BIOSYNTHESIS	Details ...	18	0.607585	1.97509	0	0.0124269	0.291	1999	tags=56%, list=20%, signal=69%
KEGG_UBIQUITIN_MEDIATED_PROTEOLYSIS	KEGG_UBIQUITIN_MEDIATED_PROTEOLYSIS	Details ...	49	0.524708	1.96954	0.00202429	0.0131284	0.307	1717	tags=45%, list=17%, signal=54%
REACTOME_PROTEIN_PROTEIN_INTERACTIONS_AT_SYNAPSES	REACTOME_PROTEIN_PROTEIN_INTERACTIONS_AT_SYNAPSES	Details ...	41	0.472296	1.96523	0	0.0136351	0.318	3059	tags=49%, list=31%, signal=70%
REACTOME_ASPARAGINE_N_LINKED_GLYCOSYLATION	REACTOME_ASPARAGINE_N_LINKED_GLYCOSYLATION	Details ...	116	0.431557	1.96511	0	0.0134713	0.319	2771	tags=53%, list=28%, signal=73%
REACTOME_FGFR1_MUTANT_RECEPTOR_ACTIVATION	REACTOME_FGFR1_MUTANT_RECEPTOR_ACTIVATION	Details ...	15	0.621236	1.95962	0.00204918	0.0140288	0.33	1694	tags=47%, list=17%, signal=56%
REACTOME_CLASS_I_MHC_MEDIATED_ANTIGEN_PROCESSING_PRESENTATION	REACTOME_CLASS_I_MHC_MEDIATED_ANTIGEN_PROCESSING_PRESENTATION	Details ...	134	0.429206	1.95823	0	0.0140389	0.332	3576	tags=56%, list=36%, signal=86%
PID_CXCR3_PATHWAY	PID_CXCR3_PATHWAY	Details ...	16	0.601908	1.9572	0.00578035	0.0139952	0.334	2047	tags=50%, list=20%, signal=63%
REACTOME_FC_EPSILON_RECEPTOR_FCERI_SIGNALING	REACTOME_FC_EPSILON_RECEPTOR_FCERI_SIGNALING	Details ...	50	0.478693	1.9567	0.00662252	0.0138403	0.334	1359	tags=32%, list=14%, signal=37%
REACTOME_VESICLE_MEDIATED_TRANSPORT	REACTOME_VESICLE_MEDIATED_TRANSPORT	Details ...	269	0.373662	1.94955	0	0.0145495	0.347	2520	tags=41%, list=25%, signal=54%
REACTOME_RETROGRADE_TRANSPORT_AT_THE_TRANS_GOLGI_NETWORK	REACTOME_RETROGRADE_TRANSPORT_AT_THE_TRANS_GOLGI_NETWORK	Details ...	15	0.671718	1.94888	0.00186567	0.0144192	0.348	2176	tags=73%, list=22%, signal=94%
REACTOME_ORGANELLE_BIOGENESIS_AND_MAINTENANCE	REACTOME_ORGANELLE_BIOGENESIS_AND_MAINTENANCE	Details ...	124	0.428436	1.94395	0	0.0149483	0.362	2393	tags=43%, list=24%, signal=55%
REACTOME_RUNX1_REGULATES_GENES_INVOLVED_IN_MEGAKARYOCYTE_DIFFERENTIATION_AND_PLATELET_FUNCTION	REACTOME_RUNX1_REGULATES_GENES_INVOLVED_IN_MEGAKARYOCYTE_DIFFERENTIATION_AND_PLATELET_FUNCTION	Details ...	22	0.575864	1.94152	0	0.0150623	0.366	1947	tags=50%, list=19%, signal=62%
REACTOME_PD_1_SIGNALING	REACTOME_PD_1_SIGNALING	Details ...	17	0.696933	1.94098	0	0.0148837	0.366	466	tags=41%, list=5%, signal=43%
REACTOME_MEMBRANE_TRAFFICKING	REACTOME_MEMBRANE_TRAFFICKING	Details ...	238	0.386278	1.93819	0	0.015178	0.373	2520	tags=44%, list=25%, signal=58%
REACTOME_TRANSCRIPTIONAL_REGULATION_BY_MECP2	REACTOME_TRANSCRIPTIONAL_REGULATION_BY_MECP2	Details ...	37	0.489301	1.93774	0.00479616	0.0150932	0.375	2088	tags=41%, list=21%, signal=51%
PID_RHOA_PATHWAY	PID_RHOA_PATHWAY	Details ...	19	0.635451	1.93083	0	0.0160269	0.39	1316	tags=47%, list=13%, signal=54%
SIG_BCR_SIGNALING_PATHWAY	SIG_BCR_SIGNALING_PATHWAY	Details ...	19	0.598127	1.92921	0.00392927	0.0161204	0.393	1304	tags=32%, list=13%, signal=36%
REACTOME_REGULATION_OF_TP53_ACTIVITY	REACTOME_REGULATION_OF_TP53_ACTIVITY	Details ...	72	0.46709	1.92817	0.00206612	0.0162348	0.397	2979	tags=51%, list=30%, signal=73%
KEGG_LYSINE_DEGRADATION	KEGG_LYSINE_DEGRADATION	Details ...	18	0.626729	1.9266	0.00215983	0.0162237	0.4	1532	tags=56%, list=15%, signal=65%
PID_ERA_GENOMIC_PATHWAY	PID_ERA_GENOMIC_PATHWAY	Details ...	34	0.540275	1.92387	0.00566038	0.0164741	0.406	1994	tags=50%, list=20%, signal=62%
KEGG_INSULIN_SIGNALING_PATHWAY	KEGG_INSULIN_SIGNALING_PATHWAY	Details ...	53	0.470216	1.91868	0.00399202	0.01699	0.413	3940	tags=60%, list=39%, signal=99%
REACTOME_INTERFERON_GAMMA_SIGNALING	REACTOME_INTERFERON_GAMMA_SIGNALING	Details ...	56	0.497171	1.91714	0.00200803	0.0170289	0.417	1458	tags=36%, list=15%, signal=42%
PID_FAS_PATHWAY	PID_FAS_PATHWAY	Details ...	18	0.60711	1.91501	0.004158	0.0170894	0.419	1484	tags=44%, list=15%, signal=52%
PID_GLYPICAN_1PATHWAY	PID_GLYPICAN_1PATHWAY	Details ...	15	0.606365	1.91158	0.00840336	0.0174188	0.423	926	tags=27%, list=9%, signal=29%
REACTOME_COSTIMULATION_BY_THE_CD28_FAMILY	REACTOME_COSTIMULATION_BY_THE_CD28_FAMILY	Details ...	34	0.526307	1.90984	0.00269542	0.017678	0.428	2931	tags=50%, list=29%, signal=70%
REACTOME_COMPLEMENT_CASCADE	REACTOME_COMPLEMENT_CASCADE	Details ...	36	0.495498	1.90976	0.00238663	0.0174977	0.428	853	tags=25%, list=9%, signal=27%
REACTOME_HDACS_DEACETYLATE_HISTONES	REACTOME_HDACS_DEACETYLATE_HISTONES	Details ...	15	0.689734	1.90864	0	0.0174943	0.428	2155	tags=73%, list=22%, signal=93%
REACTOME_NR1H2_AND_NR1H3_MEDIATED_SIGNALING	REACTOME_NR1H2_AND_NR1H3_MEDIATED_SIGNALING	Details ...	25	0.552987	1.90649	0.00383877	0.0176532	0.434	2565	tags=56%, list=26%, signal=75%
REACTOME_RRNA_PROCESSING	REACTOME_RRNA_PROCESSING	Details ...	40	0.543692	1.90549	0.00201207	0.0177347	0.437	2868	tags=58%, list=29%, signal=80%
KEGG_N_GLYCAN_BIOSYNTHESIS	KEGG_N_GLYCAN_BIOSYNTHESIS	Details ...	16	0.665247	1.9022	0.0037037	0.0181241	0.44	1640	tags=56%, list=16%, signal=67%
KEGG_ENDOMETRIAL_CANCER	KEGG_ENDOMETRIAL_CANCER	Details ...	23	0.564582	1.90033	0.00188679	0.0182459	0.446	1972	tags=52%, list=20%, signal=65%
KEGG_PEROXISOME	KEGG_PEROXISOME	Details ...	33	0.487084	1.9	0	0.0181139	0.447	1999	tags=36%, list=20%, signal=45%
REACTOME_SIGNALING_BY_THE_B_CELL_RECEPTOR_BCR	REACTOME_SIGNALING_BY_THE_B_CELL_RECEPTOR_BCR	Details ...	48	0.465112	1.8999	0.00209644	0.017931	0.447	1323	tags=31%, list=13%, signal=36%
REACTOME_ABC_FAMILY_PROTEINS_MEDIATED_TRANSPORT	REACTOME_ABC_FAMILY_PROTEINS_MEDIATED_TRANSPORT	Details ...	35	0.497575	1.89281	0.00420168	0.0189369	0.468	1323	tags=37%, list=13%, signal=43%
REACTOME_OXIDATIVE_STRESS_INDUCED_SENESCENCE	REACTOME_OXIDATIVE_STRESS_INDUCED_SENESCENCE		29	0.542954	1.8924	0.00988142	0.018868	0.469	1892	tags=62%, list=19%, signal=76%
REACTOME_SUMOYLATION_OF_CHROMATIN_ORGANIZATION_PROTEINS	REACTOME_SUMOYLATION_OF_CHROMATIN_ORGANIZATION_PROTEINS		24	0.590846	1.89183	0.00573614	0.0187339	0.469	1990	tags=54%, list=20%, signal=67%
PID_MET_PATHWAY	PID_MET_PATHWAY		22	0.623294	1.88931	0.00391389	0.0189697	0.473	1923	tags=59%, list=19%, signal=73%
REACTOME_PRE_NOTCH_EXPRESSION_AND_PROCESSING	REACTOME_PRE_NOTCH_EXPRESSION_AND_PROCESSING		29	0.543463	1.8883	0.00607288	0.0189318	0.475	3109	tags=72%, list=31%, signal=105%
PID_HDAC_CLASSI_PATHWAY	PID_HDAC_CLASSI_PATHWAY		29	0.556807	1.88517	0.00186916	0.01941	0.482	2475	tags=66%, list=25%, signal=87%
REACTOME_ANTIGEN_PROCESSING_CROSS_PRESENTATION	REACTOME_ANTIGEN_PROCESSING_CROSS_PRESENTATION		38	0.480615	1.88349	0.00840336	0.019565	0.489	1998	tags=42%, list=20%, signal=52%
REACTOME_GOLGI_TO_ER_RETROGRADE_TRANSPORT	REACTOME_GOLGI_TO_ER_RETROGRADE_TRANSPORT		57	0.436644	1.88319	0.00386847	0.0193933	0.489	3385	tags=56%, list=34%, signal=84%
REACTOME_SIGNALING_BY_FGFR_IN_DISEASE	REACTOME_SIGNALING_BY_FGFR_IN_DISEASE		23	0.555032	1.88288	0	0.0192737	0.49	1694	tags=43%, list=17%, signal=52%
REACTOME_NEUREXINS_AND_NEUROLIGINS	REACTOME_NEUREXINS_AND_NEUROLIGINS		29	0.485077	1.88252	0	0.0191411	0.49	2088	tags=41%, list=21%, signal=52%
REACTOME_RRNA_MODIFICATION_IN_THE_NUCLEUS_AND_CYTOSOL	REACTOME_RRNA_MODIFICATION_IN_THE_NUCLEUS_AND_CYTOSOL		19	0.608844	1.87755	0.00198413	0.0199355	0.497	3155	tags=79%, list=32%, signal=115%
REACTOME_PKMTS_METHYLATE_HISTONE_LYSINES	REACTOME_PKMTS_METHYLATE_HISTONE_LYSINES		18	0.640623	1.87742	0.00189753	0.0197813	0.498	2979	tags=78%, list=30%, signal=111%
REACTOME_SIGNALING_BY_FGFR1_IN_DISEASE	REACTOME_SIGNALING_BY_FGFR1_IN_DISEASE		18	0.573801	1.87665	0.00408998	0.0196918	0.499	1694	tags=44%, list=17%, signal=53%
BIOCARTA_NFAT_PATHWAY	BIOCARTA_NFAT_PATHWAY		16	0.589664	1.87605	0.00924214	0.0196274	0.501	937	tags=31%, list=9%, signal=34%
REACTOME_SEMA4D_IN_SEMAPHORIN_SIGNALING	REACTOME_SEMA4D_IN_SEMAPHORIN_SIGNALING		15	0.67592	1.87463	0.00380952	0.0196535	0.501	2179	tags=67%, list=22%, signal=85%
REACTOME_CARGO_RECOGNITION_FOR_CLATHRIN_MEDIATED_ENDOCYTOSIS	REACTOME_CARGO_RECOGNITION_FOR_CLATHRIN_MEDIATED_ENDOCYTOSIS		42	0.470118	1.87452	0	0.0194973	0.501	785	tags=24%, list=8%, signal=26%
PID_ARF6_TRAFFICKING_PATHWAY	PID_ARF6_TRAFFICKING_PATHWAY		27	0.53206	1.87338	0.00196464	0.0195788	0.505	1914	tags=33%, list=19%, signal=41%
PID_ERBB2_ERBB3_PATHWAY	PID_ERBB2_ERBB3_PATHWAY		15	0.675396	1.87022	0.00185529	0.0202466	0.515	1639	tags=67%, list=16%, signal=80%
REACTOME_ANTIGEN_PROCESSING_UBIQUITINATION_PROTEASOME_DEGRADATION	REACTOME_ANTIGEN_PROCESSING_UBIQUITINATION_PROTEASOME_DEGRADATION		99	0.427281	1.86716	0.00179211	0.0206082	0.521	3576	tags=59%, list=36%, signal=90%
REACTOME_SIGNALING_BY_NOTCH	REACTOME_SIGNALING_BY_NOTCH		71	0.454223	1.86421	0.00585938	0.0209132	0.525	3149	tags=63%, list=31%, signal=92%
REACTOME_M_PHASE	REACTOME_M_PHASE		137	0.393555	1.86225	0.002	0.0210162	0.527	2936	tags=45%, list=29%, signal=63%
REACTOME_REGULATION_OF_CHOLESTEROL_BIOSYNTHESIS_BY_SREBP_SREBF	REACTOME_REGULATION_OF_CHOLESTEROL_BIOSYNTHESIS_BY_SREBP_SREBF		34	0.526324	1.86048	0.00994036	0.0211109	0.527	4072	tags=76%, list=41%, signal=129%
KEGG_PROPANOATE_METABOLISM	KEGG_PROPANOATE_METABOLISM		16	0.629162	1.85963	0.00994036	0.0211057	0.529	2655	tags=63%, list=27%, signal=85%
REACTOME_PURINERGIC_SIGNALING_IN_LEISHMANIASIS_INFECTION	REACTOME_PURINERGIC_SIGNALING_IN_LEISHMANIASIS_INFECTION		16	0.56362	1.85785	0.00665188	0.02132	0.533	842	tags=25%, list=8%, signal=27%
REACTOME_TP53_REGULATES_TRANSCRIPTION_OF_DNA_REPAIR_GENES	REACTOME_TP53_REGULATES_TRANSCRIPTION_OF_DNA_REPAIR_GENES		22	0.593684	1.85771	0.00582524	0.021148	0.533	2827	tags=68%, list=28%, signal=95%
PID_AR_PATHWAY	PID_AR_PATHWAY		35	0.534396	1.85589	0.0159681	0.0213267	0.538	1994	tags=49%, list=20%, signal=60%
REACTOME_RHO_GTPASE_EFFECTORS	REACTOME_RHO_GTPASE_EFFECTORS		115	0.383831	1.85332	0.00400802	0.0216753	0.542	2439	tags=36%, list=24%, signal=47%
REACTOME_BETA_CATENIN_INDEPENDENT_WNT_SIGNALING	REACTOME_BETA_CATENIN_INDEPENDENT_WNT_SIGNALING		54	0.44112	1.84821	0.00788955	0.0225273	0.551	1448	tags=33%, list=14%, signal=39%
REACTOME_RMTS_METHYLATE_HISTONE_ARGININES	REACTOME_RMTS_METHYLATE_HISTONE_ARGININES		16	0.64391	1.84765	0.0075188	0.0224225	0.552	3121	tags=75%, list=31%, signal=109%
REACTOME_MISCELLANEOUS_TRANSPORT_AND_BINDING_EVENTS	REACTOME_MISCELLANEOUS_TRANSPORT_AND_BINDING_EVENTS		16	0.607403	1.8468	0.0094697	0.0224375	0.552	2769	tags=63%, list=28%, signal=86%
REACTOME_UB_SPECIFIC_PROCESSING_PROTEASES	REACTOME_UB_SPECIFIC_PROCESSING_PROTEASES		65	0.471354	1.84012	0.00804829	0.0234403	0.57	3030	tags=58%, list=30%, signal=83%
REACTOME_ER_TO_GOLGI_ANTEROGRADE_TRANSPORT	REACTOME_ER_TO_GOLGI_ANTEROGRADE_TRANSPORT		55	0.433399	1.83944	0.00575816	0.0233867	0.573	2771	tags=55%, list=28%, signal=75%
REACTOME_TRANSPORT_OF_BILE_SALTS_AND_ORGANIC_ACIDS_METAL_IONS_AND_AMINE_COMPOUNDS	REACTOME_TRANSPORT_OF_BILE_SALTS_AND_ORGANIC_ACIDS_METAL_IONS_AND_AMINE_COMPOUNDS		38	0.438658	1.83656	0.00833333	0.0237107	0.577	767	tags=18%, list=8%, signal=20%
REACTOME_UNFOLDED_PROTEIN_RESPONSE_UPR	REACTOME_UNFOLDED_PROTEIN_RESPONSE_UPR		40	0.504353	1.83494	0.0056926	0.0238541	0.583	1198	tags=48%, list=12%, signal=54%
KEGG_FC_EPSILON_RI_SIGNALING_PATHWAY	KEGG_FC_EPSILON_RI_SIGNALING_PATHWAY		32	0.463704	1.83484	0.00724638	0.023704	0.584	1359	tags=22%, list=14%, signal=25%
REACTOME_SIGNALING_BY_ROBO_RECEPTORS	REACTOME_SIGNALING_BY_ROBO_RECEPTORS		45	0.481382	1.83152	0.00193424	0.0241911	0.59	2924	tags=56%, list=29%, signal=78%
REACTOME_TRANSPORT_TO_THE_GOLGI_AND_SUBSEQUENT_MODIFICATION	REACTOME_TRANSPORT_TO_THE_GOLGI_AND_SUBSEQUENT_MODIFICATION		74	0.413886	1.83095	0.00208768	0.0241099	0.591	2560	tags=50%, list=26%, signal=67%
REACTOME_SIGNALING_BY_RHO_GTPASES	REACTOME_SIGNALING_BY_RHO_GTPASES		187	0.361765	1.82919	0	0.0243178	0.598	2439	tags=34%, list=24%, signal=44%
REACTOME_HEDGEHOG_LIGAND_BIOGENESIS	REACTOME_HEDGEHOG_LIGAND_BIOGENESIS		15	0.659604	1.82719	0.00581395	0.0245433	0.6	1323	tags=67%, list=13%, signal=77%
REACTOME_PTEN_REGULATION	REACTOME_PTEN_REGULATION		50	0.496231	1.827	0.0115385	0.0243883	0.6	1912	tags=50%, list=19%, signal=62%
REACTOME_SEMAPHORIN_INTERACTIONS	REACTOME_SEMAPHORIN_INTERACTIONS		42	0.454161	1.82582	0	0.0244734	0.602	2179	tags=38%, list=22%, signal=49%
PID_IL2_1PATHWAY	PID_IL2_1PATHWAY		29	0.529894	1.82476	0.00441501	0.0245046	0.603	2520	tags=48%, list=25%, signal=64%
REACTOME_NOTCH3_INTRACELLULAR_DOMAIN_REGULATES_TRANSCRIPTION	REACTOME_NOTCH3_INTRACELLULAR_DOMAIN_REGULATES_TRANSCRIPTION		15	0.595035	1.82383	0.00409836	0.0245002	0.604	2295	tags=60%, list=23%, signal=78%
REACTOME_METABOLISM_OF_AMINO_ACIDS_AND_DERIVATIVES	REACTOME_METABOLISM_OF_AMINO_ACIDS_AND_DERIVATIVES		94	0.364436	1.82169	0.00430107	0.024738	0.607	2958	tags=49%, list=30%, signal=69%
REACTOME_ION_CHANNEL_TRANSPORT	REACTOME_ION_CHANNEL_TRANSPORT		83	0.395724	1.82166	0	0.0245662	0.607	2167	tags=36%, list=22%, signal=46%
REACTOME_DNA_REPAIR	REACTOME_DNA_REPAIR		128	0.407081	1.81748	0.00212766	0.0253188	0.616	3291	tags=50%, list=33%, signal=74%
PID_HES_HEY_PATHWAY	PID_HES_HEY_PATHWAY		32	0.519216	1.81407	0.00430107	0.025876	0.626	1651	tags=44%, list=17%, signal=52%
KEGG_LONG_TERM_POTENTIATION	KEGG_LONG_TERM_POTENTIATION		28	0.480633	1.80476	0.00806452	0.0280187	0.648	2978	tags=50%, list=30%, signal=71%
REACTOME_COPI_MEDIATED_ANTEROGRADE_TRANSPORT	REACTOME_COPI_MEDIATED_ANTEROGRADE_TRANSPORT		37	0.463031	1.80338	0	0.0281268	0.65	2051	tags=49%, list=21%, signal=61%
REACTOME_REGULATION_OF_PTEN_GENE_TRANSCRIPTION	REACTOME_REGULATION_OF_PTEN_GENE_TRANSCRIPTION		26	0.545192	1.80207	0.0117647	0.028143	0.653	2155	tags=58%, list=22%, signal=73%
REACTOME_INTERFERON_SIGNALING	REACTOME_INTERFERON_SIGNALING		107	0.42872	1.80043	0.00772201	0.0282919	0.653	1458	tags=34%, list=15%, signal=39%
KEGG_MELANOGENESIS	KEGG_MELANOGENESIS		49	0.423194	1.79968	0.00219298	0.028255	0.656	2939	tags=39%, list=29%, signal=55%
PID_CMYB_PATHWAY	PID_CMYB_PATHWAY		55	0.423796	1.79809	0.00183823	0.028543	0.663	1813	tags=42%, list=18%, signal=51%
REACTOME_CILIUM_ASSEMBLY	REACTOME_CILIUM_ASSEMBLY		91	0.409706	1.79799	0.002079	0.0283888	0.664	2393	tags=42%, list=24%, signal=54%
KEGG_GLYCEROLIPID_METABOLISM	KEGG_GLYCEROLIPID_METABOLISM		21	0.515076	1.79762	0.00232019	0.0283129	0.666	1815	tags=38%, list=18%, signal=46%
REACTOME_INTEGRATION_OF_ENERGY_METABOLISM	REACTOME_INTEGRATION_OF_ENERGY_METABOLISM		42	0.443893	1.79742	0.00245098	0.0281697	0.667	3816	tags=57%, list=38%, signal=92%
BIOCARTA_MET_PATHWAY	BIOCARTA_MET_PATHWAY		15	0.616119	1.79415	0.00576923	0.0287653	0.67	1923	tags=53%, list=19%, signal=66%
REACTOME_PROGRAMMED_CELL_DEATH	REACTOME_PROGRAMMED_CELL_DEATH		65	0.44466	1.79299	0.0189036	0.0289348	0.675	2096	tags=42%, list=21%, signal=52%
REACTOME_MEIOTIC_SYNAPSIS	REACTOME_MEIOTIC_SYNAPSIS		17	0.569221	1.79012	0.0248566	0.0294843	0.678	2527	tags=65%, list=25%, signal=86%
KEGG_WNT_SIGNALING_PATHWAY	KEGG_WNT_SIGNALING_PATHWAY		72	0.404717	1.78531	0.00201207	0.0304664	0.689	3321	tags=49%, list=33%, signal=72%
REACTOME_ABC_TRANSPORTER_DISORDERS	REACTOME_ABC_TRANSPORTER_DISORDERS		23	0.53593	1.7817	0.00598802	0.0312096	0.697	2034	tags=52%, list=20%, signal=65%
BIOCARTA_AGR_PATHWAY	BIOCARTA_AGR_PATHWAY		15	0.601342	1.78054	0.0139721	0.0313067	0.699	1127	tags=40%, list=11%, signal=45%
REACTOME_DNA_DOUBLE_STRAND_BREAK_REPAIR	REACTOME_DNA_DOUBLE_STRAND_BREAK_REPAIR		66	0.424027	1.7803	0.00469484	0.0311912	0.7	4448	tags=65%, list=44%, signal=117%
REACTOME_SUMOYLATION_OF_TRANSCRIPTION_COFACTORS	REACTOME_SUMOYLATION_OF_TRANSCRIPTION_COFACTORS		21	0.56499	1.77655	0.00381679	0.0319492	0.708	3983	tags=86%, list=40%, signal=142%
PID_BCR_5PATHWAY	PID_BCR_5PATHWAY		32	0.47198	1.77595	0.0182927	0.0319072	0.71	2902	tags=47%, list=29%, signal=66%
PID_HIF2PATHWAY	PID_HIF2PATHWAY		20	0.557286	1.77174	0.00417537	0.0327857	0.713	1127	tags=40%, list=11%, signal=45%
REACTOME_AURKA_ACTIVATION_BY_TPX2	REACTOME_AURKA_ACTIVATION_BY_TPX2		35	0.473199	1.76939	0.0111111	0.0330816	0.714	1299	tags=31%, list=13%, signal=36%
REACTOME_DEFECTIVE_CFTR_CAUSES_CYSTIC_FIBROSIS	REACTOME_DEFECTIVE_CFTR_CAUSES_CYSTIC_FIBROSIS		16	0.62464	1.76898	0.0206767	0.0329933	0.715	1323	tags=63%, list=13%, signal=72%
REACTOME_COPI_DEPENDENT_GOLGI_TO_ER_RETROGRADE_TRAFFIC	REACTOME_COPI_DEPENDENT_GOLGI_TO_ER_RETROGRADE_TRAFFIC		46	0.418183	1.76829	0.00568182	0.0330476	0.717	1213	tags=30%, list=12%, signal=34%
KEGG_APOPTOSIS	KEGG_APOPTOSIS		44	0.452084	1.76813	0.00804829	0.0328857	0.718	2902	tags=43%, list=29%, signal=61%
REACTOME_NEGATIVE_EPIGENETIC_REGULATION_OF_RRNA_EXPRESSION	REACTOME_NEGATIVE_EPIGENETIC_REGULATION_OF_RRNA_EXPRESSION		17	0.604805	1.76745	0.00787402	0.0329544	0.719	3901	tags=94%, list=39%, signal=154%
REACTOME_ANTIGEN_ACTIVATES_B_CELL_RECEPTOR_BCR_LEADING_TO_GENERATION_OF_SECOND_MESSENGERS	REACTOME_ANTIGEN_ACTIVATES_B_CELL_RECEPTOR_BCR_LEADING_TO_GENERATION_OF_SECOND_MESSENGERS		28	0.488835	1.76661	0.0119904	0.033008	0.721	1304	tags=25%, list=13%, signal=29%
REACTOME_MITOCHONDRIAL_BIOGENESIS	REACTOME_MITOCHONDRIAL_BIOGENESIS		33	0.484558	1.76457	0.0164609	0.0333596	0.723	2325	tags=45%, list=23%, signal=59%
REACTOME_EPIGENETIC_REGULATION_OF_GENE_EXPRESSION	REACTOME_EPIGENETIC_REGULATION_OF_GENE_EXPRESSION		38	0.496704	1.75998	0.0190114	0.0344741	0.729	2905	tags=68%, list=29%, signal=96%
KEGG_SPLICEOSOME	KEGG_SPLICEOSOME		39	0.521729	1.75995	0.0209524	0.034276	0.729	1901	tags=54%, list=19%, signal=66%
KEGG_ADIPOCYTOKINE_SIGNALING_PATHWAY	KEGG_ADIPOCYTOKINE_SIGNALING_PATHWAY		35	0.442986	1.75939	0.0164835	0.0342841	0.73	2965	tags=46%, list=30%, signal=65%
REACTOME_GLUCAGON_LIKE_PEPTIDE_1_GLP1_REGULATES_INSULIN_SECRETION	REACTOME_GLUCAGON_LIKE_PEPTIDE_1_GLP1_REGULATES_INSULIN_SECRETION		18	0.535032	1.75835	0.00198413	0.0344063	0.734	937	tags=28%, list=9%, signal=31%
REACTOME_ACTIVATION_OF_GENE_EXPRESSION_BY_SREBF_SREBP	REACTOME_ACTIVATION_OF_GENE_EXPRESSION_BY_SREBF_SREBP		27	0.525989	1.75741	0.0182556	0.0344929	0.736	3983	tags=74%, list=40%, signal=123%
PID_THROMBIN_PAR1_PATHWAY	PID_THROMBIN_PAR1_PATHWAY		17	0.535105	1.75464	0.019084	0.0350619	0.74	2423	tags=47%, list=24%, signal=62%
KEGG_COLORECTAL_CANCER	KEGG_COLORECTAL_CANCER		30	0.502406	1.75413	0.00580271	0.0349873	0.741	1632	tags=40%, list=16%, signal=48%
REACTOME_ACTIVATION_OF_ANTERIOR_HOX_GENES_IN_HINDBRAIN_DEVELOPMENT_DURING_EARLY_EMBRYOGENESIS	REACTOME_ACTIVATION_OF_ANTERIOR_HOX_GENES_IN_HINDBRAIN_DEVELOPMENT_DURING_EARLY_EMBRYOGENESIS		20	0.57259	1.75242	0.0265655	0.0353702	0.745	2948	tags=60%, list=29%, signal=85%
REACTOME_PLASMA_LIPOPROTEIN_ASSEMBLY_REMODELING_AND_CLEARANCE	REACTOME_PLASMA_LIPOPROTEIN_ASSEMBLY_REMODELING_AND_CLEARANCE		31	0.433016	1.75174	0.0126582	0.0353979	0.748	2629	tags=39%, list=26%, signal=52%
REACTOME_PEROXISOMAL_PROTEIN_IMPORT	REACTOME_PEROXISOMAL_PROTEIN_IMPORT		26	0.493017	1.7503	0.0204082	0.035601	0.751	2444	tags=50%, list=24%, signal=66%
REACTOME_SUMOYLATION	REACTOME_SUMOYLATION		88	0.4322	1.74485	0.011583	0.0370103	0.756	2745	tags=47%, list=27%, signal=64%
REACTOME_AMYLOID_FIBER_FORMATION	REACTOME_AMYLOID_FIBER_FORMATION		21	0.507318	1.74444	0.0178891	0.0369545	0.757	576	tags=24%, list=6%, signal=25%
REACTOME_CA2_PATHWAY	REACTOME_CA2_PATHWAY		30	0.452836	1.7435	0.0100604	0.0370076	0.758	1794	tags=37%, list=18%, signal=45%
PID_ERBB1_DOWNSTREAM_PATHWAY	PID_ERBB1_DOWNSTREAM_PATHWAY		33	0.503956	1.74091	0.0307692	0.0375545	0.76	1361	tags=45%, list=14%, signal=52%
KEGG_PURINE_METABOLISM	KEGG_PURINE_METABOLISM		62	0.38638	1.73759	0.00628931	0.0384278	0.77	2626	tags=37%, list=26%, signal=50%
REACTOME_HDR_THROUGH_SINGLE_STRAND_ANNEALING_SSA	REACTOME_HDR_THROUGH_SINGLE_STRAND_ANNEALING_SSA		18	0.552333	1.73621	0.0155902	0.0386492	0.773	2861	tags=56%, list=29%, signal=78%
REACTOME_RNA_POLYMERASE_I_TRANSCRIPTION_INITIATION	REACTOME_RNA_POLYMERASE_I_TRANSCRIPTION_INITIATION		19	0.568226	1.73472	0.0229446	0.0389801	0.774	4071	tags=89%, list=41%, signal=151%
REACTOME_RNA_POLYMERASE_I_TRANSCRIPTION	REACTOME_RNA_POLYMERASE_I_TRANSCRIPTION		19	0.568226	1.73472	0.0229446	0.0387749	0.774	4071	tags=89%, list=41%, signal=151%
KEGG_VASCULAR_SMOOTH_MUSCLE_CONTRACTION	KEGG_VASCULAR_SMOOTH_MUSCLE_CONTRACTION		47	0.405506	1.73464	0.00417537	0.038577	0.774	2463	tags=32%, list=25%, signal=42%
KEGG_ADHERENS_JUNCTION	KEGG_ADHERENS_JUNCTION		34	0.47285	1.73425	0.0226843	0.0385322	0.774	1972	tags=44%, list=20%, signal=55%
REACTOME_NR1H3_NR1H2_REGULATE_GENE_EXPRESSION_LINKED_TO_CHOLESTEROL_TRANSPORT_AND_EFFLUX	REACTOME_NR1H3_NR1H2_REGULATE_GENE_EXPRESSION_LINKED_TO_CHOLESTEROL_TRANSPORT_AND_EFFLUX		18	0.563791	1.73345	0.0148423	0.038615	0.775	1794	tags=50%, list=18%, signal=61%
REACTOME_APOPTOTIC_EXECUTION_PHASE	REACTOME_APOPTOTIC_EXECUTION_PHASE		23	0.550152	1.73112	0.0243902	0.0392457	0.781	2078	tags=48%, list=21%, signal=60%
REACTOME_NEDDYLATION	REACTOME_NEDDYLATION		78	0.395047	1.72931	0.00959693	0.039553	0.783	2759	tags=44%, list=28%, signal=60%
REACTOME_TRANSPORT_OF_MATURE_MRNAS_DERIVED_FROM_INTRONLESS_TRANSCRIPTS	REACTOME_TRANSPORT_OF_MATURE_MRNAS_DERIVED_FROM_INTRONLESS_TRANSCRIPTS		18	0.58454	1.72787	0.0209924	0.0397939	0.786	2894	tags=67%, list=29%, signal=94%
REACTOME_MITOTIC_PROMETAPHASE	REACTOME_MITOTIC_PROMETAPHASE		93	0.379017	1.72562	0.011236	0.0403294	0.789	3510	tags=48%, list=35%, signal=74%
PID_RB_1PATHWAY	PID_RB_1PATHWAY		33	0.477964	1.7245	0.00990099	0.0404358	0.789	1359	tags=42%, list=14%, signal=49%
KEGG_NATURAL_KILLER_CELL_MEDIATED_CYTOTOXICITY	KEGG_NATURAL_KILLER_CELL_MEDIATED_CYTOTOXICITY		49	0.428287	1.72123	0.0148148	0.0413717	0.796	1392	tags=20%, list=14%, signal=24%
REACTOME_NS1_MEDIATED_EFFECTS_ON_HOST_PATHWAYS	REACTOME_NS1_MEDIATED_EFFECTS_ON_HOST_PATHWAYS		17	0.573427	1.72063	0.019305	0.0414148	0.797	2485	tags=59%, list=25%, signal=78%
KEGG_PATHWAYS_IN_CANCER	KEGG_PATHWAYS_IN_CANCER		180	0.34755	1.71698	0.00411523	0.0422032	0.8	1694	tags=28%, list=17%, signal=33%
REACTOME_SIGNALING_BY_WNT	REACTOME_SIGNALING_BY_WNT		116	0.369793	1.71523	0.01002	0.0425073	0.804	2801	tags=41%, list=28%, signal=57%
REACTOME_CELL_CYCLE	REACTOME_CELL_CYCLE		258	0.345423	1.71364	0.00840336	0.0428044	0.806	2895	tags=39%, list=29%, signal=54%
REACTOME_TNFR2_NON_CANONICAL_NF_KB_PATHWAY	REACTOME_TNFR2_NON_CANONICAL_NF_KB_PATHWAY		30	0.447321	1.71028	0.0181406	0.043829	0.811	3110	tags=53%, list=31%, signal=77%
KEGG_AMINO_SUGAR_AND_NUCLEOTIDE_SUGAR_METABOLISM	KEGG_AMINO_SUGAR_AND_NUCLEOTIDE_SUGAR_METABOLISM		17	0.554575	1.71008	0.0235756	0.0436676	0.812	2915	tags=71%, list=29%, signal=99%
KEGG_BASAL_CELL_CARCINOMA	KEGG_BASAL_CELL_CARCINOMA		34	0.425021	1.70331	0.00816326	0.045466	0.824	3436	tags=50%, list=34%, signal=76%
REACTOME_DAG_AND_IP3_SIGNALING	REACTOME_DAG_AND_IP3_SIGNALING		24	0.48153	1.70062	0.0186916	0.0459933	0.829	4508	tags=63%, list=45%, signal=114%
REACTOME_DAP12_INTERACTIONS	REACTOME_DAP12_INTERACTIONS		20	0.499811	1.69997	0.020202	0.0459426	0.83	2042	tags=30%, list=20%, signal=38%
REACTOME_G_ALPHA_S_SIGNALLING_EVENTS	REACTOME_G_ALPHA_S_SIGNALLING_EVENTS		67	0.354816	1.69359	0.00476191	0.0479757	0.838	2132	tags=25%, list=21%, signal=32%
REACTOME_RNA_POLYMERASE_II_TRANSCRIBES_SNRNA_GENES	REACTOME_RNA_POLYMERASE_II_TRANSCRIBES_SNRNA_GENES		22	0.505009	1.69303	0.0318949	0.0479039	0.838	2824	tags=50%, list=28%, signal=70%
REACTOME_NONHOMOLOGOUS_END_JOINING_NHEJ	REACTOME_NONHOMOLOGOUS_END_JOINING_NHEJ		17	0.575023	1.69267	0.0250965	0.0478466	0.838	3255	tags=76%, list=33%, signal=113%
REACTOME_RUNX1_REGULATES_TRANSCRIPTION_OF_GENES_INVOLVED_IN_DIFFERENTIATION_OF_HSCS	REACTOME_RUNX1_REGULATES_TRANSCRIPTION_OF_GENES_INVOLVED_IN_DIFFERENTIATION_OF_HSCS		21	0.532652	1.69242	0.0189394	0.0476768	0.838	2734	tags=71%, list=27%, signal=98%
REACTOME_REGULATION_OF_PLK1_ACTIVITY_AT_G2_M_TRANSITION	REACTOME_REGULATION_OF_PLK1_ACTIVITY_AT_G2_M_TRANSITION		43	0.43702	1.69228	0.0311111	0.0474771	0.838	1299	tags=30%, list=13%, signal=35%
REACTOME_CELL_CYCLE_MITOTIC	REACTOME_CELL_CYCLE_MITOTIC		209	0.342578	1.68987	0.010142	0.0482498	0.841	2381	tags=34%, list=24%, signal=44%
REACTOME_RHO_GTPASES_ACTIVATE_PKNS	REACTOME_RHO_GTPASES_ACTIVATE_PKNS		18	0.535136	1.68791	0.0285714	0.048667	0.842	1399	tags=44%, list=14%, signal=52%
KEGG_AMYOTROPHIC_LATERAL_SCLEROSIS_ALS	KEGG_AMYOTROPHIC_LATERAL_SCLEROSIS_ALS		22	0.465458	1.68643	0.0174673	0.0489905	0.847	721	tags=23%, list=7%, signal=24%
REACTOME_REGULATION_OF_EXPRESSION_OF_SLITS_AND_ROBOS	REACTOME_REGULATION_OF_EXPRESSION_OF_SLITS_AND_ROBOS		25	0.519845	1.68559	0.0179641	0.0490744	0.848	2734	tags=64%, list=27%, signal=88%
REACTOME_SIGNALING_BY_BMP	REACTOME_SIGNALING_BY_BMP		16	0.521507	1.68509	0.0219561	0.0490524	0.848	2541	tags=50%, list=25%, signal=67%
REACTOME_DISEASES_OF_SIGNAL_TRANSDUCTION_BY_GROWTH_FACTOR_RECEPTORS_AND_SECOND_MESSENGERS	REACTOME_DISEASES_OF_SIGNAL_TRANSDUCTION_BY_GROWTH_FACTOR_RECEPTORS_AND_SECOND_MESSENGERS		165	0.364174	1.68478	0.012685	0.048907	0.848	3225	tags=49%, list=32%, signal=71%
PID_PS1_PATHWAY	PID_PS1_PATHWAY		25	0.469655	1.68365	0.0268595	0.0490882	0.848	1511	tags=40%, list=15%, signal=47%
REACTOME_REGULATION_OF_TP53_ACTIVITY_THROUGH_PHOSPHORYLATION	REACTOME_REGULATION_OF_TP53_ACTIVITY_THROUGH_PHOSPHORYLATION		45	0.424445	1.68362	0.0167364	0.0488762	0.848	2965	tags=42%, list=30%, signal=60%
KEGG_OOCYTE_MEIOSIS	KEGG_OOCYTE_MEIOSIS		43	0.40875	1.68347	0.0230608	0.0486863	0.848	3175	tags=47%, list=32%, signal=68%
REACTOME_INTERLEUKIN_2_FAMILY_SIGNALING	REACTOME_INTERLEUKIN_2_FAMILY_SIGNALING		17	0.521339	1.68346	0.0293454	0.048468	0.848	1694	tags=41%, list=17%, signal=49%
REACTOME_RECRUITMENT_OF_MITOTIC_CENTROSOME_PROTEINS_AND_COMPLEXES	REACTOME_RECRUITMENT_OF_MITOTIC_CENTROSOME_PROTEINS_AND_COMPLEXES		37	0.446597	1.68253	0.0266075	0.0485567	0.85	2936	tags=49%, list=29%, signal=69%
REACTOME_INFLUENZA_INFECTION	REACTOME_INFLUENZA_INFECTION		27	0.50479	1.68232	0.031746	0.0483873	0.85	2485	tags=59%, list=25%, signal=79%
REACTOME_BASE_EXCISION_REPAIR	REACTOME_BASE_EXCISION_REPAIR		17	0.527658	1.68218	0.0173077	0.0482053	0.85	2406	tags=47%, list=24%, signal=62%
REACTOME_PEROXISOMAL_LIPID_METABOLISM	REACTOME_PEROXISOMAL_LIPID_METABOLISM		15	0.552719	1.68096	0.0266393	0.048358	0.852	1776	tags=33%, list=18%, signal=40%
REACTOME_PHASE_II_CONJUGATION_OF_COMPOUNDS	REACTOME_PHASE_II_CONJUGATION_OF_COMPOUNDS		43	0.394081	1.68093	0.0159574	0.0481583	0.852	1331	tags=33%, list=13%, signal=37%
REACTOME_CELLULAR_RESPONSE_TO_HYPOXIA	REACTOME_CELLULAR_RESPONSE_TO_HYPOXIA		23	0.509472	1.68049	0.0326923	0.048111	0.852	1912	tags=52%, list=19%, signal=64%
REACTOME_DEADENYLATION_DEPENDENT_MRNA_DECAY	REACTOME_DEADENYLATION_DEPENDENT_MRNA_DECAY		15	0.591712	1.67772	0.0280374	0.0488007	0.853	3699	tags=87%, list=37%, signal=137%
PID_FANCONI_PATHWAY	PID_FANCONI_PATHWAY		28	0.469407	1.67739	0.0299401	0.0486971	0.853	3961	tags=71%, list=40%, signal=118%
REACTOME_HIV_INFECTION	REACTOME_HIV_INFECTION		60	0.420942	1.6762	0.0176125	0.0487776	0.853	2017	tags=42%, list=20%, signal=52%
REACTOME_RAB_REGULATION_OF_TRAFFICKING	REACTOME_RAB_REGULATION_OF_TRAFFICKING		38	0.432467	1.67533	0.0232068	0.0488656	0.856	3138	tags=55%, list=31%, signal=80%
KEGG_HISTIDINE_METABOLISM	KEGG_HISTIDINE_METABOLISM		16	0.518038	1.67132	0.0174673	0.0498943	0.861	484	tags=25%, list=5%, signal=26%
REACTOME_CYTOSOLIC_SENSORS_OF_PATHOGEN_ASSOCIATED_DNA	REACTOME_CYTOSOLIC_SENSORS_OF_PATHOGEN_ASSOCIATED_DNA		24	0.495941	1.6665	0.0287908	0.0513902	0.866	1236	tags=42%, list=12%, signal=47%
REACTOME_HEDGEHOG_OFF_STATE	REACTOME_HEDGEHOG_OFF_STATE		47	0.40818	1.66603	0.0294118	0.0512917	0.867	2817	tags=51%, list=28%, signal=71%
REACTOME_LEISHMANIA_INFECTION	REACTOME_LEISHMANIA_INFECTION		109	0.328116	1.66593	0.00246305	0.0511112	0.867	2132	tags=25%, list=21%, signal=31%
REACTOME_SIGNALING_BY_NOTCH3	REACTOME_SIGNALING_BY_NOTCH3		26	0.482636	1.66398	0.0266393	0.0516228	0.87	2295	tags=50%, list=23%, signal=65%
PID_SHP2_PATHWAY	PID_SHP2_PATHWAY		32	0.446157	1.66101	0.0190931	0.0524773	0.873	3106	tags=53%, list=31%, signal=77%
REACTOME_INTERLEUKIN_1_SIGNALING	REACTOME_INTERLEUKIN_1_SIGNALING		33	0.439563	1.65956	0.01417	0.0528084	0.874	1323	tags=33%, list=13%, signal=38%
REACTOME_HOMOLOGOUS_DNA_PAIRING_AND_STRAND_EXCHANGE	REACTOME_HOMOLOGOUS_DNA_PAIRING_AND_STRAND_EXCHANGE		23	0.48048	1.65842	0.0268456	0.0530841	0.876	4448	tags=65%, list=44%, signal=117%
REACTOME_PLASMA_LIPOPROTEIN_CLEARANCE	REACTOME_PLASMA_LIPOPROTEIN_CLEARANCE		15	0.520036	1.65583	0.0250569	0.0538641	0.88	4138	tags=73%, list=41%, signal=125%
REACTOME_ION_TRANSPORT_BY_P_TYPE_ATPASES	REACTOME_ION_TRANSPORT_BY_P_TYPE_ATPASES		28	0.455736	1.6551	0.0147059	0.0539412	0.882	1987	tags=43%, list=20%, signal=53%
REACTOME_NERVOUS_SYSTEM_DEVELOPMENT	REACTOME_NERVOUS_SYSTEM_DEVELOPMENT		231	0.311641	1.65491	0.00956938	0.0537991	0.882	2513	tags=33%, list=25%, signal=43%
REACTOME_TRNA_PROCESSING_IN_THE_NUCLEUS	REACTOME_TRNA_PROCESSING_IN_THE_NUCLEUS		19	0.543281	1.65295	0.0318725	0.0543783	0.884	2857	tags=53%, list=29%, signal=74%
KEGG_B_CELL_RECEPTOR_SIGNALING_PATHWAY	KEGG_B_CELL_RECEPTOR_SIGNALING_PATHWAY		37	0.41727	1.65259	0.0221239	0.0542583	0.885	1304	tags=24%, list=13%, signal=28%
REACTOME_TRANSCRIPTIONAL_REGULATION_BY_SMALL_RNAS	REACTOME_TRANSCRIPTIONAL_REGULATION_BY_SMALL_RNAS		15	0.583635	1.65209	0.0272374	0.0542238	0.886	2552	tags=60%, list=26%, signal=80%
REACTOME_HCMV_INFECTION	REACTOME_HCMV_INFECTION		33	0.438267	1.65167	0.0298805	0.0541761	0.886	1990	tags=39%, list=20%, signal=49%
REACTOME_HCMV_EARLY_EVENTS	REACTOME_HCMV_EARLY_EVENTS		33	0.438267	1.65167	0.0298805	0.0539585	0.886	1990	tags=39%, list=20%, signal=49%
KEGG_STARCH_AND_SUCROSE_METABOLISM	KEGG_STARCH_AND_SUCROSE_METABOLISM		19	0.476829	1.65166	0.0204918	0.0537469	0.886	3323	tags=53%, list=33%, signal=79%
PID_TRKR_PATHWAY	PID_TRKR_PATHWAY		23	0.47266	1.65079	0.0241228	0.0538646	0.886	2044	tags=39%, list=20%, signal=49%
REACTOME_INTERLEUKIN_12_SIGNALING	REACTOME_INTERLEUKIN_12_SIGNALING		17	0.48156	1.64807	0.0262582	0.0546934	0.889	2367	tags=41%, list=24%, signal=54%
REACTOME_TOLL_LIKE_RECEPTOR_TLR1_TLR2_CASCADE	REACTOME_TOLL_LIKE_RECEPTOR_TLR1_TLR2_CASCADE		40	0.427792	1.6472	0.0251716	0.0547814	0.891	2513	tags=40%, list=25%, signal=53%
PID_IL27_PATHWAY	PID_IL27_PATHWAY		16	0.500846	1.6472	0.0159091	0.0545658	0.891	321	tags=19%, list=3%, signal=19%
REACTOME_NEURONAL_SYSTEM	REACTOME_NEURONAL_SYSTEM		176	0.294613	1.64676	0	0.0544955	0.891	3847	tags=43%, list=38%, signal=69%
REACTOME_CYTOKINE_SIGNALING_IN_IMMUNE_SYSTEM	REACTOME_CYTOKINE_SIGNALING_IN_IMMUNE_SYSTEM		408	0.298555	1.64565	0.00461894	0.0547728	0.893	2911	tags=37%, list=29%, signal=50%
PID_ER_NONGENOMIC_PATHWAY	PID_ER_NONGENOMIC_PATHWAY		18	0.491423	1.64535	0.0262582	0.0547265	0.894	2020	tags=39%, list=20%, signal=49%
KEGG_PARKINSONS_DISEASE	KEGG_PARKINSONS_DISEASE		15	0.548573	1.64246	0.0269608	0.0556071	0.9	1325	tags=27%, list=13%, signal=31%
REACTOME_MITOTIC_SPINDLE_CHECKPOINT	REACTOME_MITOTIC_SPINDLE_CHECKPOINT		40	0.40833	1.6411	0.0373832	0.0558406	0.903	3510	tags=45%, list=35%, signal=69%
KEGG_ABC_TRANSPORTERS	KEGG_ABC_TRANSPORTERS		19	0.457963	1.64006	0.0307329	0.0560028	0.904	876	tags=21%, list=9%, signal=23%
REACTOME_EPHA_MEDIATED_GROWTH_CONE_COLLAPSE	REACTOME_EPHA_MEDIATED_GROWTH_CONE_COLLAPSE		21	0.480139	1.63875	0.0158014	0.0562565	0.904	402	tags=19%, list=4%, signal=20%
REACTOME_FCERI_MEDIATED_NF_KB_ACTIVATION	REACTOME_FCERI_MEDIATED_NF_KB_ACTIVATION		28	0.444723	1.63826	0.0189474	0.0562255	0.904	3040	tags=50%, list=30%, signal=72%
REACTOME_TOLL_LIKE_RECEPTOR_9_TLR9_CASCADE	REACTOME_TOLL_LIKE_RECEPTOR_9_TLR9_CASCADE		36	0.451751	1.63801	0.0385396	0.0560963	0.904	3040	tags=53%, list=30%, signal=76%
REACTOME_SNRNP_ASSEMBLY	REACTOME_SNRNP_ASSEMBLY		18	0.535948	1.63716	0.0408922	0.0561789	0.904	2591	tags=56%, list=26%, signal=75%
KEGG_PROGESTERONE_MEDIATED_OOCYTE_MATURATION	KEGG_PROGESTERONE_MEDIATED_OOCYTE_MATURATION		35	0.407718	1.63714	0.0164706	0.0559709	0.904	2847	tags=43%, list=28%, signal=60%
REACTOME_ESTROGEN_DEPENDENT_GENE_EXPRESSION	REACTOME_ESTROGEN_DEPENDENT_GENE_EXPRESSION		56	0.421682	1.63473	0.0495238	0.0567032	0.904	2389	tags=54%, list=24%, signal=70%
BIOCARTA_PPARA_PATHWAY	BIOCARTA_PPARA_PATHWAY		34	0.441115	1.63387	0.0449438	0.0567727	0.904	2463	tags=50%, list=25%, signal=66%
REACTOME_SPHINGOLIPID_METABOLISM	REACTOME_SPHINGOLIPID_METABOLISM		44	0.4172	1.63154	0.0353817	0.057473	0.906	2068	tags=39%, list=21%, signal=48%
REACTOME_TOLL_LIKE_RECEPTOR_4_TLR4_CASCADE	REACTOME_TOLL_LIKE_RECEPTOR_4_TLR4_CASCADE		54	0.399567	1.63142	0.0196937	0.0573052	0.906	2614	tags=39%, list=26%, signal=52%
PID_E2F_PATHWAY	PID_E2F_PATHWAY		46	0.410206	1.63016	0.0287474	0.0575763	0.908	2626	tags=48%, list=26%, signal=65%
PID_VEGFR1_2_PATHWAY	PID_VEGFR1_2_PATHWAY		32	0.436791	1.62867	0.0306748	0.0580043	0.908	2069	tags=41%, list=21%, signal=51%
REACTOME_FCERI_MEDIATED_MAPK_ACTIVATION	REACTOME_FCERI_MEDIATED_MAPK_ACTIVATION		19	0.49455	1.62762	0.0385488	0.0582487	0.909	2042	tags=37%, list=20%, signal=46%
PID_P38_ALPHA_BETA_PATHWAY	PID_P38_ALPHA_BETA_PATHWAY		16	0.529373	1.62517	0.0292793	0.0588413	0.91	1617	tags=31%, list=16%, signal=37%
REACTOME_RESPONSE_TO_ELEVATED_PLATELET_CYTOSOLIC_CA2	REACTOME_RESPONSE_TO_ELEVATED_PLATELET_CYTOSOLIC_CA2		70	0.353662	1.62417	0.0162272	0.059016	0.91	1488	tags=26%, list=15%, signal=30%
REACTOME_INTRACELLULAR_SIGNALING_BY_SECOND_MESSENGERS	REACTOME_INTRACELLULAR_SIGNALING_BY_SECOND_MESSENGERS		135	0.35342	1.62288	0.0221729	0.0592335	0.911	3175	tags=44%, list=32%, signal=64%
REACTOME_CLATHRIN_MEDIATED_ENDOCYTOSIS	REACTOME_CLATHRIN_MEDIATED_ENDOCYTOSIS		54	0.383721	1.62141	0.0104987	0.0596152	0.913	1108	tags=24%, list=11%, signal=27%
KEGG_VASOPRESSIN_REGULATED_WATER_REABSORPTION	KEGG_VASOPRESSIN_REGULATED_WATER_REABSORPTION		18	0.513908	1.62129	0.0232558	0.0595261	0.913	1227	tags=39%, list=12%, signal=44%
PID_HEDGEHOG_GLI_PATHWAY	PID_HEDGEHOG_GLI_PATHWAY		21	0.478324	1.61859	0.040708	0.0603523	0.916	2286	tags=52%, list=23%, signal=68%
REACTOME_INTERLEUKIN_1_FAMILY_SIGNALING	REACTOME_INTERLEUKIN_1_FAMILY_SIGNALING		51	0.384403	1.61766	0.0233051	0.060505	0.916	1323	tags=25%, list=13%, signal=29%
PID_ATM_PATHWAY	PID_ATM_PATHWAY		18	0.499837	1.61636	0.0328185	0.060682	0.917	4448	tags=72%, list=44%, signal=130%
REACTOME_APOPTOTIC_CLEAVAGE_OF_CELLULAR_PROTEINS	REACTOME_APOPTOTIC_CLEAVAGE_OF_CELLULAR_PROTEINS		21	0.521459	1.61461	0.040568	0.0611104	0.922	2448	tags=48%, list=24%, signal=63%
REACTOME_SUMOYLATION_OF_DNA_DAMAGE_RESPONSE_AND_REPAIR_PROTEINS	REACTOME_SUMOYLATION_OF_DNA_DAMAGE_RESPONSE_AND_REPAIR_PROTEINS		38	0.445363	1.61442	0.0403226	0.0609538	0.922	4448	tags=79%, list=44%, signal=142%
REACTOME_G_PROTEIN_MEDIATED_EVENTS	REACTOME_G_PROTEIN_MEDIATED_EVENTS		33	0.411925	1.61358	0.0231092	0.0610256	0.922	3127	tags=39%, list=31%, signal=57%
REACTOME_MITOTIC_METAPHASE_AND_ANAPHASE	REACTOME_MITOTIC_METAPHASE_AND_ANAPHASE		84	0.34828	1.612	0.0386179	0.0614251	0.923	2895	tags=42%, list=29%, signal=58%
PID_IL4_2PATHWAY	PID_IL4_2PATHWAY		37	0.403279	1.61054	0.00879765	0.0618486	0.924	1233	tags=30%, list=12%, signal=34%
KEGG_RENAL_CELL_CARCINOMA	KEGG_RENAL_CELL_CARCINOMA		28	0.468633	1.61003	0.0487805	0.0617481	0.924	1923	tags=39%, list=19%, signal=49%
REACTOME_PLATELET_ACTIVATION_SIGNALING_AND_AGGREGATION	REACTOME_PLATELET_ACTIVATION_SIGNALING_AND_AGGREGATION		121	0.316773	1.6097	0.0181818	0.0616893	0.924	1488	tags=21%, list=15%, signal=24%
PID_INTEGRIN_A4B1_PATHWAY	PID_INTEGRIN_A4B1_PATHWAY		17	0.530436	1.6095	0.0455531	0.0615857	0.924	1025	tags=29%, list=10%, signal=33%
REACTOME_RECRUITMENT_OF_NUMA_TO_MITOTIC_CENTROSOMES	REACTOME_RECRUITMENT_OF_NUMA_TO_MITOTIC_CENTROSOMES		45	0.39187	1.60936	0.035503	0.0614173	0.924	2357	tags=38%, list=24%, signal=49%
REACTOME_FORMATION_OF_THE_BETA_CATENIN_TCF_TRANSACTIVATING_COMPLEX	REACTOME_FORMATION_OF_THE_BETA_CATENIN_TCF_TRANSACTIVATING_COMPLEX		17	0.510055	1.60866	0.0378788	0.0615305	0.924	633	tags=35%, list=6%, signal=38%
REACTOME_PEPTIDE_HORMONE_METABOLISM	REACTOME_PEPTIDE_HORMONE_METABOLISM		38	0.401688	1.60775	0.00849858	0.0617427	0.924	1834	tags=29%, list=18%, signal=35%
REACTOME_APC_C_MEDIATED_DEGRADATION_OF_CELL_CYCLE_PROTEINS	REACTOME_APC_C_MEDIATED_DEGRADATION_OF_CELL_CYCLE_PROTEINS		23	0.465114	1.6059	0.0476191	0.0623404	0.925	2847	tags=57%, list=28%, signal=79%
REACTOME_MEIOTIC_RECOMBINATION	REACTOME_MEIOTIC_RECOMBINATION		15	0.507262	1.60571	0.0222222	0.0621761	0.925	2093	tags=40%, list=21%, signal=51%
REACTOME_SIGNALING_BY_PDGF	REACTOME_SIGNALING_BY_PDGF		29	0.429418	1.6038	0.0308483	0.0626962	0.928	2031	tags=38%, list=20%, signal=47%
REACTOME_GLYCEROPHOSPHOLIPID_BIOSYNTHESIS	REACTOME_GLYCEROPHOSPHOLIPID_BIOSYNTHESIS		48	0.375913	1.60348	0.0246407	0.0626069	0.928	2885	tags=40%, list=29%, signal=55%
REACTOME_SIGNALING_BY_SCF_KIT	REACTOME_SIGNALING_BY_SCF_KIT		25	0.468959	1.60081	0.0300429	0.0634116	0.932	4149	tags=64%, list=41%, signal=109%
REACTOME_HATS_ACETYLATE_HISTONES	REACTOME_HATS_ACETYLATE_HISTONES		30	0.448164	1.59981	0.0451977	0.0636777	0.934	2969	tags=67%, list=30%, signal=95%
REACTOME_TRANSPORT_OF_MATURE_TRANSCRIPT_TO_CYTOPLASM	REACTOME_TRANSPORT_OF_MATURE_TRANSCRIPT_TO_CYTOPLASM		22	0.525901	1.59866	0.03861	0.0638911	0.935	2485	tags=55%, list=25%, signal=72%
REACTOME_OPIOID_SIGNALLING	REACTOME_OPIOID_SIGNALLING		45	0.375148	1.59649	0.0276008	0.0645844	0.936	2463	tags=31%, list=25%, signal=41%
PID_RHOA_REG_PATHWAY	PID_RHOA_REG_PATHWAY		28	0.446071	1.59596	0.0241449	0.0646155	0.936	2665	tags=46%, list=27%, signal=63%
REACTOME_TOLL_LIKE_RECEPTOR_10_TLR10_CASCADE	REACTOME_TOLL_LIKE_RECEPTOR_10_TLR10_CASCADE		34	0.437822	1.59467	0.0420842	0.0649488	0.936	1359	tags=32%, list=14%, signal=37%
REACTOME_ANCHORING_OF_THE_BASAL_BODY_TO_THE_PLASMA_MEMBRANE	REACTOME_ANCHORING_OF_THE_BASAL_BODY_TO_THE_PLASMA_MEMBRANE		46	0.406693	1.59447	0.0421546	0.0648186	0.936	2936	tags=43%, list=29%, signal=61%
REACTOME_GLYCOSPHINGOLIPID_METABOLISM	REACTOME_GLYCOSPHINGOLIPID_METABOLISM		22	0.460083	1.59389	0.0661896	0.0648559	0.937	3315	tags=59%, list=33%, signal=88%
BIOCARTA_IL1R_PATHWAY	BIOCARTA_IL1R_PATHWAY		20	0.468829	1.59201	0.0364372	0.0654008	0.937	1322	tags=35%, list=13%, signal=40%
KEGG_TIGHT_JUNCTION	KEGG_TIGHT_JUNCTION		51	0.388878	1.591	0.0336134	0.06553	0.938	3203	tags=47%, list=32%, signal=69%
REACTOME_TRANSLATION	REACTOME_TRANSLATION		33	0.452581	1.59076	0.0315582	0.0654314	0.938	2013	tags=48%, list=20%, signal=61%
REACTOME_HEDGEHOG_ON_STATE	REACTOME_HEDGEHOG_ON_STATE		28	0.447608	1.58885	0.0410959	0.0659512	0.938	3883	tags=75%, list=39%, signal=122%
PID_IL1_PATHWAY	PID_IL1_PATHWAY		17	0.517283	1.58803	0.0477178	0.0660373	0.938	1004	tags=35%, list=10%, signal=39%
PID_IFNG_PATHWAY	PID_IFNG_PATHWAY		20	0.498356	1.58796	0.042065	0.0658468	0.938	2475	tags=50%, list=25%, signal=66%
REACTOME_MITOTIC_G2_G2_M_PHASES	REACTOME_MITOTIC_G2_G2_M_PHASES		74	0.355698	1.58486	0.035503	0.0668993	0.938	2357	tags=36%, list=24%, signal=47%
REACTOME_NUCLEAR_PORE_COMPLEX_NPC_DISASSEMBLY	REACTOME_NUCLEAR_PORE_COMPLEX_NPC_DISASSEMBLY		15	0.542683	1.58398	0.046371	0.0670222	0.938	2847	tags=53%, list=28%, signal=74%
PID_CXCR4_PATHWAY	PID_CXCR4_PATHWAY		46	0.391031	1.58355	0.0294785	0.0670149	0.939	2924	tags=37%, list=29%, signal=52%
REACTOME_CLEC7A_DECTIN_1_SIGNALING	REACTOME_CLEC7A_DECTIN_1_SIGNALING		32	0.439989	1.58211	0.03861	0.0673164	0.939	3040	tags=50%, list=30%, signal=72%
PID_IL6_7_PATHWAY	PID_IL6_7_PATHWAY		30	0.44842	1.58018	0.0593692	0.0678883	0.94	934	tags=30%, list=9%, signal=33%
PID_NOTCH_PATHWAY	PID_NOTCH_PATHWAY		31	0.424448	1.57895	0.0375494	0.0681558	0.941	2427	tags=45%, list=24%, signal=59%
REACTOME_TOLL_LIKE_RECEPTOR_CASCADES	REACTOME_TOLL_LIKE_RECEPTOR_CASCADES		68	0.37677	1.57688	0.0295983	0.0688058	0.942	2902	tags=43%, list=29%, signal=60%
REACTOME_EGR2_AND_SOX10_MEDIATED_INITIATION_OF_SCHWANN_CELL_MYELINATION	REACTOME_EGR2_AND_SOX10_MEDIATED_INITIATION_OF_SCHWANN_CELL_MYELINATION		16	0.521867	1.57643	0.0588235	0.0687721	0.943	2175	tags=38%, list=22%, signal=48%
PID_AURORA_B_PATHWAY	PID_AURORA_B_PATHWAY		24	0.459233	1.57498	0.0529954	0.0692356	0.943	2787	tags=42%, list=28%, signal=58%
REACTOME_EPH_EPHRIN_SIGNALING	REACTOME_EPH_EPHRIN_SIGNALING		44	0.379193	1.57446	0.0379147	0.069268	0.944	2088	tags=34%, list=21%, signal=43%
REACTOME_FCERI_MEDIATED_CA_2_MOBILIZATION	REACTOME_FCERI_MEDIATED_CA_2_MOBILIZATION		22	0.45084	1.57239	0.04	0.0698661	0.944	319	tags=14%, list=3%, signal=14%
REACTOME_DEUBIQUITINATION	REACTOME_DEUBIQUITINATION		104	0.371284	1.57185	0.0453608	0.0699056	0.944	3588	tags=54%, list=36%, signal=83%
REACTOME_TRANSCRIPTIONAL_REGULATION_BY_E2F6	REACTOME_TRANSCRIPTIONAL_REGULATION_BY_E2F6		15	0.537718	1.56822	0.0508806	0.0711443	0.946	1892	tags=47%, list=19%, signal=57%
REACTOME_REGULATION_OF_INSULIN_SECRETION	REACTOME_REGULATION_OF_INSULIN_SECRETION		30	0.414287	1.56769	0.0410959	0.0710946	0.946	2998	tags=40%, list=30%, signal=57%
REACTOME_DEGRADATION_OF_BETA_CATENIN_BY_THE_DESTRUCTION_COMPLEX	REACTOME_DEGRADATION_OF_BETA_CATENIN_BY_THE_DESTRUCTION_COMPLEX		23	0.478923	1.56754	0.054717	0.0709462	0.946	2745	tags=65%, list=27%, signal=90%
REACTOME_GENE_SILENCING_BY_RNA	REACTOME_GENE_SILENCING_BY_RNA		32	0.409157	1.55767	0.0404858	0.0749017	0.951	2552	tags=44%, list=26%, signal=59%
REACTOME_CARGO_TRAFFICKING_TO_THE_PERICILIARY_MEMBRANE	REACTOME_CARGO_TRAFFICKING_TO_THE_PERICILIARY_MEMBRANE		18	0.496851	1.55598	0.0753296	0.0754233	0.952	3934	tags=72%, list=39%, signal=119%
REACTOME_SIGNALING_BY_RECEPTOR_TYROSINE_KINASES	REACTOME_SIGNALING_BY_RECEPTOR_TYROSINE_KINASES		249	0.306579	1.55587	0.0122549	0.0752523	0.952	2533	tags=35%, list=25%, signal=46%
REACTOME_TRANSCRIPTION_COUPLED_NUCLEOTIDE_EXCISION_REPAIR_TC_NER	REACTOME_TRANSCRIPTION_COUPLED_NUCLEOTIDE_EXCISION_REPAIR_TC_NER		24	0.46554	1.55586	0.0470348	0.0750228	0.952	2818	tags=54%, list=28%, signal=75%
REACTOME_STIMULI_SENSING_CHANNELS	REACTOME_STIMULI_SENSING_CHANNELS		45	0.373692	1.55514	0.0379507	0.075159	0.953	1884	tags=31%, list=19%, signal=38%
REACTOME_INTERLEUKIN_17_SIGNALING	REACTOME_INTERLEUKIN_17_SIGNALING		31	0.434561	1.55506	0.0544747	0.0749787	0.953	3040	tags=52%, list=30%, signal=74%
KEGG_VEGF_SIGNALING_PATHWAY	KEGG_VEGF_SIGNALING_PATHWAY		24	0.422197	1.55454	0.0444915	0.0750044	0.953	934	tags=25%, list=9%, signal=28%
REACTOME_SUMOYLATION_OF_RNA_BINDING_PROTEINS	REACTOME_SUMOYLATION_OF_RNA_BINDING_PROTEINS		17	0.52497	1.55345	0.0429688	0.0752552	0.953	2485	tags=53%, list=25%, signal=70%
PID_EPO_PATHWAY	PID_EPO_PATHWAY		22	0.46474	1.55309	0.0486258	0.0752693	0.953	2367	tags=41%, list=24%, signal=53%
REACTOME_PROTEIN_UBIQUITINATION	REACTOME_PROTEIN_UBIQUITINATION		21	0.505832	1.55207	0.0606654	0.0754642	0.953	3102	tags=67%, list=31%, signal=96%
PID_BETA_CATENIN_NUC_PATHWAY	PID_BETA_CATENIN_NUC_PATHWAY		42	0.370218	1.55143	0.0251046	0.0754669	0.954	1566	tags=38%, list=16%, signal=45%
PID_ERBB4_PATHWAY	PID_ERBB4_PATHWAY		19	0.502938	1.54995	0.0634615	0.075967	0.955	2392	tags=47%, list=24%, signal=62%
BIOCARTA_INTEGRIN_PATHWAY	BIOCARTA_INTEGRIN_PATHWAY		15	0.505341	1.54608	0.071028	0.0774983	0.958	2069	tags=53%, list=21%, signal=67%
REACTOME_PCP_CE_PATHWAY	REACTOME_PCP_CE_PATHWAY		29	0.439964	1.54591	0.0478927	0.0773341	0.958	3321	tags=59%, list=33%, signal=88%
REACTOME_CIRCADIAN_CLOCK	REACTOME_CIRCADIAN_CLOCK		37	0.425525	1.54415	0.0917431	0.0778213	0.96	2416	tags=49%, list=24%, signal=64%
REACTOME_PROTEIN_LOCALIZATION	REACTOME_PROTEIN_LOCALIZATION		41	0.394862	1.54402	0.0590631	0.0776307	0.96	3016	tags=51%, list=30%, signal=73%
REACTOME_SIGNALING_BY_NOTCH4	REACTOME_SIGNALING_BY_NOTCH4		26	0.463912	1.54399	0.064	0.077406	0.96	2156	tags=50%, list=22%, signal=64%
REACTOME_SYNTHESIS_OF_PC	REACTOME_SYNTHESIS_OF_PC		15	0.492987	1.54362	0.0578842	0.0773365	0.96	3678	tags=53%, list=37%, signal=84%
REACTOME_INNATE_IMMUNE_SYSTEM	REACTOME_INNATE_IMMUNE_SYSTEM		447	0.277236	1.54289	0.00416667	0.0774433	0.96	1362	tags=21%, list=14%, signal=23%
PID_TXA2PATHWAY	PID_TXA2PATHWAY		26	0.427199	1.54186	0.0298507	0.0776654	0.962	3609	tags=46%, list=36%, signal=72%
REACTOME_DNA_REPLICATION_PRE_INITIATION	REACTOME_DNA_REPLICATION_PRE_INITIATION		35	0.418844	1.54102	0.0631808	0.0778219	0.963	4079	tags=66%, list=41%, signal=111%
REACTOME_TRANSCRIPTIONAL_REGULATION_BY_VENTX	REACTOME_TRANSCRIPTIONAL_REGULATION_BY_VENTX		19	0.473138	1.54096	0.0574713	0.0776301	0.963	1794	tags=53%, list=18%, signal=64%
REACTOME_CARDIAC_CONDUCTION	REACTOME_CARDIAC_CONDUCTION		60	0.331974	1.54026	0.00622407	0.0777142	0.963	3228	tags=38%, list=32%, signal=56%
KEGG_TGF_BETA_SIGNALING_PATHWAY	KEGG_TGF_BETA_SIGNALING_PATHWAY		49	0.369964	1.54011	0.0447427	0.0775801	0.963	2546	tags=39%, list=25%, signal=52%
REACTOME_HOMOLOGY_DIRECTED_REPAIR	REACTOME_HOMOLOGY_DIRECTED_REPAIR		49	0.37845	1.5397	0.046729	0.0775279	0.963	4448	tags=61%, list=44%, signal=110%
REACTOME_CELL_CYCLE_CHECKPOINTS	REACTOME_CELL_CYCLE_CHECKPOINTS		108	0.331464	1.53667	0.037296	0.0787159	0.964	3385	tags=44%, list=34%, signal=66%
REACTOME_REGULATION_OF_BETA_CELL_DEVELOPMENT	REACTOME_REGULATION_OF_BETA_CELL_DEVELOPMENT		15	0.482331	1.5336	0.0579399	0.0799034	0.966	3044	tags=60%, list=30%, signal=86%
PID_AVB3_OPN_PATHWAY	PID_AVB3_OPN_PATHWAY		19	0.461909	1.53338	0.0628931	0.0797136	0.966	1322	tags=37%, list=13%, signal=42%
REACTOME_DEVELOPMENTAL_BIOLOGY	REACTOME_DEVELOPMENTAL_BIOLOGY		409	0.266408	1.53314	0.0105485	0.0796267	0.966	2179	tags=29%, list=22%, signal=35%
REACTOME_DUAL_INCISION_IN_TC_NER	REACTOME_DUAL_INCISION_IN_TC_NER		22	0.467087	1.53258	0.0517598	0.0795886	0.966	2818	tags=55%, list=28%, signal=76%
REACTOME_MYD88_INDEPENDENT_TLR4_CASCADE	REACTOME_MYD88_INDEPENDENT_TLR4_CASCADE		39	0.410907	1.52986	0.0712831	0.0806662	0.966	2513	tags=41%, list=25%, signal=55%
KEGG_PYRUVATE_METABOLISM	KEGG_PYRUVATE_METABOLISM		17	0.483612	1.52888	0.0755814	0.0809125	0.966	484	tags=24%, list=5%, signal=25%
REACTOME_INTRAFLAGELLAR_TRANSPORT	REACTOME_INTRAFLAGELLAR_TRANSPORT		29	0.404496	1.5282	0.043659	0.0810104	0.966	2360	tags=45%, list=24%, signal=59%
KEGG_NEUROTROPHIN_SIGNALING_PATHWAY	KEGG_NEUROTROPHIN_SIGNALING_PATHWAY		50	0.379991	1.52752	0.0533597	0.0810976	0.967	2706	tags=40%, list=27%, signal=55%
PID_ENDOTHELIN_PATHWAY	PID_ENDOTHELIN_PATHWAY		30	0.38017	1.52648	0.0603248	0.0813217	0.968	2367	tags=33%, list=24%, signal=44%
PID_HIV_NEF_PATHWAY	PID_HIV_NEF_PATHWAY		16	0.494925	1.52498	0.0725191	0.0817708	0.968	3462	tags=50%, list=35%, signal=76%
REACTOME_SEPARATION_OF_SISTER_CHROMATIDS	REACTOME_SEPARATION_OF_SISTER_CHROMATIDS		70	0.336584	1.52422	0.0639175	0.0819228	0.968	2381	tags=34%, list=24%, signal=45%
REACTOME_RESOLUTION_OF_ABASIC_SITES_AP_SITES	REACTOME_RESOLUTION_OF_ABASIC_SITES_AP_SITES		15	0.513992	1.52237	0.0708502	0.0824648	0.969	2406	tags=47%, list=24%, signal=61%
PID_TELOMERASE_PATHWAY	PID_TELOMERASE_PATHWAY		34	0.428462	1.52208	0.0652591	0.0823438	0.969	2093	tags=47%, list=21%, signal=59%
KEGG_MTOR_SIGNALING_PATHWAY	KEGG_MTOR_SIGNALING_PATHWAY		19	0.479272	1.52003	0.0621242	0.0830411	0.969	3841	tags=68%, list=38%, signal=111%
KEGG_CALCIUM_SIGNALING_PATHWAY	KEGG_CALCIUM_SIGNALING_PATHWAY		83	0.306615	1.5183	0.0139535	0.0836076	0.97	1942	tags=23%, list=19%, signal=28%
REACTOME_RESOLUTION_OF_D_LOOP_STRUCTURES	REACTOME_RESOLUTION_OF_D_LOOP_STRUCTURES		18	0.451575	1.51781	0.0517241	0.0836127	0.97	4742	tags=67%, list=47%, signal=127%
REACTOME_PHOSPHOLIPID_METABOLISM	REACTOME_PHOSPHOLIPID_METABOLISM		85	0.327264	1.51739	0.0545809	0.0836125	0.97	3033	tags=36%, list=30%, signal=52%
REACTOME_METABOLISM_OF_CARBOHYDRATES	REACTOME_METABOLISM_OF_CARBOHYDRATES		115	0.311442	1.51553	0.0291971	0.0842878	0.97	3129	tags=43%, list=31%, signal=63%
REACTOME_GLUCAGON_SIGNALING_IN_METABOLIC_REGULATION	REACTOME_GLUCAGON_SIGNALING_IN_METABOLIC_REGULATION		16	0.461422	1.51175	0.046729	0.0857117	0.971	3816	tags=56%, list=38%, signal=91%
REACTOME_DNA_REPLICATION	REACTOME_DNA_REPLICATION		49	0.376085	1.51081	0.0606742	0.0859336	0.973	3640	tags=53%, list=36%, signal=83%
KEGG_TOLL_LIKE_RECEPTOR_SIGNALING_PATHWAY	KEGG_TOLL_LIKE_RECEPTOR_SIGNALING_PATHWAY		42	0.378682	1.51076	0.0438597	0.0857384	0.973	3827	tags=57%, list=38%, signal=92%
REACTOME_FACTORS_INVOLVED_IN_MEGAKARYOCYTE_DEVELOPMENT_AND_PLATELET_PRODUCTION	REACTOME_FACTORS_INVOLVED_IN_MEGAKARYOCYTE_DEVELOPMENT_AND_PLATELET_PRODUCTION		78	0.324043	1.50918	0.0464217	0.0861974	0.974	2538	tags=35%, list=25%, signal=46%
REACTOME_DEATH_RECEPTOR_SIGNALLING	REACTOME_DEATH_RECEPTOR_SIGNALLING		63	0.347832	1.50863	0.0715631	0.0861955	0.974	1528	tags=24%, list=15%, signal=28%
BIOCARTA_ALK_PATHWAY	BIOCARTA_ALK_PATHWAY		18	0.478818	1.50708	0.05	0.08679	0.974	1620	tags=33%, list=16%, signal=40%
REACTOME_TCF_DEPENDENT_SIGNALING_IN_RESPONSE_TO_WNT	REACTOME_TCF_DEPENDENT_SIGNALING_IN_RESPONSE_TO_WNT		73	0.355757	1.50663	0.0546218	0.0867549	0.975	3213	tags=51%, list=32%, signal=74%
REACTOME_S_PHASE	REACTOME_S_PHASE		62	0.37228	1.50425	0.0577778	0.0876234	0.976	2346	tags=40%, list=23%, signal=52%
REACTOME_TRANSCRIPTIONAL_REGULATION_OF_WHITE_ADIPOCYTE_DIFFERENTIATION	REACTOME_TRANSCRIPTIONAL_REGULATION_OF_WHITE_ADIPOCYTE_DIFFERENTIATION		42	0.388243	1.50134	0.0676692	0.0888588	0.977	1882	tags=38%, list=19%, signal=47%
REACTOME_SIGNALING_BY_NOTCH1	REACTOME_SIGNALING_BY_NOTCH1		34	0.399427	1.50051	0.0655106	0.0890133	0.977	2392	tags=50%, list=24%, signal=65%
PID_BARD1_PATHWAY	PID_BARD1_PATHWAY		16	0.506502	1.49799	0.0751445	0.0899936	0.977	2093	tags=50%, list=21%, signal=63%
PID_REG_GR_PATHWAY	PID_REG_GR_PATHWAY		47	0.371117	1.49591	0.0581395	0.0907465	0.977	1694	tags=43%, list=17%, signal=51%
PID_LYSOPHOSPHOLIPID_PATHWAY	PID_LYSOPHOSPHOLIPID_PATHWAY		33	0.373486	1.49366	0.0556745	0.0917359	0.979	2132	tags=39%, list=21%, signal=50%
KEGG_OXIDATIVE_PHOSPHORYLATION	KEGG_OXIDATIVE_PHOSPHORYLATION		17	0.460952	1.49331	0.0597015	0.0916657	0.979	2167	tags=35%, list=22%, signal=45%
KEGG_PYRIMIDINE_METABOLISM	KEGG_PYRIMIDINE_METABOLISM		35	0.383853	1.49151	0.0443548	0.0923196	0.979	2626	tags=46%, list=26%, signal=62%
REACTOME_INTERLEUKIN_6_FAMILY_SIGNALING	REACTOME_INTERLEUKIN_6_FAMILY_SIGNALING		17	0.440724	1.49082	0.0740741	0.0924083	0.981	3406	tags=53%, list=34%, signal=80%
REACTOME_ACTIVATION_OF_ATR_IN_RESPONSE_TO_REPLICATION_STRESS	REACTOME_ACTIVATION_OF_ATR_IN_RESPONSE_TO_REPLICATION_STRESS		26	0.426056	1.49071	0.0872483	0.0922305	0.981	4079	tags=58%, list=41%, signal=97%
KEGG_NUCLEOTIDE_EXCISION_REPAIR	KEGG_NUCLEOTIDE_EXCISION_REPAIR		18	0.461657	1.48999	0.084	0.0923737	0.981	4746	tags=72%, list=47%, signal=137%
PID_FGF_PATHWAY	PID_FGF_PATHWAY		31	0.393122	1.48976	0.0531178	0.0922627	0.981	1304	tags=32%, list=13%, signal=37%
KEGG_VIBRIO_CHOLERAE_INFECTION	KEGG_VIBRIO_CHOLERAE_INFECTION		24	0.410409	1.4891	0.0611814	0.0923743	0.981	822	tags=25%, list=8%, signal=27%
REACTOME_GLYCOSAMINOGLYCAN_METABOLISM	REACTOME_GLYCOSAMINOGLYCAN_METABOLISM		57	0.325822	1.48849	0.0469925	0.0924187	0.981	3129	tags=44%, list=31%, signal=63%
REACTOME_MITOTIC_PROPHASE	REACTOME_MITOTIC_PROPHASE		31	0.419586	1.48628	0.0816733	0.0932874	0.981	4954	tags=81%, list=50%, signal=159%
REACTOME_REGULATION_OF_RUNX2_EXPRESSION_AND_ACTIVITY	REACTOME_REGULATION_OF_RUNX2_EXPRESSION_AND_ACTIVITY		21	0.459987	1.48532	0.0767494	0.0935258	0.982	2734	tags=52%, list=27%, signal=72%
REACTOME_G2_M_CHECKPOINTS	REACTOME_G2_M_CHECKPOINTS		60	0.357112	1.48509	0.0690423	0.0934456	0.982	3335	tags=50%, list=33%, signal=75%
KEGG_LEUKOCYTE_TRANSENDOTHELIAL_MIGRATION	KEGG_LEUKOCYTE_TRANSENDOTHELIAL_MIGRATION		61	0.329633	1.48394	0.0571429	0.0937655	0.983	2169	tags=30%, list=22%, signal=37%
REACTOME_POSITIVE_EPIGENETIC_REGULATION_OF_RRNA_EXPRESSION	REACTOME_POSITIVE_EPIGENETIC_REGULATION_OF_RRNA_EXPRESSION		24	0.455363	1.48334	0.0862069	0.0938505	0.983	2612	tags=58%, list=26%, signal=79%
REACTOME_SPHINGOLIPID_DE_NOVO_BIOSYNTHESIS	REACTOME_SPHINGOLIPID_DE_NOVO_BIOSYNTHESIS		22	0.438557	1.48289	0.0803922	0.0938853	0.983	1693	tags=41%, list=17%, signal=49%
PID_P75_NTR_PATHWAY	PID_P75_NTR_PATHWAY		27	0.415031	1.48189	0.0728051	0.0940969	0.983	2463	tags=41%, list=25%, signal=54%
REACTOME_CELLULAR_SENESCENCE	REACTOME_CELLULAR_SENESCENCE		59	0.348242	1.48037	0.0635246	0.0946081	0.985	1892	tags=46%, list=19%, signal=56%
REACTOME_CA_DEPENDENT_EVENTS	REACTOME_CA_DEPENDENT_EVENTS		22	0.420986	1.47884	0.0690476	0.095205	0.987	4508	tags=55%, list=45%, signal=99%
REACTOME_G_ALPHA_12_13_SIGNALLING_EVENTS	REACTOME_G_ALPHA_12_13_SIGNALLING_EVENTS		44	0.351313	1.47758	0.0540541	0.0956635	0.987	2423	tags=34%, list=24%, signal=45%
REACTOME_P75_NTR_RECEPTOR_MEDIATED_SIGNALLING	REACTOME_P75_NTR_RECEPTOR_MEDIATED_SIGNALLING		44	0.354505	1.47176	0.0775348	0.0985527	0.989	1528	tags=25%, list=15%, signal=29%
REACTOME_TRANSCRIPTIONAL_REGULATION_BY_RUNX2	REACTOME_TRANSCRIPTIONAL_REGULATION_BY_RUNX2		41	0.382844	1.47167	0.0747863	0.0983253	0.989	2847	tags=44%, list=28%, signal=61%
PID_ARF6_PATHWAY	PID_ARF6_PATHWAY		18	0.439722	1.47161	0.0964912	0.0981181	0.989	1827	tags=33%, list=18%, signal=41%
PID_FCER1_PATHWAY	PID_FCER1_PATHWAY		29	0.40431	1.47143	0.0582524	0.0979479	0.989	1322	tags=21%, list=13%, signal=24%
REACTOME_FLT3_SIGNALING	REACTOME_FLT3_SIGNALING		112	0.304526	1.47093	0.0342466	0.0979823	0.989	2911	tags=42%, list=29%, signal=59%
KEGG_ENDOCYTOSIS	KEGG_ENDOCYTOSIS		76	0.348844	1.46996	0.0669291	0.0981927	0.989	3203	tags=45%, list=32%, signal=65%
REACTOME_DECTIN_1_MEDIATED_NONCANONICAL_NF_KB_SIGNALING	REACTOME_DECTIN_1_MEDIATED_NONCANONICAL_NF_KB_SIGNALING		15	0.491481	1.46881	0.0850662	0.0985489	0.989	2902	tags=67%, list=29%, signal=94%
PID_CD8_TCR_DOWNSTREAM_PATHWAY	PID_CD8_TCR_DOWNSTREAM_PATHWAY		19	0.485689	1.4686	0.0660066	0.0984154	0.989	1361	tags=32%, list=14%, signal=36%
REACTOME_RHO_GTPASE_CYCLE	REACTOME_RHO_GTPASE_CYCLE		75	0.327912	1.46697	0.0488323	0.0990554	0.989	2423	tags=32%, list=24%, signal=42%
REACTOME_TRANSCRIPTIONAL_ACTIVATION_OF_MITOCHONDRIAL_BIOGENESIS	REACTOME_TRANSCRIPTIONAL_ACTIVATION_OF_MITOCHONDRIAL_BIOGENESIS		24	0.439154	1.46632	0.0673684	0.0991285	0.989	2325	tags=42%, list=23%, signal=54%
REACTOME_SUMOYLATION_OF_UBIQUITINYLATION_PROTEINS	REACTOME_SUMOYLATION_OF_UBIQUITINYLATION_PROTEINS		15	0.496554	1.46447	0.0882353	0.0999608	0.99	4752	tags=80%, list=48%, signal=152%
REACTOME_METABOLISM_OF_STEROIDS	REACTOME_METABOLISM_OF_STEROIDS		73	0.311665	1.4617	0.0636943	0.101255	0.99	2014	tags=34%, list=20%, signal=43%
KEGG_COMPLEMENT_AND_COAGULATION_CASCADES	KEGG_COMPLEMENT_AND_COAGULATION_CASCADES		39	0.354891	1.46069	0.0745342	0.101466	0.99	458	tags=15%, list=5%, signal=16%
REACTOME_SIGNALING_BY_WNT_IN_CANCER	REACTOME_SIGNALING_BY_WNT_IN_CANCER		17	0.479814	1.46051	0.0792541	0.101325	0.99	3695	tags=76%, list=37%, signal=121%
PID_HIF1_TFPATHWAY	PID_HIF1_TFPATHWAY		45	0.386218	1.45897	0.098	0.101936	0.99	1730	tags=36%, list=17%, signal=43%
REACTOME_TRANSCRIPTIONAL_REGULATION_BY_RUNX3	REACTOME_TRANSCRIPTIONAL_REGULATION_BY_RUNX3		39	0.395618	1.4589	0.0907372	0.101757	0.99	2243	tags=44%, list=22%, signal=56%
REACTOME_DISEASES_ASSOCIATED_WITH_GLYCOSAMINOGLYCAN_METABOLISM	REACTOME_DISEASES_ASSOCIATED_WITH_GLYCOSAMINOGLYCAN_METABOLISM		21	0.415331	1.45721	0.0651163	0.102445	0.99	433	tags=19%, list=4%, signal=20%
KEGG_NOTCH_SIGNALING_PATHWAY	KEGG_NOTCH_SIGNALING_PATHWAY		23	0.437894	1.45346	0.107287	0.104171	0.99	4049	tags=70%, list=40%, signal=117%
REACTOME_DNA_DOUBLE_STRAND_BREAK_RESPONSE	REACTOME_DNA_DOUBLE_STRAND_BREAK_RESPONSE		24	0.440933	1.45127	0.0808989	0.104999	0.99	2314	tags=46%, list=23%, signal=59%
KEGG_NON_SMALL_CELL_LUNG_CANCER	KEGG_NON_SMALL_CELL_LUNG_CANCER		22	0.43021	1.45032	0.0816733	0.105272	0.99	1632	tags=32%, list=16%, signal=38%
REACTOME_DDX58_IFIH1_MEDIATED_INDUCTION_OF_INTERFERON_ALPHA_BETA	REACTOME_DDX58_IFIH1_MEDIATED_INDUCTION_OF_INTERFERON_ALPHA_BETA		30	0.400688	1.44885	0.0917969	0.10585	0.991	2902	tags=50%, list=29%, signal=70%
REACTOME_HIV_LIFE_CYCLE	REACTOME_HIV_LIFE_CYCLE		41	0.384353	1.44622	0.105839	0.107116	0.993	2017	tags=41%, list=20%, signal=52%
REACTOME_ACTIVATION_OF_THE_PRE_REPLICATIVE_COMPLEX	REACTOME_ACTIVATION_OF_THE_PRE_REPLICATIVE_COMPLEX		24	0.42846	1.44594	0.0973451	0.107	0.993	4079	tags=58%, list=41%, signal=98%
REACTOME_HDR_THROUGH_HOMOLOGOUS_RECOMBINATION_HRR	REACTOME_HDR_THROUGH_HOMOLOGOUS_RECOMBINATION_HRR		35	0.372453	1.4457	0.0701357	0.106877	0.993	4742	tags=66%, list=47%, signal=125%
REACTOME_AQUAPORIN_MEDIATED_TRANSPORT	REACTOME_AQUAPORIN_MEDIATED_TRANSPORT		25	0.374883	1.44414	0.0665138	0.10738	0.993	2463	tags=32%, list=25%, signal=42%
REACTOME_DOWNSTREAM_SIGNALING_EVENTS_OF_B_CELL_RECEPTOR_BCR	REACTOME_DOWNSTREAM_SIGNALING_EVENTS_OF_B_CELL_RECEPTOR_BCR		20	0.44449	1.43957	0.101103	0.109634	0.993	1323	tags=40%, list=13%, signal=46%
BIOCARTA_HIVNEF_PATHWAY	BIOCARTA_HIVNEF_PATHWAY		29	0.409394	1.43932	0.107407	0.109487	0.993	2490	tags=38%, list=25%, signal=50%
REACTOME_ANTI_INFLAMMATORY_RESPONSE_FAVOURING_LEISHMANIA_PARASITE_INFECTION	REACTOME_ANTI_INFLAMMATORY_RESPONSE_FAVOURING_LEISHMANIA_PARASITE_INFECTION		74	0.307696	1.43879	0.0257069	0.109537	0.993	1147	tags=15%, list=11%, signal=17%
REACTOME_SIGNALING_BY_PTK6	REACTOME_SIGNALING_BY_PTK6		26	0.427893	1.43826	0.114563	0.109572	0.993	2416	tags=46%, list=24%, signal=61%
REACTOME_AMINO_ACIDS_REGULATE_MTORC1	REACTOME_AMINO_ACIDS_REGULATE_MTORC1		18	0.427276	1.43474	0.0980769	0.11128	0.993	3515	tags=50%, list=35%, signal=77%
REACTOME_SIGNALING_BY_NTRKS	REACTOME_SIGNALING_BY_NTRKS		66	0.350989	1.43458	0.104255	0.111099	0.993	2513	tags=36%, list=25%, signal=48%
KEGG_GAP_JUNCTION	KEGG_GAP_JUNCTION		48	0.333859	1.43307	0.0539846	0.111765	0.993	2132	tags=27%, list=21%, signal=34%
KEGG_GLYCEROPHOSPHOLIPID_METABOLISM	KEGG_GLYCEROPHOSPHOLIPID_METABOLISM		25	0.375567	1.42907	0.0945455	0.113874	0.993	1808	tags=32%, list=18%, signal=39%
REACTOME_THE_CITRIC_ACID_TCA_CYCLE_AND_RESPIRATORY_ELECTRON_TRANSPORT	REACTOME_THE_CITRIC_ACID_TCA_CYCLE_AND_RESPIRATORY_ELECTRON_TRANSPORT		25	0.393159	1.428	0.10101	0.1143	0.993	3491	tags=64%, list=35%, signal=98%
REACTOME_ANTIVIRAL_MECHANISM_BY_IFN_STIMULATED_GENES	REACTOME_ANTIVIRAL_MECHANISM_BY_IFN_STIMULATED_GENES		39	0.405425	1.42438	0.116635	0.116039	0.993	2485	tags=44%, list=25%, signal=58%
REACTOME_SIGNALING_BY_GPCR	REACTOME_SIGNALING_BY_GPCR		334	0.233769	1.4221	0.0124378	0.117163	0.993	2513	tags=24%, list=25%, signal=31%
REACTOME_ESR_MEDIATED_SIGNALING	REACTOME_ESR_MEDIATED_SIGNALING		87	0.328242	1.42141	0.101053	0.117368	0.994	1485	tags=36%, list=15%, signal=41%
REACTOME_VASOPRESSIN_REGULATES_RENAL_WATER_HOMEOSTASIS_VIA_AQUAPORINS	REACTOME_VASOPRESSIN_REGULATES_RENAL_WATER_HOMEOSTASIS_VIA_AQUAPORINS		22	0.394805	1.42012	0.0929705	0.117706	0.994	2463	tags=36%, list=25%, signal=48%
REACTOME_APC_C_CDH1_MEDIATED_DEGRADATION_OF_CDC20_AND_OTHER_APC_C_CDH1_TARGETED_PROTEINS_IN_LATE_MITOSIS_EARLY_G1	REACTOME_APC_C_CDH1_MEDIATED_DEGRADATION_OF_CDC20_AND_OTHER_APC_C_CDH1_TARGETED_PROTEINS_IN_LATE_MITOSIS_EARLY_G1		17	0.453604	1.41788	0.112403	0.11871	0.994	2799	tags=59%, list=28%, signal=82%
REACTOME_SUMOYLATION_OF_DNA_REPLICATION_PROTEINS	REACTOME_SUMOYLATION_OF_DNA_REPLICATION_PROTEINS		19	0.467289	1.41784	0.105578	0.118464	0.994	1061	tags=26%, list=11%, signal=29%
REACTOME_RET_SIGNALING	REACTOME_RET_SIGNALING		15	0.450264	1.41529	0.121413	0.119848	0.994	2663	tags=53%, list=27%, signal=73%
PID_ILK_PATHWAY	PID_ILK_PATHWAY		23	0.411588	1.4145	0.109474	0.120112	0.994	1918	tags=43%, list=19%, signal=54%
PID_TNF_PATHWAY	PID_TNF_PATHWAY		21	0.435992	1.41364	0.117761	0.120363	0.994	3040	tags=57%, list=30%, signal=82%
REACTOME_SIGNALING_BY_NUCLEAR_RECEPTORS	REACTOME_SIGNALING_BY_NUCLEAR_RECEPTORS		124	0.292734	1.41097	0.0880626	0.121586	0.994	1548	tags=31%, list=15%, signal=37%
KEGG_MELANOMA	KEGG_MELANOMA		35	0.361106	1.41084	0.0817757	0.121368	0.994	1632	tags=26%, list=16%, signal=31%
PID_ATR_PATHWAY	PID_ATR_PATHWAY		22	0.405975	1.4102	0.113131	0.121411	0.994	4079	tags=55%, list=41%, signal=92%
REACTOME_ECM_PROTEOGLYCANS	REACTOME_ECM_PROTEOGLYCANS		48	0.323171	1.4084	0.075067	0.122204	0.994	1242	tags=19%, list=12%, signal=21%
SIG_CHEMOTAXIS	SIG_CHEMOTAXIS		17	0.438108	1.40793	0.0885168	0.12222	0.994	2978	tags=35%, list=30%, signal=50%
REACTOME_ADHERENS_JUNCTIONS_INTERACTIONS	REACTOME_ADHERENS_JUNCTIONS_INTERACTIONS		18	0.428141	1.40752	0.0747663	0.122242	0.994	1914	tags=44%, list=19%, signal=55%
REACTOME_METABOLISM_OF_LIPIDS	REACTOME_METABOLISM_OF_LIPIDS		324	0.253606	1.4064	0.0584071	0.122597	0.994	2463	tags=31%, list=25%, signal=40%
REACTOME_CELL_CELL_COMMUNICATION	REACTOME_CELL_CELL_COMMUNICATION		59	0.324095	1.40247	0.0902256	0.124615	0.994	1914	tags=27%, list=19%, signal=33%
PID_CD40_PATHWAY	PID_CD40_PATHWAY		18	0.443822	1.40017	0.111111	0.125815	0.995	1484	tags=33%, list=15%, signal=39%
REACTOME_PLATELET_HOMEOSTASIS	REACTOME_PLATELET_HOMEOSTASIS		45	0.319477	1.39941	0.069869	0.12594	0.995	3268	tags=36%, list=33%, signal=53%
REACTOME_TRANSCRIPTIONAL_REGULATION_BY_TP53	REACTOME_TRANSCRIPTIONAL_REGULATION_BY_TP53		146	0.30481	1.39219	0.107075	0.129964	0.996	2979	tags=45%, list=30%, signal=62%
REACTOME_G2_M_DNA_DAMAGE_CHECKPOINT	REACTOME_G2_M_DNA_DAMAGE_CHECKPOINT		31	0.376896	1.39014	0.111579	0.131027	0.996	2861	tags=48%, list=29%, signal=68%
REACTOME_ADORA2B_MEDIATED_ANTI_INFLAMMATORY_CYTOKINES_PRODUCTION	REACTOME_ADORA2B_MEDIATED_ANTI_INFLAMMATORY_CYTOKINES_PRODUCTION		50	0.31451	1.3894	0.0675	0.131235	0.996	2132	tags=24%, list=21%, signal=30%
REACTOME_NUCLEOBASE_CATABOLISM	REACTOME_NUCLEOBASE_CATABOLISM		15	0.445902	1.38671	0.122711	0.132659	0.996	2700	tags=53%, list=27%, signal=73%
PID_AVB3_INTEGRIN_PATHWAY	PID_AVB3_INTEGRIN_PATHWAY		43	0.32434	1.386	0.101099	0.132886	0.996	2487	tags=35%, list=25%, signal=46%
PID_CERAMIDE_PATHWAY	PID_CERAMIDE_PATHWAY		17	0.440679	1.38597	0.1337	0.13261	0.996	1764	tags=41%, list=18%, signal=50%
REACTOME_BIOSYNTHESIS_OF_THE_N_GLYCAN_PRECURSOR_DOLICHOL_LIPID_LINKED_OLIGOSACCHARIDE_LLO_AND_TRANSFER_TO_A_NASCENT_PROTEIN	REACTOME_BIOSYNTHESIS_OF_THE_N_GLYCAN_PRECURSOR_DOLICHOL_LIPID_LINKED_OLIGOSACCHARIDE_LLO_AND_TRANSFER_TO_A_NASCENT_PROTEIN		27	0.379893	1.38315	0.111336	0.134127	0.996	3046	tags=56%, list=30%, signal=80%
REACTOME_GLYCOLYSIS	REACTOME_GLYCOLYSIS		22	0.433736	1.38229	0.135238	0.134449	0.996	2915	tags=55%, list=29%, signal=77%
REACTOME_MAPK_FAMILY_SIGNALING_CASCADES	REACTOME_MAPK_FAMILY_SIGNALING_CASCADES		132	0.27736	1.38051	0.0651685	0.135352	0.996	2911	tags=41%, list=29%, signal=57%
PID_BMP_PATHWAY	PID_BMP_PATHWAY		24	0.394494	1.37968	0.112245	0.135546	0.996	2546	tags=42%, list=25%, signal=56%
PID_P38_MKK3_6PATHWAY	PID_P38_MKK3_6PATHWAY		18	0.448872	1.3793	0.136095	0.135544	0.996	3040	tags=56%, list=30%, signal=80%
REACTOME_RESOLUTION_OF_SISTER_CHROMATID_COHESION	REACTOME_RESOLUTION_OF_SISTER_CHROMATID_COHESION		56	0.313079	1.37772	0.0990991	0.136279	0.996	3510	tags=41%, list=35%, signal=63%
KEGG_GLIOMA	KEGG_GLIOMA		30	0.389243	1.3767	0.113924	0.136566	0.997	2044	tags=33%, list=20%, signal=42%
REACTOME_SIGNALING_BY_NOTCH1_PEST_DOMAIN_MUTANTS_IN_CANCER	REACTOME_SIGNALING_BY_NOTCH1_PEST_DOMAIN_MUTANTS_IN_CANCER		27	0.386188	1.37604	0.133843	0.136715	0.997	2295	tags=48%, list=23%, signal=62%
REACTOME_NOTCH1_INTRACELLULAR_DOMAIN_REGULATES_TRANSCRIPTION	REACTOME_NOTCH1_INTRACELLULAR_DOMAIN_REGULATES_TRANSCRIPTION		23	0.409014	1.37555	0.125749	0.136738	0.997	2389	tags=57%, list=24%, signal=74%
KEGG_DNA_REPLICATION	KEGG_DNA_REPLICATION		18	0.437899	1.37406	0.134387	0.137346	0.997	4680	tags=67%, list=47%, signal=125%
BIOCARTA_DEATH_PATHWAY	BIOCARTA_DEATH_PATHWAY		17	0.439796	1.37067	0.139405	0.139164	0.997	2902	tags=47%, list=29%, signal=66%
REACTOME_TRANSCRIPTIONAL_REGULATION_OF_GRANULOPOIESIS	REACTOME_TRANSCRIPTIONAL_REGULATION_OF_GRANULOPOIESIS		18	0.412415	1.36843	0.106061	0.140359	0.997	737	tags=28%, list=7%, signal=30%
REACTOME_HOST_INTERACTIONS_OF_HIV_FACTORS	REACTOME_HOST_INTERACTIONS_OF_HIV_FACTORS		38	0.369526	1.36733	0.12043	0.140751	0.997	1990	tags=39%, list=20%, signal=49%
REACTOME_NRAGE_SIGNALS_DEATH_THROUGH_JNK	REACTOME_NRAGE_SIGNALS_DEATH_THROUGH_JNK		34	0.350011	1.36524	0.125	0.141691	0.997	2665	tags=35%, list=27%, signal=48%
REACTOME_CYCLIN_A_CDK2_ASSOCIATED_EVENTS_AT_S_PHASE_ENTRY	REACTOME_CYCLIN_A_CDK2_ASSOCIATED_EVENTS_AT_S_PHASE_ENTRY		24	0.404785	1.36343	0.12963	0.142708	0.997	1323	tags=38%, list=13%, signal=43%
PID_CDC42_REG_PATHWAY	PID_CDC42_REG_PATHWAY		16	0.415866	1.36276	0.126106	0.142867	0.997	3537	tags=50%, list=35%, signal=77%
REACTOME_DEGRADATION_OF_GLI1_BY_THE_PROTEASOME	REACTOME_DEGRADATION_OF_GLI1_BY_THE_PROTEASOME		15	0.458281	1.36267	0.167279	0.142645	0.998	2734	tags=67%, list=27%, signal=92%
REACTOME_DUAL_INCISION_IN_GG_NER	REACTOME_DUAL_INCISION_IN_GG_NER		18	0.444554	1.36185	0.126984	0.142924	0.998	2472	tags=50%, list=25%, signal=66%
REACTOME_SIGNALING_BY_INTERLEUKINS	REACTOME_SIGNALING_BY_INTERLEUKINS		216	0.2528	1.36035	0.0673575	0.143451	0.998	2902	tags=33%, list=29%, signal=46%
KEGG_T_CELL_RECEPTOR_SIGNALING_PATHWAY	KEGG_T_CELL_RECEPTOR_SIGNALING_PATHWAY		46	0.334849	1.35398	0.0945946	0.14728	0.998	5620	tags=76%, list=56%, signal=173%
REACTOME_E3_UBIQUITIN_LIGASES_UBIQUITINATE_TARGET_PROTEINS	REACTOME_E3_UBIQUITIN_LIGASES_UBIQUITINATE_TARGET_PROTEINS		17	0.462532	1.35337	0.157993	0.14737	0.999	3102	tags=65%, list=31%, signal=94%
REACTOME_NGF_STIMULATED_TRANSCRIPTION	REACTOME_NGF_STIMULATED_TRANSCRIPTION		30	0.403516	1.35237	0.158898	0.147769	0.999	1456	tags=30%, list=15%, signal=35%
KEGG_CYTOSOLIC_DNA_SENSING_PATHWAY	KEGG_CYTOSOLIC_DNA_SENSING_PATHWAY		22	0.388533	1.35234	0.104478	0.147494	0.999	3690	tags=50%, list=37%, signal=79%
REACTOME_SYNTHESIS_OF_SUBSTRATES_IN_N_GLYCAN_BIOSYTHESIS	REACTOME_SYNTHESIS_OF_SUBSTRATES_IN_N_GLYCAN_BIOSYTHESIS		26	0.373503	1.34727	0.12474	0.150692	0.999	2133	tags=42%, list=21%, signal=54%
KEGG_REGULATION_OF_ACTIN_CYTOSKELETON	KEGG_REGULATION_OF_ACTIN_CYTOSKELETON		95	0.288561	1.34614	0.108511	0.151228	0.999	2115	tags=29%, list=21%, signal=37%
REACTOME_BIOLOGICAL_OXIDATIONS	REACTOME_BIOLOGICAL_OXIDATIONS		101	0.262035	1.34578	0.0582121	0.151184	0.999	2597	tags=37%, list=26%, signal=49%
PID_FOXO_PATHWAY	PID_FOXO_PATHWAY		22	0.402197	1.34578	0.161654	0.150872	0.999	1485	tags=41%, list=15%, signal=48%
REACTOME_MITOTIC_G1_PHASE_AND_G1_S_TRANSITION	REACTOME_MITOTIC_G1_PHASE_AND_G1_S_TRANSITION		66	0.317215	1.34549	0.121535	0.150735	0.999	1323	tags=24%, list=13%, signal=28%
REACTOME_NCAM_SIGNALING_FOR_NEURITE_OUT_GROWTH	REACTOME_NCAM_SIGNALING_FOR_NEURITE_OUT_GROWTH		26	0.355636	1.34472	0.126984	0.150924	0.999	2487	tags=35%, list=25%, signal=46%
REACTOME_DNA_STRAND_ELONGATION	REACTOME_DNA_STRAND_ELONGATION		17	0.439363	1.34344	0.165272	0.151466	0.999	4680	tags=65%, list=47%, signal=121%
REACTOME_SCF_SKP2_MEDIATED_DEGRADATION_OF_P27_P21	REACTOME_SCF_SKP2_MEDIATED_DEGRADATION_OF_P27_P21		16	0.443012	1.34296	0.135484	0.151479	0.999	1323	tags=44%, list=13%, signal=50%
REACTOME_GLUCOSE_METABOLISM	REACTOME_GLUCOSE_METABOLISM		31	0.366576	1.34272	0.151402	0.151293	0.999	3540	tags=52%, list=35%, signal=80%
REACTOME_ROLE_OF_PHOSPHOLIPIDS_IN_PHAGOCYTOSIS	REACTOME_ROLE_OF_PHOSPHOLIPIDS_IN_PHAGOCYTOSIS		16	0.417515	1.3423	0.135747	0.151245	0.999	934	tags=19%, list=9%, signal=21%
REACTOME_REGULATION_OF_LIPID_METABOLISM_BY_PPARALPHA	REACTOME_REGULATION_OF_LIPID_METABOLISM_BY_PPARALPHA		62	0.308194	1.34182	0.128015	0.151336	0.999	1882	tags=31%, list=19%, signal=38%
PID_GMCSF_PATHWAY	PID_GMCSF_PATHWAY		17	0.426696	1.34132	0.14876	0.151429	0.999	2887	tags=53%, list=29%, signal=74%
KEGG_CELL_CYCLE	KEGG_CELL_CYCLE		70	0.302036	1.34097	0.130802	0.151368	0.999	2269	tags=34%, list=23%, signal=44%
REACTOME_SIGNALING_BY_MET	REACTOME_SIGNALING_BY_MET		39	0.330057	1.34087	0.136842	0.151114	0.999	2526	tags=38%, list=25%, signal=51%
KEGG_FOCAL_ADHESION	KEGG_FOCAL_ADHESION		112	0.282875	1.33999	0.0886364	0.151425	0.999	2169	tags=27%, list=22%, signal=34%
KEGG_GLYCOLYSIS_GLUCONEOGENESIS	KEGG_GLYCOLYSIS_GLUCONEOGENESIS		29	0.363048	1.33884	0.164969	0.151992	0.999	3615	tags=52%, list=36%, signal=81%
KEGG_HEDGEHOG_SIGNALING_PATHWAY	KEGG_HEDGEHOG_SIGNALING_PATHWAY		27	0.353508	1.33339	0.112069	0.155555	0.999	4223	tags=56%, list=42%, signal=96%
PID_INSULIN_PATHWAY	PID_INSULIN_PATHWAY		18	0.431167	1.32955	0.17004	0.157984	0.999	2393	tags=44%, list=24%, signal=58%
REACTOME_METABOLISM_OF_NUCLEOTIDES	REACTOME_METABOLISM_OF_NUCLEOTIDES		37	0.327322	1.32892	0.120275	0.158155	0.999	2700	tags=46%, list=27%, signal=63%
PID_PDGFRB_PATHWAY	PID_PDGFRB_PATHWAY		49	0.329607	1.32792	0.141079	0.158634	0.999	2042	tags=33%, list=20%, signal=41%
REACTOME_ASSEMBLY_OF_THE_PRE_REPLICATIVE_COMPLEX	REACTOME_ASSEMBLY_OF_THE_PRE_REPLICATIVE_COMPLEX		26	0.393466	1.32444	0.156448	0.160827	0.999	4079	tags=69%, list=41%, signal=117%
REACTOME_NUCLEAR_ENVELOPE_BREAKDOWN	REACTOME_NUCLEAR_ENVELOPE_BREAKDOWN		23	0.393401	1.32429	0.153693	0.160632	0.999	2883	tags=43%, list=29%, signal=61%
REACTOME_ASSOCIATION_OF_TRIC_CCT_WITH_TARGET_PROTEINS_DURING_BIOSYNTHESIS	REACTOME_ASSOCIATION_OF_TRIC_CCT_WITH_TARGET_PROTEINS_DURING_BIOSYNTHESIS		19	0.413589	1.32418	0.171322	0.16041	0.999	1876	tags=37%, list=19%, signal=45%
REACTOME_REGULATION_OF_RAS_BY_GAPS	REACTOME_REGULATION_OF_RAS_BY_GAPS		16	0.439521	1.32229	0.16185	0.161438	0.999	2759	tags=56%, list=28%, signal=78%
PID_NFAT_3PATHWAY	PID_NFAT_3PATHWAY		20	0.40906	1.32219	0.162264	0.161165	0.999	1485	tags=40%, list=15%, signal=47%
PID_ANGIOPOIETIN_RECEPTOR_PATHWAY	PID_ANGIOPOIETIN_RECEPTOR_PATHWAY		21	0.397667	1.31749	0.16	0.164366	0.999	3106	tags=43%, list=31%, signal=62%
REACTOME_STABILIZATION_OF_P53	REACTOME_STABILIZATION_OF_P53		15	0.455563	1.31623	0.151229	0.165131	0.999	2093	tags=53%, list=21%, signal=67%
PID_CASPASE_PATHWAY	PID_CASPASE_PATHWAY		27	0.381231	1.31566	0.15304	0.165278	0.999	1651	tags=30%, list=17%, signal=35%
REACTOME_RAB_GEFS_EXCHANGE_GTP_FOR_GDP_ON_RABS	REACTOME_RAB_GEFS_EXCHANGE_GTP_FOR_GDP_ON_RABS		26	0.365384	1.31311	0.144269	0.166858	0.999	1681	tags=35%, list=17%, signal=42%
BIOCARTA_CTCF_PATHWAY	BIOCARTA_CTCF_PATHWAY		18	0.396463	1.31309	0.154455	0.166542	0.999	1632	tags=39%, list=16%, signal=46%
PID_IL23_PATHWAY	PID_IL23_PATHWAY		23	0.362118	1.31281	0.165455	0.166426	0.999	2367	tags=30%, list=24%, signal=40%
REACTOME_PROCESSING_OF_DNA_DOUBLE_STRAND_BREAK_ENDS	REACTOME_PROCESSING_OF_DNA_DOUBLE_STRAND_BREAK_ENDS		30	0.367196	1.31273	0.140777	0.16616	0.999	3291	tags=50%, list=33%, signal=74%
REACTOME_BMAL1_CLOCK_NPAS2_ACTIVATES_CIRCADIAN_GENE_EXPRESSION	REACTOME_BMAL1_CLOCK_NPAS2_ACTIVATES_CIRCADIAN_GENE_EXPRESSION		15	0.444744	1.30768	0.171429	0.169394	0.999	2325	tags=53%, list=23%, signal=69%
REACTOME_DNA_DAMAGE_BYPASS	REACTOME_DNA_DAMAGE_BYPASS		25	0.38323	1.30348	0.180085	0.17221	0.999	2747	tags=48%, list=27%, signal=66%
REACTOME_HEMOSTASIS	REACTOME_HEMOSTASIS		297	0.227377	1.30348	0.0750507	0.171876	0.999	1488	tags=17%, list=15%, signal=19%
PID_ECADHERIN_STABILIZATION_PATHWAY	PID_ECADHERIN_STABILIZATION_PATHWAY		25	0.388182	1.30176	0.188433	0.172828	0.999	2393	tags=44%, list=24%, signal=58%
REACTOME_ASYMMETRIC_LOCALIZATION_OF_PCP_PROTEINS	REACTOME_ASYMMETRIC_LOCALIZATION_OF_PCP_PROTEINS		19	0.417099	1.30047	0.170543	0.173469	0.999	1323	tags=37%, list=13%, signal=42%
REACTOME_NETRIN_1_SIGNALING	REACTOME_NETRIN_1_SIGNALING		23	0.367226	1.29778	0.161885	0.175245	0.999	1312	tags=26%, list=13%, signal=30%
REACTOME_O_GLYCOSYLATION_OF_TSR_DOMAIN_CONTAINING_PROTEINS	REACTOME_O_GLYCOSYLATION_OF_TSR_DOMAIN_CONTAINING_PROTEINS		23	0.355121	1.29722	0.134434	0.175354	0.999	3277	tags=35%, list=33%, signal=52%
REACTOME_SIGNALING_BY_TYPE_1_INSULIN_LIKE_GROWTH_FACTOR_1_RECEPTOR_IGF1R	REACTOME_SIGNALING_BY_TYPE_1_INSULIN_LIKE_GROWTH_FACTOR_1_RECEPTOR_IGF1R		24	0.36651	1.29626	0.129973	0.175718	0.999	3007	tags=42%, list=30%, signal=59%
REACTOME_ORC1_REMOVAL_FROM_CHROMATIN	REACTOME_ORC1_REMOVAL_FROM_CHROMATIN		26	0.378174	1.29621	0.184382	0.175419	0.999	3576	tags=58%, list=36%, signal=90%
KEGG_AXON_GUIDANCE	KEGG_AXON_GUIDANCE		65	0.28966	1.29383	0.125296	0.17691	0.999	2245	tags=28%, list=22%, signal=35%
REACTOME_NUCLEOTIDE_EXCISION_REPAIR	REACTOME_NUCLEOTIDE_EXCISION_REPAIR		40	0.347447	1.29169	0.176353	0.178183	0.999	2472	tags=40%, list=25%, signal=53%
KEGG_TRYPTOPHAN_METABOLISM	KEGG_TRYPTOPHAN_METABOLISM		20	0.376798	1.28966	0.149819	0.179303	0.999	497	tags=25%, list=5%, signal=26%
PID_A6B1_A6B4_INTEGRIN_PATHWAY	PID_A6B1_A6B4_INTEGRIN_PATHWAY		24	0.377255	1.28807	0.185804	0.180135	0.999	934	tags=29%, list=9%, signal=32%
REACTOME_TRANSCRIPTIONAL_REGULATION_BY_THE_AP_2_TFAP2_FAMILY_OF_TRANSCRIPTION_FACTORS	REACTOME_TRANSCRIPTIONAL_REGULATION_BY_THE_AP_2_TFAP2_FAMILY_OF_TRANSCRIPTION_FACTORS		19	0.379511	1.28781	0.151786	0.179996	0.999	926	tags=26%, list=9%, signal=29%
PID_KIT_PATHWAY	PID_KIT_PATHWAY		24	0.375262	1.28739	0.184762	0.179948	0.999	4947	tags=75%, list=49%, signal=148%
KEGG_RIG_I_LIKE_RECEPTOR_SIGNALING_PATHWAY	KEGG_RIG_I_LIKE_RECEPTOR_SIGNALING_PATHWAY		26	0.351757	1.287	0.171488	0.179895	0.999	2902	tags=50%, list=29%, signal=70%
REACTOME_G_ALPHA_Z_SIGNALLING_EVENTS	REACTOME_G_ALPHA_Z_SIGNALLING_EVENTS		22	0.364715	1.28653	0.16962	0.179942	0.999	2132	tags=27%, list=21%, signal=35%
REACTOME_CHROMOSOME_MAINTENANCE	REACTOME_CHROMOSOME_MAINTENANCE		21	0.378401	1.28602	0.183594	0.179965	0.999	4448	tags=57%, list=44%, signal=103%
REACTOME_SWITCHING_OF_ORIGINS_TO_A_POST_REPLICATIVE_STATE	REACTOME_SWITCHING_OF_ORIGINS_TO_A_POST_REPLICATIVE_STATE		32	0.355288	1.28065	0.182232	0.183734	0.999	3335	tags=53%, list=33%, signal=79%
REACTOME_SIGNALING_BY_FGFR2	REACTOME_SIGNALING_BY_FGFR2		26	0.359823	1.27928	0.168803	0.184488	0.999	1624	tags=31%, list=16%, signal=37%
REACTOME_DISEASES_OF_GLYCOSYLATION	REACTOME_DISEASES_OF_GLYCOSYLATION		76	0.2622	1.27786	0.120879	0.185339	0.999	2133	tags=25%, list=21%, signal=32%
REACTOME_SYNTHESIS_OF_PA	REACTOME_SYNTHESIS_OF_PA		17	0.363996	1.27651	0.196281	0.1861	0.999	1808	tags=35%, list=18%, signal=43%
REACTOME_POTASSIUM_CHANNELS	REACTOME_POTASSIUM_CHANNELS		39	0.303333	1.27462	0.0887372	0.187218	0.999	3628	tags=38%, list=36%, signal=60%
KEGG_JAK_STAT_SIGNALING_PATHWAY	KEGG_JAK_STAT_SIGNALING_PATHWAY		64	0.281252	1.27392	0.134663	0.187384	0.999	4149	tags=50%, list=41%, signal=85%
REACTOME_TRANS_GOLGI_NETWORK_VESICLE_BUDDING	REACTOME_TRANS_GOLGI_NETWORK_VESICLE_BUDDING		27	0.35988	1.27133	0.220826	0.189086	0.999	2119	tags=52%, list=21%, signal=66%
PID_PTP1B_PATHWAY	PID_PTP1B_PATHWAY		26	0.351393	1.27108	0.164474	0.188953	0.999	2367	tags=35%, list=24%, signal=45%
KEGG_ETHER_LIPID_METABOLISM	KEGG_ETHER_LIPID_METABOLISM		15	0.386583	1.27002	0.188867	0.189443	0.999	1006	tags=20%, list=10%, signal=22%
KEGG_FC_GAMMA_R_MEDIATED_PHAGOCYTOSIS	KEGG_FC_GAMMA_R_MEDIATED_PHAGOCYTOSIS		35	0.324414	1.26761	0.168016	0.19122	0.999	1195	tags=17%, list=12%, signal=19%
KEGG_CHRONIC_MYELOID_LEUKEMIA	KEGG_CHRONIC_MYELOID_LEUKEMIA		32	0.351743	1.26682	0.196319	0.191533	0.999	2044	tags=34%, list=20%, signal=43%
REACTOME_SIGNALING_BY_INSULIN_RECEPTOR	REACTOME_SIGNALING_BY_INSULIN_RECEPTOR		32	0.328497	1.26658	0.148515	0.191353	0.999	3007	tags=38%, list=30%, signal=53%
KEGG_MAPK_SIGNALING_PATHWAY	KEGG_MAPK_SIGNALING_PATHWAY		121	0.258116	1.26622	0.141667	0.19129	0.999	3083	tags=36%, list=31%, signal=52%
REACTOME_RAB_GERANYLGERANYLATION	REACTOME_RAB_GERANYLGERANYLATION		22	0.350175	1.26359	0.203883	0.192913	0.999	1386	tags=27%, list=14%, signal=32%
REACTOME_CELL_CELL_JUNCTION_ORGANIZATION	REACTOME_CELL_CELL_JUNCTION_ORGANIZATION		31	0.324093	1.2628	0.134185	0.193187	0.999	1914	tags=29%, list=19%, signal=36%
PID_WNT_SIGNALING_PATHWAY	PID_WNT_SIGNALING_PATHWAY		17	0.367817	1.26149	0.184149	0.193812	0.999	1182	tags=24%, list=12%, signal=27%
KEGG_RNA_DEGRADATION	KEGG_RNA_DEGRADATION		15	0.413552	1.25901	0.221612	0.195567	0.999	3699	tags=73%, list=37%, signal=116%
KEGG_ARACHIDONIC_ACID_METABOLISM	KEGG_ARACHIDONIC_ACID_METABOLISM		26	0.34119	1.25747	0.170124	0.196321	0.999	1352	tags=27%, list=14%, signal=31%
REACTOME_FCGR3A_MEDIATED_IL10_SYNTHESIS	REACTOME_FCGR3A_MEDIATED_IL10_SYNTHESIS		28	0.336864	1.25731	0.167089	0.196072	0.999	3816	tags=39%, list=38%, signal=63%
KEGG_ARGININE_AND_PROLINE_METABOLISM	KEGG_ARGININE_AND_PROLINE_METABOLISM		30	0.334867	1.25643	0.190678	0.196406	0.999	1941	tags=30%, list=19%, signal=37%
REACTOME_C_TYPE_LECTIN_RECEPTORS_CLRS	REACTOME_C_TYPE_LECTIN_RECEPTORS_CLRS		57	0.291669	1.25537	0.183521	0.19692	0.999	1323	tags=19%, list=13%, signal=22%
REACTOME_NEUROTRANSMITTER_RECEPTORS_AND_POSTSYNAPTIC_SIGNAL_TRANSMISSION	REACTOME_NEUROTRANSMITTER_RECEPTORS_AND_POSTSYNAPTIC_SIGNAL_TRANSMISSION		91	0.252101	1.25405	0.127764	0.197732	0.999	3994	tags=43%, list=40%, signal=71%
REACTOME_MUSCLE_CONTRACTION	REACTOME_MUSCLE_CONTRACTION		91	0.248415	1.24821	0.12395	0.202214	0.999	3264	tags=32%, list=33%, signal=47%
REACTOME_G_ALPHA_I_SIGNALLING_EVENTS	REACTOME_G_ALPHA_I_SIGNALLING_EVENTS		158	0.224067	1.24786	0.1	0.202157	0.999	1857	tags=19%, list=19%, signal=23%
REACTOME_FCGAMMA_RECEPTOR_FCGR_DEPENDENT_PHAGOCYTOSIS	REACTOME_FCGAMMA_RECEPTOR_FCGR_DEPENDENT_PHAGOCYTOSIS		35	0.317046	1.24769	0.205314	0.20194	0.999	1401	tags=23%, list=14%, signal=26%
REACTOME_IRS_MEDIATED_SIGNALLING	REACTOME_IRS_MEDIATED_SIGNALLING		21	0.364672	1.2463	0.172589	0.202663	0.999	3007	tags=43%, list=30%, signal=61%
REACTOME_NUCLEAR_EVENTS_KINASE_AND_TRANSCRIPTION_FACTOR_ACTIVATION	REACTOME_NUCLEAR_EVENTS_KINASE_AND_TRANSCRIPTION_FACTOR_ACTIVATION		39	0.350457	1.24579	0.22766	0.202709	0.999	1456	tags=26%, list=15%, signal=30%
KEGG_CYTOKINE_CYTOKINE_RECEPTOR_INTERACTION	KEGG_CYTOKINE_CYTOKINE_RECEPTOR_INTERACTION		122	0.237137	1.2441	0.126943	0.203791	0.999	2057	tags=20%, list=21%, signal=25%
REACTOME_INSULIN_RECEPTOR_SIGNALLING_CASCADE	REACTOME_INSULIN_RECEPTOR_SIGNALLING_CASCADE		22	0.355547	1.24302	0.2	0.204278	0.999	3007	tags=41%, list=30%, signal=58%
REACTOME_GLYCOGEN_METABOLISM	REACTOME_GLYCOGEN_METABOLISM		15	0.406589	1.24234	0.218487	0.204411	0.999	2089	tags=40%, list=21%, signal=50%
BIOCARTA_NTHI_PATHWAY	BIOCARTA_NTHI_PATHWAY		16	0.398994	1.24025	0.209901	0.205829	1	842	tags=31%, list=8%, signal=34%
REACTOME_INOSITOL_PHOSPHATE_METABOLISM	REACTOME_INOSITOL_PHOSPHATE_METABOLISM		22	0.348589	1.23969	0.19823	0.205937	1	1802	tags=27%, list=18%, signal=33%
PID_TGFBR_PATHWAY	PID_TGFBR_PATHWAY		23	0.393202	1.23302	0.25283	0.211235	1	2523	tags=48%, list=25%, signal=64%
KEGG_TYPE_II_DIABETES_MELLITUS	KEGG_TYPE_II_DIABETES_MELLITUS		18	0.375225	1.23168	0.251474	0.212037	1	1359	tags=28%, list=14%, signal=32%
REACTOME_ION_HOMEOSTASIS	REACTOME_ION_HOMEOSTASIS		24	0.333102	1.22953	0.183983	0.213502	1	3228	tags=38%, list=32%, signal=55%
REACTOME_INTERFERON_ALPHA_BETA_SIGNALING	REACTOME_INTERFERON_ALPHA_BETA_SIGNALING		40	0.338501	1.22929	0.239754	0.213281	1	2845	tags=43%, list=28%, signal=59%
REACTOME_PARASITE_INFECTION	REACTOME_PARASITE_INFECTION		25	0.326375	1.22113	0.205811	0.219692	1	1401	tags=24%, list=14%, signal=28%
REACTOME_DISEASES_OF_METABOLISM	REACTOME_DISEASES_OF_METABOLISM		123	0.227635	1.21811	0.151639	0.222037	1	3069	tags=37%, list=31%, signal=53%
PID_TCR_PATHWAY	PID_TCR_PATHWAY		32	0.330997	1.21802	0.19685	0.221772	1	2902	tags=28%, list=29%, signal=39%
REACTOME_G1_S_SPECIFIC_TRANSCRIPTION	REACTOME_G1_S_SPECIFIC_TRANSCRIPTION		17	0.377037	1.21357	0.243309	0.225341	1	737	tags=18%, list=7%, signal=19%
REACTOME_FANCONI_ANEMIA_PATHWAY	REACTOME_FANCONI_ANEMIA_PATHWAY		21	0.35937	1.21075	0.239544	0.22746	1	3961	tags=62%, list=40%, signal=102%
KEGG_HEMATOPOIETIC_CELL_LINEAGE	KEGG_HEMATOPOIETIC_CELL_LINEAGE		50	0.27832	1.20879	0.197995	0.228946	1	2608	tags=28%, list=26%, signal=38%
REACTOME_SIGNALING_BY_FGFR	REACTOME_SIGNALING_BY_FGFR		31	0.323672	1.20735	0.246187	0.229828	1	2663	tags=35%, list=27%, signal=48%
REACTOME_AMINO_ACID_TRANSPORT_ACROSS_THE_PLASMA_MEMBRANE	REACTOME_AMINO_ACID_TRANSPORT_ACROSS_THE_PLASMA_MEMBRANE		18	0.352172	1.20634	0.240084	0.230356	1	4359	tags=56%, list=44%, signal=98%
REACTOME_ONCOGENE_INDUCED_SENESCENCE	REACTOME_ONCOGENE_INDUCED_SENESCENCE		20	0.368997	1.20358	0.260355	0.232403	1	1794	tags=45%, list=18%, signal=55%
REACTOME_EXTRACELLULAR_MATRIX_ORGANIZATION	REACTOME_EXTRACELLULAR_MATRIX_ORGANIZATION		179	0.224425	1.20146	0.155425	0.233926	1	2037	tags=19%, list=20%, signal=23%
REACTOME_FORMATION_OF_INCISION_COMPLEX_IN_GG_NER	REACTOME_FORMATION_OF_INCISION_COMPLEX_IN_GG_NER		16	0.408542	1.19932	0.255769	0.235558	1	2472	tags=50%, list=25%, signal=66%
REACTOME_REGULATION_OF_PTEN_STABILITY_AND_ACTIVITY	REACTOME_REGULATION_OF_PTEN_STABILITY_AND_ACTIVITY		18	0.394557	1.19916	0.237736	0.235321	1	3576	tags=67%, list=36%, signal=104%
REACTOME_CELL_DEATH_SIGNALLING_VIA_NRAGE_NRIF_AND_NADE	REACTOME_CELL_DEATH_SIGNALLING_VIA_NRAGE_NRIF_AND_NADE		38	0.30003	1.19814	0.233918	0.235801	1	1528	tags=21%, list=15%, signal=25%
REACTOME_ACTIVATION_OF_NMDA_RECEPTORS_AND_POSTSYNAPTIC_EVENTS	REACTOME_ACTIVATION_OF_NMDA_RECEPTORS_AND_POSTSYNAPTIC_EVENTS		44	0.282672	1.19604	0.214286	0.237254	1	2922	tags=36%, list=29%, signal=51%
REACTOME_SIGNALING_BY_VEGF	REACTOME_SIGNALING_BY_VEGF		48	0.280739	1.19431	0.247899	0.238445	1	2069	tags=33%, list=21%, signal=42%
REACTOME_G1_S_DNA_DAMAGE_CHECKPOINTS	REACTOME_G1_S_DNA_DAMAGE_CHECKPOINTS		22	0.352925	1.19274	0.246888	0.239426	1	2093	tags=41%, list=21%, signal=52%
PID_SMAD2_3NUCLEAR_PATHWAY	PID_SMAD2_3NUCLEAR_PATHWAY		48	0.304212	1.18879	0.28442	0.242731	1	2760	tags=46%, list=28%, signal=63%
REACTOME_NON_INTEGRIN_MEMBRANE_ECM_INTERACTIONS	REACTOME_NON_INTEGRIN_MEMBRANE_ECM_INTERACTIONS		39	0.294177	1.18843	0.232456	0.242613	1	1424	tags=23%, list=14%, signal=27%
REACTOME_MAPK6_MAPK4_SIGNALING	REACTOME_MAPK6_MAPK4_SIGNALING		33	0.318918	1.1877	0.244353	0.242868	1	1912	tags=39%, list=19%, signal=49%
PID_INTEGRIN1_PATHWAY	PID_INTEGRIN1_PATHWAY		46	0.294652	1.18746	0.229314	0.242715	1	926	tags=15%, list=9%, signal=17%
REACTOME_GABA_RECEPTOR_ACTIVATION	REACTOME_GABA_RECEPTOR_ACTIVATION		26	0.320359	1.18464	0.214458	0.24497	1	4116	tags=50%, list=41%, signal=85%
REACTOME_PLATELET_CALCIUM_HOMEOSTASIS	REACTOME_PLATELET_CALCIUM_HOMEOSTASIS		15	0.381896	1.18277	0.237383	0.24622	1	1942	tags=27%, list=19%, signal=33%
REACTOME_ONCOGENIC_MAPK_SIGNALING	REACTOME_ONCOGENIC_MAPK_SIGNALING		34	0.309877	1.1786	0.280412	0.249539	1	616	tags=18%, list=6%, signal=19%
REACTOME_NUCLEOTIDE_BINDING_DOMAIN_LEUCINE_RICH_REPEAT_CONTAINING_RECEPTOR_NLR_SIGNALING_PATHWAYS	REACTOME_NUCLEOTIDE_BINDING_DOMAIN_LEUCINE_RICH_REPEAT_CONTAINING_RECEPTOR_NLR_SIGNALING_PATHWAYS		30	0.308425	1.17546	0.258555	0.252027	1	3828	tags=47%, list=38%, signal=75%
NABA_BASEMENT_MEMBRANES	NABA_BASEMENT_MEMBRANES		24	0.325858	1.17354	0.272936	0.253613	1	685	tags=17%, list=7%, signal=18%
KEGG_CARDIAC_MUSCLE_CONTRACTION	KEGG_CARDIAC_MUSCLE_CONTRACTION		16	0.35363	1.17327	0.256039	0.253438	1	2555	tags=31%, list=26%, signal=42%
REACTOME_KINESINS	REACTOME_KINESINS		35	0.292327	1.17077	0.238	0.255466	1	4046	tags=51%, list=40%, signal=86%
KEGG_O_GLYCAN_BIOSYNTHESIS	KEGG_O_GLYCAN_BIOSYNTHESIS		16	0.36797	1.17036	0.27088	0.255417	1	1930	tags=31%, list=19%, signal=39%
REACTOME_KERATAN_SULFATE_KERATIN_METABOLISM	REACTOME_KERATAN_SULFATE_KERATIN_METABOLISM		17	0.35507	1.17011	0.261297	0.255203	1	1321	tags=24%, list=13%, signal=27%
REACTOME_CYCLIN_D_ASSOCIATED_EVENTS_IN_G1	REACTOME_CYCLIN_D_ASSOCIATED_EVENTS_IN_G1		20	0.346837	1.16969	0.274102	0.25522	1	1146	tags=30%, list=11%, signal=34%
KEGG_ERBB_SIGNALING_PATHWAY	KEGG_ERBB_SIGNALING_PATHWAY		34	0.317446	1.16948	0.247951	0.255	1	1694	tags=29%, list=17%, signal=35%
PID_UPA_UPAR_PATHWAY	PID_UPA_UPAR_PATHWAY		21	0.325436	1.16237	0.25463	0.261278	1	2291	tags=38%, list=23%, signal=49%
REACTOME_B_WICH_COMPLEX_POSITIVELY_REGULATES_RRNA_EXPRESSION	REACTOME_B_WICH_COMPLEX_POSITIVELY_REGULATES_RRNA_EXPRESSION		17	0.378522	1.15881	0.275247	0.264447	1	2612	tags=53%, list=26%, signal=72%
BIOCARTA_NO1_PATHWAY	BIOCARTA_NO1_PATHWAY		17	0.337091	1.15878	0.269841	0.264038	1	1416	tags=29%, list=14%, signal=34%
REACTOME_RECOGNITION_OF_DNA_DAMAGE_BY_PCNA_CONTAINING_REPLICATION_COMPLEX	REACTOME_RECOGNITION_OF_DNA_DAMAGE_BY_PCNA_CONTAINING_REPLICATION_COMPLEX		16	0.389082	1.1549	0.27451	0.267509	1	2408	tags=44%, list=24%, signal=58%
KEGG_PRIMARY_IMMUNODEFICIENCY	KEGG_PRIMARY_IMMUNODEFICIENCY		21	0.343075	1.12949	0.287324	0.292327	1	2462	tags=29%, list=25%, signal=38%
REACTOME_EPHB_MEDIATED_FORWARD_SIGNALING	REACTOME_EPHB_MEDIATED_FORWARD_SIGNALING		15	0.365363	1.12737	0.313152	0.294091	1	2088	tags=47%, list=21%, signal=59%
REACTOME_DEGRADATION_OF_THE_EXTRACELLULAR_MATRIX	REACTOME_DEGRADATION_OF_THE_EXTRACELLULAR_MATRIX		81	0.23079	1.12691	0.242507	0.294092	1	772	tags=10%, list=8%, signal=11%
REACTOME_CLASS_A_1_RHODOPSIN_LIKE_RECEPTORS	REACTOME_CLASS_A_1_RHODOPSIN_LIKE_RECEPTORS		132	0.216331	1.12483	0.2	0.295816	1	763	tags=8%, list=8%, signal=9%
REACTOME_PI_METABOLISM	REACTOME_PI_METABOLISM		37	0.287957	1.12129	0.315369	0.299235	1	3154	tags=35%, list=32%, signal=51%
REACTOME_COLLAGEN_BIOSYNTHESIS_AND_MODIFYING_ENZYMES	REACTOME_COLLAGEN_BIOSYNTHESIS_AND_MODIFYING_ENZYMES		38	0.268153	1.11803	0.268222	0.302248	1	3199	tags=34%, list=32%, signal=50%
REACTOME_SIGNALING_BY_EGFR	REACTOME_SIGNALING_BY_EGFR		19	0.350395	1.11689	0.332542	0.303029	1	1440	tags=32%, list=14%, signal=37%
REACTOME_COOPERATION_OF_PDCL_PHLP1_AND_TRIC_CCT_IN_G_PROTEIN_BETA_FOLDING	REACTOME_COOPERATION_OF_PDCL_PHLP1_AND_TRIC_CCT_IN_G_PROTEIN_BETA_FOLDING		15	0.361474	1.1163	0.326568	0.303163	1	3514	tags=53%, list=35%, signal=82%
REACTOME_SIGNALING_BY_ERBB4	REACTOME_SIGNALING_BY_ERBB4		26	0.306532	1.11506	0.316514	0.304121	1	3512	tags=50%, list=35%, signal=77%
KEGG_TYROSINE_METABOLISM	KEGG_TYROSINE_METABOLISM		17	0.343588	1.11419	0.337662	0.304566	1	2498	tags=35%, list=25%, signal=47%
REACTOME_COLLAGEN_DEGRADATION	REACTOME_COLLAGEN_DEGRADATION		34	0.272176	1.11087	0.285256	0.307958	1	772	tags=12%, list=8%, signal=13%
REACTOME_TRANSMISSION_ACROSS_CHEMICAL_SYNAPSES	REACTOME_TRANSMISSION_ACROSS_CHEMICAL_SYNAPSES		118	0.212402	1.09964	0.268623	0.319654	1	3912	tags=40%, list=39%, signal=65%
REACTOME_SIGNALING_BY_TGF_BETA_FAMILY_MEMBERS	REACTOME_SIGNALING_BY_TGF_BETA_FAMILY_MEMBERS		56	0.263986	1.09176	0.337143	0.327929	1	2541	tags=39%, list=25%, signal=52%
KEGG_PHOSPHATIDYLINOSITOL_SIGNALING_SYSTEM	KEGG_PHOSPHATIDYLINOSITOL_SIGNALING_SYSTEM		29	0.305778	1.0911	0.359223	0.328113	1	3154	tags=41%, list=32%, signal=60%
REACTOME_AGGREPHAGY	REACTOME_AGGREPHAGY		22	0.311761	1.09007	0.350105	0.328647	1	1286	tags=23%, list=13%, signal=26%
PID_PLK1_PATHWAY	PID_PLK1_PATHWAY		20	0.32021	1.08896	0.347023	0.329507	1	885	tags=15%, list=9%, signal=16%
REACTOME_FOXO_MEDIATED_TRANSCRIPTION	REACTOME_FOXO_MEDIATED_TRANSCRIPTION		34	0.286918	1.08258	0.340463	0.336293	1	1620	tags=29%, list=16%, signal=35%
REACTOME_RHO_GTPASES_ACTIVATE_IQGAPS	REACTOME_RHO_GTPASES_ACTIVATE_IQGAPS		20	0.315452	1.0797	0.354049	0.338999	1	615	tags=20%, list=6%, signal=21%
KEGG_SPHINGOLIPID_METABOLISM	KEGG_SPHINGOLIPID_METABOLISM		18	0.336869	1.07341	0.377691	0.3459	1	2949	tags=50%, list=29%, signal=71%
BIOCARTA_IL2RB_PATHWAY	BIOCARTA_IL2RB_PATHWAY		17	0.340799	1.07203	0.367793	0.346893	1	2351	tags=35%, list=24%, signal=46%
KEGG_ALDOSTERONE_REGULATED_SODIUM_REABSORPTION	KEGG_ALDOSTERONE_REGULATED_SODIUM_REABSORPTION		21	0.317469	1.06814	0.411647	0.350961	1	2610	tags=38%, list=26%, signal=51%
KEGG_CHEMOKINE_SIGNALING_PATHWAY	KEGG_CHEMOKINE_SIGNALING_PATHWAY		93	0.216134	1.06468	0.325926	0.354648	1	2463	tags=25%, list=25%, signal=33%
REACTOME_CLASS_B_2_SECRETIN_FAMILY_RECEPTORS	REACTOME_CLASS_B_2_SECRETIN_FAMILY_RECEPTORS		41	0.245067	1.06305	0.35497	0.355961	1	2488	tags=27%, list=25%, signal=36%
WNT_SIGNALING	WNT_SIGNALING		43	0.261264	1.05525	0.358209	0.364951	1	2939	tags=40%, list=29%, signal=56%
REACTOME_INTERLEUKIN_3_INTERLEUKIN_5_AND_GM_CSF_SIGNALING	REACTOME_INTERLEUKIN_3_INTERLEUKIN_5_AND_GM_CSF_SIGNALING		23	0.306855	1.05249	0.372768	0.367907	1	4149	tags=57%, list=41%, signal=96%
REACTOME_UCH_PROTEINASES	REACTOME_UCH_PROTEINASES		27	0.304317	1.05207	0.374257	0.367854	1	2071	tags=37%, list=21%, signal=47%
KEGG_INOSITOL_PHOSPHATE_METABOLISM	KEGG_INOSITOL_PHOSPHATE_METABOLISM		20	0.315777	1.051	0.395644	0.368489	1	2674	tags=45%, list=27%, signal=61%
REACTOME_RHO_GTPASES_ACTIVATE_FORMINS	REACTOME_RHO_GTPASES_ACTIVATE_FORMINS		59	0.23208	1.0492	0.385744	0.370077	1	3784	tags=41%, list=38%, signal=65%
REACTOME_DEACTIVATION_OF_THE_BETA_CATENIN_TRANSACTIVATING_COMPLEX	REACTOME_DEACTIVATION_OF_THE_BETA_CATENIN_TRANSACTIVATING_COMPLEX		20	0.329847	1.04567	0.381443	0.373821	1	2745	tags=45%, list=27%, signal=62%
KEGG_ACUTE_MYELOID_LEUKEMIA	KEGG_ACUTE_MYELOID_LEUKEMIA		22	0.307047	1.03801	0.418224	0.382667	1	1694	tags=27%, list=17%, signal=33%
REACTOME_CHONDROITIN_SULFATE_DERMATAN_SULFATE_METABOLISM	REACTOME_CHONDROITIN_SULFATE_DERMATAN_SULFATE_METABOLISM		20	0.297374	1.0352	0.397291	0.385706	1	2972	tags=45%, list=30%, signal=64%
REACTOME_SIALIC_ACID_METABOLISM	REACTOME_SIALIC_ACID_METABOLISM		15	0.326724	1.03293	0.413361	0.387912	1	3046	tags=47%, list=30%, signal=67%
REACTOME_COPII_MEDIATED_VESICLE_TRANSPORT	REACTOME_COPII_MEDIATED_VESICLE_TRANSPORT		20	0.304962	1.03236	0.406716	0.388003	1	3105	tags=50%, list=31%, signal=72%
BIOCARTA_G2_PATHWAY	BIOCARTA_G2_PATHWAY		15	0.341996	1.03235	0.420744	0.387411	1	2847	tags=47%, list=28%, signal=65%
REACTOME_TAK1_ACTIVATES_NFKB_BY_PHOSPHORYLATION_AND_ACTIVATION_OF_IKKS_COMPLEX	REACTOME_TAK1_ACTIVATES_NFKB_BY_PHOSPHORYLATION_AND_ACTIVATION_OF_IKKS_COMPLEX		15	0.326527	1.03225	0.403361	0.386967	1	1004	tags=20%, list=10%, signal=22%
KEGG_PRION_DISEASES	KEGG_PRION_DISEASES		19	0.313042	1.02966	0.410256	0.389566	1	2764	tags=37%, list=28%, signal=51%
REACTOME_METABOLISM_OF_WATER_SOLUBLE_VITAMINS_AND_COFACTORS	REACTOME_METABOLISM_OF_WATER_SOLUBLE_VITAMINS_AND_COFACTORS		56	0.235914	1.02031	0.419501	0.400904	1	3069	tags=34%, list=31%, signal=49%
KEGG_EPITHELIAL_CELL_SIGNALING_IN_HELICOBACTER_PYLORI_INFECTION	KEGG_EPITHELIAL_CELL_SIGNALING_IN_HELICOBACTER_PYLORI_INFECTION		35	0.263181	1.01909	0.42236	0.401944	1	842	tags=17%, list=8%, signal=19%
REACTOME_COPI_INDEPENDENT_GOLGI_TO_ER_RETROGRADE_TRAFFIC	REACTOME_COPI_INDEPENDENT_GOLGI_TO_ER_RETROGRADE_TRAFFIC		22	0.288345	1.01835	0.446281	0.402221	1	1930	tags=27%, list=19%, signal=34%
REACTOME_MET_PROMOTES_CELL_MOTILITY	REACTOME_MET_PROMOTES_CELL_MOTILITY		23	0.286203	1.01126	0.421053	0.411072	1	2526	tags=35%, list=25%, signal=46%
REACTOME_NUCLEAR_RECEPTOR_TRANSCRIPTION_PATHWAY	REACTOME_NUCLEAR_RECEPTOR_TRANSCRIPTION_PATHWAY		23	0.295029	1.00985	0.441065	0.412298	1	2993	tags=48%, list=30%, signal=68%
REACTOME_NOD1_2_SIGNALING_PATHWAY	REACTOME_NOD1_2_SIGNALING_PATHWAY		20	0.296017	0.992209	0.45776	0.435195	1	3040	tags=40%, list=30%, signal=57%
REACTOME_GLOBAL_GENOME_NUCLEOTIDE_EXCISION_REPAIR_GG_NER	REACTOME_GLOBAL_GENOME_NUCLEOTIDE_EXCISION_REPAIR_GG_NER		32	0.274991	0.992189	0.472169	0.434535	1	2472	tags=38%, list=25%, signal=50%
BIOCARTA_INFLAM_PATHWAY	BIOCARTA_INFLAM_PATHWAY		15	0.313594	0.988667	0.471338	0.438553	1	114	tags=13%, list=1%, signal=13%
REACTOME_TRANSLESION_SYNTHESIS_BY_Y_FAMILY_DNA_POLYMERASES_BYPASSES_LESIONS_ON_DNA_TEMPLATE	REACTOME_TRANSLESION_SYNTHESIS_BY_Y_FAMILY_DNA_POLYMERASES_BYPASSES_LESIONS_ON_DNA_TEMPLATE		19	0.306036	0.982446	0.457023	0.446582	1	2168	tags=37%, list=22%, signal=47%
REACTOME_SIGNALING_BY_ERBB2	REACTOME_SIGNALING_BY_ERBB2		20	0.307763	0.977828	0.49904	0.452106	1	1304	tags=25%, list=13%, signal=29%
REACTOME_NEUROTRANSMITTER_RELEASE_CYCLE	REACTOME_NEUROTRANSMITTER_RELEASE_CYCLE		21	0.286051	0.973684	0.477477	0.457084	1	2655	tags=38%, list=27%, signal=52%
KEGG_TASTE_TRANSDUCTION	KEGG_TASTE_TRANSDUCTION		19	0.29542	0.958309	0.498947	0.478226	1	251	tags=11%, list=3%, signal=11%
REACTOME_SIGNALING_BY_TGF_BETA_RECEPTOR_COMPLEX	REACTOME_SIGNALING_BY_TGF_BETA_RECEPTOR_COMPLEX		36	0.255645	0.95269	0.492754	0.485471	1	1651	tags=31%, list=17%, signal=36%
REACTOME_INWARDLY_RECTIFYING_K_CHANNELS	REACTOME_INWARDLY_RECTIFYING_K_CHANNELS		15	0.292361	0.948803	0.50989	0.49009	1	4116	tags=47%, list=41%, signal=79%
REACTOME_N_GLYCAN_ANTENNAE_ELONGATION_IN_THE_MEDIAL_TRANS_GOLGI	REACTOME_N_GLYCAN_ANTENNAE_ELONGATION_IN_THE_MEDIAL_TRANS_GOLGI		16	0.297088	0.93517	0.544811	0.508972	1	1817	tags=31%, list=18%, signal=38%
KEGG_NEUROACTIVE_LIGAND_RECEPTOR_INTERACTION	KEGG_NEUROACTIVE_LIGAND_RECEPTOR_INTERACTION		92	0.188276	0.935124	0.606335	0.508255	1	4077	tags=35%, list=41%, signal=58%
REACTOME_HEPARAN_SULFATE_HEPARIN_HS_GAG_METABOLISM	REACTOME_HEPARAN_SULFATE_HEPARIN_HS_GAG_METABOLISM		23	0.259902	0.934055	0.542654	0.509077	1	3129	tags=43%, list=31%, signal=63%
REACTOME_G_ALPHA_Q_SIGNALLING_EVENTS	REACTOME_G_ALPHA_Q_SIGNALLING_EVENTS		88	0.188864	0.933504	0.58483	0.509068	1	2513	tags=22%, list=25%, signal=29%
REACTOME_PI3K_AKT_SIGNALING_IN_CANCER	REACTOME_PI3K_AKT_SIGNALING_IN_CANCER		54	0.22062	0.931753	0.558747	0.510818	1	3083	tags=33%, list=31%, signal=48%
REACTOME_SIGNALING_BY_NOTCH2	REACTOME_SIGNALING_BY_NOTCH2		17	0.298046	0.926398	0.556034	0.51794	1	2156	tags=41%, list=22%, signal=52%
KEGG_DRUG_METABOLISM_OTHER_ENZYMES	KEGG_DRUG_METABOLISM_OTHER_ENZYMES		20	0.267761	0.924782	0.561441	0.519607	1	2597	tags=35%, list=26%, signal=47%
SIG_INSULIN_RECEPTOR_PATHWAY_IN_CARDIAC_MYOCYTES	SIG_INSULIN_RECEPTOR_PATHWAY_IN_CARDIAC_MYOCYTES		16	0.296515	0.923559	0.558052	0.52057	1	3203	tags=63%, list=32%, signal=92%
REACTOME_GABA_B_RECEPTOR_ACTIVATION	REACTOME_GABA_B_RECEPTOR_ACTIVATION		21	0.261146	0.916887	0.580046	0.529592	1	2132	tags=24%, list=21%, signal=30%
BIOCARTA_MCM_PATHWAY	BIOCARTA_MCM_PATHWAY		16	0.305617	0.902786	0.548315	0.550347	1	4680	tags=69%, list=47%, signal=129%
REACTOME_TNF_SIGNALING	REACTOME_TNF_SIGNALING		16	0.300391	0.901873	0.567829	0.550773	1	4562	tags=75%, list=46%, signal=138%
REACTOME_PROTEIN_FOLDING	REACTOME_PROTEIN_FOLDING		45	0.210954	0.88898	0.615789	0.569422	1	2386	tags=29%, list=24%, signal=38%
REACTOME_COLLAGEN_FORMATION	REACTOME_COLLAGEN_FORMATION		53	0.197708	0.877896	0.641176	0.58553	1	3199	tags=30%, list=32%, signal=44%
PID_RAC1_REG_PATHWAY	PID_RAC1_REG_PATHWAY		21	0.253847	0.876555	0.639386	0.586706	1	2042	tags=24%, list=20%, signal=30%
REACTOME_TGF_BETA_RECEPTOR_SIGNALING_ACTIVATES_SMADS	REACTOME_TGF_BETA_RECEPTOR_SIGNALING_ACTIVATES_SMADS		15	0.303034	0.874064	0.60735	0.589376	1	2523	tags=47%, list=25%, signal=62%
PID_CD8_TCR_PATHWAY	PID_CD8_TCR_PATHWAY		26	0.259813	0.872666	0.66092	0.590673	1	5620	tags=65%, list=56%, signal=149%
PID_ALPHA_SYNUCLEIN_PATHWAY	PID_ALPHA_SYNUCLEIN_PATHWAY		17	0.269578	0.856611	0.629291	0.614018	1	2801	tags=24%, list=28%, signal=33%
REACTOME_OVARIAN_TUMOR_DOMAIN_PROTEASES	REACTOME_OVARIAN_TUMOR_DOMAIN_PROTEASES		22	0.251832	0.824441	0.678571	0.662227	1	1632	tags=23%, list=16%, signal=27%
SIG_PIP3_SIGNALING_IN_B_LYMPHOCYTES	SIG_PIP3_SIGNALING_IN_B_LYMPHOCYTES		22	0.234779	0.817215	0.698113	0.671756	1	33	tags=5%, list=0%, signal=5%
REACTOME_PHASE_0_RAPID_DEPOLARISATION	REACTOME_PHASE_0_RAPID_DEPOLARISATION		18	0.243174	0.814904	0.738928	0.674401	1	4508	tags=50%, list=45%, signal=91%
REACTOME_VOLTAGE_GATED_POTASSIUM_CHANNELS	REACTOME_VOLTAGE_GATED_POTASSIUM_CHANNELS		16	0.252092	0.808901	0.794964	0.68261	1	2778	tags=25%, list=28%, signal=35%
REACTOME_NEGATIVE_REGULATORS_OF_DDX58_IFIH1_SIGNALING	REACTOME_NEGATIVE_REGULATORS_OF_DDX58_IFIH1_SIGNALING		17	0.262952	0.808761	0.692748	0.681787	1	3884	tags=59%, list=39%, signal=96%
REACTOME_TERMINATION_OF_TRANSLESION_DNA_SYNTHESIS	REACTOME_TERMINATION_OF_TRANSLESION_DNA_SYNTHESIS		16	0.256701	0.798079	0.713992	0.697052	1	2139	tags=31%, list=21%, signal=40%
NABA_COLLAGENS	NABA_COLLAGENS		27	0.205866	0.795814	0.791541	0.699362	1	2526	tags=22%, list=25%, signal=30%
REACTOME_COLLAGEN_CHAIN_TRIMERIZATION	REACTOME_COLLAGEN_CHAIN_TRIMERIZATION		27	0.205866	0.795814	0.791541	0.698329	1	2526	tags=22%, list=25%, signal=30%
PID_AURORA_A_PATHWAY	PID_AURORA_A_PATHWAY		16	0.256399	0.795209	0.731501	0.698206	1	2381	tags=31%, list=24%, signal=41%
REACTOME_NUCLEAR_SIGNALING_BY_ERBB4	REACTOME_NUCLEAR_SIGNALING_BY_ERBB4		15	0.23782	0.768325	0.729847	0.73592	1	3512	tags=40%, list=35%, signal=62%
REACTOME_DOWNSTREAM_SIGNALING_OF_ACTIVATED_FGFR1	REACTOME_DOWNSTREAM_SIGNALING_OF_ACTIVATED_FGFR1		15	0.238611	0.756021	0.784897	0.752488	1	2663	tags=27%, list=27%, signal=36%
REACTOME_CONSTITUTIVE_SIGNALING_BY_ABERRANT_PI3K_IN_CANCER	REACTOME_CONSTITUTIVE_SIGNALING_BY_ABERRANT_PI3K_IN_CANCER		43	0.185381	0.746119	0.854599	0.765517	1	3083	tags=30%, list=31%, signal=44%
REACTOME_NCAM1_INTERACTIONS	REACTOME_NCAM1_INTERACTIONS		19	0.208182	0.72809	0.814286	0.788686	1	2487	tags=26%, list=25%, signal=35%
REACTOME_ASSEMBLY_AND_CELL_SURFACE_PRESENTATION_OF_NMDA_RECEPTORS	REACTOME_ASSEMBLY_AND_CELL_SURFACE_PRESENTATION_OF_NMDA_RECEPTORS		25	0.197171	0.723349	0.847682	0.793647	1	2911	tags=32%, list=29%, signal=45%
REACTOME_GPVI_MEDIATED_ACTIVATION_CASCADE	REACTOME_GPVI_MEDIATED_ACTIVATION_CASCADE		21	0.207552	0.69988	0.856813	0.822015	1	5620	tags=57%, list=56%, signal=130%
REACTOME_STRIATED_MUSCLE_CONTRACTION	REACTOME_STRIATED_MUSCLE_CONTRACTION		16	0.195356	0.641448	0.934874	0.884602	1	419	tags=6%, list=4%, signal=7%

## Sheet: C2CP_Downregulated_Club_0
Downregulated in Club 0	C2 CP
NAME	GS<br> follow link to MSigDB	GS DETAILS	SIZE	ES	NES	NOM p-val	FDR q-val	FWER p-val	RANK AT MAX	LEADING EDGE
REACTOME_KERATINIZATION	REACTOME_KERATINIZATION	Details ...	62	-0.586321	-2.60918	0	0	0	1301	tags=45%, list=13%, signal=52%
REACTOME_FORMATION_OF_THE_CORNIFIED_ENVELOPE	REACTOME_FORMATION_OF_THE_CORNIFIED_ENVELOPE	Details ...	54	-0.591181	-2.59735	0	0	0	778	tags=35%, list=8%, signal=38%
KEGG_STEROID_HORMONE_BIOSYNTHESIS	KEGG_STEROID_HORMONE_BIOSYNTHESIS	Details ...	21	-0.75245	-2.49479	0	0	0	299	tags=38%, list=3%, signal=39%
REACTOME_DECTIN_2_FAMILY	REACTOME_DECTIN_2_FAMILY	Details ...	20	-0.713112	-2.44838	0	0	0	679	tags=40%, list=7%, signal=43%
REACTOME_ARACHIDONIC_ACID_METABOLISM	REACTOME_ARACHIDONIC_ACID_METABOLISM	Details ...	32	-0.607965	-2.4089	0	0.00012	0.003	356	tags=28%, list=4%, signal=29%
PID_TAP63_PATHWAY	PID_TAP63_PATHWAY	Details ...	37	-0.536425	-2.19367	0	0.00239681	0.049	494	tags=30%, list=5%, signal=31%
KEGG_METABOLISM_OF_XENOBIOTICS_BY_CYTOCHROME_P450	KEGG_METABOLISM_OF_XENOBIOTICS_BY_CYTOCHROME_P450	Details ...	33	-0.589552	-2.17804	0	0.00227835	0.056	771	tags=30%, list=8%, signal=33%
REACTOME_HSF1_ACTIVATION	REACTOME_HSF1_ACTIVATION	Details ...	18	-0.734549	-2.17082	0.00206612	0.00247408	0.066	434	tags=50%, list=4%, signal=52%
REACTOME_HSF1_DEPENDENT_TRANSACTIVATION	REACTOME_HSF1_DEPENDENT_TRANSACTIVATION	Details ...	23	-0.660275	-2.08948	0.00641026	0.00577687	0.129	434	tags=43%, list=4%, signal=45%
REACTOME_POST_TRANSLATIONAL_MODIFICATION_SYNTHESIS_OF_GPI_ANCHORED_PROTEINS	REACTOME_POST_TRANSLATIONAL_MODIFICATION_SYNTHESIS_OF_GPI_ANCHORED_PROTEINS	Details ...	37	-0.4942	-2.07889	0	0.00582014	0.141	774	tags=35%, list=8%, signal=38%
REACTOME_ATTENUATION_PHASE	REACTOME_ATTENUATION_PHASE	Details ...	17	-0.723012	-2.04381	0.00414079	0.00804765	0.182	434	tags=53%, list=4%, signal=55%
KEGG_P53_SIGNALING_PATHWAY	KEGG_P53_SIGNALING_PATHWAY	Details ...	47	-0.473887	-2.03514	0	0.00840383	0.2	494	tags=21%, list=5%, signal=22%
PID_FRA_PATHWAY	PID_FRA_PATHWAY	Details ...	28	-0.5455	-1.93319	0.0017331	0.0213653	0.371	683	tags=36%, list=7%, signal=38%
REACTOME_SIGNALING_BY_RETINOIC_ACID	REACTOME_SIGNALING_BY_RETINOIC_ACID	Details ...	22	-0.500174	-1.93271	0.00203666	0.0198979	0.372	262	tags=23%, list=3%, signal=23%
PID_DELTA_NP63_PATHWAY	PID_DELTA_NP63_PATHWAY	Details ...	31	-0.511227	-1.9213	0.00530974	0.0211074	0.398	1294	tags=35%, list=13%, signal=41%
REACTOME_TERMINATION_OF_O_GLYCAN_BIOSYNTHESIS	REACTOME_TERMINATION_OF_O_GLYCAN_BIOSYNTHESIS	Details ...	18	-0.583391	-1.90657	0.0039604	0.0227974	0.426	679	tags=44%, list=7%, signal=48%
BIOCARTA_NUCLEARRS_PATHWAY	BIOCARTA_NUCLEARRS_PATHWAY	Details ...	15	-0.621837	-1.89321	0.00164745	0.0241845	0.454	950	tags=40%, list=10%, signal=44%
REACTOME_GAP_JUNCTION_TRAFFICKING_AND_REGULATION	REACTOME_GAP_JUNCTION_TRAFFICKING_AND_REGULATION	Details ...	25	-0.527248	-1.89245	0.00197628	0.0229189	0.454	1462	tags=40%, list=15%, signal=47%
NABA_MATRISOME_ASSOCIATED	NABA_MATRISOME_ASSOCIATED	Details ...	365	-0.328014	-1.88642	0	0.022915	0.464	824	tags=21%, list=8%, signal=22%
REACTOME_GAP_JUNCTION_ASSEMBLY	REACTOME_GAP_JUNCTION_ASSEMBLY	Details ...	20	-0.563041	-1.85576	0.00371747	0.0279393	0.53	1462	tags=45%, list=15%, signal=53%
REACTOME_DETOXIFICATION_OF_REACTIVE_OXYGEN_SPECIES	REACTOME_DETOXIFICATION_OF_REACTIVE_OXYGEN_SPECIES	Details ...	16	-0.574205	-1.85473	0.00639659	0.0268631	0.534	84	tags=19%, list=1%, signal=19%
PID_P38_ALPHA_BETA_DOWNSTREAM_PATHWAY	PID_P38_ALPHA_BETA_DOWNSTREAM_PATHWAY	Details ...	19	-0.538701	-1.83169	0.00650759	0.0310841	0.588	146	tags=21%, list=1%, signal=21%
NABA_SECRETED_FACTORS	NABA_SECRETED_FACTORS	Details ...	158	-0.368992	-1.82659	0	0.0310176	0.596	866	tags=23%, list=9%, signal=25%
PID_P53_DOWNSTREAM_PATHWAY	PID_P53_DOWNSTREAM_PATHWAY	Details ...	87	-0.399989	-1.81751	0.00412371	0.0317585	0.613	494	tags=23%, list=5%, signal=24%
REACTOME_CELLULAR_RESPONSE_TO_HEAT_STRESS	REACTOME_CELLULAR_RESPONSE_TO_HEAT_STRESS	Details ...	50	-0.43471	-1.77151	0.0271399	0.0436728	0.698	434	tags=26%, list=4%, signal=27%
KEGG_HYPERTROPHIC_CARDIOMYOPATHY_HCM	KEGG_HYPERTROPHIC_CARDIOMYOPATHY_HCM	Details ...	38	-0.425169	-1.74939	0.00956023	0.0499521	0.741	785	tags=24%, list=8%, signal=26%
REACTOME_CHAPERONE_MEDIATED_AUTOPHAGY	REACTOME_CHAPERONE_MEDIATED_AUTOPHAGY	Details ...	15	-0.540366	-1.73459	0.0284464	0.0539811	0.769	630	tags=40%, list=6%, signal=43%
REACTOME_HSP90_CHAPERONE_CYCLE_FOR_STEROID_HORMONE_RECEPTORS_SHR	REACTOME_HSP90_CHAPERONE_CYCLE_FOR_STEROID_HORMONE_RECEPTORS_SHR	Details ...	31	-0.46847	-1.72511	0.0238095	0.0556596	0.788	434	tags=29%, list=4%, signal=30%
PID_ATF2_PATHWAY	PID_ATF2_PATHWAY	Details ...	37	-0.442787	-1.7209	0.0130597	0.0555963	0.796	785	tags=30%, list=8%, signal=32%
REACTOME_ANTIMICROBIAL_PEPTIDES	REACTOME_ANTIMICROBIAL_PEPTIDES	Details ...	25	-0.493458	-1.70471	0.0151515	0.0603823	0.819	557	tags=40%, list=6%, signal=42%
REACTOME_INTERLEUKIN_4_AND_INTERLEUKIN_13_SIGNALING	REACTOME_INTERLEUKIN_4_AND_INTERLEUKIN_13_SIGNALING	Details ...	82	-0.380179	-1.6766	0.00434783	0.0708204	0.862	480	tags=21%, list=5%, signal=22%
REACTOME_NEUTROPHIL_DEGRANULATION	REACTOME_NEUTROPHIL_DEGRANULATION	Details ...	223	-0.328338	-1.66347	0.00179211	0.0746234	0.876	378	tags=18%, list=4%, signal=19%
PID_MYC_REPRESS_PATHWAY	PID_MYC_REPRESS_PATHWAY	Details ...	38	-0.424487	-1.65187	0.0277778	0.0779869	0.889	383	tags=21%, list=4%, signal=22%
KEGG_GLUTATHIONE_METABOLISM	KEGG_GLUTATHIONE_METABOLISM	Details ...	23	-0.449168	-1.64616	0.0285132	0.0783501	0.896	157	tags=17%, list=2%, signal=18%
NABA_ECM_REGULATORS	NABA_ECM_REGULATORS	Details ...	121	-0.309827	-1.62684	0.0017301	0.0862924	0.913	819	tags=21%, list=8%, signal=22%
REACTOME_TP53_REGULATES_METABOLIC_GENES	REACTOME_TP53_REGULATES_METABOLIC_GENES	Details ...	29	-0.40703	-1.62481	0.027088	0.0849188	0.914	31	tags=10%, list=0%, signal=10%
REACTOME_CHEMOKINE_RECEPTORS_BIND_CHEMOKINES	REACTOME_CHEMOKINE_RECEPTORS_BIND_CHEMOKINES	Details ...	33	-0.443013	-1.62154	0.0247788	0.0845051	0.917	676	tags=21%, list=7%, signal=23%
REACTOME_GLUTATHIONE_CONJUGATION	REACTOME_GLUTATHIONE_CONJUGATION	Details ...	16	-0.488673	-1.60681	0.0413534	0.0907756	0.931	157	tags=19%, list=2%, signal=19%
REACTOME_COOPERATION_OF_PREFOLDIN_AND_TRIC_CCT_IN_ACTIN_AND_TUBULIN_FOLDING	REACTOME_COOPERATION_OF_PREFOLDIN_AND_TRIC_CCT_IN_ACTIN_AND_TUBULIN_FOLDING	Details ...	15	-0.518637	-1.60003	0.0421941	0.0921986	0.937	252	tags=20%, list=3%, signal=20%
REACTOME_EXTRA_NUCLEAR_ESTROGEN_SIGNALING	REACTOME_EXTRA_NUCLEAR_ESTROGEN_SIGNALING	Details ...	35	-0.407173	-1.54317	0.0361011	0.126918	0.971	626	tags=23%, list=6%, signal=24%
BIOCARTA_P53HYPOXIA_PATHWAY	BIOCARTA_P53HYPOXIA_PATHWAY	Details ...	15	-0.507791	-1.54271	0.0753968	0.124115	0.971	383	tags=33%, list=4%, signal=35%
SIG_PIP3_SIGNALING_IN_CARDIAC_MYOCTES	SIG_PIP3_SIGNALING_IN_CARDIAC_MYOCTES	Details ...	26	-0.432013	-1.54017	0.0568182	0.123166	0.973	481	tags=23%, list=5%, signal=24%
REACTOME_O_LINKED_GLYCOSYLATION_OF_MUCINS	REACTOME_O_LINKED_GLYCOSYLATION_OF_MUCINS	Details ...	36	-0.375666	-1.49484	0.0491159	0.155578	0.988	679	tags=33%, list=7%, signal=36%
REACTOME_BILE_ACID_AND_BILE_SALT_METABOLISM	REACTOME_BILE_ACID_AND_BILE_SALT_METABOLISM	Details ...	23	-0.418071	-1.48955	0.0722222	0.156628	0.991	262	tags=22%, list=3%, signal=22%
REACTOME_METABOLIC_DISORDERS_OF_BIOLOGICAL_OXIDATION_ENZYMES	REACTOME_METABOLIC_DISORDERS_OF_BIOLOGICAL_OXIDATION_ENZYMES	Details ...	19	-0.44018	-1.48435	0.0511464	0.157601	0.992	157	tags=16%, list=2%, signal=16%
REACTOME_FATTY_ACID_METABOLISM	REACTOME_FATTY_ACID_METABOLISM	Details ...	81	-0.29471	-1.4781	0.0404255	0.159604	0.993	356	tags=12%, list=4%, signal=13%
REACTOME_CYTOCHROME_P450_ARRANGED_BY_SUBSTRATE_TYPE	REACTOME_CYTOCHROME_P450_ARRANGED_BY_SUBSTRATE_TYPE	Details ...	33	-0.372424	-1.47125	0.0371747	0.162048	0.993	930	tags=24%, list=9%, signal=27%
REACTOME_CELLULAR_RESPONSES_TO_EXTERNAL_STIMULI	REACTOME_CELLULAR_RESPONSES_TO_EXTERNAL_STIMULI	Details ...	201	-0.276224	-1.46262	0.0516129	0.165936	0.996	383	tags=14%, list=4%, signal=15%
PID_SYNDECAN_2_PATHWAY	PID_SYNDECAN_2_PATHWAY	Details ...	18	-0.425769	-1.45805	0.0750507	0.166558	0.997	165	tags=17%, list=2%, signal=17%
REACTOME_REGULATION_OF_HSF1_MEDIATED_HEAT_SHOCK_RESPONSE	REACTOME_REGULATION_OF_HSF1_MEDIATED_HEAT_SHOCK_RESPONSE	Details ...	37	-0.389171	-1.44927	0.119247	0.171194	0.997	434	tags=24%, list=4%, signal=25%
REACTOME_BINDING_AND_UPTAKE_OF_LIGANDS_BY_SCAVENGER_RECEPTORS	REACTOME_BINDING_AND_UPTAKE_OF_LIGANDS_BY_SCAVENGER_RECEPTORS	Details ...	33	-0.417691	-1.44674	0.0572246	0.170352	0.997	1041	tags=27%, list=10%, signal=30%
REACTOME_TP53_REGULATES_TRANSCRIPTION_OF_CELL_CYCLE_GENES	REACTOME_TP53_REGULATES_TRANSCRIPTION_OF_CELL_CYCLE_GENES	Details ...	26	-0.377846	-1.43193	0.0896947	0.179999	0.997	452	tags=23%, list=5%, signal=24%
REACTOME_SENESCENCE_ASSOCIATED_SECRETORY_PHENOTYPE_SASP	REACTOME_SENESCENCE_ASSOCIATED_SECRETORY_PHENOTYPE_SASP	Details ...	25	-0.399923	-1.42158	0.0936937	0.186315	0.997	480	tags=32%, list=5%, signal=34%
REACTOME_SMAD2_SMAD3_SMAD4_HETEROTRIMER_REGULATES_TRANSCRIPTION	REACTOME_SMAD2_SMAD3_SMAD4_HETEROTRIMER_REGULATES_TRANSCRIPTION	Details ...	18	-0.42904	-1.41731	0.110375	0.187227	0.997	188	tags=22%, list=2%, signal=23%
PID_MYC_ACTIV_PATHWAY	PID_MYC_ACTIV_PATHWAY	Details ...	40	-0.36226	-1.40657	0.0844037	0.193928	0.998	247	tags=20%, list=2%, signal=20%
PID_INTEGRIN3_PATHWAY	PID_INTEGRIN3_PATHWAY	Details ...	26	-0.398435	-1.40572	0.0893761	0.191376	0.998	1053	tags=27%, list=11%, signal=30%
REACTOME_INTERLEUKIN_10_SIGNALING	REACTOME_INTERLEUKIN_10_SIGNALING	Details ...	33	-0.373733	-1.4043	0.0907504	0.189355	0.999	480	tags=21%, list=5%, signal=22%
REACTOME_VISUAL_PHOTOTRANSDUCTION	REACTOME_VISUAL_PHOTOTRANSDUCTION	Details ...	33	-0.337497	-1.39396	0.0907258	0.196014	0.999	262	tags=15%, list=3%, signal=16%
REACTOME_ELASTIC_FIBRE_FORMATION	REACTOME_ELASTIC_FIBRE_FORMATION	Details ...	26	-0.400063	-1.3715	0.124361	0.21512	1	785	tags=23%, list=8%, signal=25%
REACTOME_ACTIVATION_OF_MATRIX_METALLOPROTEINASES	REACTOME_ACTIVATION_OF_MATRIX_METALLOPROTEINASES	Details ...	20	-0.405347	-1.36644	0.115132	0.216755	1	1078	tags=40%, list=11%, signal=45%
REACTOME_MOLECULES_ASSOCIATED_WITH_ELASTIC_FIBRES	REACTOME_MOLECULES_ASSOCIATED_WITH_ELASTIC_FIBRES	Details ...	25	-0.402951	-1.36364	0.118261	0.216086	1	785	tags=24%, list=8%, signal=26%
REACTOME_IRON_UPTAKE_AND_TRANSPORT	REACTOME_IRON_UPTAKE_AND_TRANSPORT	Details ...	32	-0.339298	-1.36308	0.0943775	0.213217	1	155	tags=16%, list=2%, signal=16%
PID_AP1_PATHWAY	PID_AP1_PATHWAY	Details ...	46	-0.330302	-1.36031	0.140481	0.212596	1	787	tags=26%, list=8%, signal=28%
REACTOME_RECYCLING_PATHWAY_OF_L1	REACTOME_RECYCLING_PATHWAY_OF_L1	Details ...	21	-0.378411	-1.35371	0.128964	0.216009	1	252	tags=14%, list=3%, signal=15%
NABA_ECM_AFFILIATED	NABA_ECM_AFFILIATED	Details ...	86	-0.272047	-1.33757	0.0649819	0.230326	1	679	tags=17%, list=7%, signal=19%
KEGG_RETINOL_METABOLISM	KEGG_RETINOL_METABOLISM	Details ...	28	-0.358264	-1.32015	0.101476	0.245928	1	119	tags=11%, list=1%, signal=11%
PID_P73PATHWAY	PID_P73PATHWAY	Details ...	40	-0.314139	-1.29429	0.174946	0.272247	1	643	tags=20%, list=6%, signal=21%
REACTOME_GOLGI_ASSOCIATED_VESICLE_BIOGENESIS	REACTOME_GOLGI_ASSOCIATED_VESICLE_BIOGENESIS	Details ...	20	-0.37648	-1.29248	0.174468	0.270396	1	91	tags=15%, list=1%, signal=15%
REACTOME_TP53_REGULATES_TRANSCRIPTION_OF_CELL_DEATH_GENES	REACTOME_TP53_REGULATES_TRANSCRIPTION_OF_CELL_DEATH_GENES	Details ...	22	-0.392328	-1.29153	0.172691	0.267473	1	1126	tags=36%, list=11%, signal=41%
REACTOME_SYNTHESIS_OF_BILE_ACIDS_AND_BILE_SALTS	REACTOME_SYNTHESIS_OF_BILE_ACIDS_AND_BILE_SALTS	Details ...	20	-0.390774	-1.29005	0.169492	0.265412	1	262	tags=20%, list=3%, signal=20%
KEGG_PATHOGENIC_ESCHERICHIA_COLI_INFECTION	KEGG_PATHOGENIC_ESCHERICHIA_COLI_INFECTION	Details ...	25	-0.352284	-1.2861	0.186047	0.26618	1	252	tags=16%, list=3%, signal=16%
REACTOME_TRANSLOCATION_OF_SLC2A4_GLUT4_TO_THE_PLASMA_MEMBRANE	REACTOME_TRANSLOCATION_OF_SLC2A4_GLUT4_TO_THE_PLASMA_MEMBRANE	Details ...	33	-0.312161	-1.26506	0.192053	0.287694	1	252	tags=12%, list=3%, signal=12%
REACTOME_INTRINSIC_PATHWAY_FOR_APOPTOSIS	REACTOME_INTRINSIC_PATHWAY_FOR_APOPTOSIS	Details ...	20	-0.385721	-1.26492	0.191837	0.283941	1	363	tags=20%, list=4%, signal=21%
REACTOME_DNA_DAMAGE_RECOGNITION_IN_GG_NER	REACTOME_DNA_DAMAGE_RECOGNITION_IN_GG_NER	Details ...	16	-0.398173	-1.26184	0.214141	0.283988	1	137	tags=13%, list=1%, signal=13%
REACTOME_AUF1_HNRNP_D0_BINDS_AND_DESTABILIZES_MRNA	REACTOME_AUF1_HNRNP_D0_BINDS_AND_DESTABILIZES_MRNA	Details ...	15	-0.422043	-1.2589	0.20316	0.283963	1	151	tags=27%, list=2%, signal=27%
PID_NFAT_TFPATHWAY	PID_NFAT_TFPATHWAY	Details ...	24	-0.374241	-1.25223	0.22031	0.288413	1	187	tags=13%, list=2%, signal=13%
PID_VEGFR1_PATHWAY	PID_VEGFR1_PATHWAY	Details ...	15	-0.399884	-1.23743	0.218284	0.303178	1	143	tags=20%, list=1%, signal=20%
REACTOME_AUTOPHAGY	REACTOME_AUTOPHAGY	Details ...	52	-0.274022	-1.21579	0.207792	0.328012	1	272	tags=13%, list=3%, signal=14%
PID_LKB1_PATHWAY	PID_LKB1_PATHWAY	Details ...	19	-0.367869	-1.21437	0.220884	0.325728	1	179	tags=16%, list=2%, signal=16%
REACTOME_L1CAM_INTERACTIONS	REACTOME_L1CAM_INTERACTIONS	Details ...	60	-0.275772	-1.20633	0.198003	0.332278	1	252	tags=12%, list=3%, signal=12%
PID_RAS_PATHWAY	PID_RAS_PATHWAY	Details ...	15	-0.385221	-1.19171	0.244328	0.348235	1	411	tags=20%, list=4%, signal=21%
KEGG_DILATED_CARDIOMYOPATHY	KEGG_DILATED_CARDIOMYOPATHY	Details ...	44	-0.294977	-1.19022	0.226549	0.34605	1	785	tags=16%, list=8%, signal=17%
NABA_ECM_GLYCOPROTEINS	NABA_ECM_GLYCOPROTEINS	Details ...	104	-0.258524	-1.18911	0.1875	0.343432	1	1402	tags=28%, list=14%, signal=32%
REACTOME_PHASE_I_FUNCTIONALIZATION_OF_COMPOUNDS	REACTOME_PHASE_I_FUNCTIONALIZATION_OF_COMPOUNDS	Details ...	57	-0.262924	-1.17864	0.205832	0.353911	1	930	tags=18%, list=9%, signal=19%
KEGG_ECM_RECEPTOR_INTERACTION	KEGG_ECM_RECEPTOR_INTERACTION	Details ...	55	-0.2844	-1.1571	0.263952	0.380507	1	1115	tags=22%, list=11%, signal=24%
REACTOME_METABOLISM_OF_FAT_SOLUBLE_VITAMINS	REACTOME_METABOLISM_OF_FAT_SOLUBLE_VITAMINS	Details ...	20	-0.318935	-1.1537	0.287149	0.380923	1	262	tags=15%, list=3%, signal=15%
REACTOME_REGULATION_OF_MRNA_STABILITY_BY_PROTEINS_THAT_BIND_AU_RICH_ELEMENTS	REACTOME_REGULATION_OF_MRNA_STABILITY_BY_PROTEINS_THAT_BIND_AU_RICH_ELEMENTS	Details ...	27	-0.324341	-1.15244	0.309168	0.378419	1	172	tags=19%, list=2%, signal=19%
REACTOME_MET_ACTIVATES_PTK2_SIGNALING	REACTOME_MET_ACTIVATES_PTK2_SIGNALING	Details ...	19	-0.355458	-1.15221	0.29511	0.374322	1	362	tags=21%, list=4%, signal=22%
PID_INTEGRIN_CS_PATHWAY	PID_INTEGRIN_CS_PATHWAY	Details ...	18	-0.361979	-1.14256	0.302245	0.384067	1	1521	tags=28%, list=15%, signal=33%
REACTOME_TRANSCRIPTIONAL_ACTIVITY_OF_SMAD2_SMAD3_SMAD4_HETEROTRIMER	REACTOME_TRANSCRIPTIONAL_ACTIVITY_OF_SMAD2_SMAD3_SMAD4_HETEROTRIMER	Details ...	23	-0.326459	-1.14043	0.300439	0.382973	1	188	tags=17%, list=2%, signal=18%
KEGG_SMALL_CELL_LUNG_CANCER	KEGG_SMALL_CELL_LUNG_CANCER	Details ...	53	-0.254441	-1.13948	0.277883	0.380029	1	1115	tags=23%, list=11%, signal=25%
REACTOME_SELECTIVE_AUTOPHAGY	REACTOME_SELECTIVE_AUTOPHAGY	Details ...	36	-0.279655	-1.13866	0.313525	0.377159	1	272	tags=17%, list=3%, signal=17%
PID_INTEGRIN2_PATHWAY	PID_INTEGRIN2_PATHWAY	Details ...	20	-0.353826	-1.13222	0.298188	0.382287	1	453	tags=20%, list=5%, signal=21%
REACTOME_LAMININ_INTERACTIONS	REACTOME_LAMININ_INTERACTIONS	Details ...	23	-0.339424	-1.12479	0.310909	0.388886	1	1521	tags=35%, list=15%, signal=41%
REACTOME_EPH_EPHRIN_MEDIATED_REPULSION_OF_CELLS	REACTOME_EPH_EPHRIN_MEDIATED_REPULSION_OF_CELLS	Details ...	27	-0.310807	-1.12384	0.288165	0.386007	1	167	tags=11%, list=2%, signal=11%
REACTOME_PEPTIDE_LIGAND_BINDING_RECEPTORS	REACTOME_PEPTIDE_LIGAND_BINDING_RECEPTORS	Details ...	83	-0.255507	-1.1222	0.262153	0.384152	1	489	tags=14%, list=5%, signal=15%
KEGG_PPAR_SIGNALING_PATHWAY	KEGG_PPAR_SIGNALING_PATHWAY	Details ...	34	-0.268915	-1.10436	0.304598	0.405797	1	1078	tags=24%, list=11%, signal=26%
PID_MTOR_4PATHWAY	PID_MTOR_4PATHWAY	Details ...	19	-0.315092	-1.10143	0.357918	0.40593	1	1012	tags=21%, list=10%, signal=23%
REACTOME_ACTIVATION_OF_AMPK_DOWNSTREAM_OF_NMDARS	REACTOME_ACTIVATION_OF_AMPK_DOWNSTREAM_OF_NMDARS	Details ...	16	-0.341111	-1.09488	0.34898	0.411305	1	1462	tags=31%, list=15%, signal=37%
REACTOME_DISEASES_ASSOCIATED_WITH_O_GLYCOSYLATION_OF_PROTEINS	REACTOME_DISEASES_ASSOCIATED_WITH_O_GLYCOSYLATION_OF_PROTEINS	Details ...	43	-0.25132	-1.07296	0.344765	0.439956	1	679	tags=16%, list=7%, signal=17%
KEGG_ARRHYTHMOGENIC_RIGHT_VENTRICULAR_CARDIOMYOPATHY_ARVC	KEGG_ARRHYTHMOGENIC_RIGHT_VENTRICULAR_CARDIOMYOPATHY_ARVC		37	-0.268708	-1.05847	0.386792	0.458416	1	265	tags=11%, list=3%, signal=11%
KEGG_BLADDER_CANCER	KEGG_BLADDER_CANCER		22	-0.304298	-1.05695	0.378731	0.456251	1	383	tags=18%, list=4%, signal=19%
PID_AMB2_NEUTROPHILS_PATHWAY	PID_AMB2_NEUTROPHILS_PATHWAY		23	-0.320494	-1.05627	0.385103	0.452847	1	480	tags=17%, list=5%, signal=18%
REACTOME_THE_ROLE_OF_GTSE1_IN_G2_M_PROGRESSION_AFTER_G2_CHECKPOINT	REACTOME_THE_ROLE_OF_GTSE1_IN_G2_M_PROGRESSION_AFTER_G2_CHECKPOINT		28	-0.287801	-1.05096	0.393346	0.456807	1	383	tags=18%, list=4%, signal=19%
REACTOME_O_LINKED_GLYCOSYLATION	REACTOME_O_LINKED_GLYCOSYLATION		62	-0.223699	-1.04014	0.37757	0.468928	1	679	tags=19%, list=7%, signal=21%
KEGG_NOD_LIKE_RECEPTOR_SIGNALING_PATHWAY	KEGG_NOD_LIKE_RECEPTOR_SIGNALING_PATHWAY		36	-0.257765	-1.03525	0.408922	0.471837	1	480	tags=14%, list=5%, signal=15%
REACTOME_METABOLISM_OF_VITAMINS_AND_COFACTORS	REACTOME_METABOLISM_OF_VITAMINS_AND_COFACTORS		82	-0.222472	-1.02836	0.428064	0.4784	1	318	tags=12%, list=3%, signal=12%
REACTOME_CELL_JUNCTION_ORGANIZATION	REACTOME_CELL_JUNCTION_ORGANIZATION		46	-0.274266	-1.02511	0.441786	0.478975	1	1128	tags=26%, list=11%, signal=29%
KEGG_DRUG_METABOLISM_CYTOCHROME_P450	KEGG_DRUG_METABOLISM_CYTOCHROME_P450		35	-0.266819	-1.01501	0.436877	0.49025	1	771	tags=14%, list=8%, signal=15%
REACTOME_GPCR_LIGAND_BINDING	REACTOME_GPCR_LIGAND_BINDING		180	-0.199371	-1.0116	0.422427	0.490934	1	676	tags=13%, list=7%, signal=13%
NABA_CORE_MATRISOME	NABA_CORE_MATRISOME		145	-0.206807	-0.988895	0.470588	0.522559	1	1343	tags=23%, list=13%, signal=27%
REACTOME_ASSEMBLY_OF_COLLAGEN_FIBRILS_AND_OTHER_MULTIMERIC_STRUCTURES	REACTOME_ASSEMBLY_OF_COLLAGEN_FIBRILS_AND_OTHER_MULTIMERIC_STRUCTURES		38	-0.262788	-0.980503	0.474551	0.531781	1	1135	tags=24%, list=11%, signal=27%
REACTOME_CELL_SURFACE_INTERACTIONS_AT_THE_VASCULAR_WALL	REACTOME_CELL_SURFACE_INTERACTIONS_AT_THE_VASCULAR_WALL		70	-0.22131	-0.98039	0.483092	0.527219	1	1173	tags=19%, list=12%, signal=21%
BIOCARTA_G1_PATHWAY	BIOCARTA_G1_PATHWAY		16	-0.325508	-0.968492	0.475915	0.542112	1	785	tags=31%, list=8%, signal=34%
REACTOME_SIGNALING_BY_MODERATE_KINASE_ACTIVITY_BRAF_MUTANTS	REACTOME_SIGNALING_BY_MODERATE_KINASE_ACTIVITY_BRAF_MUTANTS		17	-0.286123	-0.952423	0.521101	0.564301	1	23	tags=6%, list=0%, signal=6%
REACTOME_SYNDECAN_INTERACTIONS	REACTOME_SYNDECAN_INTERACTIONS		19	-0.296768	-0.950903	0.51526	0.561859	1	578	tags=16%, list=6%, signal=17%
PID_FOXM1_PATHWAY	PID_FOXM1_PATHWAY		23	-0.279601	-0.945675	0.530466	0.565546	1	328	tags=17%, list=3%, signal=18%
PID_HNF3B_PATHWAY	PID_HNF3B_PATHWAY		20	-0.264465	-0.917729	0.5706	0.607366	1	146	tags=10%, list=1%, signal=10%
REACTOME_SMOOTH_MUSCLE_CONTRACTION	REACTOME_SMOOTH_MUSCLE_CONTRACTION		17	-0.278343	-0.893333	0.587549	0.64392	1	1737	tags=35%, list=17%, signal=43%
REACTOME_SIGNALING_BY_FGFR1	REACTOME_SIGNALING_BY_FGFR1		20	-0.266085	-0.865656	0.660839	0.685728	1	1383	tags=30%, list=14%, signal=35%
REACTOME_NUCLEAR_ENVELOPE_NE_REASSEMBLY	REACTOME_NUCLEAR_ENVELOPE_NE_REASSEMBLY		27	-0.217589	-0.817979	0.709091	0.760973	1	265	tags=11%, list=3%, signal=11%
REACTOME_RHO_GTPASES_ACTIVATE_NADPH_OXIDASES	REACTOME_RHO_GTPASES_ACTIVATE_NADPH_OXIDASES		15	-0.280722	-0.817523	0.679104	0.755503	1	938	tags=20%, list=9%, signal=22%
PID_SYNDECAN_1_PATHWAY	PID_SYNDECAN_1_PATHWAY		24	-0.237143	-0.798502	0.725832	0.7797	1	1665	tags=29%, list=17%, signal=35%
REACTOME_INTEGRIN_CELL_SURFACE_INTERACTIONS	REACTOME_INTEGRIN_CELL_SURFACE_INTERACTIONS		52	-0.196519	-0.790521	0.767551	0.786113	1	1665	tags=25%, list=17%, signal=30%
PID_SYNDECAN_4_PATHWAY	PID_SYNDECAN_4_PATHWAY		19	-0.248144	-0.783801	0.734375	0.790386	1	578	tags=16%, list=6%, signal=17%
REACTOME_FORMATION_OF_FIBRIN_CLOT_CLOTTING_CASCADE	REACTOME_FORMATION_OF_FIBRIN_CLOT_CLOTTING_CASCADE		16	-0.235621	-0.77768	0.756184	0.79362	1	1147	tags=19%, list=11%, signal=21%
REACTOME_SIGNALING_BY_FGFR3	REACTOME_SIGNALING_BY_FGFR3		15	-0.246375	-0.74597	0.796064	0.83494	1	1383	tags=27%, list=14%, signal=31%
REACTOME_CARBOXYTERMINAL_POST_TRANSLATIONAL_MODIFICATIONS_OF_TUBULIN	REACTOME_CARBOXYTERMINAL_POST_TRANSLATIONAL_MODIFICATIONS_OF_TUBULIN		22	-0.210147	-0.72414	0.844828	0.858762	1	252	tags=9%, list=3%, signal=9%
REACTOME_INTERACTION_BETWEEN_L1_AND_ANKYRINS	REACTOME_INTERACTION_BETWEEN_L1_AND_ANKYRINS		16	-0.260948	-0.721687	0.877138	0.855381	1	23	tags=6%, list=0%, signal=6%
REACTOME_SIGNALING_BY_FGFR4	REACTOME_SIGNALING_BY_FGFR4		16	-0.238037	-0.709974	0.847636	0.863311	1	1383	tags=25%, list=14%, signal=29%
PID_PI3KCI_PATHWAY	PID_PI3KCI_PATHWAY		21	-0.219582	-0.690148	0.876501	0.88052	1	935	tags=14%, list=9%, signal=16%
REACTOME_NEGATIVE_REGULATION_OF_THE_PI3K_AKT_NETWORK	REACTOME_NEGATIVE_REGULATION_OF_THE_PI3K_AKT_NETWORK		55	-0.171815	-0.689451	0.905512	0.874653	1	1398	tags=24%, list=14%, signal=27%
REACTOME_SYNTHESIS_OF_PIPS_AT_THE_PLASMA_MEMBRANE	REACTOME_SYNTHESIS_OF_PIPS_AT_THE_PLASMA_MEMBRANE		24	-0.185135	-0.633069	0.886239	0.925216	1	607	tags=13%, list=6%, signal=13%
PID_EPHA_FWDPATHWAY	PID_EPHA_FWDPATHWAY		22	-0.186849	-0.616099	0.959933	0.932687	1	935	tags=18%, list=9%, signal=20%
KEGG_OLFACTORY_TRANSDUCTION	KEGG_OLFACTORY_TRANSDUCTION		19	-0.175319	-0.561744	0.959481	0.962621	1	1931	tags=32%, list=19%, signal=39%
REACTOME_ROS_AND_RNS_PRODUCTION_IN_PHAGOCYTES	REACTOME_ROS_AND_RNS_PRODUCTION_IN_PHAGOCYTES		18	-0.181091	-0.548397	0.975767	0.962465	1	2025	tags=33%, list=20%, signal=42%

## Sheet: Hallmark_Upregulated_BE_6
Upregulated in BE 6
NAME	GS<br> follow link to MSigDB	GS DETAILS	SIZE	ES	NES	NOM p-val	FDR q-val	FWER p-val	RANK AT MAX	LEADING EDGE
HALLMARK_ANDROGEN_RESPONSE	HALLMARK_ANDROGEN_RESPONSE	Details ...	78	0.613896	2.49703	0	0	0	1136	tags=54%, list=11%, signal=60%
HALLMARK_ALLOGRAFT_REJECTION	HALLMARK_ALLOGRAFT_REJECTION	Details ...	118	0.455473	2.15402	0	0.00128602	0.003	2476	tags=45%, list=25%, signal=59%
HALLMARK_PROTEIN_SECRETION	HALLMARK_PROTEIN_SECRETION	Details ...	51	0.495652	2.03323	0	0.00326904	0.012	1603	tags=35%, list=16%, signal=42%
HALLMARK_BILE_ACID_METABOLISM	HALLMARK_BILE_ACID_METABOLISM	Details ...	57	0.455588	1.96311	0	0.005575	0.026	1090	tags=33%, list=11%, signal=37%
HALLMARK_FATTY_ACID_METABOLISM	HALLMARK_FATTY_ACID_METABOLISM	Details ...	89	0.406411	1.92185	0	0.00647632	0.035	976	tags=22%, list=10%, signal=25%
HALLMARK_MTORC1_SIGNALING	HALLMARK_MTORC1_SIGNALING	Details ...	109	0.398176	1.82372	0.00362319	0.0148877	0.091	994	tags=28%, list=10%, signal=30%
HALLMARK_PEROXISOME	HALLMARK_PEROXISOME	Details ...	57	0.399596	1.71222	0.006	0.0299146	0.184	1090	tags=23%, list=11%, signal=25%
HALLMARK_REACTIVE_OXYGEN_SPECIES_PATHWAY	HALLMARK_REACTIVE_OXYGEN_SPECIES_PATHWAY	Details ...	23	0.47515	1.67633	0.0175747	0.0344574	0.223	1461	tags=48%, list=15%, signal=56%
HALLMARK_XENOBIOTIC_METABOLISM	HALLMARK_XENOBIOTIC_METABOLISM	Details ...	117	0.3343	1.64559	0.00229885	0.038485	0.266	1281	tags=26%, list=13%, signal=29%
HALLMARK_SPERMATOGENESIS	HALLMARK_SPERMATOGENESIS	Details ...	54	0.361994	1.58356	0.012848	0.0539318	0.357	1527	tags=20%, list=15%, signal=24%
HALLMARK_ADIPOGENESIS	HALLMARK_ADIPOGENESIS	Details ...	94	0.33698	1.57125	0.0170455	0.0536828	0.378	1296	tags=24%, list=13%, signal=28%
HALLMARK_KRAS_SIGNALING_UP	HALLMARK_KRAS_SIGNALING_UP	Details ...	125	0.31651	1.56163	0.00860215	0.0518539	0.388	1198	tags=23%, list=12%, signal=26%
HALLMARK_DNA_REPAIR	HALLMARK_DNA_REPAIR	Details ...	57	0.341985	1.49022	0.0457038	0.0746514	0.51	1141	tags=16%, list=11%, signal=18%
HALLMARK_CHOLESTEROL_HOMEOSTASIS	HALLMARK_CHOLESTEROL_HOMEOSTASIS	Details ...	47	0.355782	1.42273	0.0715746	0.103116	0.622	1019	tags=32%, list=10%, signal=35%
HALLMARK_HEDGEHOG_SIGNALING	HALLMARK_HEDGEHOG_SIGNALING	Details ...	21	0.400967	1.39049	0.100209	0.115925	0.685	526	tags=19%, list=5%, signal=20%
HALLMARK_INFLAMMATORY_RESPONSE	HALLMARK_INFLAMMATORY_RESPONSE	Details ...	132	0.279182	1.37678	0.056701	0.11633	0.706	1228	tags=25%, list=12%, signal=28%
HALLMARK_GLYCOLYSIS	HALLMARK_GLYCOLYSIS	Details ...	114	0.267593	1.32967	0.0716981	0.142684	0.771	1274	tags=22%, list=13%, signal=25%
HALLMARK_APICAL_JUNCTION	HALLMARK_APICAL_JUNCTION	Details ...	90	0.262883	1.24117	0.142241	0.210329	0.874	1175	tags=20%, list=12%, signal=22%
HALLMARK_IL6_JAK_STAT3_SIGNALING	HALLMARK_IL6_JAK_STAT3_SIGNALING	Details ...	53	0.286885	1.21198	0.159915	0.228379	0.898	619	tags=11%, list=6%, signal=12%
HALLMARK_HEME_METABOLISM	HALLMARK_HEME_METABOLISM	Details ...	94	0.247089	1.21156	0.162879	0.217308	0.898	2567	tags=33%, list=26%, signal=44%
HALLMARK_ANGIOGENESIS	HALLMARK_ANGIOGENESIS		23	0.339495	1.18359	0.226966	0.235288	0.922	1199	tags=22%, list=12%, signal=25%
HALLMARK_OXIDATIVE_PHOSPHORYLATION	HALLMARK_OXIDATIVE_PHOSPHORYLATION		60	0.266032	1.15575	0.255856	0.25474	0.946	1154	tags=20%, list=12%, signal=22%
HALLMARK_MYC_TARGETS_V1	HALLMARK_MYC_TARGETS_V1		46	0.284999	1.13352	0.299625	0.26931	0.958	1284	tags=17%, list=13%, signal=20%
HALLMARK_PI3K_AKT_MTOR_SIGNALING	HALLMARK_PI3K_AKT_MTOR_SIGNALING		46	0.268568	1.11966	0.299435	0.273588	0.961	1078	tags=20%, list=11%, signal=22%
HALLMARK_MYC_TARGETS_V2	HALLMARK_MYC_TARGETS_V2		18	0.310596	1.01424	0.445087	0.408385	0.991	13	tags=6%, list=0%, signal=6%
HALLMARK_WNT_BETA_CATENIN_SIGNALING	HALLMARK_WNT_BETA_CATENIN_SIGNALING		21	0.275451	0.939947	0.542533	0.51268	0.995	966	tags=19%, list=10%, signal=21%

## Sheet: Hallmark_Downregulated_BE_6
Downregulated in BE 6
NAME	GS<br> follow link to MSigDB	GS DETAILS	SIZE	ES	NES	NOM p-val	FDR q-val	FWER p-val	RANK AT MAX	LEADING EDGE
HALLMARK_TNFA_SIGNALING_VIA_NFKB	HALLMARK_TNFA_SIGNALING_VIA_NFKB	Details ...	156	-0.682333	-3.09381	0	0	0	668	tags=41%, list=7%, signal=43%
HALLMARK_P53_PATHWAY	HALLMARK_P53_PATHWAY	Details ...	112	-0.623849	-3.01111	0	0	0	677	tags=37%, list=7%, signal=39%
HALLMARK_HYPOXIA	HALLMARK_HYPOXIA	Details ...	116	-0.549428	-2.6494	0	0	0	682	tags=29%, list=7%, signal=31%
HALLMARK_APOPTOSIS	HALLMARK_APOPTOSIS	Details ...	88	-0.548284	-2.60214	0	0	0	925	tags=40%, list=9%, signal=43%
HALLMARK_UV_RESPONSE_UP	HALLMARK_UV_RESPONSE_UP	Details ...	77	-0.533633	-2.45526	0	0	0	338	tags=18%, list=3%, signal=19%
HALLMARK_ESTROGEN_RESPONSE_LATE	HALLMARK_ESTROGEN_RESPONSE_LATE	Details ...	136	-0.4681	-2.32076	0	0	0	890	tags=28%, list=9%, signal=30%
HALLMARK_ESTROGEN_RESPONSE_EARLY	HALLMARK_ESTROGEN_RESPONSE_EARLY	Details ...	132	-0.460633	-2.31273	0	0	0	736	tags=30%, list=7%, signal=31%
HALLMARK_TGF_BETA_SIGNALING	HALLMARK_TGF_BETA_SIGNALING	Details ...	28	-0.606	-2.25441	0	0	0	396	tags=32%, list=4%, signal=33%
HALLMARK_KRAS_SIGNALING_DN	HALLMARK_KRAS_SIGNALING_DN	Details ...	91	-0.496987	-2.18832	0	0.000218384	0.002	496	tags=21%, list=5%, signal=22%
HALLMARK_APICAL_SURFACE	HALLMARK_APICAL_SURFACE	Details ...	28	-0.600559	-2.15409	0	0.000319532	0.004	1536	tags=43%, list=15%, signal=50%
HALLMARK_IL2_STAT5_SIGNALING	HALLMARK_IL2_STAT5_SIGNALING	Details ...	134	-0.395539	-1.97706	0	0.00147069	0.017	668	tags=20%, list=7%, signal=21%
HALLMARK_NOTCH_SIGNALING	HALLMARK_NOTCH_SIGNALING	Details ...	17	-0.544465	-1.76099	0.00609756	0.00940016	0.117	798	tags=29%, list=8%, signal=32%
HALLMARK_COMPLEMENT	HALLMARK_COMPLEMENT	Details ...	123	-0.321288	-1.61806	0.00419287	0.0226161	0.256	818	tags=18%, list=8%, signal=19%
HALLMARK_UNFOLDED_PROTEIN_RESPONSE	HALLMARK_UNFOLDED_PROTEIN_RESPONSE	Details ...	61	-0.350567	-1.56172	0.0277186	0.032107	0.341	700	tags=18%, list=7%, signal=19%
HALLMARK_UV_RESPONSE_DN	HALLMARK_UV_RESPONSE_DN	Details ...	93	-0.304557	-1.43894	0.0534979	0.0697761	0.58	1044	tags=19%, list=10%, signal=21%
HALLMARK_MYOGENESIS	HALLMARK_MYOGENESIS	Details ...	105	-0.294134	-1.3907	0.046252	0.0873692	0.663	402	tags=11%, list=4%, signal=12%
HALLMARK_COAGULATION	HALLMARK_COAGULATION	Details ...	80	-0.291697	-1.35924	0.0830189	0.0983598	0.716	841	tags=21%, list=8%, signal=23%
HALLMARK_EPITHELIAL_MESENCHYMAL_TRANSITION	HALLMARK_EPITHELIAL_MESENCHYMAL_TRANSITION	Details ...	143	-0.273891	-1.35599	0.0598131	0.094422	0.721	993	tags=19%, list=10%, signal=21%
HALLMARK_E2F_TARGETS	HALLMARK_E2F_TARGETS	Details ...	90	-0.261326	-1.28604	0.120729	0.134858	0.816	2553	tags=32%, list=26%, signal=43%
HALLMARK_G2M_CHECKPOINT	HALLMARK_G2M_CHECKPOINT	Details ...	87	-0.255006	-1.20347	0.185185	0.197113	0.912	925	tags=17%, list=9%, signal=19%
HALLMARK_INTERFERON_GAMMA_RESPONSE	HALLMARK_INTERFERON_GAMMA_RESPONSE		129	-0.245896	-1.18935	0.193878	0.201157	0.923	1329	tags=19%, list=13%, signal=22%
HALLMARK_MITOTIC_SPINDLE	HALLMARK_MITOTIC_SPINDLE		110	-0.213509	-1.04254	0.352688	0.366366	0.982	1655	tags=19%, list=17%, signal=23%
HALLMARK_INTERFERON_ALPHA_RESPONSE	HALLMARK_INTERFERON_ALPHA_RESPONSE		65	-0.191679	-0.79932	0.72619	0.770873	0.999	1837	tags=20%, list=18%, signal=24%

## Sheet: C2CP_Upregulated_CD8_ERGneg
C2CP_Upregulated_CD8_ERGneg
NAME	GS<br> follow link to MSigDB	GS DETAILS	SIZE	ES	NES	NOM p-val	FDR q-val	FWER p-val	RANK AT MAX	LEADING EDGE
KEGG_ANTIGEN_PROCESSING_AND_PRESENTATION	KEGG_ANTIGEN_PROCESSING_AND_PRESENTATION	Details ...	41	0.647522	2.44291	0	0	0	1174	tags=46%, list=12%, signal=52%
REACTOME_INTERFERON_SIGNALING	REACTOME_INTERFERON_SIGNALING	Details ...	109	0.461647	2.35228	0	0.000682578	0.001	1570	tags=36%, list=16%, signal=42%
KEGG_TYPE_I_DIABETES_MELLITUS	KEGG_TYPE_I_DIABETES_MELLITUS	Details ...	27	0.682191	2.33529	0	0.000455052	0.001	1514	tags=59%, list=15%, signal=70%
KEGG_GRAFT_VERSUS_HOST_DISEASE	KEGG_GRAFT_VERSUS_HOST_DISEASE	Details ...	25	0.702848	2.33395	0	0.000341289	0.001	1135	tags=52%, list=11%, signal=59%
REACTOME_ATTENUATION_PHASE	REACTOME_ATTENUATION_PHASE	Details ...	22	0.793404	2.30593	0	0.00230773	0.01	809	tags=55%, list=8%, signal=59%
REACTOME_REGULATION_OF_HSF1_MEDIATED_HEAT_SHOCK_RESPONSE	REACTOME_REGULATION_OF_HSF1_MEDIATED_HEAT_SHOCK_RESPONSE	Details ...	50	0.54327	2.28691	0	0.00251999	0.013	809	tags=28%, list=8%, signal=30%
REACTOME_HSF1_ACTIVATION	REACTOME_HSF1_ACTIVATION	Details ...	22	0.774049	2.28551	0	0.00215999	0.013	809	tags=50%, list=8%, signal=54%
REACTOME_HSF1_DEPENDENT_TRANSACTIVATION	REACTOME_HSF1_DEPENDENT_TRANSACTIVATION	Details ...	28	0.684622	2.22232	0.00178891	0.00455614	0.028	809	tags=43%, list=8%, signal=46%
KEGG_LEISHMANIA_INFECTION	KEGG_LEISHMANIA_INFECTION	Details ...	42	0.570963	2.21068	0	0.00482353	0.032	793	tags=38%, list=8%, signal=41%
REACTOME_GENERATION_OF_SECOND_MESSENGER_MOLECULES	REACTOME_GENERATION_OF_SECOND_MESSENGER_MOLECULES	Details ...	20	0.703812	2.20173	0	0.00502302	0.036	698	tags=50%, list=7%, signal=54%
REACTOME_CELLULAR_RESPONSE_TO_HEAT_STRESS	REACTOME_CELLULAR_RESPONSE_TO_HEAT_STRESS	Details ...	62	0.493153	2.17771	0	0.00639928	0.05	809	tags=24%, list=8%, signal=26%
REACTOME_PD_1_SIGNALING	REACTOME_PD_1_SIGNALING	Details ...	15	0.758373	2.17326	0	0.00596002	0.051	1135	tags=60%, list=11%, signal=68%
KEGG_VIRAL_MYOCARDITIS	KEGG_VIRAL_MYOCARDITIS	Details ...	39	0.547886	2.1708	0	0.00550156	0.051	1649	tags=44%, list=16%, signal=52%
KEGG_ALLOGRAFT_REJECTION	KEGG_ALLOGRAFT_REJECTION	Details ...	25	0.635048	2.11626	0	0.00986763	0.096	1135	tags=48%, list=11%, signal=54%
REACTOME_INTERFERON_ALPHA_BETA_SIGNALING	REACTOME_INTERFERON_ALPHA_BETA_SIGNALING	Details ...	39	0.511857	2.10876	0	0.00987253	0.103	2272	tags=54%, list=23%, signal=69%
REACTOME_ESTROGEN_DEPENDENT_GENE_EXPRESSION	REACTOME_ESTROGEN_DEPENDENT_GENE_EXPRESSION	Details ...	55	0.464565	2.10845	0	0.00925549	0.103	1861	tags=33%, list=19%, signal=40%
KEGG_ASTHMA	KEGG_ASTHMA	Details ...	18	0.704146	2.09536	0	0.0104994	0.121	698	tags=50%, list=7%, signal=54%
REACTOME_INTERFERON_GAMMA_SIGNALING	REACTOME_INTERFERON_GAMMA_SIGNALING	Details ...	58	0.478076	2.09222	0	0.0099822	0.122	1424	tags=38%, list=14%, signal=44%
REACTOME_HSP90_CHAPERONE_CYCLE_FOR_STEROID_HORMONE_RECEPTORS_SHR	REACTOME_HSP90_CHAPERONE_CYCLE_FOR_STEROID_HORMONE_RECEPTORS_SHR	Details ...	34	0.577077	2.09015	0.00558659	0.00967591	0.123	381	tags=26%, list=4%, signal=27%
REACTOME_SELECTIVE_AUTOPHAGY	REACTOME_SELECTIVE_AUTOPHAGY	Details ...	38	0.505796	2.03079	0	0.0201169	0.238	1179	tags=26%, list=12%, signal=30%
KEGG_PARKINSONS_DISEASE	KEGG_PARKINSONS_DISEASE		39	0.487437	2.02946	0	0.0193159	0.239	2816	tags=54%, list=28%, signal=75%
REACTOME_TCR_SIGNALING	REACTOME_TCR_SIGNALING		53	0.476892	2.01921	0.002079	0.0207847	0.261	1135	tags=30%, list=11%, signal=34%
KEGG_ALZHEIMERS_DISEASE	KEGG_ALZHEIMERS_DISEASE		54	0.436526	2.00181	0	0.0232454	0.292	793	tags=24%, list=8%, signal=26%
KEGG_MAPK_SIGNALING_PATHWAY	KEGG_MAPK_SIGNALING_PATHWAY		129	0.38193	1.99706	0	0.0235688	0.304	1128	tags=23%, list=11%, signal=26%
PID_IL12_STAT4_PATHWAY	PID_IL12_STAT4_PATHWAY		19	0.586178	1.97076	0.00202429	0.0298627	0.366	2610	tags=53%, list=26%, signal=71%
REACTOME_NEGATIVE_REGULATION_OF_MAPK_PATHWAY	REACTOME_NEGATIVE_REGULATION_OF_MAPK_PATHWAY		24	0.544813	1.96079	0.00187266	0.0305853	0.38	1116	tags=33%, list=11%, signal=37%
KEGG_SYSTEMIC_LUPUS_ERYTHEMATOSUS	KEGG_SYSTEMIC_LUPUS_ERYTHEMATOSUS		25	0.608601	1.94924	0	0.0332036	0.411	1514	tags=56%, list=15%, signal=66%
KEGG_AUTOIMMUNE_THYROID_DISEASE	KEGG_AUTOIMMUNE_THYROID_DISEASE		24	0.587002	1.94917	0	0.0320178	0.411	1135	tags=46%, list=11%, signal=52%
BIOCARTA_TH1TH2_PATHWAY	BIOCARTA_TH1TH2_PATHWAY		18	0.611664	1.94751	0	0.0314502	0.417	698	tags=39%, list=7%, signal=42%
REACTOME_MHC_CLASS_II_ANTIGEN_PRESENTATION	REACTOME_MHC_CLASS_II_ANTIGEN_PRESENTATION		69	0.425365	1.94146	0	0.0319808	0.437	1621	tags=33%, list=16%, signal=40%
REACTOME_RESPIRATORY_ELECTRON_TRANSPORT	REACTOME_RESPIRATORY_ELECTRON_TRANSPORT		36	0.47127	1.94109	0	0.0309784	0.438	2816	tags=47%, list=28%, signal=65%
REACTOME_LATE_ENDOSOMAL_MICROAUTOPHAGY	REACTOME_LATE_ENDOSOMAL_MICROAUTOPHAGY		16	0.611106	1.93826	0	0.030918	0.445	1179	tags=31%, list=12%, signal=35%
REACTOME_COSTIMULATION_BY_THE_CD28_FAMILY	REACTOME_COSTIMULATION_BY_THE_CD28_FAMILY		43	0.466168	1.92572	0.00200803	0.0337335	0.477	1326	tags=30%, list=13%, signal=35%
REACTOME_DNA_DOUBLE_STRAND_BREAK_RESPONSE	REACTOME_DNA_DOUBLE_STRAND_BREAK_RESPONSE		22	0.524681	1.90653	0.00406504	0.0395883	0.55	1536	tags=32%, list=15%, signal=38%
REACTOME_RESPIRATORY_ELECTRON_TRANSPORT_ATP_SYNTHESIS_BY_CHEMIOSMOTIC_COUPLING_AND_HEAT_PRODUCTION_BY_UNCOUPLING_PROTEINS	REACTOME_RESPIRATORY_ELECTRON_TRANSPORT_ATP_SYNTHESIS_BY_CHEMIOSMOTIC_COUPLING_AND_HEAT_PRODUCTION_BY_UNCOUPLING_PROTEINS		41	0.443451	1.88245	0.00394477	0.0472035	0.62	2816	tags=44%, list=28%, signal=61%
REACTOME_CELLULAR_RESPONSES_TO_EXTERNAL_STIMULI	REACTOME_CELLULAR_RESPONSES_TO_EXTERNAL_STIMULI		254	0.318846	1.8681	0.00164745	0.0523205	0.657	1484	tags=20%, list=15%, signal=23%
KEGG_OOCYTE_MEIOSIS	KEGG_OOCYTE_MEIOSIS		46	0.428411	1.86627	0	0.0518512	0.66	1242	tags=28%, list=12%, signal=32%
REACTOME_INFLUENZA_INFECTION	REACTOME_INFLUENZA_INFECTION		52	0.415914	1.85381	0.0017452	0.0559776	0.696	467	tags=15%, list=5%, signal=16%
PID_ATF2_PATHWAY	PID_ATF2_PATHWAY		27	0.51092	1.85124	0.00686499	0.0554825	0.702	1123	tags=41%, list=11%, signal=46%
REACTOME_LEISHMANIA_INFECTION	REACTOME_LEISHMANIA_INFECTION		103	0.382219	1.84626	0	0.0564087	0.714	1649	tags=34%, list=16%, signal=40%
PID_ENDOTHELIN_PATHWAY	PID_ENDOTHELIN_PATHWAY		29	0.490902	1.82227	0	0.0675655	0.776	1245	tags=34%, list=12%, signal=39%
REACTOME_INTERLEUKIN_4_AND_INTERLEUKIN_13_SIGNALING	REACTOME_INTERLEUKIN_4_AND_INTERLEUKIN_13_SIGNALING		67	0.384823	1.82045	0.00199601	0.0672195	0.783	1539	tags=34%, list=15%, signal=40%
REACTOME_CYTOKINE_SIGNALING_IN_IMMUNE_SYSTEM	REACTOME_CYTOKINE_SIGNALING_IN_IMMUNE_SYSTEM		428	0.294644	1.8171	0	0.0672204	0.793	1570	tags=24%, list=16%, signal=28%
REACTOME_N_GLYCAN_TRIMMING_IN_THE_ER_AND_CALNEXIN_CALRETICULIN_CYCLE	REACTOME_N_GLYCAN_TRIMMING_IN_THE_ER_AND_CALNEXIN_CALRETICULIN_CYCLE		18	0.545143	1.81518	0.00787402	0.0665689	0.797	1588	tags=44%, list=16%, signal=53%
BIOCARTA_FCER1_PATHWAY	BIOCARTA_FCER1_PATHWAY		22	0.512979	1.81399	0.00194932	0.0656572	0.799	491	tags=23%, list=5%, signal=24%
REACTOME_OXIDATIVE_STRESS_INDUCED_SENESCENCE	REACTOME_OXIDATIVE_STRESS_INDUCED_SENESCENCE		44	0.424073	1.81256	0.00178253	0.0652992	0.805	1704	tags=30%, list=17%, signal=35%
KEGG_CELL_ADHESION_MOLECULES_CAMS	KEGG_CELL_ADHESION_MOLECULES_CAMS		57	0.432105	1.80689	0	0.0667729	0.82	1135	tags=30%, list=11%, signal=33%
PID_REG_GR_PATHWAY	PID_REG_GR_PATHWAY		42	0.41772	1.79122	0.00757576	0.0747655	0.852	749	tags=24%, list=7%, signal=26%
REACTOME_DOWNREGULATION_OF_ERBB2_SIGNALING	REACTOME_DOWNREGULATION_OF_ERBB2_SIGNALING		15	0.578063	1.77938	0.0189076	0.0804205	0.878	809	tags=33%, list=8%, signal=36%
KEGG_SPLICEOSOME	KEGG_SPLICEOSOME		47	0.415346	1.77795	0.00180505	0.0798142	0.882	1109	tags=19%, list=11%, signal=21%
PID_IL6_7_PATHWAY	PID_IL6_7_PATHWAY		27	0.459727	1.76822	0.00840336	0.0840354	0.895	1761	tags=37%, list=18%, signal=45%
PID_IL2_1PATHWAY	PID_IL2_1PATHWAY		33	0.427862	1.75484	0.0108499	0.0907781	0.903	2716	tags=45%, list=27%, signal=62%
REACTOME_E3_UBIQUITIN_LIGASES_UBIQUITINATE_TARGET_PROTEINS	REACTOME_E3_UBIQUITIN_LIGASES_UBIQUITINATE_TARGET_PROTEINS		23	0.482747	1.73305	0.00548446	0.106049	0.936	1803	tags=26%, list=18%, signal=32%
REACTOME_APOPTOTIC_CLEAVAGE_OF_CELLULAR_PROTEINS	REACTOME_APOPTOTIC_CLEAVAGE_OF_CELLULAR_PROTEINS		17	0.538622	1.73231	0.00986193	0.104696	0.936	696	tags=24%, list=7%, signal=25%
REACTOME_NEUTROPHIL_DEGRANULATION	REACTOME_NEUTROPHIL_DEGRANULATION		202	0.305753	1.71806	0	0.114075	0.946	1510	tags=23%, list=15%, signal=26%
REACTOME_SENESCENCE_ASSOCIATED_SECRETORY_PHENOTYPE_SASP	REACTOME_SENESCENCE_ASSOCIATED_SECRETORY_PHENOTYPE_SASP		23	0.480122	1.71527	0.01222	0.11453	0.947	1247	tags=26%, list=12%, signal=30%
PID_FCER1_PATHWAY	PID_FCER1_PATHWAY		32	0.432425	1.71195	0.0137525	0.115342	0.949	1113	tags=22%, list=11%, signal=25%
REACTOME_UNFOLDED_PROTEIN_RESPONSE_UPR	REACTOME_UNFOLDED_PROTEIN_RESPONSE_UPR		52	0.378948	1.70768	0.00431965	0.116873	0.955	1629	tags=25%, list=16%, signal=30%
REACTOME_ANTIVIRAL_MECHANISM_BY_IFN_STIMULATED_GENES	REACTOME_ANTIVIRAL_MECHANISM_BY_IFN_STIMULATED_GENES		42	0.397995	1.70481	0.00733945	0.117268	0.957	1192	tags=21%, list=12%, signal=24%
KEGG_INTESTINAL_IMMUNE_NETWORK_FOR_IGA_PRODUCTION	KEGG_INTESTINAL_IMMUNE_NETWORK_FOR_IGA_PRODUCTION		33	0.4736	1.69892	0.0130435	0.11951	0.96	2167	tags=45%, list=22%, signal=58%
REACTOME_ESR_MEDIATED_SIGNALING	REACTOME_ESR_MEDIATED_SIGNALING		87	0.338597	1.69763	0.0087146	0.118503	0.961	1861	tags=28%, list=19%, signal=34%
PID_ARF6_PATHWAY	PID_ARF6_PATHWAY		19	0.514079	1.69697	0.0146444	0.11733	0.963	1146	tags=32%, list=11%, signal=36%
PID_BETA_CATENIN_NUC_PATHWAY	PID_BETA_CATENIN_NUC_PATHWAY		30	0.427365	1.68921	0.0140598	0.122445	0.969	1822	tags=40%, list=18%, signal=49%
REACTOME_ANTI_INFLAMMATORY_RESPONSE_FAVOURING_LEISHMANIA_PARASITE_INFECTION	REACTOME_ANTI_INFLAMMATORY_RESPONSE_FAVOURING_LEISHMANIA_PARASITE_INFECTION		58	0.410665	1.68682	0	0.122743	0.97	1576	tags=40%, list=16%, signal=47%
REACTOME_TRANSCRIPTIONAL_REGULATION_BY_TP53	REACTOME_TRANSCRIPTIONAL_REGULATION_BY_TP53		202	0.283126	1.68306	0	0.123727	0.971	2123	tags=26%, list=21%, signal=33%
REACTOME_AUF1_HNRNP_D0_BINDS_AND_DESTABILIZES_MRNA	REACTOME_AUF1_HNRNP_D0_BINDS_AND_DESTABILIZES_MRNA		18	0.539552	1.68138	0.0208729	0.123407	0.971	809	tags=28%, list=8%, signal=30%
KEGG_DILATED_CARDIOMYOPATHY	KEGG_DILATED_CARDIOMYOPATHY		41	0.446714	1.66998	0	0.131569	0.981	1854	tags=34%, list=19%, signal=42%
REACTOME_INFECTIOUS_DISEASE	REACTOME_INFECTIOUS_DISEASE		279	0.277708	1.66974	0	0.129853	0.981	2049	tags=27%, list=20%, signal=32%
PID_TAP63_PATHWAY	PID_TAP63_PATHWAY		36	0.405082	1.66891	0.0100756	0.128701	0.981	1922	tags=39%, list=19%, signal=48%
REACTOME_AGGREPHAGY	REACTOME_AGGREPHAGY		20	0.49936	1.66326	0.0194553	0.132241	0.984	2328	tags=40%, list=23%, signal=52%
PID_IL12_2PATHWAY	PID_IL12_2PATHWAY		37	0.414031	1.65951	0.0240296	0.133949	0.986	3280	tags=54%, list=33%, signal=80%
REACTOME_IRE1ALPHA_ACTIVATES_CHAPERONES	REACTOME_IRE1ALPHA_ACTIVATES_CHAPERONES		29	0.43037	1.65336	0.0156951	0.137617	0.989	1629	tags=28%, list=16%, signal=33%
REACTOME_RAF_INDEPENDENT_MAPK1_3_ACTIVATION	REACTOME_RAF_INDEPENDENT_MAPK1_3_ACTIVATION		16	0.505109	1.65314	0.0397727	0.135844	0.989	2892	tags=63%, list=29%, signal=88%
PID_P53_DOWNSTREAM_PATHWAY	PID_P53_DOWNSTREAM_PATHWAY		90	0.329562	1.65177	0.00385356	0.135546	0.989	1979	tags=32%, list=20%, signal=40%
PID_MYC_ACTIV_PATHWAY	PID_MYC_ACTIV_PATHWAY		45	0.373085	1.64942	0.0154525	0.135776	0.989	2172	tags=29%, list=22%, signal=37%
REACTOME_REGULATION_OF_TNFR1_SIGNALING	REACTOME_REGULATION_OF_TNFR1_SIGNALING		20	0.488715	1.64707	0.0181452	0.136157	0.99	1113	tags=35%, list=11%, signal=39%
REACTOME_UPTAKE_AND_ACTIONS_OF_BACTERIAL_TOXINS	REACTOME_UPTAKE_AND_ACTIONS_OF_BACTERIAL_TOXINS		16	0.547511	1.64312	0.0244399	0.137594	0.991	2690	tags=50%, list=27%, signal=68%
PID_ERBB2_ERBB3_PATHWAY	PID_ERBB2_ERBB3_PATHWAY		22	0.470038	1.64081	0.0309917	0.13788	0.991	486	tags=18%, list=5%, signal=19%
REACTOME_INNATE_IMMUNE_SYSTEM	REACTOME_INNATE_IMMUNE_SYSTEM		445	0.259228	1.63266	0	0.143957	0.993	1517	tags=21%, list=15%, signal=24%
KEGG_EPITHELIAL_CELL_SIGNALING_IN_HELICOBACTER_PYLORI_INFECTION	KEGG_EPITHELIAL_CELL_SIGNALING_IN_HELICOBACTER_PYLORI_INFECTION		33	0.419451	1.62666	0.0229358	0.147728	0.993	2716	tags=48%, list=27%, signal=66%
REACTOME_COOPERATION_OF_PREFOLDIN_AND_TRIC_CCT_IN_ACTIN_AND_TUBULIN_FOLDING	REACTOME_COOPERATION_OF_PREFOLDIN_AND_TRIC_CCT_IN_ACTIN_AND_TUBULIN_FOLDING		16	0.518358	1.61465	0.0303644	0.157919	0.995	3181	tags=56%, list=32%, signal=82%
REACTOME_COOPERATION_OF_PDCL_PHLP1_AND_TRIC_CCT_IN_G_PROTEIN_BETA_FOLDING	REACTOME_COOPERATION_OF_PDCL_PHLP1_AND_TRIC_CCT_IN_G_PROTEIN_BETA_FOLDING		16	0.518743	1.61412	0.0224439	0.156737	0.996	2848	tags=69%, list=28%, signal=96%
REACTOME_ADORA2B_MEDIATED_ANTI_INFLAMMATORY_CYTOKINES_PRODUCTION	REACTOME_ADORA2B_MEDIATED_ANTI_INFLAMMATORY_CYTOKINES_PRODUCTION		35	0.479573	1.60679	0.00232558	0.162604	0.996	1576	tags=43%, list=16%, signal=51%
REACTOME_ADAPTIVE_IMMUNE_SYSTEM	REACTOME_ADAPTIVE_IMMUNE_SYSTEM		382	0.260878	1.60494	0	0.162396	0.997	1403	tags=19%, list=14%, signal=21%
REACTOME_ACTIVATED_NOTCH1_TRANSMITS_SIGNAL_TO_THE_NUCLEUS	REACTOME_ACTIVATED_NOTCH1_TRANSMITS_SIGNAL_TO_THE_NUCLEUS		18	0.481712	1.59656	0.0429688	0.169767	0.998	809	tags=22%, list=8%, signal=24%
PID_IL23_PATHWAY	PID_IL23_PATHWAY		25	0.434189	1.59366	0.0330882	0.170535	0.998	2932	tags=56%, list=29%, signal=79%
PID_CMYB_PATHWAY	PID_CMYB_PATHWAY		47	0.36909	1.5925	0.0234234	0.169866	0.998	1539	tags=28%, list=15%, signal=33%
REACTOME_INTERLEUKIN_17_SIGNALING	REACTOME_INTERLEUKIN_17_SIGNALING		44	0.3777	1.59027	0.0219561	0.17016	0.998	1116	tags=25%, list=11%, signal=28%
PID_LYSOPHOSPHOLIPID_PATHWAY	PID_LYSOPHOSPHOLIPID_PATHWAY		29	0.421586	1.58694	0.0101833	0.171851	0.998	1245	tags=31%, list=12%, signal=35%
BIOCARTA_GPCR_PATHWAY	BIOCARTA_GPCR_PATHWAY		15	0.502382	1.58088	0.0461847	0.176211	0.999	486	tags=27%, list=5%, signal=28%
REACTOME_CYTOSOLIC_SENSORS_OF_PATHOGEN_ASSOCIATED_DNA	REACTOME_CYTOSOLIC_SENSORS_OF_PATHOGEN_ASSOCIATED_DNA		37	0.372704	1.56713	0.0220884	0.190428	1	2247	tags=35%, list=22%, signal=45%
REACTOME_COLLAGEN_DEGRADATION	REACTOME_COLLAGEN_DEGRADATION		21	0.510543	1.55963	0.00879121	0.197422	1	1257	tags=29%, list=13%, signal=33%
REACTOME_CYCLIN_D_ASSOCIATED_EVENTS_IN_G1	REACTOME_CYCLIN_D_ASSOCIATED_EVENTS_IN_G1		21	0.444258	1.55058	0.0515873	0.206683	1	1724	tags=33%, list=17%, signal=40%
BIOCARTA_PPARA_PATHWAY	BIOCARTA_PPARA_PATHWAY		29	0.414308	1.55008	0.0364683	0.20516	1	886	tags=24%, list=9%, signal=26%
REACTOME_SIGNALING_BY_NUCLEAR_RECEPTORS	REACTOME_SIGNALING_BY_NUCLEAR_RECEPTORS		121	0.292851	1.54837	0.0113895	0.205169	1	1861	tags=26%, list=19%, signal=31%
PID_AP1_PATHWAY	PID_AP1_PATHWAY		37	0.378944	1.54631	0.0419847	0.205696	1	1539	tags=32%, list=15%, signal=38%
BIOCARTA_KERATINOCYTE_PATHWAY	BIOCARTA_KERATINOCYTE_PATHWAY		30	0.396245	1.54592	0.0468165	0.204033	1	819	tags=20%, list=8%, signal=22%
REACTOME_TRANSPORT_OF_BILE_SALTS_AND_ORGANIC_ACIDS_METAL_IONS_AND_AMINE_COMPOUNDS	REACTOME_TRANSPORT_OF_BILE_SALTS_AND_ORGANIC_ACIDS_METAL_IONS_AND_AMINE_COMPOUNDS		28	0.42462	1.54518	0.0238569	0.202878	1	3468	tags=64%, list=35%, signal=98%
PID_P38_ALPHA_BETA_DOWNSTREAM_PATHWAY	PID_P38_ALPHA_BETA_DOWNSTREAM_PATHWAY		18	0.459933	1.54331	0.0542056	0.203297	1	944	tags=28%, list=9%, signal=31%
KEGG_CALCIUM_SIGNALING_PATHWAY	KEGG_CALCIUM_SIGNALING_PATHWAY		71	0.366677	1.53745	0.00452489	0.208431	1	1195	tags=24%, list=12%, signal=27%
PID_ERA_GENOMIC_PATHWAY	PID_ERA_GENOMIC_PATHWAY		32	0.391474	1.53519	0.0361174	0.209172	1	1595	tags=25%, list=16%, signal=30%
REACTOME_BINDING_AND_UPTAKE_OF_LIGANDS_BY_SCAVENGER_RECEPTORS	REACTOME_BINDING_AND_UPTAKE_OF_LIGANDS_BY_SCAVENGER_RECEPTORS		25	0.46041	1.53439	0.04914	0.208111	1	1503	tags=44%, list=15%, signal=52%
REACTOME_INTERLEUKIN_12_FAMILY_SIGNALING	REACTOME_INTERLEUKIN_12_FAMILY_SIGNALING		19	0.456625	1.52874	0.042471	0.213077	1	942	tags=26%, list=9%, signal=29%
REACTOME_CELLULAR_SENESCENCE	REACTOME_CELLULAR_SENESCENCE		73	0.319839	1.52814	0.0243446	0.211704	1	1375	tags=19%, list=14%, signal=22%
BIOCARTA_TOLL_PATHWAY	BIOCARTA_TOLL_PATHWAY		18	0.462685	1.52462	0.0438413	0.213939	1	1113	tags=22%, list=11%, signal=25%
KEGG_P53_SIGNALING_PATHWAY	KEGG_P53_SIGNALING_PATHWAY		41	0.357435	1.52457	0.0347072	0.211942	1	1223	tags=27%, list=12%, signal=30%
REACTOME_THE_CITRIC_ACID_TCA_CYCLE_AND_RESPIRATORY_ELECTRON_TRANSPORT	REACTOME_THE_CITRIC_ACID_TCA_CYCLE_AND_RESPIRATORY_ELECTRON_TRANSPORT		69	0.314172	1.521	0.0174757	0.214431	1	2816	tags=38%, list=28%, signal=52%
BIOCARTA_P38MAPK_PATHWAY	BIOCARTA_P38MAPK_PATHWAY		25	0.404741	1.51804	0.0655738	0.216006	1	944	tags=20%, list=9%, signal=22%
PID_TELOMERASE_PATHWAY	PID_TELOMERASE_PATHWAY		40	0.357078	1.51014	0.0471513	0.223619	1	2006	tags=33%, list=20%, signal=40%
REACTOME_PLATELET_ACTIVATION_SIGNALING_AND_AGGREGATION	REACTOME_PLATELET_ACTIVATION_SIGNALING_AND_AGGREGATION		116	0.300971	1.50869	0.00833333	0.223114	1	2867	tags=44%, list=29%, signal=61%
REACTOME_RESPONSE_TO_ELEVATED_PLATELET_CYTOSOLIC_CA2	REACTOME_RESPONSE_TO_ELEVATED_PLATELET_CYTOSOLIC_CA2		63	0.33257	1.507	0.0267686	0.223247	1	2924	tags=41%, list=29%, signal=58%
KEGG_GAP_JUNCTION	KEGG_GAP_JUNCTION		40	0.378422	1.50552	0.0269058	0.223203	1	1334	tags=28%, list=13%, signal=32%
REACTOME_MITOCHONDRIAL_PROTEIN_IMPORT	REACTOME_MITOCHONDRIAL_PROTEIN_IMPORT		29	0.387862	1.50495	0.0505618	0.221918	1	803	tags=17%, list=8%, signal=19%
REACTOME_GABA_RECEPTOR_ACTIVATION	REACTOME_GABA_RECEPTOR_ACTIVATION		15	0.564388	1.50335	0.0302267	0.221987	1	1378	tags=47%, list=14%, signal=54%
REACTOME_SIGNALING_BY_PTK6	REACTOME_SIGNALING_BY_PTK6		28	0.404332	1.50189	0.0421286	0.222119	1	1353	tags=29%, list=14%, signal=33%
REACTOME_APOPTOTIC_EXECUTION_PHASE	REACTOME_APOPTOTIC_EXECUTION_PHASE		21	0.430712	1.50052	0.0566038	0.221995	1	696	tags=19%, list=7%, signal=20%
REACTOME_ASPARAGINE_N_LINKED_GLYCOSYLATION	REACTOME_ASPARAGINE_N_LINKED_GLYCOSYLATION		159	0.265684	1.50036	0.0063425	0.220293	1	1603	tags=20%, list=16%, signal=24%
REACTOME_PROCESSING_OF_DNA_DOUBLE_STRAND_BREAK_ENDS	REACTOME_PROCESSING_OF_DNA_DOUBLE_STRAND_BREAK_ENDS		39	0.347667	1.49525	0.0493562	0.225074	1	1487	tags=18%, list=15%, signal=21%
REACTOME_G_ALPHA_Z_SIGNALLING_EVENTS	REACTOME_G_ALPHA_Z_SIGNALLING_EVENTS		17	0.504947	1.49421	0.0231481	0.224459	1	1378	tags=35%, list=14%, signal=41%
REACTOME_PLASMA_LIPOPROTEIN_ASSEMBLY_REMODELING_AND_CLEARANCE	REACTOME_PLASMA_LIPOPROTEIN_ASSEMBLY_REMODELING_AND_CLEARANCE		26	0.403081	1.49114	0.0294118	0.226288	1	2260	tags=42%, list=23%, signal=55%
REACTOME_CARGO_RECOGNITION_FOR_CLATHRIN_MEDIATED_ENDOCYTOSIS	REACTOME_CARGO_RECOGNITION_FOR_CLATHRIN_MEDIATED_ENDOCYTOSIS		48	0.350712	1.49076	0.0259179	0.224872	1	1020	tags=23%, list=10%, signal=25%
BIOCARTA_FAS_PATHWAY	BIOCARTA_FAS_PATHWAY		23	0.408344	1.48663	0.07393	0.22893	1	956	tags=26%, list=10%, signal=29%
REACTOME_STRIATED_MUSCLE_CONTRACTION	REACTOME_STRIATED_MUSCLE_CONTRACTION		15	0.518025	1.48658	0.0574713	0.227166	1	2157	tags=47%, list=22%, signal=59%
REACTOME_TRANSCRIPTIONAL_REGULATION_BY_THE_AP_2_TFAP2_FAMILY_OF_TRANSCRIPTION_FACTORS	REACTOME_TRANSCRIPTIONAL_REGULATION_BY_THE_AP_2_TFAP2_FAMILY_OF_TRANSCRIPTION_FACTORS		18	0.445799	1.48256	0.0566406	0.230417	1	429	tags=22%, list=4%, signal=23%
KEGG_LYSOSOME	KEGG_LYSOSOME		64	0.314148	1.47493	0.0383877	0.238546	1	1621	tags=27%, list=16%, signal=31%
PID_IL1_PATHWAY	PID_IL1_PATHWAY		21	0.427513	1.46963	0.0469799	0.243998	1	1331	tags=29%, list=13%, signal=33%
KEGG_OXIDATIVE_PHOSPHORYLATION	KEGG_OXIDATIVE_PHOSPHORYLATION		36	0.351107	1.46303	0.0703125	0.250855	1	2816	tags=42%, list=28%, signal=58%
REACTOME_REGULATION_OF_PLK1_ACTIVITY_AT_G2_M_TRANSITION	REACTOME_REGULATION_OF_PLK1_ACTIVITY_AT_G2_M_TRANSITION		56	0.326071	1.46243	0.0595238	0.249743	1	1547	tags=20%, list=15%, signal=23%
REACTOME_HDMS_DEMETHYLATE_HISTONES	REACTOME_HDMS_DEMETHYLATE_HISTONES		15	0.460038	1.46083	0.0912548	0.249799	1	1261	tags=33%, list=13%, signal=38%
REACTOME_PLATELET_HOMEOSTASIS	REACTOME_PLATELET_HOMEOSTASIS		37	0.369264	1.45895	0.0305344	0.250438	1	1488	tags=35%, list=15%, signal=41%
REACTOME_CLATHRIN_MEDIATED_ENDOCYTOSIS	REACTOME_CLATHRIN_MEDIATED_ENDOCYTOSIS		68	0.311467	1.45783	0.040568	0.250382	1	1020	tags=18%, list=10%, signal=20%
PID_AR_TF_PATHWAY	PID_AR_TF_PATHWAY		30	0.370466	1.45391	0.0907336	0.254054	1	331	tags=17%, list=3%, signal=17%
REACTOME_METABOLISM_OF_FAT_SOLUBLE_VITAMINS	REACTOME_METABOLISM_OF_FAT_SOLUBLE_VITAMINS		19	0.465158	1.44908	0.0475	0.258688	1	1681	tags=42%, list=17%, signal=51%
KEGG_HYPERTROPHIC_CARDIOMYOPATHY_HCM	KEGG_HYPERTROPHIC_CARDIOMYOPATHY_HCM		38	0.381438	1.44047	0.050885	0.269079	1	1854	tags=29%, list=19%, signal=35%
REACTOME_AURKA_ACTIVATION_BY_TPX2	REACTOME_AURKA_ACTIVATION_BY_TPX2		46	0.331893	1.44033	0.0809793	0.267262	1	1547	tags=20%, list=15%, signal=23%
REACTOME_AQUAPORIN_MEDIATED_TRANSPORT	REACTOME_AQUAPORIN_MEDIATED_TRANSPORT		18	0.459128	1.43617	0.0491803	0.271024	1	1378	tags=28%, list=14%, signal=32%
PID_PI3KCI_AKT_PATHWAY	PID_PI3KCI_AKT_PATHWAY		18	0.422371	1.43491	0.0816733	0.270854	1	429	tags=22%, list=4%, signal=23%
REACTOME_SIGNALING_BY_EGFR_IN_CANCER	REACTOME_SIGNALING_BY_EGFR_IN_CANCER		17	0.461803	1.42928	0.103753	0.277037	1	1009	tags=29%, list=10%, signal=33%
REACTOME_AUTOPHAGY	REACTOME_AUTOPHAGY		72	0.296478	1.4212	0.0637168	0.287301	1	1179	tags=15%, list=12%, signal=17%
REACTOME_METABOLISM_OF_NUCLEOTIDES	REACTOME_METABOLISM_OF_NUCLEOTIDES		51	0.312955	1.42053	0.0458716	0.286171	1	3204	tags=45%, list=32%, signal=66%
REACTOME_DETOXIFICATION_OF_REACTIVE_OXYGEN_SPECIES	REACTOME_DETOXIFICATION_OF_REACTIVE_OXYGEN_SPECIES		15	0.445795	1.41597	0.0836576	0.290606	1	3382	tags=53%, list=34%, signal=80%
REACTOME_L1CAM_INTERACTIONS	REACTOME_L1CAM_INTERACTIONS		56	0.337597	1.41304	0.0471464	0.2929	1	1934	tags=27%, list=19%, signal=33%
REACTOME_REGULATION_OF_MRNA_STABILITY_BY_PROTEINS_THAT_BIND_AU_RICH_ELEMENTS	REACTOME_REGULATION_OF_MRNA_STABILITY_BY_PROTEINS_THAT_BIND_AU_RICH_ELEMENTS		34	0.365547	1.41169	0.100707	0.293248	1	809	tags=15%, list=8%, signal=16%
REACTOME_KERATINIZATION	REACTOME_KERATINIZATION		16	0.502782	1.41139	0.0519187	0.291631	1	1687	tags=50%, list=17%, signal=60%
PID_FGF_PATHWAY	PID_FGF_PATHWAY		26	0.396539	1.41013	0.0739958	0.291556	1	3259	tags=54%, list=33%, signal=80%
REACTOME_METABOLISM_OF_VITAMINS_AND_COFACTORS	REACTOME_METABOLISM_OF_VITAMINS_AND_COFACTORS		93	0.28606	1.40226	0.0352941	0.302283	1	1942	tags=26%, list=19%, signal=32%
REACTOME_ENDOSOMAL_SORTING_COMPLEX_REQUIRED_FOR_TRANSPORT_ESCRT	REACTOME_ENDOSOMAL_SORTING_COMPLEX_REQUIRED_FOR_TRANSPORT_ESCRT		16	0.436902	1.3997	0.109462	0.304411	1	809	tags=19%, list=8%, signal=20%
PID_HIV_NEF_PATHWAY	PID_HIV_NEF_PATHWAY		23	0.392254	1.39845	0.1	0.304478	1	696	tags=22%, list=7%, signal=23%
REACTOME_MAPK_FAMILY_SIGNALING_CASCADES	REACTOME_MAPK_FAMILY_SIGNALING_CASCADES		134	0.271974	1.39821	0.0231214	0.30287	1	859	tags=15%, list=9%, signal=16%
REACTOME_EXPORT_OF_VIRAL_RIBONUCLEOPROTEINS_FROM_NUCLEUS	REACTOME_EXPORT_OF_VIRAL_RIBONUCLEOPROTEINS_FROM_NUCLEUS		17	0.415582	1.39074	0.107955	0.312535	1	135	tags=12%, list=1%, signal=12%
PID_INTEGRIN3_PATHWAY	PID_INTEGRIN3_PATHWAY		20	0.438449	1.38977	0.0843672	0.311807	1	1760	tags=35%, list=18%, signal=42%
REACTOME_CLASS_A_1_RHODOPSIN_LIKE_RECEPTORS	REACTOME_CLASS_A_1_RHODOPSIN_LIKE_RECEPTORS		101	0.321696	1.38629	0.0233645	0.3157	1	2158	tags=44%, list=22%, signal=55%
REACTOME_RUNX2_REGULATES_BONE_DEVELOPMENT	REACTOME_RUNX2_REGULATES_BONE_DEVELOPMENT		18	0.427917	1.38497	0.0901467	0.315718	1	675	tags=22%, list=7%, signal=24%
BIOCARTA_IL1R_PATHWAY	BIOCARTA_IL1R_PATHWAY		20	0.408743	1.38108	0.107884	0.320351	1	819	tags=20%, list=8%, signal=22%
REACTOME_NERVOUS_SYSTEM_DEVELOPMENT	REACTOME_NERVOUS_SYSTEM_DEVELOPMENT		251	0.242288	1.37981	0.0114943	0.32041	1	2033	tags=23%, list=20%, signal=28%
BIOCARTA_GLEEVEC_PATHWAY	BIOCARTA_GLEEVEC_PATHWAY		15	0.44048	1.37803	0.127619	0.321076	1	570	tags=20%, list=6%, signal=21%
PID_ECADHERIN_NASCENT_AJ_PATHWAY	PID_ECADHERIN_NASCENT_AJ_PATHWAY		16	0.41964	1.37594	0.111984	0.322403	1	2014	tags=31%, list=20%, signal=39%
KEGG_HUNTINGTONS_DISEASE	KEGG_HUNTINGTONS_DISEASE		71	0.284769	1.37479	0.0761719	0.322199	1	1543	tags=24%, list=15%, signal=28%
KEGG_HEMATOPOIETIC_CELL_LINEAGE	KEGG_HEMATOPOIETIC_CELL_LINEAGE		44	0.352443	1.3738	0.0472103	0.321842	1	885	tags=23%, list=9%, signal=25%
PID_TNF_PATHWAY	PID_TNF_PATHWAY		32	0.351923	1.37376	0.111111	0.319908	1	1113	tags=25%, list=11%, signal=28%
BIOCARTA_NTHI_PATHWAY	BIOCARTA_NTHI_PATHWAY		17	0.421435	1.37366	0.128405	0.318145	1	837	tags=24%, list=8%, signal=26%
REACTOME_SIGNALING_BY_ERBB2	REACTOME_SIGNALING_BY_ERBB2		27	0.370882	1.37348	0.0923077	0.316492	1	809	tags=19%, list=8%, signal=20%
REACTOME_HEDGEHOG_OFF_STATE	REACTOME_HEDGEHOG_OFF_STATE		52	0.315159	1.3715	0.0767591	0.317588	1	911	tags=17%, list=9%, signal=19%
REACTOME_SIGNALING_BY_INTERLEUKINS	REACTOME_SIGNALING_BY_INTERLEUKINS		232	0.239011	1.37037	0.0407407	0.317602	1	2145	tags=29%, list=21%, signal=36%
REACTOME_SIGNALING_BY_HEDGEHOG	REACTOME_SIGNALING_BY_HEDGEHOG		67	0.294743	1.36942	0.073501	0.317477	1	1887	tags=24%, list=19%, signal=29%
REACTOME_TRANSCRIPTIONAL_REGULATION_BY_RUNX2	REACTOME_TRANSCRIPTIONAL_REGULATION_BY_RUNX2		53	0.309803	1.36902	0.0933852	0.316186	1	1403	tags=23%, list=14%, signal=26%
REACTOME_POTASSIUM_CHANNELS	REACTOME_POTASSIUM_CHANNELS		33	0.417543	1.36782	0.0255754	0.316314	1	1526	tags=39%, list=15%, signal=46%
REACTOME_SRP_DEPENDENT_COTRANSLATIONAL_PROTEIN_TARGETING_TO_MEMBRANE	REACTOME_SRP_DEPENDENT_COTRANSLATIONAL_PROTEIN_TARGETING_TO_MEMBRANE		20	0.416306	1.36776	0.148897	0.314499	1	691	tags=20%, list=7%, signal=21%
REACTOME_ANTIGEN_PROCESSING_CROSS_PRESENTATION	REACTOME_ANTIGEN_PROCESSING_CROSS_PRESENTATION		32	0.355364	1.36745	0.100213	0.313189	1	1403	tags=28%, list=14%, signal=33%
PID_BCR_5PATHWAY	PID_BCR_5PATHWAY		34	0.341029	1.36565	0.0862423	0.314356	1	1113	tags=21%, list=11%, signal=23%
KEGG_LONG_TERM_DEPRESSION	KEGG_LONG_TERM_DEPRESSION		30	0.370346	1.36472	0.0984683	0.313975	1	947	tags=23%, list=9%, signal=26%
REACTOME_MAPK_TARGETS_NUCLEAR_EVENTS_MEDIATED_BY_MAP_KINASES	REACTOME_MAPK_TARGETS_NUCLEAR_EVENTS_MEDIATED_BY_MAP_KINASES		17	0.420822	1.3643	0.118217	0.312842	1	1517	tags=35%, list=15%, signal=42%
BIOCARTA_STRESS_PATHWAY	BIOCARTA_STRESS_PATHWAY		17	0.408474	1.36376	0.132632	0.311882	1	1113	tags=24%, list=11%, signal=26%
REACTOME_COMPLEX_I_BIOGENESIS	REACTOME_COMPLEX_I_BIOGENESIS		17	0.403124	1.3635	0.128906	0.310491	1	2814	tags=41%, list=28%, signal=57%
KEGG_DRUG_METABOLISM_OTHER_ENZYMES	KEGG_DRUG_METABOLISM_OTHER_ENZYMES		15	0.437627	1.36063	0.112871	0.313149	1	606	tags=20%, list=6%, signal=21%
REACTOME_VESICLE_MEDIATED_TRANSPORT	REACTOME_VESICLE_MEDIATED_TRANSPORT		343	0.219174	1.35918	0.0131827	0.313674	1	1214	tags=15%, list=12%, signal=17%
REACTOME_RECRUITMENT_OF_NUMA_TO_MITOTIC_CENTROSOMES	REACTOME_RECRUITMENT_OF_NUMA_TO_MITOTIC_CENTROSOMES		55	0.300916	1.3589	0.0883459	0.312396	1	1547	tags=18%, list=15%, signal=21%
KEGG_ECM_RECEPTOR_INTERACTION	KEGG_ECM_RECEPTOR_INTERACTION		40	0.371032	1.35847	0.0657895	0.311276	1	1854	tags=35%, list=19%, signal=43%
REACTOME_REGULATION_OF_TP53_EXPRESSION_AND_DEGRADATION	REACTOME_REGULATION_OF_TP53_EXPRESSION_AND_DEGRADATION		19	0.405688	1.35825	0.120172	0.309849	1	1478	tags=37%, list=15%, signal=43%
REACTOME_EUKARYOTIC_TRANSLATION_ELONGATION	REACTOME_EUKARYOTIC_TRANSLATION_ELONGATION		17	0.437689	1.35742	0.159851	0.309372	1	288	tags=18%, list=3%, signal=18%
KEGG_GNRH_SIGNALING_PATHWAY	KEGG_GNRH_SIGNALING_PATHWAY		40	0.33045	1.35672	0.0869565	0.308786	1	947	tags=18%, list=9%, signal=19%
REACTOME_FORMATION_OF_THE_CORNIFIED_ENVELOPE	REACTOME_FORMATION_OF_THE_CORNIFIED_ENVELOPE		15	0.490856	1.35461	0.073903	0.310375	1	1627	tags=47%, list=16%, signal=56%
PID_LKB1_PATHWAY	PID_LKB1_PATHWAY		25	0.365323	1.35429	0.129825	0.309236	1	2522	tags=48%, list=25%, signal=64%
REACTOME_NR1H3_NR1H2_REGULATE_GENE_EXPRESSION_LINKED_TO_CHOLESTEROL_TRANSPORT_AND_EFFLUX	REACTOME_NR1H3_NR1H2_REGULATE_GENE_EXPRESSION_LINKED_TO_CHOLESTEROL_TRANSPORT_AND_EFFLUX		20	0.374871	1.35184	0.13308	0.311439	1	2123	tags=35%, list=21%, signal=44%
REACTOME_G_PROTEIN_MEDIATED_EVENTS	REACTOME_G_PROTEIN_MEDIATED_EVENTS		24	0.38214	1.35135	0.093617	0.310497	1	766	tags=29%, list=8%, signal=32%
REACTOME_G1_S_DNA_DAMAGE_CHECKPOINTS	REACTOME_G1_S_DNA_DAMAGE_CHECKPOINTS		24	0.373894	1.34756	0.127273	0.315026	1	2993	tags=50%, list=30%, signal=71%
PID_MYC_REPRESS_PATHWAY	PID_MYC_REPRESS_PATHWAY		40	0.316909	1.34742	0.0924855	0.313655	1	1796	tags=33%, list=18%, signal=39%
REACTOME_OPIOID_SIGNALLING	REACTOME_OPIOID_SIGNALLING		36	0.342496	1.3463	0.0672854	0.313637	1	788	tags=28%, list=8%, signal=30%
BIOCARTA_BCR_PATHWAY	BIOCARTA_BCR_PATHWAY		17	0.416802	1.34366	0.126882	0.315946	1	486	tags=18%, list=5%, signal=19%
PID_SMAD2_3NUCLEAR_PATHWAY	PID_SMAD2_3NUCLEAR_PATHWAY		42	0.312048	1.3365	0.108987	0.32554	1	733	tags=14%, list=7%, signal=15%
REACTOME_HEDGEHOG_ON_STATE	REACTOME_HEDGEHOG_ON_STATE		36	0.330868	1.33554	0.0964567	0.325497	1	1403	tags=22%, list=14%, signal=26%
KEGG_RIBOSOME	KEGG_RIBOSOME		16	0.443915	1.3347	0.167598	0.325246	1	288	tags=19%, list=3%, signal=19%
REACTOME_REGULATION_OF_EXPRESSION_OF_SLITS_AND_ROBOS	REACTOME_REGULATION_OF_EXPRESSION_OF_SLITS_AND_ROBOS		47	0.311461	1.33407	0.103825	0.324452	1	1919	tags=28%, list=19%, signal=34%
REACTOME_DAP12_INTERACTIONS	REACTOME_DAP12_INTERACTIONS		19	0.398532	1.33366	0.127615	0.323469	1	2691	tags=53%, list=27%, signal=72%
REACTOME_RESPONSE_OF_EIF2AK4_GCN2_TO_AMINO_ACID_DEFICIENCY	REACTOME_RESPONSE_OF_EIF2AK4_GCN2_TO_AMINO_ACID_DEFICIENCY		25	0.369871	1.33177	0.152057	0.324924	1	944	tags=20%, list=9%, signal=22%
REACTOME_COLLAGEN_BIOSYNTHESIS_AND_MODIFYING_ENZYMES	REACTOME_COLLAGEN_BIOSYNTHESIS_AND_MODIFYING_ENZYMES		25	0.432861	1.3309	0.0749465	0.32472	1	1257	tags=20%, list=13%, signal=23%
NABA_ECM_AFFILIATED	NABA_ECM_AFFILIATED		51	0.354377	1.33088	0.0462287	0.323087	1	1503	tags=29%, list=15%, signal=34%
PID_ILK_PATHWAY	PID_ILK_PATHWAY		24	0.360084	1.32841	0.146067	0.32564	1	1540	tags=21%, list=15%, signal=25%
REACTOME_NEUREXINS_AND_NEUROLIGINS	REACTOME_NEUREXINS_AND_NEUROLIGINS		26	0.42114	1.32428	0.10274	0.331112	1	1226	tags=31%, list=12%, signal=35%
REACTOME_SIGNALING_BY_ERBB4	REACTOME_SIGNALING_BY_ERBB4		28	0.358036	1.32214	0.147638	0.332839	1	46	tags=11%, list=0%, signal=11%
REACTOME_SELENOAMINO_ACID_METABOLISM	REACTOME_SELENOAMINO_ACID_METABOLISM		24	0.375541	1.3197	0.147705	0.335297	1	288	tags=13%, list=3%, signal=13%
REACTOME_NUCLEOBASE_CATABOLISM	REACTOME_NUCLEOBASE_CATABOLISM		20	0.37946	1.31694	0.12987	0.33806	1	2831	tags=55%, list=28%, signal=77%
REACTOME_CELL_CYCLE_CHECKPOINTS	REACTOME_CELL_CYCLE_CHECKPOINTS		146	0.23893	1.31523	0.0806794	0.339525	1	1528	tags=21%, list=15%, signal=24%
REACTOME_POST_TRANSLATIONAL_MODIFICATION_SYNTHESIS_OF_GPI_ANCHORED_PROTEINS	REACTOME_POST_TRANSLATIONAL_MODIFICATION_SYNTHESIS_OF_GPI_ANCHORED_PROTEINS		36	0.345736	1.31345	0.0961538	0.340825	1	1313	tags=31%, list=13%, signal=35%
REACTOME_PEPTIDE_HORMONE_METABOLISM	REACTOME_PEPTIDE_HORMONE_METABOLISM		31	0.341233	1.3127	0.115108	0.340365	1	1025	tags=19%, list=10%, signal=21%
REACTOME_RECRUITMENT_OF_MITOTIC_CENTROSOME_PROTEINS_AND_COMPLEXES	REACTOME_RECRUITMENT_OF_MITOTIC_CENTROSOME_PROTEINS_AND_COMPLEXES		51	0.294499	1.31038	0.119403	0.342387	1	1547	tags=18%, list=15%, signal=21%
REACTOME_NOD1_2_SIGNALING_PATHWAY	REACTOME_NOD1_2_SIGNALING_PATHWAY		23	0.368151	1.30888	0.141988	0.343175	1	1331	tags=30%, list=13%, signal=35%
REACTOME_GPCR_LIGAND_BINDING	REACTOME_GPCR_LIGAND_BINDING		131	0.301787	1.30767	0.0348259	0.343594	1	2235	tags=43%, list=22%, signal=54%
REACTOME_SIGNALING_BY_PDGF	REACTOME_SIGNALING_BY_PDGF		33	0.348769	1.30721	0.118474	0.342784	1	1281	tags=24%, list=13%, signal=28%
PID_FRA_PATHWAY	PID_FRA_PATHWAY		19	0.381321	1.30672	0.121839	0.342078	1	1123	tags=21%, list=11%, signal=24%
REACTOME_EUKARYOTIC_TRANSLATION_INITIATION	REACTOME_EUKARYOTIC_TRANSLATION_INITIATION		26	0.369283	1.3064	0.168784	0.340921	1	288	tags=12%, list=3%, signal=12%
REACTOME_NETRIN_1_SIGNALING	REACTOME_NETRIN_1_SIGNALING		22	0.401778	1.30548	0.120205	0.340686	1	1471	tags=27%, list=15%, signal=32%
BIOCARTA_TPO_PATHWAY	BIOCARTA_TPO_PATHWAY		15	0.414475	1.30495	0.173333	0.340015	1	570	tags=20%, list=6%, signal=21%
REACTOME_NS1_MEDIATED_EFFECTS_ON_HOST_PATHWAYS	REACTOME_NS1_MEDIATED_EFFECTS_ON_HOST_PATHWAYS		21	0.360461	1.30458	0.149533	0.339156	1	467	tags=14%, list=5%, signal=15%
REACTOME_INTRINSIC_PATHWAY_FOR_APOPTOSIS	REACTOME_INTRINSIC_PATHWAY_FOR_APOPTOSIS		32	0.326923	1.30451	0.128731	0.337697	1	1250	tags=19%, list=13%, signal=21%
REACTOME_HEMOSTASIS	REACTOME_HEMOSTASIS		278	0.22502	1.30386	0.0234542	0.337269	1	2716	tags=37%, list=27%, signal=49%
KEGG_NOD_LIKE_RECEPTOR_SIGNALING_PATHWAY	KEGG_NOD_LIKE_RECEPTOR_SIGNALING_PATHWAY		34	0.324866	1.3021	0.124767	0.338357	1	1331	tags=26%, list=13%, signal=30%
REACTOME_IMMUNOREGULATORY_INTERACTIONS_BETWEEN_A_LYMPHOID_AND_A_NON_LYMPHOID_CELL	REACTOME_IMMUNOREGULATORY_INTERACTIONS_BETWEEN_A_LYMPHOID_AND_A_NON_LYMPHOID_CELL		66	0.316895	1.30035	0.0569948	0.339693	1	1735	tags=30%, list=17%, signal=36%
BIOCARTA_EGF_PATHWAY	BIOCARTA_EGF_PATHWAY		16	0.408478	1.29887	0.165399	0.340475	1	570	tags=19%, list=6%, signal=20%
REACTOME_DEVELOPMENTAL_BIOLOGY	REACTOME_DEVELOPMENTAL_BIOLOGY		381	0.218072	1.29721	0.0150538	0.341854	1	2069	tags=23%, list=21%, signal=27%
KEGG_B_CELL_RECEPTOR_SIGNALING_PATHWAY	KEGG_B_CELL_RECEPTOR_SIGNALING_PATHWAY		42	0.307956	1.29662	0.139394	0.341294	1	825	tags=19%, list=8%, signal=21%
REACTOME_FCGR3A_MEDIATED_IL10_SYNTHESIS	REACTOME_FCGR3A_MEDIATED_IL10_SYNTHESIS		23	0.357361	1.29515	0.158014	0.341981	1	1488	tags=43%, list=15%, signal=51%
BIOCARTA_TNFR1_PATHWAY	BIOCARTA_TNFR1_PATHWAY		21	0.368817	1.29429	0.179884	0.34173	1	696	tags=19%, list=7%, signal=20%
REACTOME_PROGRAMMED_CELL_DEATH	REACTOME_PROGRAMMED_CELL_DEATH		83	0.25993	1.29348	0.106814	0.341476	1	1975	tags=23%, list=20%, signal=28%
REACTOME_PURINERGIC_SIGNALING_IN_LEISHMANIASIS_INFECTION	REACTOME_PURINERGIC_SIGNALING_IN_LEISHMANIASIS_INFECTION		19	0.378781	1.28928	0.178357	0.346714	1	2224	tags=47%, list=22%, signal=61%
REACTOME_TRANSCRIPTIONAL_REGULATION_BY_VENTX	REACTOME_TRANSCRIPTIONAL_REGULATION_BY_VENTX		21	0.357408	1.28914	0.178218	0.345414	1	2312	tags=29%, list=23%, signal=37%
REACTOME_G_ALPHA_I_SIGNALLING_EVENTS	REACTOME_G_ALPHA_I_SIGNALLING_EVENTS		148	0.268802	1.28824	0.0331492	0.345262	1	1451	tags=27%, list=15%, signal=31%
REACTOME_MITOTIC_PROMETAPHASE	REACTOME_MITOTIC_PROMETAPHASE		121	0.242503	1.28804	0.0896686	0.344111	1	1547	tags=20%, list=15%, signal=23%
REACTOME_NR1H2_AND_NR1H3_MEDIATED_SIGNALING	REACTOME_NR1H2_AND_NR1H3_MEDIATED_SIGNALING		24	0.340971	1.28677	0.148855	0.344592	1	2123	tags=38%, list=21%, signal=47%
PID_AVB3_OPN_PATHWAY	PID_AVB3_OPN_PATHWAY		16	0.391996	1.2848	0.166667	0.346196	1	1210	tags=31%, list=12%, signal=35%
PID_PTP1B_PATHWAY	PID_PTP1B_PATHWAY		22	0.355524	1.28364	0.151874	0.346719	1	3270	tags=59%, list=33%, signal=88%
REACTOME_INTRA_GOLGI_TRAFFIC	REACTOME_INTRA_GOLGI_TRAFFIC		28	0.336236	1.27773	0.175277	0.354718	1	1417	tags=25%, list=14%, signal=29%
PID_IL27_PATHWAY	PID_IL27_PATHWAY		19	0.387993	1.2775	0.177388	0.353594	1	793	tags=21%, list=8%, signal=23%
REACTOME_ONCOGENE_INDUCED_SENESCENCE	REACTOME_ONCOGENE_INDUCED_SENESCENCE		23	0.346922	1.27749	0.178503	0.352121	1	1573	tags=26%, list=16%, signal=31%
REACTOME_TRANS_GOLGI_NETWORK_VESICLE_BUDDING	REACTOME_TRANS_GOLGI_NETWORK_VESICLE_BUDDING		35	0.315701	1.27659	0.15547	0.351985	1	757	tags=20%, list=8%, signal=22%
REACTOME_TOLL_LIKE_RECEPTOR_CASCADES	REACTOME_TOLL_LIKE_RECEPTOR_CASCADES		88	0.258504	1.2759	0.13035	0.35174	1	1155	tags=18%, list=12%, signal=20%
REACTOME_CA_DEPENDENT_EVENTS	REACTOME_CA_DEPENDENT_EVENTS		15	0.415624	1.27233	0.160896	0.356066	1	766	tags=33%, list=8%, signal=36%
REACTOME_PROTEIN_UBIQUITINATION	REACTOME_PROTEIN_UBIQUITINATION		31	0.326391	1.26621	0.177536	0.364872	1	1803	tags=19%, list=18%, signal=24%
REACTOME_G2_M_DNA_DAMAGE_CHECKPOINT	REACTOME_G2_M_DNA_DAMAGE_CHECKPOINT		40	0.291791	1.26419	0.148454	0.366753	1	3424	tags=43%, list=34%, signal=64%
REACTOME_LYSOSOME_VESICLE_BIOGENESIS	REACTOME_LYSOSOME_VESICLE_BIOGENESIS		15	0.392575	1.26401	0.191571	0.365562	1	716	tags=27%, list=7%, signal=29%
REACTOME_C_TYPE_LECTIN_RECEPTORS_CLRS	REACTOME_C_TYPE_LECTIN_RECEPTORS_CLRS		56	0.278553	1.26228	0.141324	0.366986	1	1421	tags=25%, list=14%, signal=29%
PID_HEDGEHOG_GLI_PATHWAY	PID_HEDGEHOG_GLI_PATHWAY		21	0.360875	1.26191	0.167742	0.366126	1	911	tags=24%, list=9%, signal=26%
REACTOME_DOWNSTREAM_SIGNALING_EVENTS_OF_B_CELL_RECEPTOR_BCR	REACTOME_DOWNSTREAM_SIGNALING_EVENTS_OF_B_CELL_RECEPTOR_BCR		31	0.320147	1.25792	0.15873	0.371717	1	1403	tags=23%, list=14%, signal=26%
REACTOME_TRANSPORT_TO_THE_GOLGI_AND_SUBSEQUENT_MODIFICATION	REACTOME_TRANSPORT_TO_THE_GOLGI_AND_SUBSEQUENT_MODIFICATION		93	0.245977	1.25655	0.115152	0.372469	1	2044	tags=24%, list=20%, signal=29%
PID_PS1_PATHWAY	PID_PS1_PATHWAY		25	0.351782	1.25627	0.176	0.371363	1	1539	tags=24%, list=15%, signal=28%
REACTOME_COLLAGEN_FORMATION	REACTOME_COLLAGEN_FORMATION		37	0.359683	1.25607	0.120172	0.370266	1	1257	tags=22%, list=13%, signal=25%
PID_EPO_PATHWAY	PID_EPO_PATHWAY		20	0.361825	1.24934	0.190381	0.380257	1	2892	tags=40%, list=29%, signal=56%
REACTOME_CLEC7A_DECTIN_1_SIGNALING	REACTOME_CLEC7A_DECTIN_1_SIGNALING		38	0.305232	1.24877	0.173307	0.379683	1	1421	tags=26%, list=14%, signal=31%
REACTOME_PROTEIN_PROTEIN_INTERACTIONS_AT_SYNAPSES	REACTOME_PROTEIN_PROTEIN_INTERACTIONS_AT_SYNAPSES		39	0.35452	1.24743	0.113082	0.380447	1	1226	tags=26%, list=12%, signal=29%
REACTOME_NUCLEOTIDE_BINDING_DOMAIN_LEUCINE_RICH_REPEAT_CONTAINING_RECEPTOR_NLR_SIGNALING_PATHWAYS	REACTOME_NUCLEOTIDE_BINDING_DOMAIN_LEUCINE_RICH_REPEAT_CONTAINING_RECEPTOR_NLR_SIGNALING_PATHWAYS		35	0.307498	1.24565	0.174812	0.382021	1	1331	tags=23%, list=13%, signal=26%
BIOCARTA_CASPASE_PATHWAY	BIOCARTA_CASPASE_PATHWAY		17	0.37358	1.24536	0.218324	0.381025	1	2305	tags=41%, list=23%, signal=53%
BIOCARTA_PDGF_PATHWAY	BIOCARTA_PDGF_PATHWAY		17	0.385544	1.24458	0.216634	0.380788	1	570	tags=18%, list=6%, signal=19%
BIOCARTA_TCR_PATHWAY	BIOCARTA_TCR_PATHWAY		20	0.358855	1.24436	0.182903	0.379683	1	486	tags=15%, list=5%, signal=16%
REACTOME_TNF_SIGNALING	REACTOME_TNF_SIGNALING		29	0.329031	1.24058	0.180233	0.384427	1	1113	tags=24%, list=11%, signal=27%
REACTOME_PERK_REGULATES_GENE_EXPRESSION	REACTOME_PERK_REGULATES_GENE_EXPRESSION		18	0.374115	1.23723	0.198864	0.388872	1	3918	tags=61%, list=39%, signal=100%
REACTOME_SCF_SKP2_MEDIATED_DEGRADATION_OF_P27_P21	REACTOME_SCF_SKP2_MEDIATED_DEGRADATION_OF_P27_P21		20	0.360791	1.23569	0.213115	0.390099	1	1403	tags=25%, list=14%, signal=29%
REACTOME_CONSTITUTIVE_SIGNALING_BY_ABERRANT_PI3K_IN_CANCER	REACTOME_CONSTITUTIVE_SIGNALING_BY_ABERRANT_PI3K_IN_CANCER		33	0.327562	1.23488	0.189189	0.389907	1	3112	tags=39%, list=31%, signal=57%
REACTOME_TP53_REGULATES_TRANSCRIPTION_OF_DNA_REPAIR_GENES	REACTOME_TP53_REGULATES_TRANSCRIPTION_OF_DNA_REPAIR_GENES		29	0.313405	1.23186	0.201149	0.393548	1	431	tags=10%, list=4%, signal=11%
PID_CERAMIDE_PATHWAY	PID_CERAMIDE_PATHWAY		27	0.325989	1.23185	0.2	0.39204	1	696	tags=15%, list=7%, signal=16%
PID_AMB2_NEUTROPHILS_PATHWAY	PID_AMB2_NEUTROPHILS_PATHWAY		18	0.378839	1.23067	0.178112	0.392655	1	2130	tags=56%, list=21%, signal=70%
REACTOME_CARBOXYTERMINAL_POST_TRANSLATIONAL_MODIFICATIONS_OF_TUBULIN	REACTOME_CARBOXYTERMINAL_POST_TRANSLATIONAL_MODIFICATIONS_OF_TUBULIN		21	0.36035	1.22924	0.179435	0.393614	1	1877	tags=33%, list=19%, signal=41%
REACTOME_REGULATION_OF_TP53_ACTIVITY	REACTOME_REGULATION_OF_TP53_ACTIVITY		97	0.235913	1.22607	0.136821	0.397394	1	2099	tags=24%, list=21%, signal=30%
REACTOME_TP53_REGULATES_TRANSCRIPTION_OF_CELL_CYCLE_GENES	REACTOME_TP53_REGULATES_TRANSCRIPTION_OF_CELL_CYCLE_GENES		29	0.31854	1.22426	0.176715	0.399023	1	1358	tags=21%, list=14%, signal=24%
REACTOME_INTRACELLULAR_SIGNALING_BY_SECOND_MESSENGERS	REACTOME_INTRACELLULAR_SIGNALING_BY_SECOND_MESSENGERS		142	0.225902	1.22284	0.106262	0.399759	1	1403	tags=17%, list=14%, signal=19%
PID_TCR_CALCIUM_PATHWAY	PID_TCR_CALCIUM_PATHWAY		18	0.392781	1.21972	0.250531	0.403525	1	572	tags=22%, list=6%, signal=24%
BIOCARTA_MAPK_PATHWAY	BIOCARTA_MAPK_PATHWAY		44	0.280102	1.21655	0.20922	0.407652	1	819	tags=14%, list=8%, signal=15%
BIOCARTA_G2_PATHWAY	BIOCARTA_G2_PATHWAY		15	0.385826	1.21615	0.229935	0.406879	1	2993	tags=53%, list=30%, signal=76%
REACTOME_G_ALPHA_S_SIGNALLING_EVENTS	REACTOME_G_ALPHA_S_SIGNALLING_EVENTS		48	0.341026	1.21615	0.104762	0.405366	1	982	tags=29%, list=10%, signal=32%
KEGG_AMYOTROPHIC_LATERAL_SCLEROSIS_ALS	KEGG_AMYOTROPHIC_LATERAL_SCLEROSIS_ALS		25	0.325383	1.21582	0.200717	0.404293	1	2136	tags=28%, list=21%, signal=36%
REACTOME_REGULATION_OF_TP53_ACTIVITY_THROUGH_PHOSPHORYLATION	REACTOME_REGULATION_OF_TP53_ACTIVITY_THROUGH_PHOSPHORYLATION		58	0.254312	1.21566	0.188641	0.403066	1	1312	tags=16%, list=13%, signal=18%
REACTOME_SMAD2_SMAD3_SMAD4_HETEROTRIMER_REGULATES_TRANSCRIPTION	REACTOME_SMAD2_SMAD3_SMAD4_HETEROTRIMER_REGULATES_TRANSCRIPTION		21	0.339689	1.21342	0.220441	0.405674	1	1832	tags=33%, list=18%, signal=41%
REACTOME_CYTOCHROME_P450_ARRANGED_BY_SUBSTRATE_TYPE	REACTOME_CYTOCHROME_P450_ARRANGED_BY_SUBSTRATE_TYPE		18	0.383815	1.21119	0.178879	0.408235	1	1165	tags=28%, list=12%, signal=31%
REACTOME_FLT3_SIGNALING	REACTOME_FLT3_SIGNALING		116	0.241332	1.21043	0.153386	0.407954	1	859	tags=14%, list=9%, signal=15%
REACTOME_FORMATION_OF_INCISION_COMPLEX_IN_GG_NER	REACTOME_FORMATION_OF_INCISION_COMPLEX_IN_GG_NER		20	0.340407	1.20937	0.199262	0.408444	1	812	tags=20%, list=8%, signal=22%
REACTOME_TOLL_LIKE_RECEPTOR_4_TLR4_CASCADE	REACTOME_TOLL_LIKE_RECEPTOR_4_TLR4_CASCADE		80	0.249934	1.2079	0.168337	0.409476	1	1116	tags=16%, list=11%, signal=18%
PID_CASPASE_PATHWAY	PID_CASPASE_PATHWAY		33	0.29921	1.20779	0.217949	0.408217	1	1331	tags=21%, list=13%, signal=24%
KEGG_PROGESTERONE_MEDIATED_OOCYTE_MATURATION	KEGG_PROGESTERONE_MEDIATED_OOCYTE_MATURATION		39	0.301962	1.20648	0.161435	0.408902	1	1242	tags=21%, list=12%, signal=23%
REACTOME_VASOPRESSIN_REGULATES_RENAL_WATER_HOMEOSTASIS_VIA_AQUAPORINS	REACTOME_VASOPRESSIN_REGULATES_RENAL_WATER_HOMEOSTASIS_VIA_AQUAPORINS		15	0.400307	1.2061	0.212314	0.408065	1	1378	tags=27%, list=14%, signal=31%
REACTOME_SIGNALING_BY_GPCR	REACTOME_SIGNALING_BY_GPCR		295	0.232907	1.20608	0.0445104	0.406659	1	2284	tags=34%, list=23%, signal=43%
REACTOME_MEMBRANE_TRAFFICKING	REACTOME_MEMBRANE_TRAFFICKING		320	0.19477	1.20538	0.109735	0.406509	1	1214	tags=14%, list=12%, signal=15%
REACTOME_REGULATION_OF_PTEN_GENE_TRANSCRIPTION	REACTOME_REGULATION_OF_PTEN_GENE_TRANSCRIPTION		33	0.302234	1.20304	0.20751	0.409071	1	1375	tags=24%, list=14%, signal=28%
REACTOME_PROTEIN_FOLDING	REACTOME_PROTEIN_FOLDING		44	0.286035	1.20245	0.176339	0.408648	1	3265	tags=45%, list=33%, signal=67%
REACTOME_NONSENSE_MEDIATED_DECAY_NMD	REACTOME_NONSENSE_MEDIATED_DECAY_NMD		32	0.311821	1.20229	0.23964	0.407457	1	288	tags=9%, list=3%, signal=10%
PID_FAS_PATHWAY	PID_FAS_PATHWAY		25	0.326176	1.20174	0.230603	0.407159	1	2716	tags=40%, list=27%, signal=55%
REACTOME_ABC_TRANSPORTER_DISORDERS	REACTOME_ABC_TRANSPORTER_DISORDERS		29	0.314874	1.19938	0.217484	0.409581	1	2705	tags=41%, list=27%, signal=57%
REACTOME_COPI_MEDIATED_ANTEROGRADE_TRANSPORT	REACTOME_COPI_MEDIATED_ANTEROGRADE_TRANSPORT		52	0.270581	1.19785	0.2	0.410786	1	2399	tags=29%, list=24%, signal=38%
REACTOME_DDX58_IFIH1_MEDIATED_INDUCTION_OF_INTERFERON_ALPHA_BETA	REACTOME_DDX58_IFIH1_MEDIATED_INDUCTION_OF_INTERFERON_ALPHA_BETA		38	0.282967	1.1971	0.218324	0.410645	1	1113	tags=18%, list=11%, signal=21%
PID_ANGIOPOIETIN_RECEPTOR_PATHWAY	PID_ANGIOPOIETIN_RECEPTOR_PATHWAY		26	0.325434	1.1967	0.208502	0.409951	1	468	tags=15%, list=5%, signal=16%
REACTOME_PRE_NOTCH_EXPRESSION_AND_PROCESSING	REACTOME_PRE_NOTCH_EXPRESSION_AND_PROCESSING		33	0.297538	1.19543	0.251509	0.410809	1	2123	tags=27%, list=21%, signal=35%
REACTOME_ANCHORING_OF_THE_BASAL_BODY_TO_THE_PLASMA_MEMBRANE	REACTOME_ANCHORING_OF_THE_BASAL_BODY_TO_THE_PLASMA_MEMBRANE		60	0.261933	1.19515	0.236842	0.409914	1	1547	tags=17%, list=15%, signal=20%
NABA_ECM_GLYCOPROTEINS	NABA_ECM_GLYCOPROTEINS		84	0.307561	1.19504	0.0856354	0.408713	1	1760	tags=30%, list=18%, signal=36%
REACTOME_MAPK6_MAPK4_SIGNALING	REACTOME_MAPK6_MAPK4_SIGNALING		42	0.2803	1.19491	0.217626	0.407554	1	1573	tags=24%, list=16%, signal=28%
REACTOME_APC_C_CDH1_MEDIATED_DEGRADATION_OF_CDC20_AND_OTHER_APC_C_CDH1_TARGETED_PROTEINS_IN_LATE_MITOSIS_EARLY_G1	REACTOME_APC_C_CDH1_MEDIATED_DEGRADATION_OF_CDC20_AND_OTHER_APC_C_CDH1_TARGETED_PROTEINS_IN_LATE_MITOSIS_EARLY_G1		26	0.324449	1.19468	0.24197	0.406634	1	3274	tags=50%, list=33%, signal=74%
REACTOME_MITOTIC_G2_G2_M_PHASES	REACTOME_MITOTIC_G2_G2_M_PHASES		100	0.234585	1.19424	0.189555	0.406092	1	1547	tags=17%, list=15%, signal=20%
REACTOME_ACTIVATED_TAK1_MEDIATES_P38_MAPK_ACTIVATION	REACTOME_ACTIVATED_TAK1_MEDIATES_P38_MAPK_ACTIVATION		15	0.379123	1.19368	0.240506	0.405714	1	1113	tags=27%, list=11%, signal=30%
REACTOME_CHROMATIN_MODIFYING_ENZYMES	REACTOME_CHROMATIN_MODIFYING_ENZYMES		105	0.232478	1.19334	0.174912	0.404902	1	1822	tags=23%, list=18%, signal=28%
REACTOME_G1_S_SPECIFIC_TRANSCRIPTION	REACTOME_G1_S_SPECIFIC_TRANSCRIPTION		17	0.382147	1.19051	0.262255	0.408481	1	2659	tags=41%, list=27%, signal=56%
KEGG_RIG_I_LIKE_RECEPTOR_SIGNALING_PATHWAY	KEGG_RIG_I_LIKE_RECEPTOR_SIGNALING_PATHWAY		32	0.29277	1.18687	0.225564	0.413421	1	1113	tags=19%, list=11%, signal=21%
KEGG_ARGININE_AND_PROLINE_METABOLISM	KEGG_ARGININE_AND_PROLINE_METABOLISM		23	0.350033	1.1866	0.221607	0.412486	1	1095	tags=26%, list=11%, signal=29%
REACTOME_EXTRACELLULAR_MATRIX_ORGANIZATION	REACTOME_EXTRACELLULAR_MATRIX_ORGANIZATION		131	0.256978	1.18593	0.118687	0.412337	1	1854	tags=26%, list=19%, signal=31%
REACTOME_SEPARATION_OF_SISTER_CHROMATIDS	REACTOME_SEPARATION_OF_SISTER_CHROMATIDS		96	0.229377	1.18577	0.196629	0.411334	1	2942	tags=40%, list=29%, signal=56%
REACTOME_KINESINS	REACTOME_KINESINS		33	0.305807	1.1847	0.219653	0.412006	1	2899	tags=42%, list=29%, signal=60%
REACTOME_G2_M_CHECKPOINTS	REACTOME_G2_M_CHECKPOINTS		73	0.246501	1.18391	0.225322	0.412101	1	1487	tags=19%, list=15%, signal=22%
REACTOME_DAG_AND_IP3_SIGNALING	REACTOME_DAG_AND_IP3_SIGNALING		18	0.355452	1.18214	0.254941	0.41377	1	766	tags=28%, list=8%, signal=30%
REACTOME_TP53_REGULATES_TRANSCRIPTION_OF_CELL_DEATH_GENES	REACTOME_TP53_REGULATES_TRANSCRIPTION_OF_CELL_DEATH_GENES		30	0.296513	1.18149	0.244275	0.413674	1	3094	tags=50%, list=31%, signal=72%
REACTOME_SIGNALING_BY_NOTCH3	REACTOME_SIGNALING_BY_NOTCH3		24	0.340248	1.18108	0.228833	0.413085	1	946	tags=21%, list=9%, signal=23%
REACTOME_NUCLEAR_SIGNALING_BY_ERBB4	REACTOME_NUCLEAR_SIGNALING_BY_ERBB4		16	0.384849	1.18021	0.252174	0.413317	1	46	tags=13%, list=0%, signal=13%
REACTOME_G_ALPHA_Q_SIGNALLING_EVENTS	REACTOME_G_ALPHA_Q_SIGNALLING_EVENTS		85	0.256481	1.17971	0.159036	0.412877	1	2253	tags=32%, list=23%, signal=41%
REACTOME_N_GLYCAN_ANTENNAE_ELONGATION_IN_THE_MEDIAL_TRANS_GOLGI	REACTOME_N_GLYCAN_ANTENNAE_ELONGATION_IN_THE_MEDIAL_TRANS_GOLGI		15	0.37923	1.17963	0.236607	0.4117	1	1510	tags=27%, list=15%, signal=31%
KEGG_VEGF_SIGNALING_PATHWAY	KEGG_VEGF_SIGNALING_PATHWAY		30	0.302462	1.17772	0.257485	0.413653	1	597	tags=17%, list=6%, signal=18%
KEGG_BLADDER_CANCER	KEGG_BLADDER_CANCER		20	0.338457	1.1771	0.249516	0.413453	1	1539	tags=30%, list=15%, signal=35%
SA_CASPASE_CASCADE	SA_CASPASE_CASCADE		15	0.378841	1.1771	0.259714	0.412144	1	999	tags=27%, list=10%, signal=30%
REACTOME_DNA_DOUBLE_STRAND_BREAK_REPAIR	REACTOME_DNA_DOUBLE_STRAND_BREAK_REPAIR		84	0.239211	1.17478	0.195455	0.414676	1	1571	tags=19%, list=16%, signal=22%
REACTOME_CELL_CELL_JUNCTION_ORGANIZATION	REACTOME_CELL_CELL_JUNCTION_ORGANIZATION		19	0.392188	1.17223	0.232506	0.417892	1	2291	tags=42%, list=23%, signal=55%
REACTOME_MYD88_INDEPENDENT_TLR4_CASCADE	REACTOME_MYD88_INDEPENDENT_TLR4_CASCADE		62	0.253626	1.17135	0.215164	0.418069	1	1116	tags=18%, list=11%, signal=20%
REACTOME_SEMAPHORIN_INTERACTIONS	REACTOME_SEMAPHORIN_INTERACTIONS		37	0.29197	1.17131	0.22807	0.416835	1	1509	tags=24%, list=15%, signal=29%
REACTOME_TNFR1_INDUCED_NFKAPPAB_SIGNALING_PATHWAY	REACTOME_TNFR1_INDUCED_NFKAPPAB_SIGNALING_PATHWAY		20	0.34858	1.17054	0.27163	0.416749	1	1113	tags=25%, list=11%, signal=28%
REACTOME_RUNX1_REGULATES_GENES_INVOLVED_IN_MEGAKARYOCYTE_DIFFERENTIATION_AND_PLATELET_FUNCTION	REACTOME_RUNX1_REGULATES_GENES_INVOLVED_IN_MEGAKARYOCYTE_DIFFERENTIATION_AND_PLATELET_FUNCTION		18	0.347626	1.16834	0.246801	0.419189	1	2123	tags=22%, list=21%, signal=28%
PID_PDGFRB_PATHWAY	PID_PDGFRB_PATHWAY		67	0.24313	1.16662	0.216797	0.420823	1	1539	tags=21%, list=15%, signal=25%
PID_NOTCH_PATHWAY	PID_NOTCH_PATHWAY		29	0.299723	1.16627	0.23622	0.4201	1	1736	tags=24%, list=17%, signal=29%
REACTOME_JNK_C_JUN_KINASES_PHOSPHORYLATION_AND_ACTIVATION_MEDIATED_BY_ACTIVATED_HUMAN_TAK1	REACTOME_JNK_C_JUN_KINASES_PHOSPHORYLATION_AND_ACTIVATION_MEDIATED_BY_ACTIVATED_HUMAN_TAK1		15	0.381009	1.16589	0.269777	0.419507	1	1113	tags=27%, list=11%, signal=30%
REACTOME_PROTEIN_LOCALIZATION	REACTOME_PROTEIN_LOCALIZATION		77	0.232364	1.16443	0.224599	0.420749	1	809	tags=12%, list=8%, signal=13%
REACTOME_APC_C_MEDIATED_DEGRADATION_OF_CELL_CYCLE_PROTEINS	REACTOME_APC_C_MEDIATED_DEGRADATION_OF_CELL_CYCLE_PROTEINS		36	0.285636	1.1618	0.243354	0.424049	1	2485	tags=33%, list=25%, signal=44%
REACTOME_CIRCADIAN_CLOCK	REACTOME_CIRCADIAN_CLOCK		45	0.26985	1.16083	0.253937	0.424402	1	1792	tags=29%, list=18%, signal=35%
REACTOME_EXTRA_NUCLEAR_ESTROGEN_SIGNALING	REACTOME_EXTRA_NUCLEAR_ESTROGEN_SIGNALING		35	0.295457	1.15913	0.230978	0.426174	1	1378	tags=23%, list=14%, signal=26%
PID_TRAIL_PATHWAY	PID_TRAIL_PATHWAY		17	0.348554	1.15883	0.277311	0.425341	1	1581	tags=29%, list=16%, signal=35%
REACTOME_TGF_BETA_RECEPTOR_SIGNALING_ACTIVATES_SMADS	REACTOME_TGF_BETA_RECEPTOR_SIGNALING_ACTIVATES_SMADS		19	0.342556	1.15765	0.291822	0.426195	1	809	tags=16%, list=8%, signal=17%
REACTOME_IRON_UPTAKE_AND_TRANSPORT	REACTOME_IRON_UPTAKE_AND_TRANSPORT		27	0.311005	1.15636	0.272331	0.427178	1	2548	tags=33%, list=25%, signal=45%
REACTOME_NEGATIVE_REGULATION_OF_THE_PI3K_AKT_NETWORK	REACTOME_NEGATIVE_REGULATION_OF_THE_PI3K_AKT_NETWORK		48	0.27734	1.15562	0.268889	0.427075	1	3142	tags=40%, list=31%, signal=57%
REACTOME_TOLL_LIKE_RECEPTOR_9_TLR9_CASCADE	REACTOME_TOLL_LIKE_RECEPTOR_9_TLR9_CASCADE		57	0.255852	1.15475	0.247485	0.427349	1	1116	tags=18%, list=11%, signal=20%
PID_MAPK_TRK_PATHWAY	PID_MAPK_TRK_PATHWAY		18	0.341739	1.153	0.257576	0.42911	1	625	tags=17%, list=6%, signal=18%
REACTOME_TOLL_LIKE_RECEPTOR_10_TLR10_CASCADE	REACTOME_TOLL_LIKE_RECEPTOR_10_TLR10_CASCADE		52	0.260089	1.15299	0.242144	0.427838	1	1116	tags=19%, list=11%, signal=22%
NABA_ECM_REGULATORS	NABA_ECM_REGULATORS		80	0.278775	1.15198	0.16317	0.42824	1	1820	tags=31%, list=18%, signal=38%
REACTOME_GLYCEROPHOSPHOLIPID_BIOSYNTHESIS	REACTOME_GLYCEROPHOSPHOLIPID_BIOSYNTHESIS		56	0.256957	1.15169	0.223684	0.427481	1	1755	tags=25%, list=18%, signal=30%
PID_PLK1_PATHWAY	PID_PLK1_PATHWAY		26	0.315265	1.14965	0.27972	0.42993	1	2775	tags=42%, list=28%, signal=58%
REACTOME_TOLL_LIKE_RECEPTOR_TLR1_TLR2_CASCADE	REACTOME_TOLL_LIKE_RECEPTOR_TLR1_TLR2_CASCADE		60	0.251277	1.14939	0.237817	0.429025	1	1116	tags=17%, list=11%, signal=19%
REACTOME_COPI_DEPENDENT_GOLGI_TO_ER_RETROGRADE_TRAFFIC	REACTOME_COPI_DEPENDENT_GOLGI_TO_ER_RETROGRADE_TRAFFIC		51	0.259236	1.1475	0.240234	0.431336	1	2899	tags=37%, list=29%, signal=52%
KEGG_VIBRIO_CHOLERAE_INFECTION	KEGG_VIBRIO_CHOLERAE_INFECTION		20	0.330053	1.14595	0.291391	0.432692	1	2286	tags=35%, list=23%, signal=45%
KEGG_FRUCTOSE_AND_MANNOSE_METABOLISM	KEGG_FRUCTOSE_AND_MANNOSE_METABOLISM		18	0.346245	1.14514	0.297189	0.432827	1	852	tags=17%, list=9%, signal=18%
REACTOME_STABILIZATION_OF_P53	REACTOME_STABILIZATION_OF_P53		18	0.350522	1.14207	0.300191	0.437021	1	2942	tags=50%, list=29%, signal=71%
REACTOME_DEACTIVATION_OF_THE_BETA_CATENIN_TRANSACTIVATING_COMPLEX	REACTOME_DEACTIVATION_OF_THE_BETA_CATENIN_TRANSACTIVATING_COMPLEX		23	0.317653	1.1416	0.28215	0.436539	1	1148	tags=22%, list=11%, signal=25%
REACTOME_GOLGI_TO_ER_RETROGRADE_TRANSPORT	REACTOME_GOLGI_TO_ER_RETROGRADE_TRANSPORT		72	0.236546	1.14127	0.247655	0.435915	1	2899	tags=35%, list=29%, signal=49%
REACTOME_NUCLEAR_RECEPTOR_TRANSCRIPTION_PATHWAY	REACTOME_NUCLEAR_RECEPTOR_TRANSCRIPTION_PATHWAY		27	0.325816	1.1394	0.284211	0.438035	1	1728	tags=33%, list=17%, signal=40%
KEGG_ARACHIDONIC_ACID_METABOLISM	KEGG_ARACHIDONIC_ACID_METABOLISM		19	0.338815	1.13782	0.305328	0.439481	1	1708	tags=37%, list=17%, signal=44%
REACTOME_TP53_REGULATES_METABOLIC_GENES	REACTOME_TP53_REGULATES_METABOLIC_GENES		42	0.256969	1.13131	0.285461	0.449338	1	2123	tags=29%, list=21%, signal=36%
REACTOME_DOWNREGULATION_OF_TGF_BETA_RECEPTOR_SIGNALING	REACTOME_DOWNREGULATION_OF_TGF_BETA_RECEPTOR_SIGNALING		16	0.357597	1.13076	0.323364	0.449102	1	809	tags=19%, list=8%, signal=20%
REACTOME_THE_ROLE_OF_GTSE1_IN_G2_M_PROGRESSION_AFTER_G2_CHECKPOINT	REACTOME_THE_ROLE_OF_GTSE1_IN_G2_M_PROGRESSION_AFTER_G2_CHECKPOINT		33	0.300046	1.13034	0.294355	0.448608	1	2942	tags=48%, list=29%, signal=68%
REACTOME_FCGAMMA_RECEPTOR_FCGR_DEPENDENT_PHAGOCYTOSIS	REACTOME_FCGAMMA_RECEPTOR_FCGR_DEPENDENT_PHAGOCYTOSIS		47	0.261551	1.12811	0.259101	0.451184	1	1649	tags=26%, list=16%, signal=30%
PID_RHOA_PATHWAY	PID_RHOA_PATHWAY		21	0.325452	1.12608	0.308712	0.453561	1	186	tags=10%, list=2%, signal=10%
PID_ATM_PATHWAY	PID_ATM_PATHWAY		19	0.329788	1.12444	0.313112	0.45505	1	2753	tags=37%, list=28%, signal=51%
KEGG_ADIPOCYTOKINE_SIGNALING_PATHWAY	KEGG_ADIPOCYTOKINE_SIGNALING_PATHWAY		32	0.285559	1.12096	0.296578	0.460114	1	1474	tags=22%, list=15%, signal=26%
REACTOME_SIGNALING_BY_NOTCH2	REACTOME_SIGNALING_BY_NOTCH2		19	0.335705	1.11844	0.316	0.463409	1	999	tags=21%, list=10%, signal=23%
REACTOME_NEGATIVE_REGULATORS_OF_DDX58_IFIH1_SIGNALING	REACTOME_NEGATIVE_REGULATORS_OF_DDX58_IFIH1_SIGNALING		19	0.323496	1.1166	0.310861	0.465372	1	809	tags=16%, list=8%, signal=17%
REACTOME_VISUAL_PHOTOTRANSDUCTION	REACTOME_VISUAL_PHOTOTRANSDUCTION		42	0.287353	1.11311	0.287179	0.47064	1	1451	tags=26%, list=15%, signal=31%
KEGG_VASCULAR_SMOOTH_MUSCLE_CONTRACTION	KEGG_VASCULAR_SMOOTH_MUSCLE_CONTRACTION		42	0.289591	1.11038	0.257511	0.47441	1	947	tags=19%, list=9%, signal=21%
REACTOME_INTEGRIN_CELL_SURFACE_INTERACTIONS	REACTOME_INTEGRIN_CELL_SURFACE_INTERACTIONS		36	0.288493	1.11036	0.277027	0.473095	1	1992	tags=31%, list=20%, signal=38%
BIOCARTA_IL2RB_PATHWAY	BIOCARTA_IL2RB_PATHWAY		21	0.310945	1.10901	0.313462	0.474405	1	454	tags=14%, list=5%, signal=15%
REACTOME_TCF_DEPENDENT_SIGNALING_IN_RESPONSE_TO_WNT	REACTOME_TCF_DEPENDENT_SIGNALING_IN_RESPONSE_TO_WNT		73	0.236007	1.10791	0.284404	0.475111	1	1887	tags=23%, list=19%, signal=28%
REACTOME_SIGNALING_BY_WNT	REACTOME_SIGNALING_BY_WNT		123	0.213154	1.10514	0.259928	0.479038	1	1887	tags=21%, list=19%, signal=26%
REACTOME_AMYLOID_FIBER_FORMATION	REACTOME_AMYLOID_FIBER_FORMATION		17	0.346935	1.1027	0.314629	0.482181	1	809	tags=18%, list=8%, signal=19%
REACTOME_SIGNALING_BY_NOTCH	REACTOME_SIGNALING_BY_NOTCH		88	0.220539	1.10168	0.281116	0.482766	1	1573	tags=18%, list=16%, signal=21%
REACTOME_FC_EPSILON_RECEPTOR_FCERI_SIGNALING	REACTOME_FC_EPSILON_RECEPTOR_FCERI_SIGNALING		64	0.237965	1.10151	0.306483	0.481704	1	819	tags=14%, list=8%, signal=15%
REACTOME_METABOLISM_OF_AMINO_ACIDS_AND_DERIVATIVES	REACTOME_METABOLISM_OF_AMINO_ACIDS_AND_DERIVATIVES		126	0.204898	1.09848	0.273869	0.485995	1	1010	tags=12%, list=10%, signal=13%
REACTOME_ER_TO_GOLGI_ANTEROGRADE_TRANSPORT	REACTOME_ER_TO_GOLGI_ANTEROGRADE_TRANSPORT		77	0.223665	1.09787	0.298625	0.485743	1	3330	tags=39%, list=33%, signal=58%
REACTOME_NEURONAL_SYSTEM	REACTOME_NEURONAL_SYSTEM		150	0.244648	1.0978	0.20398	0.484511	1	788	tags=15%, list=8%, signal=16%
REACTOME_DEGRADATION_OF_DVL	REACTOME_DEGRADATION_OF_DVL		19	0.321976	1.0977	0.349376	0.483355	1	2942	tags=42%, list=29%, signal=60%
REACTOME_TRANSLOCATION_OF_SLC2A4_GLUT4_TO_THE_PLASMA_MEMBRANE	REACTOME_TRANSLOCATION_OF_SLC2A4_GLUT4_TO_THE_PLASMA_MEMBRANE		38	0.264925	1.09379	0.326047	0.48959	1	3346	tags=45%, list=33%, signal=67%
REACTOME_HATS_ACETYLATE_HISTONES	REACTOME_HATS_ACETYLATE_HISTONES		35	0.263618	1.08743	0.332734	0.500201	1	2060	tags=26%, list=21%, signal=32%
REACTOME_DEFECTIVE_CFTR_CAUSES_CYSTIC_FIBROSIS	REACTOME_DEFECTIVE_CFTR_CAUSES_CYSTIC_FIBROSIS		22	0.308216	1.08729	0.362101	0.499082	1	2942	tags=45%, list=29%, signal=64%
REACTOME_ECM_PROTEOGLYCANS	REACTOME_ECM_PROTEOGLYCANS		33	0.305163	1.08536	0.316195	0.501408	1	1257	tags=21%, list=13%, signal=24%
REACTOME_DISORDERS_OF_TRANSMEMBRANE_TRANSPORTERS	REACTOME_DISORDERS_OF_TRANSMEMBRANE_TRANSPORTERS		76	0.230664	1.08443	0.303704	0.501709	1	938	tags=14%, list=9%, signal=16%
REACTOME_METABOLISM_OF_CARBOHYDRATES	REACTOME_METABOLISM_OF_CARBOHYDRATES		132	0.201779	1.0816	0.284848	0.505991	1	1116	tags=13%, list=11%, signal=14%
PID_ERBB1_DOWNSTREAM_PATHWAY	PID_ERBB1_DOWNSTREAM_PATHWAY		50	0.248073	1.08135	0.360996	0.505072	1	837	tags=14%, list=8%, signal=15%
REACTOME_NUCLEAR_EVENTS_KINASE_AND_TRANSCRIPTION_FACTOR_ACTIVATION	REACTOME_NUCLEAR_EVENTS_KINASE_AND_TRANSCRIPTION_FACTOR_ACTIVATION		40	0.259784	1.0793	0.338552	0.507691	1	1698	tags=30%, list=17%, signal=36%
REACTOME_MEIOTIC_SYNAPSIS	REACTOME_MEIOTIC_SYNAPSIS		17	0.331323	1.07903	0.367556	0.506861	1	2982	tags=59%, list=30%, signal=84%
KEGG_AXON_GUIDANCE	KEGG_AXON_GUIDANCE		68	0.24847	1.07804	0.277778	0.507484	1	1093	tags=18%, list=11%, signal=20%
PID_NEPHRIN_NEPH1_PATHWAY	PID_NEPHRIN_NEPH1_PATHWAY		15	0.338689	1.07588	0.355191	0.510204	1	19	tags=7%, list=0%, signal=7%
REACTOME_EGFR_DOWNREGULATION	REACTOME_EGFR_DOWNREGULATION		19	0.322821	1.07561	0.358621	0.509356	1	1009	tags=21%, list=10%, signal=23%
REACTOME_TAK1_ACTIVATES_NFKB_BY_PHOSPHORYLATION_AND_ACTIVATION_OF_IKKS_COMPLEX	REACTOME_TAK1_ACTIVATES_NFKB_BY_PHOSPHORYLATION_AND_ACTIVATION_OF_IKKS_COMPLEX		20	0.313176	1.07488	0.365751	0.509441	1	1113	tags=25%, list=11%, signal=28%
NABA_MATRISOME_ASSOCIATED	NABA_MATRISOME_ASSOCIATED		244	0.22724	1.07411	0.216958	0.509521	1	1632	tags=24%, list=16%, signal=28%
REACTOME_PHASE_0_RAPID_DEPOLARISATION	REACTOME_PHASE_0_RAPID_DEPOLARISATION		15	0.394231	1.07334	0.337079	0.509766	1	151	tags=13%, list=2%, signal=14%
KEGG_TIGHT_JUNCTION	KEGG_TIGHT_JUNCTION		51	0.250649	1.07232	0.328629	0.510385	1	1931	tags=25%, list=19%, signal=31%
PID_CD8_TCR_DOWNSTREAM_PATHWAY	PID_CD8_TCR_DOWNSTREAM_PATHWAY		31	0.281838	1.0687	0.358974	0.516271	1	1004	tags=23%, list=10%, signal=25%
PID_ERBB4_PATHWAY	PID_ERBB4_PATHWAY		19	0.323596	1.06831	0.363636	0.515626	1	787	tags=16%, list=8%, signal=17%
REACTOME_M_PHASE	REACTOME_M_PHASE		184	0.186536	1.06823	0.322097	0.514473	1	1547	tags=16%, list=15%, signal=19%
REACTOME_MITOTIC_G1_PHASE_AND_G1_S_TRANSITION	REACTOME_MITOTIC_G1_PHASE_AND_G1_S_TRANSITION		75	0.223517	1.06688	0.352273	0.515753	1	1887	tags=24%, list=19%, signal=29%
REACTOME_MAP2K_AND_MAPK_ACTIVATION	REACTOME_MAP2K_AND_MAPK_ACTIVATION		18	0.330571	1.06643	0.357934	0.515245	1	1649	tags=28%, list=16%, signal=33%
KEGG_CELL_CYCLE	KEGG_CELL_CYCLE		72	0.224797	1.06567	0.354911	0.515342	1	1250	tags=17%, list=13%, signal=19%
REACTOME_MUSCLE_CONTRACTION	REACTOME_MUSCLE_CONTRACTION		78	0.25548	1.06487	0.307329	0.515479	1	1371	tags=21%, list=14%, signal=24%
REACTOME_SLC_MEDIATED_TRANSMEMBRANE_TRANSPORT	REACTOME_SLC_MEDIATED_TRANSMEMBRANE_TRANSPORT		102	0.225812	1.06385	0.30137	0.515964	1	981	tags=14%, list=10%, signal=15%
KEGG_TYPE_II_DIABETES_MELLITUS	KEGG_TYPE_II_DIABETES_MELLITUS		23	0.296649	1.06345	0.348708	0.515381	1	819	tags=17%, list=8%, signal=19%
PID_TCR_PATHWAY	PID_TCR_PATHWAY		29	0.276522	1.0634	0.362348	0.514136	1	1113	tags=17%, list=11%, signal=19%
PID_HNF3A_PATHWAY	PID_HNF3A_PATHWAY		18	0.321477	1.06206	0.401274	0.515329	1	886	tags=17%, list=9%, signal=18%
REACTOME_HEDGEHOG_LIGAND_BIOGENESIS	REACTOME_HEDGEHOG_LIGAND_BIOGENESIS		19	0.317138	1.05981	0.382784	0.518168	1	2942	tags=42%, list=29%, signal=60%
REACTOME_NONHOMOLOGOUS_END_JOINING_NHEJ	REACTOME_NONHOMOLOGOUS_END_JOINING_NHEJ		21	0.293846	1.05797	0.360396	0.520273	1	1571	tags=19%, list=16%, signal=23%
REACTOME_ANTIMICROBIAL_PEPTIDES	REACTOME_ANTIMICROBIAL_PEPTIDES		19	0.337603	1.05682	0.368171	0.521097	1	615	tags=21%, list=6%, signal=22%
REACTOME_SIGNALING_BY_NOTCH1	REACTOME_SIGNALING_BY_NOTCH1		41	0.251662	1.05476	0.391304	0.523508	1	946	tags=15%, list=9%, signal=16%
REACTOME_CYCLIN_A_CDK2_ASSOCIATED_EVENTS_AT_S_PHASE_ENTRY	REACTOME_CYCLIN_A_CDK2_ASSOCIATED_EVENTS_AT_S_PHASE_ENTRY		33	0.267749	1.05463	0.383838	0.522494	1	2705	tags=36%, list=27%, signal=50%
BIOCARTA_RACCYCD_PATHWAY	BIOCARTA_RACCYCD_PATHWAY		15	0.329548	1.05113	0.396061	0.527864	1	1250	tags=33%, list=13%, signal=38%
KEGG_GLYCOLYSIS_GLUCONEOGENESIS	KEGG_GLYCOLYSIS_GLUCONEOGENESIS		30	0.272901	1.05093	0.383459	0.526911	1	3116	tags=40%, list=31%, signal=58%
REACTOME_ROLE_OF_PHOSPHOLIPIDS_IN_PHAGOCYTOSIS	REACTOME_ROLE_OF_PHOSPHOLIPIDS_IN_PHAGOCYTOSIS		17	0.326695	1.05042	0.398568	0.526647	1	921	tags=29%, list=9%, signal=32%
REACTOME_PI3K_AKT_SIGNALING_IN_CANCER	REACTOME_PI3K_AKT_SIGNALING_IN_CANCER		48	0.245827	1.04397	0.384946	0.537271	1	429	tags=10%, list=4%, signal=11%
BIOCARTA_HIVNEF_PATHWAY	BIOCARTA_HIVNEF_PATHWAY		37	0.24843	1.04296	0.377049	0.538032	1	696	tags=14%, list=7%, signal=14%
REACTOME_SIGNALING_BY_ROBO_RECEPTORS	REACTOME_SIGNALING_BY_ROBO_RECEPTORS		72	0.217118	1.04104	0.397112	0.540392	1	393	tags=8%, list=4%, signal=9%
REACTOME_UB_SPECIFIC_PROCESSING_PROTEASES	REACTOME_UB_SPECIFIC_PROCESSING_PROTEASES		82	0.209753	1.04073	0.399598	0.539615	1	1539	tags=17%, list=15%, signal=20%
REACTOME_UCH_PROTEINASES	REACTOME_UCH_PROTEINASES		37	0.248784	1.03852	0.371728	0.542569	1	2984	tags=41%, list=30%, signal=58%
REACTOME_ATF4_ACTIVATES_GENES_IN_RESPONSE_TO_ENDOPLASMIC_RETICULUM_STRESS	REACTOME_ATF4_ACTIVATES_GENES_IN_RESPONSE_TO_ENDOPLASMIC_RETICULUM_STRESS		15	0.334109	1.03409	0.408922	0.549595	1	2828	tags=40%, list=28%, signal=56%
REACTOME_CILIUM_ASSEMBLY	REACTOME_CILIUM_ASSEMBLY		121	0.192536	1.03389	0.378987	0.548673	1	1877	tags=17%, list=19%, signal=21%
REACTOME_CLASS_I_MHC_MEDIATED_ANTIGEN_PROCESSING_PRESENTATION	REACTOME_CLASS_I_MHC_MEDIATED_ANTIGEN_PROCESSING_PRESENTATION		177	0.179943	1.03348	0.361111	0.548183	1	2203	tags=21%, list=22%, signal=27%
REACTOME_PLASMA_LIPOPROTEIN_CLEARANCE	REACTOME_PLASMA_LIPOPROTEIN_CLEARANCE		16	0.324337	1.03318	0.408898	0.547407	1	2260	tags=38%, list=23%, signal=48%
REACTOME_DNA_DAMAGE_TELOMERE_STRESS_INDUCED_SENESCENCE	REACTOME_DNA_DAMAGE_TELOMERE_STRESS_INDUCED_SENESCENCE		15	0.32293	1.03171	0.421907	0.548899	1	527	tags=13%, list=5%, signal=14%
PID_IFNG_PATHWAY	PID_IFNG_PATHWAY		25	0.281892	1.03084	0.416988	0.54928	1	2892	tags=48%, list=29%, signal=67%
REACTOME_INTEGRATION_OF_ENERGY_METABOLISM	REACTOME_INTEGRATION_OF_ENERGY_METABOLISM		43	0.261208	1.02973	0.394191	0.550132	1	1474	tags=26%, list=15%, signal=30%
REACTOME_RESOLUTION_OF_SISTER_CHROMATID_COHESION	REACTOME_RESOLUTION_OF_SISTER_CHROMATID_COHESION		76	0.21079	1.02717	0.42827	0.553628	1	2879	tags=38%, list=29%, signal=53%
REACTOME_INOSITOL_PHOSPHATE_METABOLISM	REACTOME_INOSITOL_PHOSPHATE_METABOLISM		27	0.273817	1.02514	0.416185	0.556056	1	2643	tags=37%, list=26%, signal=50%
KEGG_ENDOCYTOSIS	KEGG_ENDOCYTOSIS		100	0.19582	1.02006	0.391732	0.564811	1	1117	tags=12%, list=11%, signal=13%
REACTOME_TRANSLATION	REACTOME_TRANSLATION		90	0.206213	1.01911	0.415608	0.565327	1	1360	tags=16%, list=14%, signal=18%
SIG_PIP3_SIGNALING_IN_B_LYMPHOCYTES	SIG_PIP3_SIGNALING_IN_B_LYMPHOCYTES		18	0.315022	1.0175	0.41791	0.567019	1	1146	tags=22%, list=11%, signal=25%
REACTOME_DEUBIQUITINATION	REACTOME_DEUBIQUITINATION		128	0.188768	1.01704	0.424762	0.56652	1	1539	tags=16%, list=15%, signal=19%
KEGG_NEUROACTIVE_LIGAND_RECEPTOR_INTERACTION	KEGG_NEUROACTIVE_LIGAND_RECEPTOR_INTERACTION		61	0.265463	1.01524	0.425121	0.568934	1	2235	tags=41%, list=22%, signal=52%
REACTOME_O_GLYCOSYLATION_OF_TSR_DOMAIN_CONTAINING_PROTEINS	REACTOME_O_GLYCOSYLATION_OF_TSR_DOMAIN_CONTAINING_PROTEINS		16	0.346069	1.01344	0.418891	0.571211	1	778	tags=19%, list=8%, signal=20%
REACTOME_GENE_SILENCING_BY_RNA	REACTOME_GENE_SILENCING_BY_RNA		44	0.23176	1.0087	0.443359	0.579189	1	874	tags=9%, list=9%, signal=10%
PID_RXR_VDR_PATHWAY	PID_RXR_VDR_PATHWAY		16	0.320674	1.00726	0.442125	0.580627	1	468	tags=19%, list=5%, signal=20%
REACTOME_MITOTIC_METAPHASE_AND_ANAPHASE	REACTOME_MITOTIC_METAPHASE_AND_ANAPHASE		119	0.186174	1.00609	0.414587	0.581572	1	2965	tags=35%, list=30%, signal=50%
PID_AVB3_INTEGRIN_PATHWAY	PID_AVB3_INTEGRIN_PATHWAY		33	0.272943	1.00434	0.427966	0.583739	1	1484	tags=21%, list=15%, signal=25%
REACTOME_TRANSPORT_OF_THE_SLBP_DEPENDANT_MATURE_MRNA	REACTOME_TRANSPORT_OF_THE_SLBP_DEPENDANT_MATURE_MRNA		20	0.286187	1.00429	0.42471	0.582471	1	310	tags=10%, list=3%, signal=10%
REACTOME_TRANSPORT_OF_SMALL_MOLECULES	REACTOME_TRANSPORT_OF_SMALL_MOLECULES		301	0.175477	1.00264	0.423256	0.584445	1	1667	tags=17%, list=17%, signal=20%
REACTOME_CELL_JUNCTION_ORGANIZATION	REACTOME_CELL_JUNCTION_ORGANIZATION		35	0.27095	1.00235	0.41573	0.583718	1	2435	tags=37%, list=24%, signal=49%
KEGG_SPHINGOLIPID_METABOLISM	KEGG_SPHINGOLIPID_METABOLISM		20	0.295358	1.00079	0.436441	0.585264	1	963	tags=20%, list=10%, signal=22%
BIOCARTA_MET_PATHWAY	BIOCARTA_MET_PATHWAY		18	0.304258	1.00013	0.436652	0.585214	1	186	tags=11%, list=2%, signal=11%
REACTOME_SIGNALING_BY_TGF_BETA_RECEPTOR_COMPLEX	REACTOME_SIGNALING_BY_TGF_BETA_RECEPTOR_COMPLEX		40	0.23752	0.998052	0.460784	0.587742	1	1832	tags=23%, list=18%, signal=27%
PID_VEGFR1_2_PATHWAY	PID_VEGFR1_2_PATHWAY		36	0.243938	0.996132	0.474609	0.590248	1	3197	tags=39%, list=32%, signal=57%
KEGG_N_GLYCAN_BIOSYNTHESIS	KEGG_N_GLYCAN_BIOSYNTHESIS		24	0.271333	0.994592	0.444201	0.592089	1	1924	tags=25%, list=19%, signal=31%
KEGG_CARDIAC_MUSCLE_CONTRACTION	KEGG_CARDIAC_MUSCLE_CONTRACTION		28	0.299169	0.990775	0.486708	0.598375	1	304	tags=11%, list=3%, signal=11%
REACTOME_HOMOLOGY_DIRECTED_REPAIR	REACTOME_HOMOLOGY_DIRECTED_REPAIR		68	0.208301	0.989492	0.468889	0.599635	1	1487	tags=16%, list=15%, signal=19%
KEGG_PPAR_SIGNALING_PATHWAY	KEGG_PPAR_SIGNALING_PATHWAY		32	0.256388	0.988692	0.467909	0.59982	1	2856	tags=47%, list=29%, signal=65%
PID_FOXM1_PATHWAY	PID_FOXM1_PATHWAY		24	0.282583	0.987363	0.467662	0.601117	1	1539	tags=29%, list=15%, signal=34%
REACTOME_RHO_GTPASES_ACTIVATE_FORMINS	REACTOME_RHO_GTPASES_ACTIVATE_FORMINS		81	0.19819	0.985106	0.506522	0.604174	1	2470	tags=31%, list=25%, signal=41%
REACTOME_SYNDECAN_INTERACTIONS	REACTOME_SYNDECAN_INTERACTIONS		19	0.300091	0.982512	0.472603	0.607885	1	1257	tags=26%, list=13%, signal=30%
KEGG_RNA_DEGRADATION	KEGG_RNA_DEGRADATION		25	0.264213	0.981945	0.483066	0.607564	1	3218	tags=40%, list=32%, signal=59%
REACTOME_PTEN_REGULATION	REACTOME_PTEN_REGULATION		67	0.203115	0.981352	0.485455	0.607341	1	1704	tags=19%, list=17%, signal=23%
REACTOME_DNA_STRAND_ELONGATION	REACTOME_DNA_STRAND_ELONGATION		25	0.277645	0.976841	0.493243	0.614947	1	2031	tags=28%, list=20%, signal=35%
KEGG_APOPTOSIS	KEGG_APOPTOSIS		50	0.223341	0.976745	0.489403	0.613762	1	819	tags=16%, list=8%, signal=17%
SIG_CD40PATHWAYMAP	SIG_CD40PATHWAYMAP		21	0.284675	0.97553	0.478516	0.614806	1	1113	tags=19%, list=11%, signal=21%
PID_EPHA_FWDPATHWAY	PID_EPHA_FWDPATHWAY		17	0.29711	0.97017	0.50463	0.624273	1	1562	tags=35%, list=16%, signal=42%
PID_PI3KCI_PATHWAY	PID_PI3KCI_PATHWAY		25	0.262175	0.9665	0.516966	0.630113	1	1488	tags=28%, list=15%, signal=33%
REACTOME_CELL_CYCLE_MITOTIC	REACTOME_CELL_CYCLE_MITOTIC		270	0.15877	0.963882	0.526112	0.633931	1	1547	tags=16%, list=15%, signal=18%
REACTOME_TELOMERE_C_STRAND_LAGGING_STRAND_SYNTHESIS	REACTOME_TELOMERE_C_STRAND_LAGGING_STRAND_SYNTHESIS		17	0.29061	0.963284	0.498032	0.633704	1	1121	tags=18%, list=11%, signal=20%
PID_THROMBIN_PAR1_PATHWAY	PID_THROMBIN_PAR1_PATHWAY		20	0.285232	0.962444	0.497984	0.633981	1	2835	tags=50%, list=28%, signal=70%
REACTOME_SIGNALING_BY_VEGF	REACTOME_SIGNALING_BY_VEGF		53	0.210307	0.961109	0.501969	0.635288	1	2315	tags=28%, list=23%, signal=37%
REACTOME_TRANSCRIPTIONAL_ACTIVITY_OF_SMAD2_SMAD3_SMAD4_HETEROTRIMER	REACTOME_TRANSCRIPTIONAL_ACTIVITY_OF_SMAD2_SMAD3_SMAD4_HETEROTRIMER		27	0.253835	0.959518	0.521561	0.637189	1	1832	tags=26%, list=18%, signal=32%
REACTOME_CHOLESTEROL_BIOSYNTHESIS	REACTOME_CHOLESTEROL_BIOSYNTHESIS		15	0.305577	0.958159	0.490272	0.638357	1	2077	tags=33%, list=21%, signal=42%
PID_LIS1_PATHWAY	PID_LIS1_PATHWAY		16	0.30753	0.954973	0.506173	0.643455	1	1116	tags=25%, list=11%, signal=28%
REACTOME_SIGNALING_BY_EGFR	REACTOME_SIGNALING_BY_EGFR		32	0.248373	0.95341	0.545861	0.645139	1	1632	tags=22%, list=16%, signal=26%
PID_E2F_PATHWAY	PID_E2F_PATHWAY		45	0.222742	0.950458	0.523179	0.649626	1	2338	tags=27%, list=23%, signal=35%
REACTOME_FANCONI_ANEMIA_PATHWAY	REACTOME_FANCONI_ANEMIA_PATHWAY		23	0.255478	0.950127	0.489279	0.648874	1	809	tags=13%, list=8%, signal=14%
REACTOME_NEGATIVE_REGULATION_OF_NOTCH4_SIGNALING	REACTOME_NEGATIVE_REGULATION_OF_NOTCH4_SIGNALING		16	0.30349	0.949579	0.499055	0.648466	1	3256	tags=50%, list=33%, signal=74%
REACTOME_COPI_INDEPENDENT_GOLGI_TO_ER_RETROGRADE_TRAFFIC	REACTOME_COPI_INDEPENDENT_GOLGI_TO_ER_RETROGRADE_TRAFFIC		30	0.244195	0.944238	0.514563	0.657826	1	3181	tags=40%, list=32%, signal=58%
REACTOME_GLUCOSE_METABOLISM	REACTOME_GLUCOSE_METABOLISM		42	0.218942	0.942075	0.533465	0.660701	1	1116	tags=14%, list=11%, signal=16%
REACTOME_MITOTIC_SPINDLE_CHECKPOINT	REACTOME_MITOTIC_SPINDLE_CHECKPOINT		66	0.199555	0.940223	0.563169	0.663119	1	1528	tags=20%, list=15%, signal=23%
KEGG_LONG_TERM_POTENTIATION	KEGG_LONG_TERM_POTENTIATION		25	0.260178	0.938061	0.531835	0.666254	1	766	tags=16%, list=8%, signal=17%
REACTOME_ABC_FAMILY_PROTEINS_MEDIATED_TRANSPORT	REACTOME_ABC_FAMILY_PROTEINS_MEDIATED_TRANSPORT		40	0.228414	0.93623	0.538298	0.668599	1	1887	tags=23%, list=19%, signal=28%
KEGG_SNARE_INTERACTIONS_IN_VESICULAR_TRANSPORT	KEGG_SNARE_INTERACTIONS_IN_VESICULAR_TRANSPORT		21	0.261386	0.934869	0.542574	0.669858	1	1769	tags=24%, list=18%, signal=29%
REACTOME_HIV_LIFE_CYCLE	REACTOME_HIV_LIFE_CYCLE		73	0.18865	0.932079	0.575221	0.67387	1	1117	tags=11%, list=11%, signal=12%
PID_GMCSF_PATHWAY	PID_GMCSF_PATHWAY		23	0.257995	0.931352	0.54321	0.673845	1	819	tags=17%, list=8%, signal=19%
REACTOME_TRANSCRIPTIONAL_REGULATION_BY_RUNX3	REACTOME_TRANSCRIPTIONAL_REGULATION_BY_RUNX3		46	0.215643	0.93022	0.547664	0.674472	1	1539	tags=20%, list=15%, signal=23%
PID_RAC1_PATHWAY	PID_RAC1_PATHWAY		23	0.261837	0.928452	0.550943	0.676646	1	3883	tags=52%, list=39%, signal=85%
REACTOME_SUMOYLATION	REACTOME_SUMOYLATION		101	0.178369	0.925544	0.605578	0.681118	1	1444	tags=16%, list=14%, signal=18%
REACTOME_GLYCOLYSIS	REACTOME_GLYCOLYSIS		35	0.223599	0.922969	0.55	0.684964	1	1116	tags=14%, list=11%, signal=16%
KEGG_T_CELL_RECEPTOR_SIGNALING_PATHWAY	KEGG_T_CELL_RECEPTOR_SIGNALING_PATHWAY		56	0.207851	0.913839	0.582979	0.701815	1	825	tags=13%, list=8%, signal=14%
REACTOME_SIGNALING_BY_NOTCH1_PEST_DOMAIN_MUTANTS_IN_CANCER	REACTOME_SIGNALING_BY_NOTCH1_PEST_DOMAIN_MUTANTS_IN_CANCER		30	0.238307	0.913424	0.582031	0.701159	1	946	tags=13%, list=9%, signal=15%
REACTOME_INTERLEUKIN_1_FAMILY_SIGNALING	REACTOME_INTERLEUKIN_1_FAMILY_SIGNALING		69	0.190518	0.909026	0.612284	0.708379	1	2705	tags=32%, list=27%, signal=43%
REACTOME_DNA_REPLICATION_PRE_INITIATION	REACTOME_DNA_REPLICATION_PRE_INITIATION		41	0.220739	0.907493	0.570248	0.709843	1	815	tags=15%, list=8%, signal=16%
REACTOME_DNA_REPAIR	REACTOME_DNA_REPAIR		160	0.162157	0.905435	0.645875	0.712469	1	1571	tags=15%, list=16%, signal=18%
PID_NETRIN_PATHWAY	PID_NETRIN_PATHWAY		15	0.300784	0.904998	0.6122	0.711909	1	1471	tags=27%, list=15%, signal=31%
REACTOME_CARDIAC_CONDUCTION	REACTOME_CARDIAC_CONDUCTION		52	0.235651	0.904597	0.668845	0.711303	1	1298	tags=17%, list=13%, signal=20%
REACTOME_ORGANELLE_BIOGENESIS_AND_MAINTENANCE	REACTOME_ORGANELLE_BIOGENESIS_AND_MAINTENANCE		166	0.156789	0.901369	0.645683	0.716094	1	1877	tags=16%, list=19%, signal=20%
PID_FOXO_PATHWAY	PID_FOXO_PATHWAY		24	0.245352	0.899641	0.561404	0.717855	1	819	tags=13%, list=8%, signal=14%
PID_ER_NONGENOMIC_PATHWAY	PID_ER_NONGENOMIC_PATHWAY		19	0.272066	0.897497	0.585903	0.720534	1	1210	tags=21%, list=12%, signal=24%
KEGG_VASOPRESSIN_REGULATED_WATER_REABSORPTION	KEGG_VASOPRESSIN_REGULATED_WATER_REABSORPTION		20	0.260774	0.895402	0.586	0.723151	1	1035	tags=20%, list=10%, signal=22%
REACTOME_DEGRADATION_OF_THE_EXTRACELLULAR_MATRIX	REACTOME_DEGRADATION_OF_THE_EXTRACELLULAR_MATRIX		53	0.229323	0.89147	0.712846	0.729614	1	1760	tags=23%, list=18%, signal=27%
REACTOME_INTRA_GOLGI_AND_RETROGRADE_GOLGI_TO_ER_TRAFFIC	REACTOME_INTRA_GOLGI_AND_RETROGRADE_GOLGI_TO_ER_TRAFFIC		123	0.163859	0.890222	0.651203	0.730433	1	1693	tags=17%, list=17%, signal=20%
PID_SYNDECAN_4_PATHWAY	PID_SYNDECAN_4_PATHWAY		19	0.269355	0.887553	0.634085	0.734232	1	1934	tags=32%, list=19%, signal=39%
REACTOME_TRANSCRIPTIONAL_REGULATION_BY_RUNX1	REACTOME_TRANSCRIPTIONAL_REGULATION_BY_RUNX1		93	0.176174	0.884749	0.6543	0.738381	1	2123	tags=20%, list=21%, signal=26%
REACTOME_DEGRADATION_OF_BETA_CATENIN_BY_THE_DESTRUCTION_COMPLEX	REACTOME_DEGRADATION_OF_BETA_CATENIN_BY_THE_DESTRUCTION_COMPLEX		36	0.215253	0.881806	0.633752	0.742504	1	1539	tags=19%, list=15%, signal=23%
REACTOME_CA2_PATHWAY	REACTOME_CA2_PATHWAY		34	0.22073	0.878918	0.641283	0.746549	1	2253	tags=29%, list=23%, signal=38%
BIOCARTA_G1_PATHWAY	BIOCARTA_G1_PATHWAY		16	0.264368	0.876237	0.610656	0.750379	1	1250	tags=25%, list=13%, signal=29%
PID_FAK_PATHWAY	PID_FAK_PATHWAY		35	0.221901	0.874974	0.643326	0.751245	1	1540	tags=23%, list=15%, signal=27%
REACTOME_ASSOCIATION_OF_TRIC_CCT_WITH_TARGET_PROTEINS_DURING_BIOSYNTHESIS	REACTOME_ASSOCIATION_OF_TRIC_CCT_WITH_TARGET_PROTEINS_DURING_BIOSYNTHESIS		20	0.246748	0.871052	0.65643	0.75715	1	1743	tags=25%, list=17%, signal=30%
REACTOME_SYNTHESIS_OF_PA	REACTOME_SYNTHESIS_OF_PA		17	0.271604	0.868194	0.646259	0.760964	1	984	tags=12%, list=10%, signal=13%
REACTOME_SUMOYLATION_OF_INTRACELLULAR_RECEPTORS	REACTOME_SUMOYLATION_OF_INTRACELLULAR_RECEPTORS		15	0.283116	0.867675	0.615702	0.760432	1	290	tags=13%, list=3%, signal=14%
REACTOME_MRNA_SPLICING_MINOR_PATHWAY	REACTOME_MRNA_SPLICING_MINOR_PATHWAY		19	0.253874	0.866109	0.612205	0.761843	1	3239	tags=42%, list=32%, signal=62%
REACTOME_TRANSCRIPTIONAL_REGULATION_OF_GRANULOPOIESIS	REACTOME_TRANSCRIPTIONAL_REGULATION_OF_GRANULOPOIESIS		16	0.271657	0.865162	0.652695	0.76212	1	2937	tags=38%, list=29%, signal=53%
KEGG_DNA_REPLICATION	KEGG_DNA_REPLICATION		24	0.245422	0.864966	0.63048	0.760919	1	1231	tags=21%, list=12%, signal=24%
REACTOME_TRANSPORT_OF_MATURE_MRNAS_DERIVED_FROM_INTRONLESS_TRANSCRIPTS	REACTOME_TRANSPORT_OF_MATURE_MRNAS_DERIVED_FROM_INTRONLESS_TRANSCRIPTS		24	0.235561	0.862217	0.650295	0.7647	1	310	tags=8%, list=3%, signal=9%
REACTOME_INTERLEUKIN_1_SIGNALING	REACTOME_INTERLEUKIN_1_SIGNALING		49	0.195947	0.85922	0.690522	0.768636	1	1113	tags=14%, list=11%, signal=16%
REACTOME_PROCESSING_OF_CAPPED_INTRON_CONTAINING_PRE_MRNA	REACTOME_PROCESSING_OF_CAPPED_INTRON_CONTAINING_PRE_MRNA		99	0.163309	0.855798	0.688245	0.773708	1	518	tags=5%, list=5%, signal=5%
REACTOME_RNA_POLYMERASE_II_TRANSCRIBES_SNRNA_GENES	REACTOME_RNA_POLYMERASE_II_TRANSCRIBES_SNRNA_GENES		43	0.197536	0.855228	0.684109	0.773292	1	1832	tags=19%, list=18%, signal=23%
REACTOME_SIGNALING_BY_SCF_KIT	REACTOME_SIGNALING_BY_SCF_KIT		27	0.221835	0.843507	0.665948	0.793022	1	2993	tags=37%, list=30%, signal=53%
REACTOME_DISEASES_ASSOCIATED_WITH_O_GLYCOSYLATION_OF_PROTEINS	REACTOME_DISEASES_ASSOCIATED_WITH_O_GLYCOSYLATION_OF_PROTEINS		30	0.238195	0.836258	0.754757	0.804832	1	778	tags=13%, list=8%, signal=14%
REACTOME_RMTS_METHYLATE_HISTONE_ARGININES	REACTOME_RMTS_METHYLATE_HISTONE_ARGININES		16	0.254174	0.833804	0.676692	0.807688	1	1792	tags=31%, list=18%, signal=38%
REACTOME_ASYMMETRIC_LOCALIZATION_OF_PCP_PROTEINS	REACTOME_ASYMMETRIC_LOCALIZATION_OF_PCP_PROTEINS		26	0.228395	0.830902	0.688312	0.811406	1	817	tags=12%, list=8%, signal=13%
BIOCARTA_NFKB_PATHWAY	BIOCARTA_NFKB_PATHWAY		16	0.251585	0.829804	0.728953	0.8118	1	1113	tags=19%, list=11%, signal=21%
REACTOME_REGULATION_OF_RUNX3_EXPRESSION_AND_ACTIVITY	REACTOME_REGULATION_OF_RUNX3_EXPRESSION_AND_ACTIVITY		18	0.257171	0.829174	0.664783	0.811387	1	2942	tags=39%, list=29%, signal=55%
REACTOME_ANTIGEN_PROCESSING_UBIQUITINATION_PROTEASOME_DEGRADATION	REACTOME_ANTIGEN_PROCESSING_UBIQUITINATION_PROTEASOME_DEGRADATION		151	0.147873	0.826309	0.8327	0.815092	1	2270	tags=21%, list=23%, signal=26%
REACTOME_KERATAN_SULFATE_KERATIN_METABOLISM	REACTOME_KERATAN_SULFATE_KERATIN_METABOLISM		19	0.251061	0.823571	0.718593	0.818528	1	298	tags=11%, list=3%, signal=11%
REACTOME_ACTIVATION_OF_NMDA_RECEPTORS_AND_POSTSYNAPTIC_EVENTS	REACTOME_ACTIVATION_OF_NMDA_RECEPTORS_AND_POSTSYNAPTIC_EVENTS		43	0.197887	0.822036	0.758416	0.819709	1	766	tags=12%, list=8%, signal=13%
KEGG_PYRIMIDINE_METABOLISM	KEGG_PYRIMIDINE_METABOLISM		58	0.178857	0.821589	0.761523	0.818762	1	2678	tags=31%, list=27%, signal=42%
KEGG_BASAL_TRANSCRIPTION_FACTORS	KEGG_BASAL_TRANSCRIPTION_FACTORS		16	0.251934	0.820167	0.687861	0.819519	1	868	tags=13%, list=9%, signal=14%
REACTOME_MISCELLANEOUS_TRANSPORT_AND_BINDING_EVENTS	REACTOME_MISCELLANEOUS_TRANSPORT_AND_BINDING_EVENTS		17	0.255628	0.819698	0.720165	0.818752	1	1124	tags=18%, list=11%, signal=20%
KEGG_CYTOSOLIC_DNA_SENSING_PATHWAY	KEGG_CYTOSOLIC_DNA_SENSING_PATHWAY		27	0.214425	0.819426	0.712054	0.817649	1	2247	tags=30%, list=22%, signal=38%
KEGG_BUTANOATE_METABOLISM	KEGG_BUTANOATE_METABOLISM		15	0.263153	0.817391	0.707031	0.819604	1	194	tags=7%, list=2%, signal=7%
REACTOME_REGULATION_OF_RUNX2_EXPRESSION_AND_ACTIVITY	REACTOME_REGULATION_OF_RUNX2_EXPRESSION_AND_ACTIVITY		25	0.225151	0.81301	0.719852	0.825577	1	809	tags=12%, list=8%, signal=13%
REACTOME_ACTIVATION_OF_ATR_IN_RESPONSE_TO_REPLICATION_STRESS	REACTOME_ACTIVATION_OF_ATR_IN_RESPONSE_TO_REPLICATION_STRESS		27	0.219121	0.81243	0.704104	0.825025	1	1231	tags=15%, list=12%, signal=17%
PID_HDAC_CLASSIII_PATHWAY	PID_HDAC_CLASSIII_PATHWAY		16	0.24617	0.803257	0.698706	0.838824	1	1316	tags=19%, list=13%, signal=22%
REACTOME_OVARIAN_TUMOR_DOMAIN_PROTEASES	REACTOME_OVARIAN_TUMOR_DOMAIN_PROTEASES		28	0.206534	0.802585	0.76483	0.838387	1	1223	tags=18%, list=12%, signal=20%
KEGG_GLYCEROLIPID_METABOLISM	KEGG_GLYCEROLIPID_METABOLISM		21	0.235551	0.802084	0.787472	0.837551	1	2889	tags=38%, list=29%, signal=53%
PID_ECADHERIN_STABILIZATION_PATHWAY	PID_ECADHERIN_STABILIZATION_PATHWAY		21	0.233202	0.801036	0.72912	0.837689	1	3213	tags=33%, list=32%, signal=49%
REACTOME_DEGRADATION_OF_GLI1_BY_THE_PROTEASOME	REACTOME_DEGRADATION_OF_GLI1_BY_THE_PROTEASOME		21	0.2353	0.800729	0.710526	0.836624	1	2967	tags=38%, list=30%, signal=54%
REACTOME_TRANSPORT_OF_MATURE_TRANSCRIPT_TO_CYTOPLASM	REACTOME_TRANSPORT_OF_MATURE_TRANSCRIPT_TO_CYTOPLASM		41	0.184559	0.798647	0.742115	0.838437	1	518	tags=7%, list=5%, signal=8%
PID_WNT_NONCANONICAL_PATHWAY	PID_WNT_NONCANONICAL_PATHWAY		16	0.245413	0.796155	0.713726	0.840909	1	2076	tags=25%, list=21%, signal=31%
REACTOME_SIGNALING_BY_NOTCH4	REACTOME_SIGNALING_BY_NOTCH4		31	0.20372	0.795436	0.747232	0.840502	1	2942	tags=35%, list=29%, signal=50%
PID_MET_PATHWAY	PID_MET_PATHWAY		40	0.193744	0.795147	0.755187	0.839323	1	120	tags=5%, list=1%, signal=5%
PID_CD40_PATHWAY	PID_CD40_PATHWAY		19	0.232948	0.794898	0.725275	0.838162	1	19	tags=5%, list=0%, signal=5%
REACTOME_SIGNALING_BY_FGFR3	REACTOME_SIGNALING_BY_FGFR3		20	0.232373	0.792648	0.74269	0.840032	1	809	tags=10%, list=8%, signal=11%
BIOCARTA_FMLP_PATHWAY	BIOCARTA_FMLP_PATHWAY		18	0.235733	0.789697	0.747899	0.843207	1	1017	tags=17%, list=10%, signal=19%
REACTOME_DECTIN_1_MEDIATED_NONCANONICAL_NF_KB_SIGNALING	REACTOME_DECTIN_1_MEDIATED_NONCANONICAL_NF_KB_SIGNALING		18	0.240524	0.788371	0.713755	0.84381	1	2942	tags=39%, list=29%, signal=55%
REACTOME_TRNA_MODIFICATION_IN_THE_NUCLEUS_AND_CYTOSOL	REACTOME_TRNA_MODIFICATION_IN_THE_NUCLEUS_AND_CYTOSOL		28	0.201966	0.785877	0.75154	0.846083	1	7985	tags=100%, list=80%, signal=495%
REACTOME_SEALING_OF_THE_NUCLEAR_ENVELOPE_NE_BY_ESCRT_III	REACTOME_SEALING_OF_THE_NUCLEAR_ENVELOPE_NE_BY_ESCRT_III		15	0.255109	0.783236	0.770355	0.848551	1	3181	tags=47%, list=32%, signal=68%
KEGG_MISMATCH_REPAIR	KEGG_MISMATCH_REPAIR		17	0.234403	0.782355	0.74514	0.848176	1	1312	tags=18%, list=13%, signal=20%
REACTOME_DOWNSTREAM_SIGNAL_TRANSDUCTION	REACTOME_DOWNSTREAM_SIGNAL_TRANSDUCTION		17	0.240076	0.779954	0.755258	0.850197	1	1245	tags=18%, list=12%, signal=20%
REACTOME_MRNA_SPLICING	REACTOME_MRNA_SPLICING		72	0.16229	0.777286	0.802158	0.852707	1	1109	tags=8%, list=11%, signal=9%
REACTOME_GPVI_MEDIATED_ACTIVATION_CASCADE	REACTOME_GPVI_MEDIATED_ACTIVATION_CASCADE		16	0.246452	0.774994	0.763513	0.854546	1	2691	tags=38%, list=27%, signal=51%
KEGG_PYRUVATE_METABOLISM	KEGG_PYRUVATE_METABOLISM		21	0.215444	0.773417	0.774892	0.855282	1	2580	tags=29%, list=26%, signal=38%
REACTOME_CELL_CELL_COMMUNICATION	REACTOME_CELL_CELL_COMMUNICATION		51	0.184052	0.767792	0.880795	0.862392	1	2665	tags=31%, list=27%, signal=43%
REACTOME_DEGRADATION_OF_AXIN	REACTOME_DEGRADATION_OF_AXIN		20	0.224355	0.764035	0.775472	0.866212	1	2942	tags=35%, list=29%, signal=49%
REACTOME_SIGNALING_BY_FGFR4	REACTOME_SIGNALING_BY_FGFR4		20	0.222462	0.761046	0.790196	0.868865	1	809	tags=10%, list=8%, signal=11%
REACTOME_CELLULAR_RESPONSE_TO_HYPOXIA	REACTOME_CELLULAR_RESPONSE_TO_HYPOXIA		28	0.199988	0.759005	0.7718	0.870111	1	3256	tags=46%, list=33%, signal=69%
REACTOME_METABOLISM_OF_WATER_SOLUBLE_VITAMINS_AND_COFACTORS	REACTOME_METABOLISM_OF_WATER_SOLUBLE_VITAMINS_AND_COFACTORS		64	0.163581	0.757527	0.886667	0.870697	1	2862	tags=31%, list=29%, signal=43%
REACTOME_INTRAFLAGELLAR_TRANSPORT	REACTOME_INTRAFLAGELLAR_TRANSPORT		35	0.185525	0.754167	0.809886	0.873944	1	3181	tags=34%, list=32%, signal=50%
BIOCARTA_BAD_PATHWAY	BIOCARTA_BAD_PATHWAY		15	0.241369	0.747272	0.790021	0.881605	1	48	tags=7%, list=0%, signal=7%
REACTOME_SUMOYLATION_OF_CHROMATIN_ORGANIZATION_PROTEINS	REACTOME_SUMOYLATION_OF_CHROMATIN_ORGANIZATION_PROTEINS		30	0.189014	0.745644	0.809174	0.882275	1	351	tags=7%, list=4%, signal=7%
REACTOME_PKMTS_METHYLATE_HISTONE_LYSINES	REACTOME_PKMTS_METHYLATE_HISTONE_LYSINES		20	0.213577	0.731949	0.83	0.898167	1	1704	tags=15%, list=17%, signal=18%
REACTOME_FORMATION_OF_RNA_POL_II_ELONGATION_COMPLEX	REACTOME_FORMATION_OF_RNA_POL_II_ELONGATION_COMPLEX		28	0.184808	0.721854	0.836127	0.908691	1	2652	tags=29%, list=27%, signal=39%
PID_CD8_TCR_PATHWAY	PID_CD8_TCR_PATHWAY		21	0.205953	0.720693	0.843813	0.90835	1	2305	tags=29%, list=23%, signal=37%
REACTOME_SUMOYLATION_OF_UBIQUITINYLATION_PROTEINS	REACTOME_SUMOYLATION_OF_UBIQUITINYLATION_PROTEINS		18	0.211252	0.718325	0.813725	0.909617	1	135	tags=6%, list=1%, signal=6%
REACTOME_METABOLIC_DISORDERS_OF_BIOLOGICAL_OXIDATION_ENZYMES	REACTOME_METABOLIC_DISORDERS_OF_BIOLOGICAL_OXIDATION_ENZYMES		16	0.236602	0.714813	0.885081	0.912201	1	109	tags=6%, list=1%, signal=6%
REACTOME_NCAM1_INTERACTIONS	REACTOME_NCAM1_INTERACTIONS		16	0.243665	0.710333	0.904051	0.915694	1	3506	tags=56%, list=35%, signal=86%
REACTOME_SUMOYLATION_OF_DNA_DAMAGE_RESPONSE_AND_REPAIR_PROTEINS	REACTOME_SUMOYLATION_OF_DNA_DAMAGE_RESPONSE_AND_REPAIR_PROTEINS		46	0.164058	0.70951	0.863378	0.914948	1	2845	tags=33%, list=28%, signal=45%
REACTOME_SUMOYLATION_OF_SUMOYLATION_PROTEINS	REACTOME_SUMOYLATION_OF_SUMOYLATION_PROTEINS		18	0.203674	0.707571	0.812854	0.915405	1	135	tags=6%, list=1%, signal=6%
REACTOME_RUNX1_REGULATES_TRANSCRIPTION_OF_GENES_INVOLVED_IN_DIFFERENTIATION_OF_HSCS	REACTOME_RUNX1_REGULATES_TRANSCRIPTION_OF_GENES_INVOLVED_IN_DIFFERENTIATION_OF_HSCS		25	0.198018	0.704196	0.879433	0.917455	1	2942	tags=32%, list=29%, signal=45%
PID_ERBB1_INTERNALIZATION_PATHWAY	PID_ERBB1_INTERNALIZATION_PATHWAY		20	0.19995	0.696373	0.864662	0.923986	1	1540	tags=15%, list=15%, signal=18%
REACTOME_NUCLEAR_IMPORT_OF_REV_PROTEIN	REACTOME_NUCLEAR_IMPORT_OF_REV_PROTEIN		17	0.207172	0.692709	0.84261	0.926186	1	135	tags=6%, list=1%, signal=6%
REACTOME_CASPASE_ACTIVATION_VIA_EXTRINSIC_APOPTOTIC_SIGNALLING_PATHWAY	REACTOME_CASPASE_ACTIVATION_VIA_EXTRINSIC_APOPTOTIC_SIGNALLING_PATHWAY		16	0.215739	0.684973	0.877359	0.932201	1	2136	tags=31%, list=21%, signal=40%
REACTOME_SUMOYLATION_OF_DNA_REPLICATION_PROTEINS	REACTOME_SUMOYLATION_OF_DNA_REPLICATION_PROTEINS		23	0.185842	0.676394	0.886994	0.938761	1	2605	tags=26%, list=26%, signal=35%
KEGG_GLYCEROPHOSPHOLIPID_METABOLISM	KEGG_GLYCEROPHOSPHOLIPID_METABOLISM		38	0.160063	0.67566	0.924485	0.937722	1	2778	tags=29%, list=28%, signal=40%
REACTOME_SYNTHESIS_OF_BILE_ACIDS_AND_BILE_SALTS	REACTOME_SYNTHESIS_OF_BILE_ACIDS_AND_BILE_SALTS		15	0.216503	0.67441	0.89916	0.937106	1	2712	tags=40%, list=27%, signal=55%
REACTOME_SIGNALING_BY_FGFR2	REACTOME_SIGNALING_BY_FGFR2		34	0.171702	0.674175	0.943249	0.935665	1	2665	tags=26%, list=27%, signal=36%
REACTOME_INTERACTIONS_OF_REV_WITH_HOST_CELLULAR_PROTEINS	REACTOME_INTERACTIONS_OF_REV_WITH_HOST_CELLULAR_PROTEINS		18	0.193653	0.65716	0.872832	0.948439	1	135	tags=6%, list=1%, signal=6%
REACTOME_PYRUVATE_METABOLISM	REACTOME_PYRUVATE_METABOLISM		19	0.189196	0.655797	0.887776	0.94779	1	2580	tags=32%, list=26%, signal=42%
REACTOME_INTERACTIONS_OF_VPR_WITH_HOST_CELLULAR_PROTEINS	REACTOME_INTERACTIONS_OF_VPR_WITH_HOST_CELLULAR_PROTEINS		20	0.181901	0.636266	0.931727	0.960384	1	135	tags=5%, list=1%, signal=5%
REACTOME_VIRAL_MESSENGER_RNA_SYNTHESIS	REACTOME_VIRAL_MESSENGER_RNA_SYNTHESIS		23	0.171634	0.628207	0.926499	0.964256	1	135	tags=4%, list=1%, signal=4%
KEGG_AMINO_SUGAR_AND_NUCLEOTIDE_SUGAR_METABOLISM	KEGG_AMINO_SUGAR_AND_NUCLEOTIDE_SUGAR_METABOLISM		28	0.163453	0.616801	0.941176	0.969492	1	61	tags=4%, list=1%, signal=4%
REACTOME_COLLAGEN_CHAIN_TRIMERIZATION	REACTOME_COLLAGEN_CHAIN_TRIMERIZATION		15	0.238758	0.616305	0.997722	0.968099	1	1257	tags=13%, list=13%, signal=15%
NABA_COLLAGENS	NABA_COLLAGENS		15	0.238758	0.616305	0.997722	0.966385	1	1257	tags=13%, list=13%, signal=15%
REACTOME_CARGO_CONCENTRATION_IN_THE_ER	REACTOME_CARGO_CONCENTRATION_IN_THE_ER		15	0.188581	0.598891	0.935167	0.973946	1	3042	tags=33%, list=30%, signal=48%
REACTOME_FGFR1_MUTANT_RECEPTOR_ACTIVATION	REACTOME_FGFR1_MUTANT_RECEPTOR_ACTIVATION		16	0.183415	0.594731	0.930097	0.974233	1	570	tags=6%, list=6%, signal=7%
REACTOME_HCMV_LATE_EVENTS	REACTOME_HCMV_LATE_EVENTS		26	0.15812	0.593287	0.945841	0.973223	1	751	tags=8%, list=8%, signal=8%
REACTOME_RECYCLING_PATHWAY_OF_L1	REACTOME_RECYCLING_PATHWAY_OF_L1		20	0.174018	0.579596	0.974308	0.977532	1	3364	tags=45%, list=34%, signal=68%
REACTOME_SIGNALING_BY_FGFR	REACTOME_SIGNALING_BY_FGFR		39	0.137928	0.563531	0.998043	0.981892	1	2665	tags=26%, list=27%, signal=35%
REACTOME_SUMOYLATION_OF_RNA_BINDING_PROTEINS	REACTOME_SUMOYLATION_OF_RNA_BINDING_PROTEINS		24	0.145414	0.538366	0.975191	0.987673	1	2845	tags=29%, list=28%, signal=41%
REACTOME_EGR2_AND_SOX10_MEDIATED_INITIATION_OF_SCHWANN_CELL_MYELINATION	REACTOME_EGR2_AND_SOX10_MEDIATED_INITIATION_OF_SCHWANN_CELL_MYELINATION		16	0.163109	0.511163	0.976744	0.991756	1	1760	tags=19%, list=18%, signal=23%

## Sheet: C2CP_Downregulated_CD8_ERGneg
C2CP_Downregulated_CD8_ERGneg
NAME	GS<br> follow link to MSigDB	GS DETAILS	SIZE	ES	NES	NOM p-val	FDR q-val	FWER p-val	RANK AT MAX	LEADING EDGE
REACTOME_GAMMA_CARBOXYLATION_HYPUSINE_FORMATION_AND_ARYLSULFATASE_ACTIVATION	REACTOME_GAMMA_CARBOXYLATION_HYPUSINE_FORMATION_AND_ARYLSULFATASE_ACTIVATION	Details ...	18	-0.5897	-1.97615	0.00191571	0.361097	0.313	1553	tags=28%, list=16%, signal=33%
REACTOME_REGULATION_OF_MECP2_EXPRESSION_AND_ACTIVITY	REACTOME_REGULATION_OF_MECP2_EXPRESSION_AND_ACTIVITY	Details ...	17	-0.567916	-1.95858	0.00428265	0.214902	0.363	2731	tags=59%, list=27%, signal=81%
REACTOME_RHO_GTPASE_CYCLE	REACTOME_RHO_GTPASE_CYCLE	Details ...	73	-0.426929	-1.90882	0	0.226175	0.478	1335	tags=27%, list=13%, signal=31%
PID_TGFBR_PATHWAY	PID_TGFBR_PATHWAY	Details ...	31	-0.476584	-1.89515	0.00209644	0.196685	0.521	2430	tags=45%, list=24%, signal=59%
REACTOME_TRAFFICKING_OF_AMPA_RECEPTORS	REACTOME_TRAFFICKING_OF_AMPA_RECEPTORS	Details ...	15	-0.550928	-1.73647	0.0128755	0.577428	0.898	2731	tags=67%, list=27%, signal=92%
KEGG_THYROID_CANCER	KEGG_THYROID_CANCER	Details ...	20	-0.479384	-1.71111	0.0169133	0.58539	0.931	941	tags=25%, list=9%, signal=28%
REACTOME_FOXO_MEDIATED_TRANSCRIPTION_OF_OXIDATIVE_STRESS_METABOLIC_AND_NEURONAL_GENES	REACTOME_FOXO_MEDIATED_TRANSCRIPTION_OF_OXIDATIVE_STRESS_METABOLIC_AND_NEURONAL_GENES	Details ...	16	-0.543025	-1.70383	0.026738	0.530718	0.935	2092	tags=56%, list=21%, signal=71%
KEGG_NON_SMALL_CELL_LUNG_CANCER	KEGG_NON_SMALL_CELL_LUNG_CANCER	Details ...	29	-0.42669	-1.68079	0.0183673	0.552104	0.961	2183	tags=41%, list=22%, signal=53%
KEGG_ENDOMETRIAL_CANCER	KEGG_ENDOMETRIAL_CANCER	Details ...	28	-0.425975	-1.67274	0.0225873	0.523395	0.968	1997	tags=36%, list=20%, signal=45%
PID_RHOA_REG_PATHWAY	PID_RHOA_REG_PATHWAY	Details ...	19	-0.532454	-1.66242	0.0094162	0.510818	0.977	1744	tags=37%, list=17%, signal=45%
BIOCARTA_ALK_PATHWAY	BIOCARTA_ALK_PATHWAY	Details ...	16	-0.515699	-1.64489	0.025641	0.526506	0.981	3355	tags=56%, list=34%, signal=85%
KEGG_GLIOMA	KEGG_GLIOMA	Details ...	34	-0.400224	-1.63075	0.0105263	0.532505	0.985	1997	tags=32%, list=20%, signal=40%
REACTOME_ANTIGEN_ACTIVATES_B_CELL_RECEPTOR_BCR_LEADING_TO_GENERATION_OF_SECOND_MESSENGERS	REACTOME_ANTIGEN_ACTIVATES_B_CELL_RECEPTOR_BCR_LEADING_TO_GENERATION_OF_SECOND_MESSENGERS	Details ...	23	-0.484044	-1.62377	0.024911	0.514789	0.986	1153	tags=30%, list=12%, signal=34%
PID_HES_HEY_PATHWAY	PID_HES_HEY_PATHWAY	Details ...	23	-0.432563	-1.61442	0.0280899	0.509139	0.989	2731	tags=43%, list=27%, signal=60%
REACTOME_RETROGRADE_TRANSPORT_AT_THE_TRANS_GOLGI_NETWORK	REACTOME_RETROGRADE_TRANSPORT_AT_THE_TRANS_GOLGI_NETWORK	Details ...	37	-0.379918	-1.59626	0.0189873	0.538011	0.994	1958	tags=32%, list=20%, signal=40%
REACTOME_FATTY_ACID_METABOLISM	REACTOME_FATTY_ACID_METABOLISM	Details ...	82	-0.313893	-1.59284	0.00863931	0.516278	0.996	1411	tags=21%, list=14%, signal=24%
REACTOME_SPHINGOLIPID_DE_NOVO_BIOSYNTHESIS	REACTOME_SPHINGOLIPID_DE_NOVO_BIOSYNTHESIS	Details ...	22	-0.447715	-1.59199	0.037422	0.489012	0.996	2354	tags=36%, list=24%, signal=47%
REACTOME_CONSTITUTIVE_SIGNALING_BY_AKT1_E17K_IN_CANCER	REACTOME_CONSTITUTIVE_SIGNALING_BY_AKT1_E17K_IN_CANCER	Details ...	15	-0.491365	-1.5864	0.0363636	0.479464	0.996	2291	tags=60%, list=23%, signal=78%
REACTOME_EPIGENETIC_REGULATION_OF_GENE_EXPRESSION	REACTOME_EPIGENETIC_REGULATION_OF_GENE_EXPRESSION	Details ...	55	-0.326049	-1.56364	0.0186047	0.529725	0.998	2922	tags=44%, list=29%, signal=61%
REACTOME_SPHINGOLIPID_METABOLISM	REACTOME_SPHINGOLIPID_METABOLISM	Details ...	46	-0.360725	-1.54575	0.0211132	0.565643	0.999	1180	tags=20%, list=12%, signal=22%
KEGG_MTOR_SIGNALING_PATHWAY	KEGG_MTOR_SIGNALING_PATHWAY		25	-0.410816	-1.54122	0.05	0.55492	0.999	2247	tags=44%, list=22%, signal=57%
KEGG_PANCREATIC_CANCER	KEGG_PANCREATIC_CANCER		36	-0.371265	-1.51872	0.0379747	0.610524	1	2092	tags=33%, list=21%, signal=42%
REACTOME_CHROMOSOME_MAINTENANCE	REACTOME_CHROMOSOME_MAINTENANCE		39	-0.355167	-1.51107	0.0411765	0.612981	1	739	tags=13%, list=7%, signal=14%
REACTOME_MEIOTIC_RECOMBINATION	REACTOME_MEIOTIC_RECOMBINATION		19	-0.444043	-1.50763	0.0544355	0.599733	1	139	tags=11%, list=1%, signal=11%
REACTOME_INTERLEUKIN_3_INTERLEUKIN_5_AND_GM_CSF_SIGNALING	REACTOME_INTERLEUKIN_3_INTERLEUKIN_5_AND_GM_CSF_SIGNALING		26	-0.41711	-1.49816	0.0469667	0.6093	1	845	tags=19%, list=8%, signal=21%
PID_NFAT_TFPATHWAY	PID_NFAT_TFPATHWAY		33	-0.378844	-1.48981	0.0729614	0.615606	1	361	tags=12%, list=4%, signal=13%
REACTOME_RNA_POLYMERASE_I_TRANSCRIPTION	REACTOME_RNA_POLYMERASE_I_TRANSCRIPTION		29	-0.3593	-1.48186	0.0620843	0.620544	1	2855	tags=48%, list=29%, signal=67%
REACTOME_MTOR_SIGNALLING	REACTOME_MTOR_SIGNALLING		17	-0.430361	-1.4712	0.0767591	0.638436	1	1858	tags=35%, list=19%, signal=43%
REACTOME_DOPAMINE_NEUROTRANSMITTER_RELEASE_CYCLE	REACTOME_DOPAMINE_NEUROTRANSMITTER_RELEASE_CYCLE		15	-0.516987	-1.47079	0.0493827	0.617644	1	1286	tags=40%, list=13%, signal=46%
PID_HNF3B_PATHWAY	PID_HNF3B_PATHWAY		15	-0.463469	-1.46709	0.0779727	0.609504	1	976	tags=27%, list=10%, signal=30%
KEGG_ACUTE_MYELOID_LEUKEMIA	KEGG_ACUTE_MYELOID_LEUKEMIA		35	-0.354352	-1.46346	0.037422	0.602211	1	2161	tags=34%, list=22%, signal=44%
REACTOME_ARACHIDONIC_ACID_METABOLISM	REACTOME_ARACHIDONIC_ACID_METABOLISM		21	-0.423284	-1.45293	0.0571429	0.621104	1	1071	tags=24%, list=11%, signal=27%
KEGG_FC_EPSILON_RI_SIGNALING_PATHWAY	KEGG_FC_EPSILON_RI_SIGNALING_PATHWAY		35	-0.349493	-1.44631	0.065764	0.625145	1	817	tags=17%, list=8%, signal=19%
PID_RAS_PATHWAY	PID_RAS_PATHWAY		22	-0.414254	-1.44519	0.0747126	0.610683	1	652	tags=23%, list=7%, signal=24%
BIOCARTA_VEGF_PATHWAY	BIOCARTA_VEGF_PATHWAY		17	-0.431862	-1.44507	0.0946502	0.59353	1	1997	tags=29%, list=20%, signal=37%
PID_PI3K_PLC_TRK_PATHWAY	PID_PI3K_PLC_TRK_PATHWAY		18	-0.43953	-1.43914	0.0972222	0.597688	1	840	tags=28%, list=8%, signal=30%
PID_BARD1_PATHWAY	PID_BARD1_PATHWAY		15	-0.442033	-1.43842	0.0918164	0.584047	1	2531	tags=33%, list=25%, signal=45%
PID_RAC1_REG_PATHWAY	PID_RAC1_REG_PATHWAY		22	-0.455149	-1.43799	0.076175	0.570077	1	806	tags=18%, list=8%, signal=20%
KEGG_CYTOKINE_CYTOKINE_RECEPTOR_INTERACTION	KEGG_CYTOKINE_CYTOKINE_RECEPTOR_INTERACTION		132	-0.286314	-1.43657	0.0146252	0.559654	1	906	tags=16%, list=9%, signal=17%
REACTOME_ION_TRANSPORT_BY_P_TYPE_ATPASES	REACTOME_ION_TRANSPORT_BY_P_TYPE_ATPASES		29	-0.390307	-1.43067	0.058	0.564104	1	1138	tags=17%, list=11%, signal=19%
REACTOME_RNA_POLYMERASE_I_PROMOTER_ESCAPE	REACTOME_RNA_POLYMERASE_I_PROMOTER_ESCAPE		19	-0.393978	-1.42534	0.081761	0.567141	1	2855	tags=47%, list=29%, signal=66%
PID_P73PATHWAY	PID_P73PATHWAY		47	-0.327531	-1.42092	0.0574506	0.567755	1	1378	tags=21%, list=14%, signal=25%
PID_DELTA_NP63_PATHWAY	PID_DELTA_NP63_PATHWAY		26	-0.390336	-1.42091	0.0929791	0.554565	1	2306	tags=38%, list=23%, signal=50%
REACTOME_EPHB_MEDIATED_FORWARD_SIGNALING	REACTOME_EPHB_MEDIATED_FORWARD_SIGNALING		20	-0.422402	-1.42022	0.0804388	0.544317	1	1767	tags=35%, list=18%, signal=42%
REACTOME_TRANSCRIPTIONAL_ACTIVATION_OF_MITOCHONDRIAL_BIOGENESIS	REACTOME_TRANSCRIPTIONAL_ACTIVATION_OF_MITOCHONDRIAL_BIOGENESIS		32	-0.35088	-1.41333	0.0756646	0.553199	1	1495	tags=31%, list=15%, signal=37%
KEGG_FATTY_ACID_METABOLISM	KEGG_FATTY_ACID_METABOLISM		18	-0.407928	-1.40665	0.0922131	0.561377	1	3202	tags=50%, list=32%, signal=73%
REACTOME_VEGFR2_MEDIATED_VASCULAR_PERMEABILITY	REACTOME_VEGFR2_MEDIATED_VASCULAR_PERMEABILITY		17	-0.421411	-1.40603	0.0838323	0.551004	1	2291	tags=53%, list=23%, signal=69%
PID_REELIN_PATHWAY	PID_REELIN_PATHWAY		15	-0.44008	-1.40137	0.10166	0.552876	1	2064	tags=40%, list=21%, signal=50%
PID_IL2_STAT5_PATHWAY	PID_IL2_STAT5_PATHWAY		18	-0.422234	-1.39464	0.110891	0.562572	1	1064	tags=22%, list=11%, signal=25%
SIG_PIP3_SIGNALING_IN_CARDIAC_MYOCTES	SIG_PIP3_SIGNALING_IN_CARDIAC_MYOCTES		33	-0.363252	-1.39213	0.0962264	0.558894	1	1056	tags=24%, list=11%, signal=27%
KEGG_MELANOGENESIS	KEGG_MELANOGENESIS		49	-0.329172	-1.3897	0.034749	0.555044	1	1653	tags=29%, list=17%, signal=34%
REACTOME_DUAL_INCISION_IN_TC_NER	REACTOME_DUAL_INCISION_IN_TC_NER		35	-0.331821	-1.38842	0.0688172	0.54818	1	3152	tags=51%, list=32%, signal=75%
REACTOME_SIGNALING_BY_RHO_GTPASES	REACTOME_SIGNALING_BY_RHO_GTPASES		200	-0.23805	-1.38021	0.0186916	0.561899	1	2108	tags=24%, list=21%, signal=29%
REACTOME_BMAL1_CLOCK_NPAS2_ACTIVATES_CIRCADIAN_GENE_EXPRESSION	REACTOME_BMAL1_CLOCK_NPAS2_ACTIVATES_CIRCADIAN_GENE_EXPRESSION		18	-0.40962	-1.37735	0.106796	0.56011	1	2446	tags=44%, list=24%, signal=59%
KEGG_PATHOGENIC_ESCHERICHIA_COLI_INFECTION	KEGG_PATHOGENIC_ESCHERICHIA_COLI_INFECTION		26	-0.380369	-1.37499	0.095057	0.557017	1	1756	tags=27%, list=18%, signal=33%
KEGG_PHOSPHATIDYLINOSITOL_SIGNALING_SYSTEM	KEGG_PHOSPHATIDYLINOSITOL_SIGNALING_SYSTEM		44	-0.305722	-1.37181	0.0759754	0.556492	1	2042	tags=32%, list=20%, signal=40%
REACTOME_RAB_REGULATION_OF_TRAFFICKING	REACTOME_RAB_REGULATION_OF_TRAFFICKING		57	-0.319788	-1.36961	0.0636704	0.553338	1	2514	tags=35%, list=25%, signal=47%
REACTOME_METABOLISM_OF_LIPIDS	REACTOME_METABOLISM_OF_LIPIDS		340	-0.212758	-1.36808	0.00985222	0.547812	1	1766	tags=19%, list=18%, signal=22%
PID_BMP_PATHWAY	PID_BMP_PATHWAY		20	-0.407245	-1.36056	0.10793	0.561167	1	3032	tags=55%, list=30%, signal=79%
PID_A6B1_A6B4_INTEGRIN_PATHWAY	PID_A6B1_A6B4_INTEGRIN_PATHWAY		25	-0.425338	-1.3586	0.0928793	0.557545	1	1140	tags=28%, list=11%, signal=32%
REACTOME_DISEASES_ASSOCIATED_WITH_GLYCOSAMINOGLYCAN_METABOLISM	REACTOME_DISEASES_ASSOCIATED_WITH_GLYCOSAMINOGLYCAN_METABOLISM		20	-0.421443	-1.35248	0.123016	0.566182	1	878	tags=20%, list=9%, signal=22%
BIOCARTA_RAC1_PATHWAY	BIOCARTA_RAC1_PATHWAY		16	-0.404515	-1.35235	0.144309	0.557357	1	870	tags=19%, list=9%, signal=21%
REACTOME_TBC_RABGAPS	REACTOME_TBC_RABGAPS		17	-0.392892	-1.34314	0.10917	0.575248	1	2246	tags=41%, list=22%, signal=53%
REACTOME_SIGNALING_BY_NTRKS	REACTOME_SIGNALING_BY_NTRKS		67	-0.270471	-1.34024	0.11039	0.5746	1	2001	tags=25%, list=20%, signal=32%
SIG_REGULATION_OF_THE_ACTIN_CYTOSKELETON_BY_RHO_GTPASES	SIG_REGULATION_OF_THE_ACTIN_CYTOSKELETON_BY_RHO_GTPASES		15	-0.430621	-1.33554	0.123134	0.580018	1	1886	tags=33%, list=19%, signal=41%
REACTOME_GLUTATHIONE_CONJUGATION	REACTOME_GLUTATHIONE_CONJUGATION		18	-0.406073	-1.32798	0.112583	0.593163	1	1168	tags=22%, list=12%, signal=25%
KEGG_PATHWAYS_IN_CANCER	KEGG_PATHWAYS_IN_CANCER		163	-0.244733	-1.32743	0.0413223	0.586094	1	1188	tags=17%, list=12%, signal=19%
REACTOME_FORMATION_OF_THE_EARLY_ELONGATION_COMPLEX	REACTOME_FORMATION_OF_THE_EARLY_ELONGATION_COMPLEX		15	-0.396454	-1.3263	0.15625	0.580799	1	2695	tags=40%, list=27%, signal=55%
KEGG_GLUTATHIONE_METABOLISM	KEGG_GLUTATHIONE_METABOLISM		21	-0.371406	-1.32527	0.131148	0.575387	1	177	tags=10%, list=2%, signal=10%
REACTOME_TRANSCRIPTION_COUPLED_NUCLEOTIDE_EXCISION_REPAIR_TC_NER	REACTOME_TRANSCRIPTION_COUPLED_NUCLEOTIDE_EXCISION_REPAIR_TC_NER		39	-0.304475	-1.32469	0.114719	0.568805	1	3152	tags=49%, list=32%, signal=71%
REACTOME_AMINO_ACID_TRANSPORT_ACROSS_THE_PLASMA_MEMBRANE	REACTOME_AMINO_ACID_TRANSPORT_ACROSS_THE_PLASMA_MEMBRANE		18	-0.414183	-1.32303	0.12024	0.565562	1	858	tags=22%, list=9%, signal=24%
REACTOME_PEPTIDE_LIGAND_BINDING_RECEPTORS	REACTOME_PEPTIDE_LIGAND_BINDING_RECEPTORS		63	-0.332531	-1.31606	0.0697248	0.577644	1	978	tags=19%, list=10%, signal=21%
REACTOME_FCERI_MEDIATED_CA_2_MOBILIZATION	REACTOME_FCERI_MEDIATED_CA_2_MOBILIZATION		19	-0.405537	-1.31521	0.137996	0.57241	1	1082	tags=26%, list=11%, signal=29%
REACTOME_FATTY_ACYL_COA_BIOSYNTHESIS	REACTOME_FATTY_ACYL_COA_BIOSYNTHESIS		17	-0.383583	-1.31211	0.142553	0.573409	1	1284	tags=29%, list=13%, signal=34%
KEGG_CHEMOKINE_SIGNALING_PATHWAY	KEGG_CHEMOKINE_SIGNALING_PATHWAY		86	-0.274409	-1.31132	0.0740741	0.567933	1	2023	tags=30%, list=20%, signal=38%
PID_INTEGRIN1_PATHWAY	PID_INTEGRIN1_PATHWAY		35	-0.373375	-1.31068	0.107616	0.562294	1	801	tags=20%, list=8%, signal=22%
REACTOME_G_ALPHA_12_13_SIGNALLING_EVENTS	REACTOME_G_ALPHA_12_13_SIGNALLING_EVENTS		38	-0.36689	-1.31054	0.101227	0.555293	1	2021	tags=29%, list=20%, signal=36%
REACTOME_PI_METABOLISM	REACTOME_PI_METABOLISM		45	-0.290034	-1.30978	0.138009	0.550403	1	3078	tags=42%, list=31%, signal=61%
PID_UPA_UPAR_PATHWAY	PID_UPA_UPAR_PATHWAY		19	-0.429766	-1.30836	0.135379	0.547229	1	222	tags=11%, list=2%, signal=11%
BIOCARTA_GH_PATHWAY	BIOCARTA_GH_PATHWAY		16	-0.400376	-1.29717	0.159836	0.571021	1	2347	tags=38%, list=23%, signal=49%
SIG_CHEMOTAXIS	SIG_CHEMOTAXIS		20	-0.382495	-1.29619	0.170782	0.56655	1	2571	tags=45%, list=26%, signal=60%
KEGG_PROSTATE_CANCER	KEGG_PROSTATE_CANCER		51	-0.289498	-1.28857	0.108317	0.582095	1	1162	tags=22%, list=12%, signal=24%
PID_CDC42_REG_PATHWAY	PID_CDC42_REG_PATHWAY		18	-0.39731	-1.28847	0.149306	0.575297	1	1506	tags=22%, list=15%, signal=26%
REACTOME_BIOLOGICAL_OXIDATIONS	REACTOME_BIOLOGICAL_OXIDATIONS		78	-0.293021	-1.28842	0.0849421	0.568523	1	1168	tags=19%, list=12%, signal=22%
REACTOME_TRANSCRIPTIONAL_REGULATION_BY_MECP2	REACTOME_TRANSCRIPTIONAL_REGULATION_BY_MECP2		29	-0.342819	-1.28716	0.158416	0.565408	1	1765	tags=34%, list=18%, signal=42%
REACTOME_DISEASES_OF_IMMUNE_SYSTEM	REACTOME_DISEASES_OF_IMMUNE_SYSTEM		15	-0.438643	-1.28658	0.172352	0.560416	1	1022	tags=20%, list=10%, signal=22%
REACTOME_MOLECULES_ASSOCIATED_WITH_ELASTIC_FIBRES	REACTOME_MOLECULES_ASSOCIATED_WITH_ELASTIC_FIBRES		18	-0.400583	-1.27945	0.160813	0.573924	1	1140	tags=22%, list=11%, signal=25%
REACTOME_FCERI_MEDIATED_MAPK_ACTIVATION	REACTOME_FCERI_MEDIATED_MAPK_ACTIVATION		22	-0.36982	-1.27775	0.162698	0.572217	1	1871	tags=41%, list=19%, signal=50%
KEGG_ERBB_SIGNALING_PATHWAY	KEGG_ERBB_SIGNALING_PATHWAY		49	-0.288353	-1.27438	0.121649	0.574907	1	1997	tags=31%, list=20%, signal=38%
REACTOME_NRAGE_SIGNALS_DEATH_THROUGH_JNK	REACTOME_NRAGE_SIGNALS_DEATH_THROUGH_JNK		32	-0.364244	-1.27284	0.148265	0.572834	1	2021	tags=25%, list=20%, signal=31%
REACTOME_DNA_DAMAGE_BYPASS	REACTOME_DNA_DAMAGE_BYPASS		25	-0.337098	-1.27192	0.194444	0.569214	1	1251	tags=28%, list=13%, signal=32%
KEGG_INSULIN_SIGNALING_PATHWAY	KEGG_INSULIN_SIGNALING_PATHWAY		64	-0.257709	-1.26855	0.128035	0.571668	1	1997	tags=25%, list=20%, signal=31%
REACTOME_ION_CHANNEL_TRANSPORT	REACTOME_ION_CHANNEL_TRANSPORT		77	-0.279989	-1.2667	0.102713	0.570317	1	1252	tags=16%, list=13%, signal=18%
REACTOME_SIGNALING_BY_RETINOIC_ACID	REACTOME_SIGNALING_BY_RETINOIC_ACID		20	-0.393804	-1.2653	0.166359	0.56826	1	3631	tags=75%, list=36%, signal=118%
REACTOME_MRNA_CAPPING	REACTOME_MRNA_CAPPING		16	-0.36294	-1.26477	0.172708	0.563814	1	2695	tags=44%, list=27%, signal=60%
SIG_INSULIN_RECEPTOR_PATHWAY_IN_CARDIAC_MYOCYTES	SIG_INSULIN_RECEPTOR_PATHWAY_IN_CARDIAC_MYOCYTES		22	-0.348534	-1.26344	0.183932	0.561457	1	870	tags=23%, list=9%, signal=25%
REACTOME_SIGNALING_BY_THE_B_CELL_RECEPTOR_BCR	REACTOME_SIGNALING_BY_THE_B_CELL_RECEPTOR_BCR		54	-0.280878	-1.26203	0.12782	0.559458	1	1153	tags=20%, list=12%, signal=23%
REACTOME_EPH_EPHRIN_SIGNALING	REACTOME_EPH_EPHRIN_SIGNALING		43	-0.303847	-1.26023	0.144195	0.558436	1	2094	tags=28%, list=21%, signal=35%
REACTOME_COMPLEMENT_CASCADE	REACTOME_COMPLEMENT_CASCADE		21	-0.414	-1.25898	0.183391	0.555947	1	1386	tags=29%, list=14%, signal=33%
REACTOME_POSITIVE_EPIGENETIC_REGULATION_OF_RRNA_EXPRESSION	REACTOME_POSITIVE_EPIGENETIC_REGULATION_OF_RRNA_EXPRESSION		27	-0.314846	-1.25392	0.168831	0.563785	1	2855	tags=44%, list=29%, signal=62%
REACTOME_RNA_POLYMERASE_III_TRANSCRIPTION	REACTOME_RNA_POLYMERASE_III_TRANSCRIPTION		29	-0.309856	-1.25346	0.174636	0.559621	1	2695	tags=41%, list=27%, signal=56%
REACTOME_RAB_GEFS_EXCHANGE_GTP_FOR_GDP_ON_RABS	REACTOME_RAB_GEFS_EXCHANGE_GTP_FOR_GDP_ON_RABS		41	-0.32309	-1.23513	0.192171	0.603378	1	3459	tags=51%, list=35%, signal=78%
REACTOME_RRNA_PROCESSING	REACTOME_RRNA_PROCESSING		81	-0.233276	-1.23472	0.14554	0.598632	1	2365	tags=31%, list=24%, signal=40%
REACTOME_METABOLISM_OF_STEROIDS	REACTOME_METABOLISM_OF_STEROIDS		71	-0.248475	-1.23215	0.140594	0.59977	1	1461	tags=20%, list=15%, signal=23%
PID_AURORA_B_PATHWAY	PID_AURORA_B_PATHWAY		22	-0.363087	-1.23153	0.199282	0.595655	1	1038	tags=18%, list=10%, signal=20%
KEGG_NUCLEOTIDE_EXCISION_REPAIR	KEGG_NUCLEOTIDE_EXCISION_REPAIR		24	-0.33327	-1.23036	0.210309	0.593148	1	3003	tags=50%, list=30%, signal=71%
REACTOME_RHO_GTPASES_ACTIVATE_PKNS	REACTOME_RHO_GTPASES_ACTIVATE_PKNS		17	-0.370265	-1.22866	0.234694	0.592293	1	921	tags=24%, list=9%, signal=26%
REACTOME_INTERLEUKIN_2_FAMILY_SIGNALING	REACTOME_INTERLEUKIN_2_FAMILY_SIGNALING		21	-0.364875	-1.22766	0.209256	0.589528	1	845	tags=14%, list=8%, signal=16%
REACTOME_RNA_POLYMERASE_I_TRANSCRIPTION_INITIATION	REACTOME_RNA_POLYMERASE_I_TRANSCRIPTION_INITIATION		27	-0.306048	-1.22737	0.195122	0.584843	1	2855	tags=44%, list=29%, signal=62%
KEGG_BASAL_CELL_CARCINOMA	KEGG_BASAL_CELL_CARCINOMA		30	-0.342248	-1.22734	0.141176	0.579553	1	1500	tags=27%, list=15%, signal=31%
PID_P75_NTR_PATHWAY	PID_P75_NTR_PATHWAY		38	-0.30459	-1.22704	0.188377	0.575091	1	1374	tags=18%, list=14%, signal=21%
REACTOME_CHEMOKINE_RECEPTORS_BIND_CHEMOKINES	REACTOME_CHEMOKINE_RECEPTORS_BIND_CHEMOKINES		30	-0.32504	-1.22601	0.170576	0.572928	1	906	tags=20%, list=9%, signal=22%
REACTOME_PHASE_II_CONJUGATION_OF_COMPOUNDS	REACTOME_PHASE_II_CONJUGATION_OF_COMPOUNDS		40	-0.318002	-1.21919	0.16318	0.585171	1	823	tags=15%, list=8%, signal=16%
REACTOME_RNA_POLYMERASE_III_TRANSCRIPTION_INITIATION_FROM_TYPE_1_PROMOTER	REACTOME_RNA_POLYMERASE_III_TRANSCRIPTION_INITIATION_FROM_TYPE_1_PROMOTER		20	-0.334312	-1.21581	0.216336	0.588933	1	2695	tags=45%, list=27%, signal=61%
PID_TXA2PATHWAY	PID_TXA2PATHWAY		25	-0.325728	-1.20773	0.220676	0.605548	1	2331	tags=36%, list=23%, signal=47%
REACTOME_LAMININ_INTERACTIONS	REACTOME_LAMININ_INTERACTIONS		17	-0.404347	-1.20736	0.213922	0.601344	1	1140	tags=29%, list=11%, signal=33%
KEGG_NATURAL_KILLER_CELL_MEDIATED_CYTOTOXICITY	KEGG_NATURAL_KILLER_CELL_MEDIATED_CYTOTOXICITY		59	-0.258743	-1.20481	0.214008	0.60299	1	2061	tags=31%, list=21%, signal=38%
NABA_SECRETED_FACTORS	NABA_SECRETED_FACTORS		113	-0.282815	-1.20407	0.116906	0.599783	1	1710	tags=23%, list=17%, signal=27%
REACTOME_TNFS_BIND_THEIR_PHYSIOLOGICAL_RECEPTORS	REACTOME_TNFS_BIND_THEIR_PHYSIOLOGICAL_RECEPTORS		20	-0.357869	-1.20104	0.225379	0.603067	1	569	tags=15%, list=6%, signal=16%
REACTOME_HIV_TRANSCRIPTION_ELONGATION	REACTOME_HIV_TRANSCRIPTION_ELONGATION		17	-0.349408	-1.19546	0.246862	0.613569	1	2725	tags=41%, list=27%, signal=57%
KEGG_FOCAL_ADHESION	KEGG_FOCAL_ADHESION		92	-0.263199	-1.195	0.156566	0.609641	1	968	tags=17%, list=10%, signal=19%
REACTOME_DEATH_RECEPTOR_SIGNALLING	REACTOME_DEATH_RECEPTOR_SIGNALLING		85	-0.250332	-1.19474	0.165138	0.60539	1	1489	tags=21%, list=15%, signal=25%
REACTOME_NEGATIVE_EPIGENETIC_REGULATION_OF_RRNA_EXPRESSION	REACTOME_NEGATIVE_EPIGENETIC_REGULATION_OF_RRNA_EXPRESSION		29	-0.295178	-1.19255	0.21875	0.606283	1	2855	tags=41%, list=29%, signal=58%
PID_EPHRINB_REV_PATHWAY	PID_EPHRINB_REV_PATHWAY		19	-0.348272	-1.19201	0.245648	0.602917	1	1153	tags=21%, list=12%, signal=24%
KEGG_TOLL_LIKE_RECEPTOR_SIGNALING_PATHWAY	KEGG_TOLL_LIKE_RECEPTOR_SIGNALING_PATHWAY		56	-0.257751	-1.19061	0.234801	0.601702	1	2159	tags=29%, list=22%, signal=36%
REACTOME_NOTCH_HLH_TRANSCRIPTION_PATHWAY	REACTOME_NOTCH_HLH_TRANSCRIPTION_PATHWAY		15	-0.37383	-1.18341	0.253465	0.616802	1	2657	tags=40%, list=27%, signal=54%
REACTOME_TRANSLESION_SYNTHESIS_BY_Y_FAMILY_DNA_POLYMERASES_BYPASSES_LESIONS_ON_DNA_TEMPLATE	REACTOME_TRANSLESION_SYNTHESIS_BY_Y_FAMILY_DNA_POLYMERASES_BYPASSES_LESIONS_ON_DNA_TEMPLATE		22	-0.329036	-1.17468	0.268245	0.63596	1	1251	tags=27%, list=13%, signal=31%
REACTOME_RNA_POLYMERASE_I_TRANSCRIPTION_TERMINATION	REACTOME_RNA_POLYMERASE_I_TRANSCRIPTION_TERMINATION		19	-0.328469	-1.17419	0.278017	0.632305	1	2855	tags=42%, list=29%, signal=59%
PID_RETINOIC_ACID_PATHWAY	PID_RETINOIC_ACID_PATHWAY		16	-0.34833	-1.1684	0.246465	0.642796	1	2183	tags=38%, list=22%, signal=48%
REACTOME_B_WICH_COMPLEX_POSITIVELY_REGULATES_RRNA_EXPRESSION	REACTOME_B_WICH_COMPLEX_POSITIVELY_REGULATES_RRNA_EXPRESSION		18	-0.340983	-1.16707	0.268499	0.64131	1	2855	tags=44%, list=29%, signal=62%
REACTOME_RAB_GERANYLGERANYLATION	REACTOME_RAB_GERANYLGERANYLATION		25	-0.330067	-1.16491	0.261029	0.642312	1	2921	tags=40%, list=29%, signal=56%
REACTOME_P75_NTR_RECEPTOR_MEDIATED_SIGNALLING	REACTOME_P75_NTR_RECEPTOR_MEDIATED_SIGNALLING		55	-0.277992	-1.16451	0.217469	0.638617	1	2094	tags=27%, list=21%, signal=34%
PID_MTOR_4PATHWAY	PID_MTOR_4PATHWAY		34	-0.275422	-1.16378	0.233766	0.635658	1	2291	tags=41%, list=23%, signal=53%
KEGG_WNT_SIGNALING_PATHWAY	KEGG_WNT_SIGNALING_PATHWAY		71	-0.250911	-1.16245	0.189011	0.634478	1	2092	tags=27%, list=21%, signal=34%
REACTOME_FACTORS_INVOLVED_IN_MEGAKARYOCYTE_DEVELOPMENT_AND_PLATELET_PRODUCTION	REACTOME_FACTORS_INVOLVED_IN_MEGAKARYOCYTE_DEVELOPMENT_AND_PLATELET_PRODUCTION		72	-0.233882	-1.15828	0.21501	0.6408	1	2299	tags=32%, list=23%, signal=41%
KEGG_INOSITOL_PHOSPHATE_METABOLISM	KEGG_INOSITOL_PHOSPHATE_METABOLISM		32	-0.28425	-1.15782	0.256098	0.637229	1	2042	tags=31%, list=20%, signal=39%
REACTOME_NUCLEOTIDE_EXCISION_REPAIR	REACTOME_NUCLEOTIDE_EXCISION_REPAIR		54	-0.242613	-1.15555	0.248394	0.638264	1	2695	tags=37%, list=27%, signal=50%
REACTOME_HDACS_DEACETYLATE_HISTONES	REACTOME_HDACS_DEACETYLATE_HISTONES		21	-0.324275	-1.15537	0.2713	0.634039	1	2740	tags=48%, list=27%, signal=65%
PID_HIF1_TFPATHWAY	PID_HIF1_TFPATHWAY		40	-0.264328	-1.15227	0.278481	0.637765	1	1428	tags=25%, list=14%, signal=29%
PID_CXCR4_PATHWAY	PID_CXCR4_PATHWAY		54	-0.25104	-1.14868	0.232365	0.642813	1	1153	tags=19%, list=12%, signal=21%
PID_AJDISS_2PATHWAY	PID_AJDISS_2PATHWAY		21	-0.342389	-1.14611	0.283154	0.644959	1	2357	tags=33%, list=24%, signal=44%
REACTOME_NEUROTRANSMITTER_RELEASE_CYCLE	REACTOME_NEUROTRANSMITTER_RELEASE_CYCLE		23	-0.368218	-1.14429	0.288719	0.645262	1	835	tags=26%, list=8%, signal=28%
REACTOME_FCERI_MEDIATED_NF_KB_ACTIVATION	REACTOME_FCERI_MEDIATED_NF_KB_ACTIVATION		35	-0.287492	-1.14194	0.253906	0.647209	1	1573	tags=29%, list=16%, signal=34%
KEGG_JAK_STAT_SIGNALING_PATHWAY	KEGG_JAK_STAT_SIGNALING_PATHWAY		72	-0.237342	-1.14126	0.226141	0.644525	1	2388	tags=28%, list=24%, signal=36%
BIOCARTA_AGR_PATHWAY	BIOCARTA_AGR_PATHWAY		15	-0.377879	-1.14046	0.280148	0.642169	1	1886	tags=40%, list=19%, signal=49%
PID_TRKR_PATHWAY	PID_TRKR_PATHWAY		29	-0.298582	-1.13996	0.265421	0.639044	1	1871	tags=21%, list=19%, signal=25%
PID_HIF2PATHWAY	PID_HIF2PATHWAY		17	-0.34184	-1.13854	0.296992	0.638611	1	976	tags=18%, list=10%, signal=20%
REACTOME_CD28_CO_STIMULATION	REACTOME_CD28_CO_STIMULATION		20	-0.32842	-1.13801	0.298174	0.635779	1	2291	tags=35%, list=23%, signal=45%
REACTOME_NEDDYLATION	REACTOME_NEDDYLATION		99	-0.213573	-1.13687	0.24109	0.634595	1	2613	tags=31%, list=26%, signal=42%
REACTOME_SIGNALING_BY_FGFR2_IN_DISEASE	REACTOME_SIGNALING_BY_FGFR2_IN_DISEASE		21	-0.323045	-1.13284	0.292735	0.640543	1	3094	tags=38%, list=31%, signal=55%
REACTOME_MITOCHONDRIAL_BIOGENESIS	REACTOME_MITOCHONDRIAL_BIOGENESIS		45	-0.254921	-1.13121	0.274633	0.640466	1	1858	tags=27%, list=19%, signal=33%
REACTOME_HEPARAN_SULFATE_HEPARIN_HS_GAG_METABOLISM	REACTOME_HEPARAN_SULFATE_HEPARIN_HS_GAG_METABOLISM		23	-0.350181	-1.13103	0.267399	0.636683	1	1473	tags=22%, list=15%, signal=25%
KEGG_COLORECTAL_CANCER	KEGG_COLORECTAL_CANCER		39	-0.267354	-1.12986	0.272727	0.63557	1	2092	tags=33%, list=21%, signal=42%
REACTOME_CELL_SURFACE_INTERACTIONS_AT_THE_VASCULAR_WALL	REACTOME_CELL_SURFACE_INTERACTIONS_AT_THE_VASCULAR_WALL		67	-0.262869	-1.12778	0.237383	0.636887	1	1140	tags=18%, list=11%, signal=20%
KEGG_COMPLEMENT_AND_COAGULATION_CASCADES	KEGG_COMPLEMENT_AND_COAGULATION_CASCADES		23	-0.336092	-1.12299	0.293478	0.645293	1	68	tags=9%, list=1%, signal=9%
BIOCARTA_MITOCHONDRIA_PATHWAY	BIOCARTA_MITOCHONDRIA_PATHWAY		15	-0.342582	-1.11959	0.32636	0.649955	1	3400	tags=53%, list=34%, signal=81%
REACTOME_TRANSPORT_OF_INORGANIC_CATIONS_ANIONS_AND_AMINO_ACIDS_OLIGOPEPTIDES	REACTOME_TRANSPORT_OF_INORGANIC_CATIONS_ANIONS_AND_AMINO_ACIDS_OLIGOPEPTIDES		49	-0.283303	-1.1149	0.252747	0.658116	1	1101	tags=18%, list=11%, signal=21%
REACTOME_MEIOSIS	REACTOME_MEIOSIS		35	-0.269555	-1.1141	0.281633	0.655961	1	375	tags=9%, list=4%, signal=9%
REACTOME_TNFR2_NON_CANONICAL_NF_KB_PATHWAY	REACTOME_TNFR2_NON_CANONICAL_NF_KB_PATHWAY		48	-0.259313	-1.10887	0.307692	0.665609	1	1325	tags=19%, list=13%, signal=22%
REACTOME_RRNA_MODIFICATION_IN_THE_NUCLEUS_AND_CYTOSOL	REACTOME_RRNA_MODIFICATION_IN_THE_NUCLEUS_AND_CYTOSOL		33	-0.270266	-1.10869	0.324211	0.66198	1	2309	tags=33%, list=23%, signal=43%
SIG_BCR_SIGNALING_PATHWAY	SIG_BCR_SIGNALING_PATHWAY		21	-0.317744	-1.10814	0.313346	0.659387	1	817	tags=19%, list=8%, signal=21%
KEGG_NEUROTROPHIN_SIGNALING_PATHWAY	KEGG_NEUROTROPHIN_SIGNALING_PATHWAY		58	-0.235457	-1.10692	0.280182	0.658744	1	2774	tags=36%, list=28%, signal=50%
WNT_SIGNALING	WNT_SIGNALING		42	-0.279644	-1.10252	0.278119	0.66598	1	1312	tags=24%, list=13%, signal=27%
KEGG_PEROXISOME	KEGG_PEROXISOME		42	-0.258698	-1.09442	0.310493	0.683102	1	2254	tags=33%, list=23%, signal=43%
REACTOME_ELASTIC_FIBRE_FORMATION	REACTOME_ELASTIC_FIBRE_FORMATION		23	-0.31428	-1.09434	0.305609	0.679166	1	1140	tags=17%, list=11%, signal=20%
REACTOME_GOLGI_ASSOCIATED_VESICLE_BIOGENESIS	REACTOME_GOLGI_ASSOCIATED_VESICLE_BIOGENESIS		25	-0.298761	-1.09426	0.336694	0.675265	1	1382	tags=24%, list=14%, signal=28%
PID_AR_PATHWAY	PID_AR_PATHWAY		32	-0.268343	-1.09345	0.345283	0.673237	1	1461	tags=22%, list=15%, signal=26%
KEGG_LEUKOCYTE_TRANSENDOTHELIAL_MIGRATION	KEGG_LEUKOCYTE_TRANSENDOTHELIAL_MIGRATION		45	-0.267579	-1.09241	0.328155	0.672017	1	1201	tags=20%, list=12%, signal=23%
REACTOME_ACTIVATION_OF_GENE_EXPRESSION_BY_SREBF_SREBP	REACTOME_ACTIVATION_OF_GENE_EXPRESSION_BY_SREBF_SREBP		27	-0.274259	-1.09007	0.361656	0.674167	1	1461	tags=26%, list=15%, signal=30%
KEGG_RNA_POLYMERASE	KEGG_RNA_POLYMERASE		19	-0.307818	-1.08879	0.338298	0.673385	1	3831	tags=53%, list=38%, signal=85%
REACTOME_INTERLEUKIN_10_SIGNALING	REACTOME_INTERLEUKIN_10_SIGNALING		28	-0.300297	-1.07204	0.349533	0.714492	1	913	tags=21%, list=9%, signal=24%
REACTOME_MET_ACTIVATES_PTK2_SIGNALING	REACTOME_MET_ACTIVATES_PTK2_SIGNALING		17	-0.40784	-1.07018	0.365474	0.715529	1	1140	tags=24%, list=11%, signal=27%
REACTOME_SIGNALING_BY_TYPE_1_INSULIN_LIKE_GROWTH_FACTOR_1_RECEPTOR_IGF1R	REACTOME_SIGNALING_BY_TYPE_1_INSULIN_LIKE_GROWTH_FACTOR_1_RECEPTOR_IGF1R		26	-0.298213	-1.06965	0.358717	0.712716	1	2028	tags=19%, list=20%, signal=24%
KEGG_PURINE_METABOLISM	KEGG_PURINE_METABOLISM		76	-0.23144	-1.06849	0.331023	0.711661	1	513	tags=9%, list=5%, signal=10%
PID_AURORA_A_PATHWAY	PID_AURORA_A_PATHWAY		19	-0.313463	-1.0678	0.365571	0.709492	1	1022	tags=21%, list=10%, signal=23%
REACTOME_DEADENYLATION_DEPENDENT_MRNA_DECAY	REACTOME_DEADENYLATION_DEPENDENT_MRNA_DECAY		26	-0.275218	-1.06698	0.345708	0.707635	1	1974	tags=23%, list=20%, signal=29%
PID_RET_PATHWAY	PID_RET_PATHWAY		24	-0.301139	-1.06639	0.364662	0.705154	1	652	tags=17%, list=7%, signal=18%
KEGG_REGULATION_OF_ACTIN_CYTOSKELETON	KEGG_REGULATION_OF_ACTIN_CYTOSKELETON		94	-0.219545	-1.06557	0.324074	0.703364	1	2434	tags=28%, list=24%, signal=36%
KEGG_FC_GAMMA_R_MEDIATED_PHAGOCYTOSIS	KEGG_FC_GAMMA_R_MEDIATED_PHAGOCYTOSIS		45	-0.254351	-1.06294	0.358824	0.706435	1	1997	tags=24%, list=20%, signal=30%
REACTOME_RET_SIGNALING	REACTOME_RET_SIGNALING		19	-0.319083	-1.05906	0.369524	0.712716	1	652	tags=16%, list=7%, signal=17%
PID_IL8_CXCR2_PATHWAY	PID_IL8_CXCR2_PATHWAY		16	-0.324752	-1.0575	0.372881	0.712679	1	466	tags=13%, list=5%, signal=13%
REACTOME_PCP_CE_PATHWAY	REACTOME_PCP_CE_PATHWAY		40	-0.248205	-1.05727	0.357298	0.709356	1	1188	tags=18%, list=12%, signal=20%
BIOCARTA_ATRBRCA_PATHWAY	BIOCARTA_ATRBRCA_PATHWAY		16	-0.322817	-1.05674	0.414201	0.70698	1	3141	tags=44%, list=31%, signal=64%
PID_IL8_CXCR1_PATHWAY	PID_IL8_CXCR1_PATHWAY		16	-0.319329	-1.05429	0.371197	0.709361	1	466	tags=13%, list=5%, signal=13%
BIOCARTA_NFAT_PATHWAY	BIOCARTA_NFAT_PATHWAY		24	-0.294638	-1.05365	0.370441	0.707217	1	1997	tags=29%, list=20%, signal=36%
REACTOME_TRANSCRIPTIONAL_REGULATION_OF_WHITE_ADIPOCYTE_DIFFERENTIATION	REACTOME_TRANSCRIPTIONAL_REGULATION_OF_WHITE_ADIPOCYTE_DIFFERENTIATION		45	-0.231836	-1.05346	0.393258	0.703923	1	2654	tags=36%, list=27%, signal=48%
REACTOME_NGF_STIMULATED_TRANSCRIPTION	REACTOME_NGF_STIMULATED_TRANSCRIPTION		28	-0.276647	-1.05226	0.406186	0.703383	1	1923	tags=29%, list=19%, signal=35%
REACTOME_IRS_MEDIATED_SIGNALLING	REACTOME_IRS_MEDIATED_SIGNALLING		23	-0.298825	-1.0461	0.38755	0.716002	1	652	tags=9%, list=7%, signal=9%
REACTOME_REPRODUCTION	REACTOME_REPRODUCTION		40	-0.24129	-1.04599	0.364008	0.712455	1	375	tags=8%, list=4%, signal=8%
PID_P53_REGULATION_PATHWAY	PID_P53_REGULATION_PATHWAY		22	-0.289579	-1.04334	0.412791	0.715469	1	2726	tags=41%, list=27%, signal=56%
REACTOME_RNA_POLYMERASE_III_TRANSCRIPTION_TERMINATION	REACTOME_RNA_POLYMERASE_III_TRANSCRIPTION_TERMINATION		15	-0.319573	-1.04322	0.392713	0.711984	1	2695	tags=47%, list=27%, signal=64%
REACTOME_SLC_TRANSPORTER_DISORDERS	REACTOME_SLC_TRANSPORTER_DISORDERS		47	-0.250112	-1.04284	0.358921	0.709206	1	1029	tags=15%, list=10%, signal=17%
REACTOME_HDR_THROUGH_SINGLE_STRAND_ANNEALING_SSA	REACTOME_HDR_THROUGH_SINGLE_STRAND_ANNEALING_SSA		29	-0.262699	-1.04151	0.373254	0.708917	1	2524	tags=28%, list=25%, signal=37%
REACTOME_HIV_TRANSCRIPTION_INITIATION	REACTOME_HIV_TRANSCRIPTION_INITIATION		24	-0.266487	-1.04024	0.407895	0.708495	1	2695	tags=33%, list=27%, signal=46%
PID_RB_1PATHWAY	PID_RB_1PATHWAY		31	-0.276766	-1.03868	0.385199	0.708713	1	1301	tags=23%, list=13%, signal=26%
KEGG_RENAL_CELL_CARCINOMA	KEGG_RENAL_CELL_CARCINOMA		37	-0.255194	-1.03821	0.415094	0.70633	1	1997	tags=27%, list=20%, signal=34%
REACTOME_METABOLISM_OF_RNA	REACTOME_METABOLISM_OF_RNA		291	-0.157244	-1.0378	0.377193	0.703817	1	2376	tags=24%, list=24%, signal=31%
REACTOME_SYNTHESIS_OF_PIPS_AT_THE_PLASMA_MEMBRANE	REACTOME_SYNTHESIS_OF_PIPS_AT_THE_PLASMA_MEMBRANE		28	-0.266794	-1.03469	0.382845	0.70829	1	3045	tags=39%, list=30%, signal=56%
KEGG_MELANOMA	KEGG_MELANOMA		30	-0.276902	-1.03435	0.394881	0.705526	1	1997	tags=27%, list=20%, signal=33%
REACTOME_MET_PROMOTES_CELL_MOTILITY	REACTOME_MET_PROMOTES_CELL_MOTILITY		21	-0.364698	-1.03421	0.402439	0.702411	1	2067	tags=33%, list=21%, signal=42%
KEGG_PRIMARY_IMMUNODEFICIENCY	KEGG_PRIMARY_IMMUNODEFICIENCY		17	-0.347244	-1.02978	0.431472	0.710206	1	1132	tags=24%, list=11%, signal=26%
REACTOME_SIGNALING_BY_RECEPTOR_TYROSINE_KINASES	REACTOME_SIGNALING_BY_RECEPTOR_TYROSINE_KINASES		253	-0.174384	-1.02781	0.367387	0.711718	1	2161	tags=21%, list=22%, signal=27%
PID_ERBB1_RECEPTOR_PROXIMAL_PATHWAY	PID_ERBB1_RECEPTOR_PROXIMAL_PATHWAY		19	-0.313038	-1.02656	0.421933	0.711467	1	1871	tags=26%, list=19%, signal=32%
REACTOME_REGULATION_OF_CHOLESTEROL_BIOSYNTHESIS_BY_SREBP_SREBF	REACTOME_REGULATION_OF_CHOLESTEROL_BIOSYNTHESIS_BY_SREBP_SREBF		34	-0.240311	-1.02573	0.422222	0.710027	1	1461	tags=24%, list=15%, signal=27%
REACTOME_PARASITE_INFECTION	REACTOME_PARASITE_INFECTION		32	-0.277883	-1.02549	0.439926	0.707192	1	581	tags=13%, list=6%, signal=13%
KEGG_SMALL_CELL_LUNG_CANCER	KEGG_SMALL_CELL_LUNG_CANCER		49	-0.249309	-1.02533	0.414591	0.704232	1	1162	tags=20%, list=12%, signal=23%
KEGG_UBIQUITIN_MEDIATED_PROTEOLYSIS	KEGG_UBIQUITIN_MEDIATED_PROTEOLYSIS		63	-0.212102	-1.02275	0.421053	0.707382	1	2803	tags=32%, list=28%, signal=44%
REACTOME_TELOMERE_MAINTENANCE	REACTOME_TELOMERE_MAINTENANCE		26	-0.276196	-1.02268	0.434185	0.704163	1	3172	tags=46%, list=32%, signal=67%
REACTOME_EXTENSION_OF_TELOMERES	REACTOME_EXTENSION_OF_TELOMERES		26	-0.276196	-1.02268	0.434185	0.700793	1	3172	tags=46%, list=32%, signal=67%
REACTOME_PHASE_I_FUNCTIONALIZATION_OF_COMPOUNDS	REACTOME_PHASE_I_FUNCTIONALIZATION_OF_COMPOUNDS		35	-0.28728	-1.02217	0.435203	0.6989	1	1071	tags=23%, list=11%, signal=26%
BIOCARTA_NKT_PATHWAY	BIOCARTA_NKT_PATHWAY		20	-0.28863	-1.02099	0.413386	0.698586	1	906	tags=20%, list=9%, signal=22%
REACTOME_GLYCOSPHINGOLIPID_METABOLISM	REACTOME_GLYCOSPHINGOLIPID_METABOLISM		24	-0.292714	-1.01949	0.446367	0.69897	1	1553	tags=21%, list=16%, signal=25%
PID_EPHB_FWD_PATHWAY	PID_EPHB_FWD_PATHWAY		24	-0.293805	-1.01921	0.439856	0.696392	1	1871	tags=29%, list=19%, signal=36%
REACTOME_CHONDROITIN_SULFATE_DERMATAN_SULFATE_METABOLISM	REACTOME_CHONDROITIN_SULFATE_DERMATAN_SULFATE_METABOLISM		26	-0.292277	-1.01885	0.402	0.694007	1	1332	tags=19%, list=13%, signal=22%
PID_SYNDECAN_2_PATHWAY	PID_SYNDECAN_2_PATHWAY		20	-0.329053	-1.01707	0.437819	0.695268	1	1655	tags=25%, list=17%, signal=30%
REACTOME_TRANSCRIPTIONAL_REGULATION_BY_E2F6	REACTOME_TRANSCRIPTIONAL_REGULATION_BY_E2F6		22	-0.28501	-1.01703	0.440945	0.692131	1	1038	tags=14%, list=10%, signal=15%
REACTOME_ION_HOMEOSTASIS	REACTOME_ION_HOMEOSTASIS		25	-0.286953	-1.01593	0.416507	0.691549	1	302	tags=8%, list=3%, signal=8%
KEGG_CHRONIC_MYELOID_LEUKEMIA	KEGG_CHRONIC_MYELOID_LEUKEMIA		39	-0.245971	-1.01531	0.424419	0.689748	1	2194	tags=31%, list=22%, signal=39%
PID_SHP2_PATHWAY	PID_SHP2_PATHWAY		28	-0.264257	-1.01525	0.443775	0.686698	1	968	tags=11%, list=10%, signal=12%
NABA_MATRISOME	NABA_MATRISOME		354	-0.230534	-1.01455	0.387692	0.68516	1	1175	tags=14%, list=12%, signal=16%
REACTOME_DISEASES_OF_GLYCOSYLATION	REACTOME_DISEASES_OF_GLYCOSYLATION		71	-0.226744	-1.01214	0.420319	0.687918	1	1644	tags=17%, list=16%, signal=20%
REACTOME_EPH_EPHRIN_MEDIATED_REPULSION_OF_CELLS	REACTOME_EPH_EPHRIN_MEDIATED_REPULSION_OF_CELLS		24	-0.291306	-1.01169	0.436673	0.68603	1	866	tags=17%, list=9%, signal=18%
REACTOME_STIMULI_SENSING_CHANNELS	REACTOME_STIMULI_SENSING_CHANNELS		39	-0.264114	-1.01092	0.422265	0.684715	1	1498	tags=21%, list=15%, signal=24%
REACTOME_RECOGNITION_OF_DNA_DAMAGE_BY_PCNA_CONTAINING_REPLICATION_COMPLEX	REACTOME_RECOGNITION_OF_DNA_DAMAGE_BY_PCNA_CONTAINING_REPLICATION_COMPLEX		15	-0.315071	-1.00791	0.42115	0.688681	1	1251	tags=27%, list=13%, signal=30%
PID_P38_ALPHA_BETA_PATHWAY	PID_P38_ALPHA_BETA_PATHWAY		18	-0.296977	-1.00745	0.453532	0.686652	1	1153	tags=17%, list=12%, signal=19%
REACTOME_TERMINATION_OF_TRANSLESION_DNA_SYNTHESIS	REACTOME_TERMINATION_OF_TRANSLESION_DNA_SYNTHESIS		19	-0.295491	-1.00584	0.462715	0.687253	1	1251	tags=26%, list=13%, signal=30%
PID_KIT_PATHWAY	PID_KIT_PATHWAY		32	-0.25559	-1.00556	0.459082	0.684892	1	1653	tags=22%, list=17%, signal=26%
REACTOME_TRANSMISSION_ACROSS_CHEMICAL_SYNAPSES	REACTOME_TRANSMISSION_ACROSS_CHEMICAL_SYNAPSES		99	-0.23127	-1.00275	0.447227	0.688254	1	2164	tags=31%, list=22%, signal=40%
REACTOME_DUAL_INCISION_IN_GG_NER	REACTOME_DUAL_INCISION_IN_GG_NER		24	-0.272973	-1.00117	0.469758	0.68871	1	3003	tags=50%, list=30%, signal=71%
NABA_BASEMENT_MEMBRANES	NABA_BASEMENT_MEMBRANES		19	-0.373828	-0.999535	0.457547	0.689432	1	688	tags=16%, list=7%, signal=17%
REACTOME_PEROXISOMAL_PROTEIN_IMPORT	REACTOME_PEROXISOMAL_PROTEIN_IMPORT		32	-0.246163	-0.996404	0.444444	0.693754	1	2254	tags=41%, list=23%, signal=52%
REACTOME_RESOLUTION_OF_AP_SITES_VIA_THE_MULTIPLE_NUCLEOTIDE_PATCH_REPLACEMENT_PATHWAY	REACTOME_RESOLUTION_OF_AP_SITES_VIA_THE_MULTIPLE_NUCLEOTIDE_PATCH_REPLACEMENT_PATHWAY		15	-0.325192	-0.995517	0.469613	0.692708	1	1251	tags=20%, list=13%, signal=23%
KEGG_ALDOSTERONE_REGULATED_SODIUM_REABSORPTION	KEGG_ALDOSTERONE_REGULATED_SODIUM_REABSORPTION		23	-0.289662	-0.992925	0.460526	0.695803	1	676	tags=13%, list=7%, signal=14%
REACTOME_DISEASES_OF_SIGNAL_TRANSDUCTION_BY_GROWTH_FACTOR_RECEPTORS_AND_SECOND_MESSENGERS	REACTOME_DISEASES_OF_SIGNAL_TRANSDUCTION_BY_GROWTH_FACTOR_RECEPTORS_AND_SECOND_MESSENGERS		179	-0.16928	-0.991226	0.447727	0.696903	1	2430	tags=25%, list=24%, signal=32%
REACTOME_E2F_MEDIATED_REGULATION_OF_DNA_REPLICATION	REACTOME_E2F_MEDIATED_REGULATION_OF_DNA_REPLICATION		16	-0.305553	-0.99044	0.450943	0.695711	1	2038	tags=44%, list=20%, signal=55%
KEGG_TGF_BETA_SIGNALING_PATHWAY	KEGG_TGF_BETA_SIGNALING_PATHWAY		46	-0.236998	-0.990261	0.471545	0.693199	1	2484	tags=33%, list=25%, signal=43%
NABA_CORE_MATRISOME	NABA_CORE_MATRISOME		110	-0.263849	-0.987027	0.474276	0.697898	1	1129	tags=15%, list=11%, signal=17%
PID_NFAT_3PATHWAY	PID_NFAT_3PATHWAY		25	-0.255583	-0.985631	0.447084	0.698205	1	2635	tags=44%, list=26%, signal=60%
REACTOME_ACTIVATION_OF_THE_PRE_REPLICATIVE_COMPLEX	REACTOME_ACTIVATION_OF_THE_PRE_REPLICATIVE_COMPLEX		23	-0.289945	-0.982286	0.482014	0.702973	1	2038	tags=39%, list=20%, signal=49%
REACTOME_NOTCH1_INTRACELLULAR_DOMAIN_REGULATES_TRANSCRIPTION	REACTOME_NOTCH1_INTRACELLULAR_DOMAIN_REGULATES_TRANSCRIPTION		25	-0.275538	-0.981894	0.483019	0.700967	1	1441	tags=28%, list=14%, signal=33%
REACTOME_CELL_CYCLE	REACTOME_CELL_CYCLE		336	-0.158116	-0.98076	0.507307	0.700813	1	2090	tags=20%, list=21%, signal=25%
REACTOME_REGULATION_OF_INSULIN_LIKE_GROWTH_FACTOR_IGF_TRANSPORT_AND_UPTAKE_BY_INSULIN_LIKE_GROWTH_FACTOR_BINDING_PROTEINS_IGFBPS	REACTOME_REGULATION_OF_INSULIN_LIKE_GROWTH_FACTOR_IGF_TRANSPORT_AND_UPTAKE_BY_INSULIN_LIKE_GROWTH_FACTOR_BINDING_PROTEINS_IGFBPS		50	-0.264585	-0.980733	0.478827	0.697977	1	2159	tags=28%, list=22%, signal=36%
PID_IL2_PI3K_PATHWAY	PID_IL2_PI3K_PATHWAY		18	-0.27807	-0.980731	0.504167	0.69511	1	870	tags=17%, list=9%, signal=18%
REACTOME_S_PHASE	REACTOME_S_PHASE		80	-0.203625	-0.980703	0.491682	0.692326	1	2057	tags=28%, list=21%, signal=34%
KEGG_HOMOLOGOUS_RECOMBINATION	KEGG_HOMOLOGOUS_RECOMBINATION		17	-0.298284	-0.978281	0.5	0.695063	1	3003	tags=47%, list=30%, signal=67%
REACTOME_HIV_INFECTION	REACTOME_HIV_INFECTION		97	-0.180898	-0.97786	0.497537	0.693166	1	2725	tags=29%, list=27%, signal=39%
PID_HDAC_CLASSI_PATHWAY	PID_HDAC_CLASSI_PATHWAY		33	-0.233337	-0.975095	0.469248	0.696709	1	2368	tags=36%, list=24%, signal=47%
REACTOME_GLYCOSAMINOGLYCAN_METABOLISM	REACTOME_GLYCOSAMINOGLYCAN_METABOLISM		60	-0.223462	-0.975033	0.492509	0.694	1	1598	tags=18%, list=16%, signal=22%
PID_IL4_2PATHWAY	PID_IL4_2PATHWAY		35	-0.237678	-0.974791	0.5	0.691759	1	1326	tags=17%, list=13%, signal=20%
KEGG_LYSINE_DEGRADATION	KEGG_LYSINE_DEGRADATION		20	-0.284627	-0.974001	0.475708	0.690802	1	3804	tags=40%, list=38%, signal=64%
BIOCARTA_DEATH_PATHWAY	BIOCARTA_DEATH_PATHWAY		21	-0.269047	-0.973407	0.470842	0.689351	1	1128	tags=19%, list=11%, signal=21%
REACTOME_SYNTHESIS_OF_SUBSTRATES_IN_N_GLYCAN_BIOSYTHESIS	REACTOME_SYNTHESIS_OF_SUBSTRATES_IN_N_GLYCAN_BIOSYTHESIS		39	-0.232021	-0.970102	0.485294	0.69406	1	3275	tags=44%, list=33%, signal=65%
REACTOME_SIGNALING_BY_TGF_BETA_FAMILY_MEMBERS	REACTOME_SIGNALING_BY_TGF_BETA_FAMILY_MEMBERS		53	-0.217326	-0.969392	0.503861	0.692827	1	2484	tags=32%, list=25%, signal=42%
REACTOME_HOST_INTERACTIONS_OF_HIV_FACTORS	REACTOME_HOST_INTERACTIONS_OF_HIV_FACTORS		48	-0.213945	-0.967045	0.4859	0.695491	1	2519	tags=29%, list=25%, signal=39%
PID_CXCR3_PATHWAY	PID_CXCR3_PATHWAY		23	-0.264301	-0.96666	0.479924	0.693694	1	2291	tags=30%, list=23%, signal=39%
REACTOME_ONCOGENIC_MAPK_SIGNALING	REACTOME_ONCOGENIC_MAPK_SIGNALING		40	-0.225284	-0.966264	0.48172	0.691839	1	2407	tags=28%, list=24%, signal=36%
PID_P38_MKK3_6PATHWAY	PID_P38_MKK3_6PATHWAY		19	-0.276496	-0.962568	0.512658	0.697285	1	1233	tags=16%, list=12%, signal=18%
REACTOME_TRANSCRIPTION_OF_THE_HIV_GENOME	REACTOME_TRANSCRIPTION_OF_THE_HIV_GENOME		32	-0.227137	-0.960482	0.508772	0.699362	1	2725	tags=34%, list=27%, signal=47%
REACTOME_GLOBAL_GENOME_NUCLEOTIDE_EXCISION_REPAIR_GG_NER	REACTOME_GLOBAL_GENOME_NUCLEOTIDE_EXCISION_REPAIR_GG_NER		41	-0.219041	-0.960007	0.546748	0.697808	1	2668	tags=37%, list=27%, signal=50%
REACTOME_RNA_POLYMERASE_III_TRANSCRIPTION_INITIATION_FROM_TYPE_3_PROMOTER	REACTOME_RNA_POLYMERASE_III_TRANSCRIPTION_INITIATION_FROM_TYPE_3_PROMOTER		21	-0.258364	-0.958789	0.474645	0.697822	1	2695	tags=38%, list=27%, signal=52%
REACTOME_NUCLEAR_ENVELOPE_BREAKDOWN	REACTOME_NUCLEAR_ENVELOPE_BREAKDOWN		30	-0.248671	-0.956293	0.528757	0.700794	1	933	tags=17%, list=9%, signal=18%
REACTOME_MICRORNA_MIRNA_BIOGENESIS	REACTOME_MICRORNA_MIRNA_BIOGENESIS		16	-0.284588	-0.953945	0.496868	0.703294	1	4152	tags=50%, list=42%, signal=85%
REACTOME_NON_INTEGRIN_MEMBRANE_ECM_INTERACTIONS	REACTOME_NON_INTEGRIN_MEMBRANE_ECM_INTERACTIONS		33	-0.288825	-0.948126	0.5375	0.713071	1	1351	tags=21%, list=14%, signal=24%
REACTOME_BETA_CATENIN_INDEPENDENT_WNT_SIGNALING	REACTOME_BETA_CATENIN_INDEPENDENT_WNT_SIGNALING		70	-0.193074	-0.946919	0.539749	0.713225	1	1188	tags=16%, list=12%, signal=18%
REACTOME_RNA_POLYMERASE_II_TRANSCRIPTION_TERMINATION	REACTOME_RNA_POLYMERASE_II_TRANSCRIPTION_TERMINATION		29	-0.23122	-0.941561	0.539419	0.722452	1	2232	tags=34%, list=22%, signal=44%
REACTOME_ACTIVATION_OF_BH3_ONLY_PROTEINS	REACTOME_ACTIVATION_OF_BH3_ONLY_PROTEINS		17	-0.276172	-0.94018	0.555556	0.722643	1	817	tags=12%, list=8%, signal=13%
REACTOME_FOXO_MEDIATED_TRANSCRIPTION	REACTOME_FOXO_MEDIATED_TRANSCRIPTION		38	-0.226933	-0.937925	0.553015	0.724946	1	2092	tags=29%, list=21%, signal=36%
KEGG_HEDGEHOG_SIGNALING_PATHWAY	KEGG_HEDGEHOG_SIGNALING_PATHWAY		19	-0.304422	-0.935848	0.541219	0.726735	1	1063	tags=26%, list=11%, signal=29%
KEGG_ABC_TRANSPORTERS	KEGG_ABC_TRANSPORTERS		19	-0.292718	-0.93121	0.542105	0.734131	1	1248	tags=21%, list=12%, signal=24%
REACTOME_FORMATION_OF_TC_NER_PRE_INCISION_COMPLEX	REACTOME_FORMATION_OF_TC_NER_PRE_INCISION_COMPLEX		22	-0.243842	-0.927478	0.555809	0.739539	1	2695	tags=41%, list=27%, signal=56%
REACTOME_MITOTIC_PROPHASE	REACTOME_MITOTIC_PROPHASE		44	-0.216729	-0.927297	0.566038	0.737206	1	1122	tags=16%, list=11%, signal=18%
REACTOME_REGULATION_OF_INSULIN_SECRETION	REACTOME_REGULATION_OF_INSULIN_SECRETION		29	-0.268299	-0.927221	0.566547	0.734646	1	2023	tags=31%, list=20%, signal=39%
REACTOME_INSULIN_RECEPTOR_SIGNALLING_CASCADE	REACTOME_INSULIN_RECEPTOR_SIGNALLING_CASCADE		26	-0.254623	-0.924626	0.55668	0.737537	1	2028	tags=19%, list=20%, signal=24%
REACTOME_RUNX1_INTERACTS_WITH_CO_FACTORS_WHOSE_PRECISE_EFFECT_ON_RUNX1_TARGETS_IS_NOT_KNOWN	REACTOME_RUNX1_INTERACTS_WITH_CO_FACTORS_WHOSE_PRECISE_EFFECT_ON_RUNX1_TARGETS_IS_NOT_KNOWN		24	-0.243774	-0.916913	0.553846	0.751535	1	3111	tags=46%, list=31%, signal=66%
REACTOME_MITOCHONDRIAL_FATTY_ACID_BETA_OXIDATION	REACTOME_MITOCHONDRIAL_FATTY_ACID_BETA_OXIDATION		19	-0.25999	-0.915408	0.560575	0.752014	1	389	tags=11%, list=4%, signal=11%
REACTOME_HDR_THROUGH_HOMOLOGOUS_RECOMBINATION_HRR	REACTOME_HDR_THROUGH_HOMOLOGOUS_RECOMBINATION_HRR		49	-0.213533	-0.911992	0.615658	0.756614	1	3003	tags=37%, list=30%, signal=52%
REACTOME_GAP_FILLING_DNA_REPAIR_SYNTHESIS_AND_LIGATION_IN_GG_NER	REACTOME_GAP_FILLING_DNA_REPAIR_SYNTHESIS_AND_LIGATION_IN_GG_NER		16	-0.283769	-0.908595	0.567619	0.761164	1	1251	tags=25%, list=13%, signal=29%
REACTOME_RESOLUTION_OF_ABASIC_SITES_AP_SITES	REACTOME_RESOLUTION_OF_ABASIC_SITES_AP_SITES		25	-0.249554	-0.907881	0.57656	0.759835	1	3172	tags=40%, list=32%, signal=58%
REACTOME_TRAF6_MEDIATED_NF_KB_ACTIVATION	REACTOME_TRAF6_MEDIATED_NF_KB_ACTIVATION		17	-0.282316	-0.907573	0.554264	0.757823	1	2774	tags=41%, list=28%, signal=57%
REACTOME_O_LINKED_GLYCOSYLATION_OF_MUCINS	REACTOME_O_LINKED_GLYCOSYLATION_OF_MUCINS		31	-0.231033	-0.904791	0.609407	0.761308	1	3275	tags=45%, list=33%, signal=67%
REACTOME_CD28_DEPENDENT_PI3K_AKT_SIGNALING	REACTOME_CD28_DEPENDENT_PI3K_AKT_SIGNALING		15	-0.292937	-0.901786	0.578616	0.764835	1	2291	tags=33%, list=23%, signal=43%
REACTOME_REGULATION_OF_PTEN_STABILITY_AND_ACTIVITY	REACTOME_REGULATION_OF_PTEN_STABILITY_AND_ACTIVITY		27	-0.235034	-0.89752	0.603659	0.771037	1	1734	tags=26%, list=17%, signal=31%
REACTOME_REGULATION_OF_LIPID_METABOLISM_BY_PPARALPHA	REACTOME_REGULATION_OF_LIPID_METABOLISM_BY_PPARALPHA		63	-0.17934	-0.895407	0.638821	0.77279	1	1765	tags=22%, list=18%, signal=27%
BIOCARTA_WNT_PATHWAY	BIOCARTA_WNT_PATHWAY		15	-0.27708	-0.891494	0.5842	0.778212	1	1188	tags=20%, list=12%, signal=23%
KEGG_ARRHYTHMOGENIC_RIGHT_VENTRICULAR_CARDIOMYOPATHY_ARVC	KEGG_ARRHYTHMOGENIC_RIGHT_VENTRICULAR_CARDIOMYOPATHY_ARVC		35	-0.239837	-0.887803	0.634315	0.783076	1	1270	tags=20%, list=13%, signal=23%
PID_ARF6_TRAFFICKING_PATHWAY	PID_ARF6_TRAFFICKING_PATHWAY		25	-0.234753	-0.887463	0.594421	0.781106	1	1140	tags=16%, list=11%, signal=18%
REACTOME_ASSEMBLY_OF_THE_PRE_REPLICATIVE_COMPLEX	REACTOME_ASSEMBLY_OF_THE_PRE_REPLICATIVE_COMPLEX		32	-0.215249	-0.882136	0.608787	0.789502	1	2038	tags=31%, list=20%, signal=39%
REACTOME_ACTIVATION_OF_ANTERIOR_HOX_GENES_IN_HINDBRAIN_DEVELOPMENT_DURING_EARLY_EMBRYOGENESIS	REACTOME_ACTIVATION_OF_ANTERIOR_HOX_GENES_IN_HINDBRAIN_DEVELOPMENT_DURING_EARLY_EMBRYOGENESIS		29	-0.215002	-0.877353	0.645309	0.796936	1	3017	tags=41%, list=30%, signal=59%
REACTOME_DNA_REPLICATION	REACTOME_DNA_REPLICATION		63	-0.190268	-0.877289	0.652908	0.794314	1	2038	tags=27%, list=20%, signal=34%
REACTOME_HCMV_EARLY_EVENTS	REACTOME_HCMV_EARLY_EVENTS		42	-0.198784	-0.87577	0.650728	0.794768	1	2244	tags=29%, list=22%, signal=37%
REACTOME_REGULATION_OF_RAS_BY_GAPS	REACTOME_REGULATION_OF_RAS_BY_GAPS		26	-0.232877	-0.875107	0.648033	0.793518	1	1871	tags=27%, list=19%, signal=33%
REACTOME_O_LINKED_GLYCOSYLATION	REACTOME_O_LINKED_GLYCOSYLATION		52	-0.207014	-0.874574	0.712851	0.791844	1	3275	tags=44%, list=33%, signal=65%
PID_GLYPICAN_1PATHWAY	PID_GLYPICAN_1PATHWAY		16	-0.28315	-0.868636	0.615523	0.801296	1	1153	tags=19%, list=12%, signal=21%
REACTOME_RHO_GTPASE_EFFECTORS	REACTOME_RHO_GTPASE_EFFECTORS		131	-0.155836	-0.86545	0.754	0.804941	1	2206	tags=21%, list=22%, signal=26%
REACTOME_SIGNALING_BY_FGFR_IN_DISEASE	REACTOME_SIGNALING_BY_FGFR_IN_DISEASE		33	-0.211455	-0.86269	0.671579	0.807768	1	3929	tags=45%, list=39%, signal=75%
PID_VEGFR1_PATHWAY	PID_VEGFR1_PATHWAY		16	-0.264424	-0.85997	0.609375	0.81047	1	1653	tags=25%, list=17%, signal=30%
REACTOME_MITOCHONDRIAL_TRANSLATION	REACTOME_MITOCHONDRIAL_TRANSLATION		49	-0.185796	-0.85915	0.686275	0.809297	1	3430	tags=41%, list=34%, signal=62%
REACTOME_CLASS_B_2_SECRETIN_FAMILY_RECEPTORS	REACTOME_CLASS_B_2_SECRETIN_FAMILY_RECEPTORS		27	-0.26637	-0.854885	0.737881	0.8147	1	1561	tags=26%, list=16%, signal=31%
REACTOME_BILE_ACID_AND_BILE_SALT_METABOLISM	REACTOME_BILE_ACID_AND_BILE_SALT_METABOLISM		17	-0.27837	-0.847787	0.698582	0.825814	1	2548	tags=35%, list=25%, signal=47%
PID_TCPTP_PATHWAY	PID_TCPTP_PATHWAY		22	-0.246713	-0.847404	0.657845	0.823849	1	1601	tags=23%, list=16%, signal=27%
REACTOME_BIOSYNTHESIS_OF_THE_N_GLYCAN_PRECURSOR_DOLICHOL_LIPID_LINKED_OLIGOSACCHARIDE_LLO_AND_TRANSFER_TO_A_NASCENT_PROTEIN	REACTOME_BIOSYNTHESIS_OF_THE_N_GLYCAN_PRECURSOR_DOLICHOL_LIPID_LINKED_OLIGOSACCHARIDE_LLO_AND_TRANSFER_TO_A_NASCENT_PROTEIN		47	-0.193301	-0.845146	0.704762	0.82542	1	3708	tags=49%, list=37%, signal=77%
REACTOME_NEUROTRANSMITTER_RECEPTORS_AND_POSTSYNAPTIC_SIGNAL_TRANSMISSION	REACTOME_NEUROTRANSMITTER_RECEPTORS_AND_POSTSYNAPTIC_SIGNAL_TRANSMISSION		73	-0.195228	-0.832458	0.827778	0.846824	1	2164	tags=30%, list=22%, signal=38%
REACTOME_PHOSPHOLIPID_METABOLISM	REACTOME_PHOSPHOLIPID_METABOLISM		100	-0.159327	-0.830598	0.792453	0.847406	1	2727	tags=30%, list=27%, signal=41%
PID_INSULIN_PATHWAY	PID_INSULIN_PATHWAY		29	-0.211395	-0.829644	0.707217	0.846461	1	870	tags=14%, list=9%, signal=15%
REACTOME_RAF_ACTIVATION	REACTOME_RAF_ACTIVATION		16	-0.242213	-0.825969	0.682672	0.850163	1	941	tags=13%, list=9%, signal=14%
REACTOME_CARGO_TRAFFICKING_TO_THE_PERICILIARY_MEMBRANE	REACTOME_CARGO_TRAFFICKING_TO_THE_PERICILIARY_MEMBRANE		33	-0.203684	-0.822977	0.723735	0.853	1	2669	tags=33%, list=27%, signal=45%
REACTOME_SIGNALING_BY_MODERATE_KINASE_ACTIVITY_BRAF_MUTANTS	REACTOME_SIGNALING_BY_MODERATE_KINASE_ACTIVITY_BRAF_MUTANTS		23	-0.223343	-0.822377	0.721239	0.851289	1	1871	tags=22%, list=19%, signal=27%
KEGG_VALINE_LEUCINE_AND_ISOLEUCINE_DEGRADATION	KEGG_VALINE_LEUCINE_AND_ISOLEUCINE_DEGRADATION		26	-0.214368	-0.821521	0.722868	0.850007	1	3824	tags=50%, list=38%, signal=81%
REACTOME_SUMOYLATION_OF_TRANSCRIPTION_COFACTORS	REACTOME_SUMOYLATION_OF_TRANSCRIPTION_COFACTORS		18	-0.24121	-0.819786	0.675057	0.850551	1	2128	tags=33%, list=21%, signal=42%
REACTOME_BASE_EXCISION_REPAIR	REACTOME_BASE_EXCISION_REPAIR		27	-0.217051	-0.814884	0.72693	0.856576	1	3172	tags=37%, list=32%, signal=54%
REACTOME_FORMATION_OF_THE_BETA_CATENIN_TCF_TRANSACTIVATING_COMPLEX	REACTOME_FORMATION_OF_THE_BETA_CATENIN_TCF_TRANSACTIVATING_COMPLEX		20	-0.229135	-0.804113	0.730022	0.87233	1	1312	tags=15%, list=13%, signal=17%
KEGG_O_GLYCAN_BIOSYNTHESIS	KEGG_O_GLYCAN_BIOSYNTHESIS		15	-0.244307	-0.802356	0.748373	0.87278	1	3240	tags=47%, list=32%, signal=69%
REACTOME_SIGNALING_BY_INSULIN_RECEPTOR	REACTOME_SIGNALING_BY_INSULIN_RECEPTOR		36	-0.197336	-0.79931	0.772727	0.875267	1	2028	tags=17%, list=20%, signal=21%
REACTOME_RESOLUTION_OF_D_LOOP_STRUCTURES_THROUGH_SYNTHESIS_DEPENDENT_STRAND_ANNEALING_SDSA	REACTOME_RESOLUTION_OF_D_LOOP_STRUCTURES_THROUGH_SYNTHESIS_DEPENDENT_STRAND_ANNEALING_SDSA		20	-0.250905	-0.791124	0.765517	0.886195	1	94	tags=5%, list=1%, signal=5%
KEGG_BASE_EXCISION_REPAIR	KEGG_BASE_EXCISION_REPAIR		21	-0.225188	-0.789991	0.74026	0.885415	1	2425	tags=29%, list=24%, signal=38%
REACTOME_ORC1_REMOVAL_FROM_CHROMATIN	REACTOME_ORC1_REMOVAL_FROM_CHROMATIN		30	-0.201159	-0.789786	0.739044	0.882943	1	2038	tags=30%, list=20%, signal=38%
REACTOME_SIGNALING_BY_MET	REACTOME_SIGNALING_BY_MET		43	-0.208755	-0.784539	0.824367	0.888542	1	2067	tags=26%, list=21%, signal=32%
KEGG_CYSTEINE_AND_METHIONINE_METABOLISM	KEGG_CYSTEINE_AND_METHIONINE_METABOLISM		22	-0.219705	-0.780003	0.77037	0.892658	1	3262	tags=50%, list=33%, signal=74%
REACTOME_TRANSCRIPTIONAL_REGULATION_BY_SMALL_RNAS	REACTOME_TRANSCRIPTIONAL_REGULATION_BY_SMALL_RNAS		26	-0.199532	-0.77768	0.75502	0.893481	1	3405	tags=42%, list=34%, signal=64%
REACTOME_POSTMITOTIC_NUCLEAR_PORE_COMPLEX_NPC_REFORMATION	REACTOME_POSTMITOTIC_NUCLEAR_PORE_COMPLEX_NPC_REFORMATION		15	-0.24518	-0.776982	0.745868	0.891728	1	3505	tags=47%, list=35%, signal=72%
PID_CDC42_PATHWAY	PID_CDC42_PATHWAY		38	-0.182263	-0.772396	0.833002	0.8961	1	2628	tags=29%, list=26%, signal=39%
REACTOME_NCAM_SIGNALING_FOR_NEURITE_OUT_GROWTH	REACTOME_NCAM_SIGNALING_FOR_NEURITE_OUT_GROWTH		28	-0.226208	-0.772371	0.832392	0.893371	1	1871	tags=21%, list=19%, signal=26%
REACTOME_CELL_DEATH_SIGNALLING_VIA_NRAGE_NRIF_AND_NADE	REACTOME_CELL_DEATH_SIGNALLING_VIA_NRAGE_NRIF_AND_NADE		42	-0.200083	-0.768644	0.822554	0.896136	1	655	tags=10%, list=7%, signal=10%
REACTOME_DAP12_SIGNALING	REACTOME_DAP12_SIGNALING		15	-0.249308	-0.767423	0.751838	0.895035	1	652	tags=13%, list=7%, signal=14%
REACTOME_SNRNP_ASSEMBLY	REACTOME_SNRNP_ASSEMBLY		25	-0.204267	-0.763868	0.752599	0.897663	1	2244	tags=32%, list=22%, signal=41%
REACTOME_PEROXISOMAL_LIPID_METABOLISM	REACTOME_PEROXISOMAL_LIPID_METABOLISM		17	-0.232648	-0.762729	0.775	0.896505	1	1304	tags=18%, list=13%, signal=20%
REACTOME_HCMV_INFECTION	REACTOME_HCMV_INFECTION		52	-0.162767	-0.757497	0.862366	0.901327	1	2321	tags=27%, list=23%, signal=35%
KEGG_ADHERENS_JUNCTION	KEGG_ADHERENS_JUNCTION		36	-0.185159	-0.756254	0.849095	0.900408	1	602	tags=8%, list=6%, signal=9%
REACTOME_VXPX_CARGO_TARGETING_TO_CILIUM	REACTOME_VXPX_CARGO_TARGETING_TO_CILIUM		16	-0.225935	-0.746568	0.779193	0.91106	1	1932	tags=25%, list=19%, signal=31%
REACTOME_SIGNALING_BY_FGFR1	REACTOME_SIGNALING_BY_FGFR1		22	-0.211033	-0.743859	0.842742	0.911915	1	1871	tags=23%, list=19%, signal=28%
REACTOME_ASSEMBLY_AND_CELL_SURFACE_PRESENTATION_OF_NMDA_RECEPTORS	REACTOME_ASSEMBLY_AND_CELL_SURFACE_PRESENTATION_OF_NMDA_RECEPTORS		22	-0.226416	-0.738509	0.873823	0.916095	1	2731	tags=36%, list=27%, signal=50%
REACTOME_ASSEMBLY_OF_COLLAGEN_FIBRILS_AND_OTHER_MULTIMERIC_STRUCTURES	REACTOME_ASSEMBLY_OF_COLLAGEN_FIBRILS_AND_OTHER_MULTIMERIC_STRUCTURES		25	-0.239449	-0.731904	0.873162	0.921434	1	985	tags=16%, list=10%, signal=18%
REACTOME_SIGNALING_BY_FGFR1_IN_DISEASE	REACTOME_SIGNALING_BY_FGFR1_IN_DISEASE		22	-0.203347	-0.731374	0.833659	0.919358	1	3929	tags=45%, list=39%, signal=75%
REACTOME_NUCLEAR_PORE_COMPLEX_NPC_DISASSEMBLY	REACTOME_NUCLEAR_PORE_COMPLEX_NPC_DISASSEMBLY		21	-0.208414	-0.724653	0.830153	0.925029	1	2244	tags=29%, list=22%, signal=37%
REACTOME_PYRUVATE_METABOLISM_AND_CITRIC_ACID_TCA_CYCLE	REACTOME_PYRUVATE_METABOLISM_AND_CITRIC_ACID_TCA_CYCLE		29	-0.178241	-0.71757	0.879346	0.930665	1	2280	tags=28%, list=23%, signal=36%
REACTOME_SWITCHING_OF_ORIGINS_TO_A_POST_REPLICATIVE_STATE	REACTOME_SWITCHING_OF_ORIGINS_TO_A_POST_REPLICATIVE_STATE		38	-0.172177	-0.717567	0.858316	0.927902	1	2038	tags=26%, list=20%, signal=33%
REACTOME_DISEASES_OF_METABOLISM	REACTOME_DISEASES_OF_METABOLISM		116	-0.145639	-0.717504	0.984344	0.925212	1	1229	tags=10%, list=12%, signal=12%
REACTOME_COPII_MEDIATED_VESICLE_TRANSPORT	REACTOME_COPII_MEDIATED_VESICLE_TRANSPORT		32	-0.176959	-0.715723	0.844538	0.924467	1	2874	tags=34%, list=29%, signal=48%
PID_ATR_PATHWAY	PID_ATR_PATHWAY		26	-0.203635	-0.715142	0.845438	0.92238	1	3141	tags=38%, list=31%, signal=56%
PID_FANCONI_PATHWAY	PID_FANCONI_PATHWAY		31	-0.178765	-0.714022	0.873047	0.920941	1	3141	tags=32%, list=31%, signal=47%
PID_IL3_PATHWAY	PID_IL3_PATHWAY		15	-0.229373	-0.699501	0.875776	0.933891	1	2388	tags=33%, list=24%, signal=44%
REACTOME_BBSOME_MEDIATED_CARGO_TARGETING_TO_CILIUM	REACTOME_BBSOME_MEDIATED_CARGO_TARGETING_TO_CILIUM		15	-0.228413	-0.692175	0.876812	0.938748	1	2669	tags=40%, list=27%, signal=54%
REACTOME_METABOLISM_OF_POLYAMINES	REACTOME_METABOLISM_OF_POLYAMINES		20	-0.189251	-0.691467	0.858388	0.936657	1	1573	tags=20%, list=16%, signal=24%
REACTOME_RESOLUTION_OF_D_LOOP_STRUCTURES	REACTOME_RESOLUTION_OF_D_LOOP_STRUCTURES		25	-0.198666	-0.68989	0.90636	0.935523	1	94	tags=4%, list=1%, signal=4%
REACTOME_REGULATION_OF_GLUCOKINASE_BY_GLUCOKINASE_REGULATORY_PROTEIN	REACTOME_REGULATION_OF_GLUCOKINASE_BY_GLUCOKINASE_REGULATORY_PROTEIN		17	-0.203864	-0.688602	0.849257	0.934047	1	2244	tags=29%, list=22%, signal=38%
REACTOME_HOMOLOGOUS_DNA_PAIRING_AND_STRAND_EXCHANGE	REACTOME_HOMOLOGOUS_DNA_PAIRING_AND_STRAND_EXCHANGE		33	-0.175655	-0.685272	0.896552	0.934429	1	3141	tags=30%, list=31%, signal=44%
REACTOME_SIALIC_ACID_METABOLISM	REACTOME_SIALIC_ACID_METABOLISM		23	-0.190008	-0.678614	0.884328	0.937924	1	1978	tags=26%, list=20%, signal=32%
REACTOME_SIGNALING_BY_ERYTHROPOIETIN	REACTOME_SIGNALING_BY_ERYTHROPOIETIN		15	-0.210102	-0.662493	0.87234	0.949247	1	1997	tags=20%, list=20%, signal=25%
KEGG_PROPANOATE_METABOLISM	KEGG_PROPANOATE_METABOLISM		20	-0.176016	-0.635383	0.927734	0.966633	1	2806	tags=30%, list=28%, signal=42%
REACTOME_TRNA_PROCESSING_IN_THE_NUCLEUS	REACTOME_TRNA_PROCESSING_IN_THE_NUCLEUS		29	-0.152608	-0.606175	0.951219	0.981089	1	2244	tags=24%, list=22%, signal=31%
REACTOME_DEFECTS_IN_VITAMIN_AND_COFACTOR_METABOLISM	REACTOME_DEFECTS_IN_VITAMIN_AND_COFACTOR_METABOLISM		15	-0.198731	-0.598623	0.928205	0.982014	1	3223	tags=33%, list=32%, signal=49%
REACTOME_NUCLEAR_ENVELOPE_NE_REASSEMBLY	REACTOME_NUCLEAR_ENVELOPE_NE_REASSEMBLY		39	-0.138256	-0.582129	0.970703	0.986639	1	2244	tags=23%, list=22%, signal=30%
PID_SYNDECAN_1_PATHWAY	PID_SYNDECAN_1_PATHWAY		17	-0.200834	-0.573554	0.987654	0.987359	1	1653	tags=18%, list=17%, signal=21%
REACTOME_AMINO_ACIDS_REGULATE_MTORC1	REACTOME_AMINO_ACIDS_REGULATE_MTORC1		28	-0.145478	-0.56117	0.962891	0.988892	1	2500	tags=21%, list=25%, signal=28%
REACTOME_TRANSPORT_OF_VITAMINS_NUCLEOSIDES_AND_RELATED_MOLECULES	REACTOME_TRANSPORT_OF_VITAMINS_NUCLEOSIDES_AND_RELATED_MOLECULES		20	-0.166476	-0.539589	0.994764	0.992162	1	7350	tags=95%, list=74%, signal=358%
KEGG_NOTCH_SIGNALING_PATHWAY	KEGG_NOTCH_SIGNALING_PATHWAY		23	-0.149452	-0.532707	0.978557	0.991041	1	2657	tags=26%, list=27%, signal=35%
REACTOME_TRNA_PROCESSING	REACTOME_TRNA_PROCESSING		60	-0.105587	-0.510358	0.997988	0.992578	1	3568	tags=35%, list=36%, signal=54%

## Sheet: GSEA_BE_ERGneg_UP
NAME	GS<br> follow link to MSigDB	GS DETAILS	SIZE	ES	NES	NOM p-val	FDR q-val	FWER p-val	RANK AT MAX	LEADING EDGE
REACTOME_NGF_STIMULATED_TRANSCRIPTION	REACTOME_NGF_STIMULATED_TRANSCRIPTION	Details ...	22	0.783849	2.31527	0	0	0	544	tags=50%, list=5%, signal=53%
REACTOME_NUCLEAR_EVENTS_KINASE_AND_TRANSCRIPTION_FACTOR_ACTIVATION	REACTOME_NUCLEAR_EVENTS_KINASE_AND_TRANSCRIPTION_FACTOR_ACTIVATION	Details ...	34	0.672897	2.29583	0	0.00204532	0.003	544	tags=35%, list=5%, signal=37%
REACTOME_CELLULAR_RESPONSES_TO_EXTERNAL_STIMULI	REACTOME_CELLULAR_RESPONSES_TO_EXTERNAL_STIMULI	Details ...	221	0.472478	2.20824	0	0.00688415	0.014	1510	tags=35%, list=15%, signal=41%
PID_REG_GR_PATHWAY	PID_REG_GR_PATHWAY	Details ...	40	0.581044	2.17382	0	0.0079113	0.021	424	tags=28%, list=4%, signal=29%
REACTOME_HSP90_CHAPERONE_CYCLE_FOR_STEROID_HORMONE_RECEPTORS_SHR	REACTOME_HSP90_CHAPERONE_CYCLE_FOR_STEROID_HORMONE_RECEPTORS_SHR	Details ...	26	0.628467	2.15081	0	0.00803165	0.028	1013	tags=42%, list=10%, signal=47%
REACTOME_ROS_AND_RNS_PRODUCTION_IN_PHAGOCYTES	REACTOME_ROS_AND_RNS_PRODUCTION_IN_PHAGOCYTES	Details ...	18	0.753163	2.14564	0.00176991	0.00721683	0.028	807	tags=56%, list=8%, signal=60%
REACTOME_HSF1_DEPENDENT_TRANSACTIVATION	REACTOME_HSF1_DEPENDENT_TRANSACTIVATION	Details ...	19	0.757431	2.0915	0	0.0123456	0.055	1312	tags=63%, list=13%, signal=73%
REACTOME_SIGNALING_BY_NTRKS	REACTOME_SIGNALING_BY_NTRKS	Details ...	64	0.51648	2.08441	0	0.011548	0.058	718	tags=23%, list=7%, signal=25%
REACTOME_REGULATION_OF_HSF1_MEDIATED_HEAT_SHOCK_RESPONSE	REACTOME_REGULATION_OF_HSF1_MEDIATED_HEAT_SHOCK_RESPONSE	Details ...	39	0.601476	2.04771	0	0.0167213	0.099	1510	tags=41%, list=15%, signal=48%
REACTOME_RHO_GTPASES_ACTIVATE_PKNS	REACTOME_RHO_GTPASES_ACTIVATE_PKNS	Details ...	17	0.679227	2.03387	0	0.0179062	0.116	286	tags=35%, list=3%, signal=36%
REACTOME_TRANSLOCATION_OF_SLC2A4_GLUT4_TO_THE_PLASMA_MEMBRANE	REACTOME_TRANSLOCATION_OF_SLC2A4_GLUT4_TO_THE_PLASMA_MEMBRANE	Details ...	31	0.557592	2.02345	0.00198413	0.0176099	0.124	1617	tags=39%, list=16%, signal=46%
KEGG_ARGININE_AND_PROLINE_METABOLISM	KEGG_ARGININE_AND_PROLINE_METABOLISM	Details ...	30	0.604517	2.0102	0	0.0187778	0.14	807	tags=33%, list=8%, signal=36%
REACTOME_HSF1_ACTIVATION	REACTOME_HSF1_ACTIVATION	Details ...	16	0.747944	1.99779	0.002	0.0200134	0.155	1312	tags=69%, list=13%, signal=79%
KEGG_MAPK_SIGNALING_PATHWAY	KEGG_MAPK_SIGNALING_PATHWAY	Details ...	134	0.433692	1.95733	0	0.0304364	0.235	1608	tags=28%, list=16%, signal=33%
REACTOME_INSULIN_RECEPTOR_RECYCLING	REACTOME_INSULIN_RECEPTOR_RECYCLING	Details ...	16	0.681683	1.92396	0.00357143	0.0392458	0.299	772	tags=44%, list=8%, signal=47%
KEGG_ALDOSTERONE_REGULATED_SODIUM_REABSORPTION	KEGG_ALDOSTERONE_REGULATED_SODIUM_REABSORPTION	Details ...	23	0.573357	1.91943	0	0.0386394	0.313	1270	tags=39%, list=13%, signal=45%
PID_AP1_PATHWAY	PID_AP1_PATHWAY	Details ...	43	0.536263	1.90156	0.00168067	0.0430879	0.348	316	tags=23%, list=3%, signal=24%
REACTOME_CELLULAR_RESPONSE_TO_HEAT_STRESS	REACTOME_CELLULAR_RESPONSE_TO_HEAT_STRESS	Details ...	46	0.535311	1.88277	0.00770713	0.0492508	0.401	1510	tags=37%, list=15%, signal=43%
REACTOME_RECYCLING_PATHWAY_OF_L1	REACTOME_RECYCLING_PATHWAY_OF_L1	Details ...	20	0.559875	1.86445	0.00583658	0.0561648	0.446	1013	tags=35%, list=10%, signal=39%
REACTOME_SEALING_OF_THE_NUCLEAR_ENVELOPE_NE_BY_ESCRT_III	REACTOME_SEALING_OF_THE_NUCLEAR_ENVELOPE_NE_BY_ESCRT_III	Details ...	15	0.616914	1.8631	0.00191205	0.0539962	0.451	1790	tags=53%, list=18%, signal=65%
REACTOME_HCMV_INFECTION	REACTOME_HCMV_INFECTION		40	0.483048	1.85959	0.00198413	0.0533516	0.463	1790	tags=40%, list=18%, signal=49%
REACTOME_TRANSFERRIN_ENDOCYTOSIS_AND_RECYCLING	REACTOME_TRANSFERRIN_ENDOCYTOSIS_AND_RECYCLING		20	0.591059	1.82362	0.00531915	0.0725894	0.554	814	tags=40%, list=8%, signal=43%
PID_DELTA_NP63_PATHWAY	PID_DELTA_NP63_PATHWAY		28	0.525949	1.81947	0.00367647	0.0724479	0.568	1307	tags=36%, list=13%, signal=41%
REACTOME_SENESCENCE_ASSOCIATED_SECRETORY_PHENOTYPE_SASP	REACTOME_SENESCENCE_ASSOCIATED_SECRETORY_PHENOTYPE_SASP		21	0.535148	1.79704	0.0020284	0.0863842	0.637	1307	tags=38%, list=13%, signal=44%
REACTOME_AGGREPHAGY	REACTOME_AGGREPHAGY		17	0.568881	1.78466	0.00910747	0.0925438	0.669	1013	tags=35%, list=10%, signal=39%
REACTOME_HCMV_LATE_EVENTS	REACTOME_HCMV_LATE_EVENTS		21	0.552731	1.78331	0.00824742	0.0900867	0.671	1790	tags=43%, list=18%, signal=52%
PID_TCR_CALCIUM_PATHWAY	PID_TCR_CALCIUM_PATHWAY		16	0.561223	1.78061	0.00200401	0.0887168	0.679	1304	tags=31%, list=13%, signal=36%
KEGG_OXIDATIVE_PHOSPHORYLATION	KEGG_OXIDATIVE_PHOSPHORYLATION		37	0.505299	1.77885	0.00190476	0.0870701	0.682	1490	tags=32%, list=15%, signal=38%
REACTOME_GAP_JUNCTION_TRAFFICKING_AND_REGULATION	REACTOME_GAP_JUNCTION_TRAFFICKING_AND_REGULATION		20	0.544971	1.7771	0.00834725	0.0852652	0.686	1467	tags=50%, list=15%, signal=58%
KEGG_EPITHELIAL_CELL_SIGNALING_IN_HELICOBACTER_PYLORI_INFECTION	KEGG_EPITHELIAL_CELL_SIGNALING_IN_HELICOBACTER_PYLORI_INFECTION		39	0.496896	1.77215	0.00176056	0.0857439	0.695	2047	tags=44%, list=20%, signal=55%
KEGG_DRUG_METABOLISM_CYTOCHROME_P450	KEGG_DRUG_METABOLISM_CYTOCHROME_P450		29	0.566844	1.77134	0	0.0835614	0.698	2883	tags=66%, list=29%, signal=92%
PID_MTOR_4PATHWAY	PID_MTOR_4PATHWAY		26	0.538706	1.76065	0.00194175	0.0888488	0.739	1402	tags=31%, list=14%, signal=36%
REACTOME_SELECTIVE_AUTOPHAGY	REACTOME_SELECTIVE_AUTOPHAGY		25	0.503207	1.75695	0.00561798	0.0889571	0.748	1013	tags=28%, list=10%, signal=31%
REACTOME_RHO_GTPASES_ACTIVATE_IQGAPS	REACTOME_RHO_GTPASES_ACTIVATE_IQGAPS		16	0.545313	1.73881	0.00386847	0.102411	0.799	1013	tags=44%, list=10%, signal=49%
PID_P53_DOWNSTREAM_PATHWAY	PID_P53_DOWNSTREAM_PATHWAY		71	0.446962	1.73052	0.0018018	0.10773	0.816	1608	tags=30%, list=16%, signal=35%
REACTOME_MHC_CLASS_II_ANTIGEN_PRESENTATION	REACTOME_MHC_CLASS_II_ANTIGEN_PRESENTATION		59	0.435558	1.72717	0.00705467	0.107863	0.823	1640	tags=42%, list=16%, signal=50%
KEGG_VIBRIO_CHOLERAE_INFECTION	KEGG_VIBRIO_CHOLERAE_INFECTION		37	0.483918	1.70905	0.00713012	0.122277	0.858	772	tags=24%, list=8%, signal=26%
PID_MYC_ACTIV_PATHWAY	PID_MYC_ACTIV_PATHWAY		31	0.498735	1.70826	0.00684931	0.120189	0.861	2321	tags=52%, list=23%, signal=67%
PID_AR_TF_PATHWAY	PID_AR_TF_PATHWAY		29	0.511047	1.70554	0.00900901	0.119851	0.865	1152	tags=28%, list=12%, signal=31%
KEGG_AUTOIMMUNE_THYROID_DISEASE	KEGG_AUTOIMMUNE_THYROID_DISEASE		25	0.524829	1.70321	0.0207547	0.119369	0.867	2822	tags=68%, list=28%, signal=94%
REACTOME_RHO_GTPASE_EFFECTORS	REACTOME_RHO_GTPASE_EFFECTORS		119	0.361673	1.70266	0	0.116828	0.867	1646	tags=26%, list=16%, signal=31%
REACTOME_TP53_REGULATES_TRANSCRIPTION_OF_CELL_CYCLE_GENES	REACTOME_TP53_REGULATES_TRANSCRIPTION_OF_CELL_CYCLE_GENES		24	0.529204	1.69704	0.00910747	0.119414	0.879	259	tags=21%, list=3%, signal=21%
REACTOME_THE_ROLE_OF_GTSE1_IN_G2_M_PROGRESSION_AFTER_G2_CHECKPOINT	REACTOME_THE_ROLE_OF_GTSE1_IN_G2_M_PROGRESSION_AFTER_G2_CHECKPOINT		21	0.513535	1.69476	0.0126812	0.118658	0.881	1281	tags=38%, list=13%, signal=44%
REACTOME_SIGNALING_BY_RECEPTOR_TYROSINE_KINASES	REACTOME_SIGNALING_BY_RECEPTOR_TYROSINE_KINASES		265	0.345003	1.69456	0	0.116188	0.882	1531	tags=23%, list=15%, signal=26%
KEGG_PRION_DISEASES	KEGG_PRION_DISEASES		17	0.580658	1.688	0.0190641	0.119832	0.891	1713	tags=29%, list=17%, signal=35%
REACTOME_FOXO_MEDIATED_TRANSCRIPTION	REACTOME_FOXO_MEDIATED_TRANSCRIPTION		31	0.480257	1.67239	0.0226415	0.134847	0.921	1169	tags=29%, list=12%, signal=33%
REACTOME_PEPTIDE_HORMONE_METABOLISM	REACTOME_PEPTIDE_HORMONE_METABOLISM		36	0.50921	1.66563	0.00858369	0.138917	0.927	2222	tags=42%, list=22%, signal=53%
REACTOME_AMINO_ACIDS_REGULATE_MTORC1	REACTOME_AMINO_ACIDS_REGULATE_MTORC1		25	0.507507	1.66288	0.0201465	0.139166	0.927	772	tags=32%, list=8%, signal=35%
KEGG_GLYCEROPHOSPHOLIPID_METABOLISM	KEGG_GLYCEROPHOSPHOLIPID_METABOLISM		39	0.407197	1.6541	0.0134357	0.147474	0.94	1680	tags=33%, list=17%, signal=40%
REACTOME_PERK_REGULATES_GENE_EXPRESSION	REACTOME_PERK_REGULATES_GENE_EXPRESSION		16	0.550379	1.65179	0.0265849	0.147445	0.941	948	tags=31%, list=9%, signal=34%
PID_ATF2_PATHWAY	PID_ATF2_PATHWAY		35	0.447056	1.64615	0.0220884	0.151083	0.946	273	tags=17%, list=3%, signal=18%
REACTOME_KERATAN_SULFATE_KERATIN_METABOLISM	REACTOME_KERATAN_SULFATE_KERATIN_METABOLISM		15	0.577831	1.63813	0.0149502	0.158141	0.952	2650	tags=47%, list=26%, signal=63%
REACTOME_PD_1_SIGNALING	REACTOME_PD_1_SIGNALING		15	0.632191	1.63469	0.0323129	0.159615	0.954	3263	tags=73%, list=33%, signal=109%
BIOCARTA_INFLAM_PATHWAY	BIOCARTA_INFLAM_PATHWAY		16	0.551805	1.62915	0.0229133	0.163273	0.959	2822	tags=63%, list=28%, signal=87%
REACTOME_IRON_UPTAKE_AND_TRANSPORT	REACTOME_IRON_UPTAKE_AND_TRANSPORT		34	0.479695	1.62599	0.0237288	0.163831	0.963	1028	tags=35%, list=10%, signal=39%
SIG_INSULIN_RECEPTOR_PATHWAY_IN_CARDIAC_MYOCYTES	SIG_INSULIN_RECEPTOR_PATHWAY_IN_CARDIAC_MYOCYTES		21	0.502977	1.6248	0.0286299	0.16244	0.963	1322	tags=33%, list=13%, signal=38%
REACTOME_O_GLYCOSYLATION_OF_TSR_DOMAIN_CONTAINING_PROTEINS	REACTOME_O_GLYCOSYLATION_OF_TSR_DOMAIN_CONTAINING_PROTEINS		24	0.500953	1.62272	0.0160256	0.161924	0.966	2485	tags=42%, list=25%, signal=55%
KEGG_METABOLISM_OF_XENOBIOTICS_BY_CYTOCHROME_P450	KEGG_METABOLISM_OF_XENOBIOTICS_BY_CYTOCHROME_P450		31	0.510982	1.61255	0.00932091	0.172017	0.973	2533	tags=55%, list=25%, signal=73%
REACTOME_METABOLISM_OF_POLYAMINES	REACTOME_METABOLISM_OF_POLYAMINES		20	0.526929	1.61136	0.0344828	0.170846	0.974	1754	tags=40%, list=18%, signal=48%
REACTOME_SEMAPHORIN_INTERACTIONS	REACTOME_SEMAPHORIN_INTERACTIONS		31	0.493169	1.60424	0.0245499	0.177681	0.979	1548	tags=29%, list=15%, signal=34%
PID_NFAT_TFPATHWAY	PID_NFAT_TFPATHWAY		23	0.473586	1.60319	0.0386179	0.176025	0.98	316	tags=17%, list=3%, signal=18%
KEGG_ASTHMA	KEGG_ASTHMA		17	0.596509	1.60194	0.037234	0.174767	0.98	2615	tags=71%, list=26%, signal=95%
KEGG_ALLOGRAFT_REJECTION	KEGG_ALLOGRAFT_REJECTION		25	0.504083	1.60085	0.0391459	0.173368	0.98	2822	tags=64%, list=28%, signal=89%
KEGG_GRAFT_VERSUS_HOST_DISEASE	KEGG_GRAFT_VERSUS_HOST_DISEASE		28	0.515601	1.60062	0.0343699	0.17094	0.98	1869	tags=50%, list=19%, signal=61%
KEGG_GLYCOLYSIS_GLUCONEOGENESIS	KEGG_GLYCOLYSIS_GLUCONEOGENESIS		29	0.461908	1.59912	0.0125673	0.170282	0.98	2091	tags=31%, list=21%, signal=39%
PID_AMB2_NEUTROPHILS_PATHWAY	PID_AMB2_NEUTROPHILS_PATHWAY		24	0.495534	1.59624	0.0278638	0.170932	0.98	2321	tags=50%, list=23%, signal=65%
KEGG_LEISHMANIA_INFECTION	KEGG_LEISHMANIA_INFECTION		39	0.517671	1.59368	0.0405844	0.171416	0.982	1880	tags=54%, list=19%, signal=66%
REACTOME_G_ALPHA_S_SIGNALLING_EVENTS	REACTOME_G_ALPHA_S_SIGNALLING_EVENTS		61	0.379061	1.58442	0.00949367	0.181921	0.987	3238	tags=44%, list=32%, signal=65%
KEGG_TYPE_I_DIABETES_MELLITUS	KEGG_TYPE_I_DIABETES_MELLITUS		30	0.497714	1.58204	0.0499139	0.182161	0.987	2822	tags=60%, list=28%, signal=83%
NABA_ECM_AFFILIATED	NABA_ECM_AFFILIATED		83	0.363786	1.58037	0.00531915	0.182243	0.987	3386	tags=53%, list=34%, signal=79%
PID_ERBB1_DOWNSTREAM_PATHWAY	PID_ERBB1_DOWNSTREAM_PATHWAY		48	0.416009	1.57664	0.0164835	0.184857	0.988	1799	tags=33%, list=18%, signal=40%
PID_PDGFRB_PATHWAY	PID_PDGFRB_PATHWAY		62	0.389768	1.57621	0.0152284	0.182855	0.988	2112	tags=34%, list=21%, signal=43%
REACTOME_CELLULAR_SENESCENCE	REACTOME_CELLULAR_SENESCENCE		53	0.398978	1.57109	0.0201835	0.187047	0.989	1400	tags=28%, list=14%, signal=33%
REACTOME_ANTI_INFLAMMATORY_RESPONSE_FAVOURING_LEISHMANIA_PARASITE_INFECTION	REACTOME_ANTI_INFLAMMATORY_RESPONSE_FAVOURING_LEISHMANIA_PARASITE_INFECTION		67	0.368644	1.57073	0.0162242	0.185056	0.989	2358	tags=34%, list=24%, signal=45%
REACTOME_L1CAM_INTERACTIONS	REACTOME_L1CAM_INTERACTIONS		53	0.404133	1.56589	0.0186916	0.18884	0.992	1013	tags=25%, list=10%, signal=27%
REACTOME_TRANSCRIPTIONAL_REGULATION_BY_MECP2	REACTOME_TRANSCRIPTIONAL_REGULATION_BY_MECP2		30	0.449205	1.5604	0.0253165	0.193116	0.992	556	tags=13%, list=6%, signal=14%
REACTOME_CYTOCHROME_P450_ARRANGED_BY_SUBSTRATE_TYPE	REACTOME_CYTOCHROME_P450_ARRANGED_BY_SUBSTRATE_TYPE		29	0.468338	1.5535	0.0262346	0.201413	0.994	2273	tags=41%, list=23%, signal=53%
REACTOME_PHASE_I_FUNCTIONALIZATION_OF_COMPOUNDS	REACTOME_PHASE_I_FUNCTIONALIZATION_OF_COMPOUNDS		53	0.417007	1.5512	0.0143885	0.202201	0.994	2295	tags=38%, list=23%, signal=49%
KEGG_SYSTEMIC_LUPUS_ERYTHEMATOSUS	KEGG_SYSTEMIC_LUPUS_ERYTHEMATOSUS		36	0.511144	1.54996	0.0462428	0.201266	0.994	2697	tags=56%, list=27%, signal=76%
REACTOME_SMOOTH_MUSCLE_CONTRACTION	REACTOME_SMOOTH_MUSCLE_CONTRACTION		16	0.557014	1.54888	0.0307414	0.200348	0.994	901	tags=31%, list=9%, signal=34%
REACTOME_GAP_JUNCTION_ASSEMBLY	REACTOME_GAP_JUNCTION_ASSEMBLY		15	0.516634	1.5445	0.0305466	0.204447	0.994	1917	tags=53%, list=19%, signal=66%
REACTOME_SIGNALING_BY_INSULIN_RECEPTOR	REACTOME_SIGNALING_BY_INSULIN_RECEPTOR		40	0.428779	1.54395	0.0386473	0.202632	0.994	1490	tags=30%, list=15%, signal=35%
REACTOME_INTERFERON_SIGNALING	REACTOME_INTERFERON_SIGNALING		111	0.355706	1.54096	0.0201097	0.204569	0.994	1758	tags=32%, list=18%, signal=39%
REACTOME_ION_CHANNEL_TRANSPORT	REACTOME_ION_CHANNEL_TRANSPORT		88	0.375165	1.53936	0.00665779	0.204338	0.994	1142	tags=22%, list=11%, signal=24%
REACTOME_NUCLEAR_ENVELOPE_NE_REASSEMBLY	REACTOME_NUCLEAR_ENVELOPE_NE_REASSEMBLY		31	0.423315	1.53918	0.0244821	0.202287	0.994	1799	tags=42%, list=18%, signal=51%
REACTOME_INFECTIOUS_DISEASE	REACTOME_INFECTIOUS_DISEASE		257	0.299232	1.52883	0.00986842	0.214502	0.995	1790	tags=26%, list=18%, signal=31%
PID_HNF3A_PATHWAY	PID_HNF3A_PATHWAY		24	0.438997	1.52373	0.0530612	0.219767	0.996	91	tags=17%, list=1%, signal=17%
REACTOME_REGULATION_OF_PTEN_GENE_TRANSCRIPTION	REACTOME_REGULATION_OF_PTEN_GENE_TRANSCRIPTION		16	0.53276	1.52145	0.0625	0.22038	0.997	1400	tags=31%, list=14%, signal=36%
PID_PI3KCI_PATHWAY	PID_PI3KCI_PATHWAY		23	0.485747	1.50355	0.0445151	0.246231	0.998	1093	tags=26%, list=11%, signal=29%
REACTOME_KERATINIZATION	REACTOME_KERATINIZATION		35	0.42795	1.49995	0.0599002	0.249285	0.998	1289	tags=31%, list=13%, signal=36%
REACTOME_O_LINKED_GLYCOSYLATION	REACTOME_O_LINKED_GLYCOSYLATION		67	0.364542	1.49944	0.0214724	0.247346	0.998	1876	tags=28%, list=19%, signal=35%
REACTOME_HCMV_EARLY_EVENTS	REACTOME_HCMV_EARLY_EVENTS		31	0.40609	1.49779	0.0535373	0.247306	0.998	1758	tags=35%, list=18%, signal=43%
REACTOME_FORMATION_OF_THE_CORNIFIED_ENVELOPE	REACTOME_FORMATION_OF_THE_CORNIFIED_ENVELOPE		34	0.436288	1.49123	0.0623974	0.255272	0.999	1289	tags=32%, list=13%, signal=37%
KEGG_INTESTINAL_IMMUNE_NETWORK_FOR_IGA_PRODUCTION	KEGG_INTESTINAL_IMMUNE_NETWORK_FOR_IGA_PRODUCTION		29	0.450322	1.48722	0.0684474	0.25964	0.999	2972	tags=59%, list=30%, signal=83%
REACTOME_SIGNALING_BY_NUCLEAR_RECEPTORS	REACTOME_SIGNALING_BY_NUCLEAR_RECEPTORS		117	0.329678	1.48466	0.0117253	0.261017	0.999	1847	tags=26%, list=18%, signal=31%
PID_P38_ALPHA_BETA_PATHWAY	PID_P38_ALPHA_BETA_PATHWAY		16	0.501735	1.48018	0.0541012	0.266137	0.999	318	tags=25%, list=3%, signal=26%
REACTOME_ADORA2B_MEDIATED_ANTI_INFLAMMATORY_CYTOKINES_PRODUCTION	REACTOME_ADORA2B_MEDIATED_ANTI_INFLAMMATORY_CYTOKINES_PRODUCTION		39	0.373733	1.47809	0.0446281	0.266762	1	1084	tags=23%, list=11%, signal=26%
KEGG_VIRAL_MYOCARDITIS	KEGG_VIRAL_MYOCARDITIS		45	0.392388	1.47652	0.0598291	0.266883	1	1640	tags=33%, list=16%, signal=40%
REACTOME_STIMULI_SENSING_CHANNELS	REACTOME_STIMULI_SENSING_CHANNELS		44	0.404484	1.47487	0.0221914	0.267171	1	1142	tags=25%, list=11%, signal=28%
KEGG_VEGF_SIGNALING_PATHWAY	KEGG_VEGF_SIGNALING_PATHWAY		29	0.404793	1.47167	0.0486486	0.270224	1	156	tags=14%, list=2%, signal=14%
KEGG_LYSOSOME	KEGG_LYSOSOME		71	0.37038	1.47053	0.0344262	0.269405	1	2598	tags=38%, list=26%, signal=51%
REACTOME_EPIGENETIC_REGULATION_OF_GENE_EXPRESSION	REACTOME_EPIGENETIC_REGULATION_OF_GENE_EXPRESSION		34	0.411202	1.46802	0.0600375	0.271281	1	2078	tags=35%, list=21%, signal=44%
REACTOME_ADAPTIVE_IMMUNE_SYSTEM	REACTOME_ADAPTIVE_IMMUNE_SYSTEM		350	0.286271	1.46756	0.00733138	0.269397	1	1799	tags=24%, list=18%, signal=28%
PID_INTEGRIN2_PATHWAY	PID_INTEGRIN2_PATHWAY		19	0.536543	1.4657	0.0486486	0.269816	1	2172	tags=53%, list=22%, signal=67%
REACTOME_SIGNALING_BY_RHO_GTPASES	REACTOME_SIGNALING_BY_RHO_GTPASES		202	0.305485	1.4646	0.0102941	0.269501	1	1648	tags=22%, list=16%, signal=26%
REACTOME_INTERFERON_ALPHA_BETA_SIGNALING	REACTOME_INTERFERON_ALPHA_BETA_SIGNALING		42	0.412699	1.4592	0.067029	0.276164	1	1298	tags=36%, list=13%, signal=41%
PID_HIF1_TFPATHWAY	PID_HIF1_TFPATHWAY		38	0.420277	1.45865	0.0531732	0.274352	1	1408	tags=34%, list=14%, signal=40%
REACTOME_RAF_INDEPENDENT_MAPK1_3_ACTIVATION	REACTOME_RAF_INDEPENDENT_MAPK1_3_ACTIVATION		15	0.483947	1.45813	0.0675676	0.272765	1	785	tags=27%, list=8%, signal=29%
NABA_MATRISOME_ASSOCIATED	NABA_MATRISOME_ASSOCIATED		372	0.302826	1.45549	0.00223464	0.274949	1	2369	tags=34%, list=24%, signal=42%
REACTOME_MEIOTIC_SYNAPSIS	REACTOME_MEIOTIC_SYNAPSIS		17	0.446691	1.45416	0.0752896	0.274743	1	828	tags=29%, list=8%, signal=32%
REACTOME_AUTOPHAGY	REACTOME_AUTOPHAGY		52	0.353922	1.45155	0.0440367	0.276816	1	1013	tags=19%, list=10%, signal=21%
PID_IL6_7_PATHWAY	PID_IL6_7_PATHWAY		30	0.396424	1.45155	0.0640496	0.274372	1	882	tags=23%, list=9%, signal=26%
REACTOME_RESPONSE_OF_EIF2AK4_GCN2_TO_AMINO_ACID_DEFICIENCY	REACTOME_RESPONSE_OF_EIF2AK4_GCN2_TO_AMINO_ACID_DEFICIENCY		30	0.445709	1.4488	0.0803571	0.276933	1	1390	tags=37%, list=14%, signal=42%
REACTOME_VOLTAGE_GATED_POTASSIUM_CHANNELS	REACTOME_VOLTAGE_GATED_POTASSIUM_CHANNELS		15	0.458418	1.44387	0.0725126	0.28294	1	307	tags=13%, list=3%, signal=14%
REACTOME_METABOLISM_OF_AMINO_ACIDS_AND_DERIVATIVES	REACTOME_METABOLISM_OF_AMINO_ACIDS_AND_DERIVATIVES		148	0.305627	1.44316	0.0191972	0.281682	1	1769	tags=25%, list=18%, signal=30%
REACTOME_TRANSPORT_OF_SMALL_MOLECULES	REACTOME_TRANSPORT_OF_SMALL_MOLECULES		342	0.298294	1.44125	0.00124224	0.282277	1	1886	tags=26%, list=19%, signal=31%
PID_INSULIN_PATHWAY	PID_INSULIN_PATHWAY		19	0.462481	1.4383	0.0680934	0.284694	1	1646	tags=42%, list=16%, signal=50%
KEGG_ANTIGEN_PROCESSING_AND_PRESENTATION	KEGG_ANTIGEN_PROCESSING_AND_PRESENTATION		42	0.430109	1.43767	0.0869565	0.283331	1	2375	tags=52%, list=24%, signal=68%
REACTOME_REGULATION_OF_MRNA_STABILITY_BY_PROTEINS_THAT_BIND_AU_RICH_ELEMENTS	REACTOME_REGULATION_OF_MRNA_STABILITY_BY_PROTEINS_THAT_BIND_AU_RICH_ELEMENTS		29	0.410595	1.43766	0.0621118	0.28096	1	1805	tags=31%, list=18%, signal=38%
REACTOME_TOLL_LIKE_RECEPTOR_4_TLR4_CASCADE	REACTOME_TOLL_LIKE_RECEPTOR_4_TLR4_CASCADE		63	0.358767	1.43704	0.0377668	0.279656	1	1408	tags=24%, list=14%, signal=28%
REACTOME_DEVELOPMENTAL_BIOLOGY	REACTOME_DEVELOPMENTAL_BIOLOGY		392	0.285492	1.4346	0.00531209	0.281513	1	1568	tags=22%, list=16%, signal=25%
REACTOME_HATS_ACETYLATE_HISTONES	REACTOME_HATS_ACETYLATE_HISTONES		28	0.416191	1.43416	0.0853175	0.279844	1	2253	tags=46%, list=23%, signal=60%
REACTOME_CARBOXYTERMINAL_POST_TRANSLATIONAL_MODIFICATIONS_OF_TUBULIN	REACTOME_CARBOXYTERMINAL_POST_TRANSLATIONAL_MODIFICATIONS_OF_TUBULIN		21	0.419238	1.43188	0.0695364	0.281548	1	4122	tags=76%, list=41%, signal=129%
REACTOME_SUMOYLATION_OF_CHROMATIN_ORGANIZATION_PROTEINS	REACTOME_SUMOYLATION_OF_CHROMATIN_ORGANIZATION_PROTEINS		21	0.463707	1.42605	0.0734767	0.289549	1	1758	tags=38%, list=18%, signal=46%
KEGG_ENDOCYTOSIS	KEGG_ENDOCYTOSIS		97	0.31144	1.42461	0.0328185	0.289866	1	2326	tags=34%, list=23%, signal=44%
PID_NFAT_3PATHWAY	PID_NFAT_3PATHWAY		25	0.435145	1.42351	0.0713044	0.289407	1	1322	tags=28%, list=13%, signal=32%
REACTOME_NUCLEOBASE_CATABOLISM	REACTOME_NUCLEOBASE_CATABOLISM		22	0.417222	1.42277	0.0772128	0.288456	1	3125	tags=45%, list=31%, signal=66%
REACTOME_RNA_POLYMERASE_II_TRANSCRIBES_SNRNA_GENES	REACTOME_RNA_POLYMERASE_II_TRANSCRIBES_SNRNA_GENES		24	0.421894	1.42244	0.0893855	0.286698	1	1970	tags=33%, list=20%, signal=41%
REACTOME_GENE_SILENCING_BY_RNA	REACTOME_GENE_SILENCING_BY_RNA		36	0.391462	1.42231	0.0649819	0.284707	1	1758	tags=25%, list=18%, signal=30%
REACTOME_BIOLOGICAL_OXIDATIONS	REACTOME_BIOLOGICAL_OXIDATIONS		101	0.344325	1.41975	0.0188679	0.286866	1	2582	tags=40%, list=26%, signal=53%
PID_CD8_TCR_DOWNSTREAM_PATHWAY	PID_CD8_TCR_DOWNSTREAM_PATHWAY		27	0.424353	1.41717	0.0866426	0.28904	1	316	tags=15%, list=3%, signal=15%
REACTOME_ANTIVIRAL_MECHANISM_BY_IFN_STIMULATED_GENES	REACTOME_ANTIVIRAL_MECHANISM_BY_IFN_STIMULATED_GENES		42	0.370825	1.41133	0.0772201	0.296761	1	1758	tags=31%, list=18%, signal=37%
REACTOME_GENERATION_OF_SECOND_MESSENGER_MOLECULES	REACTOME_GENERATION_OF_SECOND_MESSENGER_MOLECULES		21	0.557433	1.41109	0.0730659	0.294845	1	1640	tags=48%, list=16%, signal=57%
REACTOME_ESR_MEDIATED_SIGNALING	REACTOME_ESR_MEDIATED_SIGNALING		80	0.333065	1.41058	0.0400729	0.293393	1	88	tags=9%, list=1%, signal=9%
REACTOME_TRNA_PROCESSING_IN_THE_NUCLEUS	REACTOME_TRNA_PROCESSING_IN_THE_NUCLEUS		27	0.412427	1.40627	0.0871212	0.299094	1	1845	tags=33%, list=18%, signal=41%
REACTOME_UNFOLDED_PROTEIN_RESPONSE_UPR	REACTOME_UNFOLDED_PROTEIN_RESPONSE_UPR		46	0.365515	1.40426	0.0531697	0.30037	1	1241	tags=22%, list=12%, signal=25%
REACTOME_MAPK_FAMILY_SIGNALING_CASCADES	REACTOME_MAPK_FAMILY_SIGNALING_CASCADES		132	0.317628	1.40227	0.0300429	0.301561	1	1853	tags=24%, list=19%, signal=29%
PID_UPA_UPAR_PATHWAY	PID_UPA_UPAR_PATHWAY		19	0.506562	1.39643	0.0947666	0.310236	1	2321	tags=63%, list=23%, signal=82%
REACTOME_CELLULAR_RESPONSE_TO_HYPOXIA	REACTOME_CELLULAR_RESPONSE_TO_HYPOXIA		20	0.447852	1.39442	0.0961538	0.311755	1	1754	tags=30%, list=18%, signal=36%
REACTOME_KINESINS	REACTOME_KINESINS		27	0.390868	1.39418	0.0823328	0.310002	1	1013	tags=26%, list=10%, signal=29%
NABA_SECRETED_FACTORS	NABA_SECRETED_FACTORS		161	0.310498	1.39182	0.0278422	0.312007	1	1955	tags=29%, list=20%, signal=36%
REACTOME_METABOLISM_OF_NUCLEOTIDES	REACTOME_METABOLISM_OF_NUCLEOTIDES		49	0.336412	1.3884	0.0670611	0.31592	1	496	tags=14%, list=5%, signal=15%
KEGG_MTOR_SIGNALING_PATHWAY	KEGG_MTOR_SIGNALING_PATHWAY		20	0.468983	1.38722	0.0916955	0.315864	1	1402	tags=40%, list=14%, signal=46%
PID_FOXO_PATHWAY	PID_FOXO_PATHWAY		22	0.40342	1.38649	0.128959	0.314863	1	1322	tags=23%, list=13%, signal=26%
REACTOME_INNATE_IMMUNE_SYSTEM	REACTOME_INNATE_IMMUNE_SYSTEM		498	0.27916	1.38631	0.0217096	0.312929	1	2196	tags=26%, list=22%, signal=32%
REACTOME_TRANSPORT_TO_THE_GOLGI_AND_SUBSEQUENT_MODIFICATION	REACTOME_TRANSPORT_TO_THE_GOLGI_AND_SUBSEQUENT_MODIFICATION		94	0.311293	1.38618	0.0477032	0.310966	1	1509	tags=24%, list=15%, signal=29%
REACTOME_OVARIAN_TUMOR_DOMAIN_PROTEASES	REACTOME_OVARIAN_TUMOR_DOMAIN_PROTEASES		19	0.455957	1.38571	0.107394	0.309776	1	573	tags=21%, list=6%, signal=22%
REACTOME_RRNA_PROCESSING	REACTOME_RRNA_PROCESSING		64	0.349159	1.38487	0.0892116	0.309076	1	1805	tags=31%, list=18%, signal=38%
KEGG_SPLICEOSOME	KEGG_SPLICEOSOME		34	0.386456	1.3846	0.0899582	0.307485	1	1233	tags=18%, list=12%, signal=20%
REACTOME_MEIOSIS	REACTOME_MEIOSIS		27	0.379931	1.3845	0.0782779	0.305576	1	828	tags=26%, list=8%, signal=28%
PID_P73PATHWAY	PID_P73PATHWAY		43	0.374418	1.37939	0.0831889	0.312265	1	1274	tags=23%, list=13%, signal=27%
REACTOME_INTERLEUKIN_4_AND_INTERLEUKIN_13_SIGNALING	REACTOME_INTERLEUKIN_4_AND_INTERLEUKIN_13_SIGNALING		72	0.350523	1.37908	0.0542083	0.310753	1	1591	tags=32%, list=16%, signal=38%
REACTOME_INTERACTION_BETWEEN_L1_AND_ANKYRINS	REACTOME_INTERACTION_BETWEEN_L1_AND_ANKYRINS		15	0.510543	1.37881	0.0831025	0.309122	1	2403	tags=47%, list=24%, signal=61%
KEGG_TYPE_II_DIABETES_MELLITUS	KEGG_TYPE_II_DIABETES_MELLITUS		24	0.409684	1.37819	0.105939	0.308178	1	1646	tags=38%, list=16%, signal=45%
PID_PI3K_PLC_TRK_PATHWAY	PID_PI3K_PLC_TRK_PATHWAY		17	0.416571	1.37638	0.113924	0.309272	1	1322	tags=29%, list=13%, signal=34%
REACTOME_INTERFERON_GAMMA_SIGNALING	REACTOME_INTERFERON_GAMMA_SIGNALING		58	0.3639	1.37578	0.0883392	0.308493	1	1681	tags=34%, list=17%, signal=41%
REACTOME_CLASS_I_MHC_MEDIATED_ANTIGEN_PROCESSING_PRESENTATION	REACTOME_CLASS_I_MHC_MEDIATED_ANTIGEN_PROCESSING_PRESENTATION		161	0.290893	1.37241	0.0313044	0.312238	1	1770	tags=23%, list=18%, signal=27%
REACTOME_ACTIVATION_OF_GENE_EXPRESSION_BY_SREBF_SREBP	REACTOME_ACTIVATION_OF_GENE_EXPRESSION_BY_SREBF_SREBP		28	0.396061	1.37044	0.109589	0.313422	1	138	tags=11%, list=1%, signal=11%
REACTOME_THE_CITRIC_ACID_TCA_CYCLE_AND_RESPIRATORY_ELECTRON_TRANSPORT	REACTOME_THE_CITRIC_ACID_TCA_CYCLE_AND_RESPIRATORY_ELECTRON_TRANSPORT		49	0.348488	1.36853	0.0903084	0.315153	1	2621	tags=43%, list=26%, signal=58%
PID_LYSOPHOSPHOLIPID_PATHWAY	PID_LYSOPHOSPHOLIPID_PATHWAY		30	0.397049	1.3653	0.0917574	0.319176	1	2006	tags=40%, list=20%, signal=50%
REACTOME_RESPIRATORY_ELECTRON_TRANSPORT	REACTOME_RESPIRATORY_ELECTRON_TRANSPORT		28	0.409099	1.36385	0.112108	0.319909	1	2491	tags=46%, list=25%, signal=62%
REACTOME_RESPIRATORY_ELECTRON_TRANSPORT_ATP_SYNTHESIS_BY_CHEMIOSMOTIC_COUPLING_AND_HEAT_PRODUCTION_BY_UNCOUPLING_PROTEINS	REACTOME_RESPIRATORY_ELECTRON_TRANSPORT_ATP_SYNTHESIS_BY_CHEMIOSMOTIC_COUPLING_AND_HEAT_PRODUCTION_BY_UNCOUPLING_PROTEINS		28	0.409099	1.36385	0.112108	0.317934	1	2491	tags=46%, list=25%, signal=62%
REACTOME_EXTRA_NUCLEAR_ESTROGEN_SIGNALING	REACTOME_EXTRA_NUCLEAR_ESTROGEN_SIGNALING		36	0.363031	1.36044	0.0941385	0.322216	1	1093	tags=22%, list=11%, signal=25%
REACTOME_MITOTIC_G2_G2_M_PHASES	REACTOME_MITOTIC_G2_G2_M_PHASES		74	0.313032	1.35877	0.0609524	0.323368	1	1799	tags=27%, list=18%, signal=33%
SIG_PIP3_SIGNALING_IN_CARDIAC_MYOCTES	SIG_PIP3_SIGNALING_IN_CARDIAC_MYOCTES		34	0.38708	1.35491	0.0755065	0.328359	1	1508	tags=29%, list=15%, signal=35%
REACTOME_RHO_GTPASES_ACTIVATE_FORMINS	REACTOME_RHO_GTPASES_ACTIVATE_FORMINS		63	0.318608	1.35364	0.0769231	0.328727	1	1419	tags=25%, list=14%, signal=29%
REACTOME_DDX58_IFIH1_MEDIATED_INDUCTION_OF_INTERFERON_ALPHA_BETA	REACTOME_DDX58_IFIH1_MEDIATED_INDUCTION_OF_INTERFERON_ALPHA_BETA		35	0.376582	1.35073	0.114173	0.332383	1	1268	tags=26%, list=13%, signal=29%
REACTOME_INFLUENZA_INFECTION	REACTOME_INFLUENZA_INFECTION		55	0.349004	1.34935	0.104545	0.333024	1	1769	tags=35%, list=18%, signal=42%
KEGG_PURINE_METABOLISM	KEGG_PURINE_METABOLISM		75	0.319512	1.34649	0.0732113	0.336259	1	2313	tags=28%, list=23%, signal=36%
REACTOME_PI3K_AKT_SIGNALING_IN_CANCER	REACTOME_PI3K_AKT_SIGNALING_IN_CANCER		58	0.358685	1.34525	0.0808511	0.336486	1	1152	tags=22%, list=12%, signal=25%
REACTOME_INTERLEUKIN_12_SIGNALING	REACTOME_INTERLEUKIN_12_SIGNALING		17	0.425061	1.34508	0.107356	0.334771	1	1880	tags=41%, list=19%, signal=51%
REACTOME_CYTOKINE_SIGNALING_IN_IMMUNE_SYSTEM	REACTOME_CYTOKINE_SIGNALING_IN_IMMUNE_SYSTEM		436	0.27426	1.34362	0.030343	0.335603	1	1896	tags=26%, list=19%, signal=31%
REACTOME_METABOLISM_OF_RNA	REACTOME_METABOLISM_OF_RNA		217	0.278842	1.33736	0.0671937	0.345407	1	1846	tags=23%, list=18%, signal=28%
REACTOME_TRANSPORT_OF_BILE_SALTS_AND_ORGANIC_ACIDS_METAL_IONS_AND_AMINE_COMPOUNDS	REACTOME_TRANSPORT_OF_BILE_SALTS_AND_ORGANIC_ACIDS_METAL_IONS_AND_AMINE_COMPOUNDS		38	0.370126	1.3372	0.107309	0.343712	1	1827	tags=37%, list=18%, signal=45%
REACTOME_POST_TRANSLATIONAL_MODIFICATION_SYNTHESIS_OF_GPI_ANCHORED_PROTEINS	REACTOME_POST_TRANSLATIONAL_MODIFICATION_SYNTHESIS_OF_GPI_ANCHORED_PROTEINS		42	0.342722	1.33205	0.095092	0.351442	1	3011	tags=45%, list=30%, signal=64%
REACTOME_DISEASES_OF_CARBOHYDRATE_METABOLISM	REACTOME_DISEASES_OF_CARBOHYDRATE_METABOLISM		17	0.436031	1.33032	0.128696	0.352515	1	2393	tags=41%, list=24%, signal=54%
REACTOME_TOLL_LIKE_RECEPTOR_CASCADES	REACTOME_TOLL_LIKE_RECEPTOR_CASCADES		82	0.314517	1.32737	0.0504065	0.356532	1	1408	tags=21%, list=14%, signal=24%
REACTOME_RECRUITMENT_OF_NUMA_TO_MITOTIC_CENTROSOMES	REACTOME_RECRUITMENT_OF_NUMA_TO_MITOTIC_CENTROSOMES		39	0.347292	1.32723	0.114963	0.35476	1	1013	tags=23%, list=10%, signal=26%
REACTOME_PHASE_0_RAPID_DEPOLARISATION	REACTOME_PHASE_0_RAPID_DEPOLARISATION		22	0.446391	1.32628	0.124481	0.354549	1	2780	tags=45%, list=28%, signal=63%
REACTOME_REGULATION_OF_TNFR1_SIGNALING	REACTOME_REGULATION_OF_TNFR1_SIGNALING		17	0.440484	1.32557	0.139806	0.353644	1	2638	tags=53%, list=26%, signal=72%
REACTOME_MUSCLE_CONTRACTION	REACTOME_MUSCLE_CONTRACTION		90	0.302199	1.32189	0.0862069	0.358373	1	1131	tags=18%, list=11%, signal=20%
KEGG_B_CELL_RECEPTOR_SIGNALING_PATHWAY	KEGG_B_CELL_RECEPTOR_SIGNALING_PATHWAY		36	0.389134	1.32041	0.110764	0.359393	1	1170	tags=19%, list=12%, signal=22%
REACTOME_IMMUNOREGULATORY_INTERACTIONS_BETWEEN_A_LYMPHOID_AND_A_NON_LYMPHOID_CELL	REACTOME_IMMUNOREGULATORY_INTERACTIONS_BETWEEN_A_LYMPHOID_AND_A_NON_LYMPHOID_CELL		67	0.323701	1.31977	0.101025	0.358676	1	3465	tags=45%, list=35%, signal=68%
REACTOME_TOLL_LIKE_RECEPTOR_TLR1_TLR2_CASCADE	REACTOME_TOLL_LIKE_RECEPTOR_TLR1_TLR2_CASCADE		49	0.35087	1.31861	0.097561	0.358941	1	655	tags=16%, list=7%, signal=17%
REACTOME_TCR_SIGNALING	REACTOME_TCR_SIGNALING		50	0.388946	1.31378	0.114925	0.366214	1	1754	tags=34%, list=18%, signal=41%
PID_AVB3_OPN_PATHWAY	PID_AVB3_OPN_PATHWAY		21	0.418768	1.31323	0.133072	0.365218	1	1173	tags=29%, list=12%, signal=32%
KEGG_INSULIN_SIGNALING_PATHWAY	KEGG_INSULIN_SIGNALING_PATHWAY		60	0.33524	1.31235	0.114583	0.365062	1	1170	tags=20%, list=12%, signal=23%
KEGG_FRUCTOSE_AND_MANNOSE_METABOLISM	KEGG_FRUCTOSE_AND_MANNOSE_METABOLISM		15	0.408058	1.31159	0.155206	0.364534	1	2217	tags=33%, list=22%, signal=43%
REACTOME_REPRODUCTION	REACTOME_REPRODUCTION		36	0.331837	1.31023	0.127886	0.364991	1	1149	tags=25%, list=11%, signal=28%
PID_LKB1_PATHWAY	PID_LKB1_PATHWAY		16	0.447734	1.30772	0.152294	0.36784	1	1322	tags=31%, list=13%, signal=36%
PID_INTEGRIN3_PATHWAY	PID_INTEGRIN3_PATHWAY		21	0.43642	1.30459	0.14897	0.371978	1	2172	tags=38%, list=22%, signal=49%
REACTOME_CHROMATIN_MODIFYING_ENZYMES	REACTOME_CHROMATIN_MODIFYING_ENZYMES		82	0.317513	1.30454	0.103636	0.37015	1	2253	tags=37%, list=23%, signal=47%
PID_AR_PATHWAY	PID_AR_PATHWAY		35	0.372056	1.3027	0.146751	0.371909	1	882	tags=29%, list=9%, signal=31%
REACTOME_PEPTIDE_LIGAND_BINDING_RECEPTORS	REACTOME_PEPTIDE_LIGAND_BINDING_RECEPTORS		78	0.32996	1.301	0.0797468	0.373444	1	3434	tags=44%, list=34%, signal=66%
REACTOME_GPCR_LIGAND_BINDING	REACTOME_GPCR_LIGAND_BINDING		169	0.283992	1.3006	0.0840652	0.372314	1	3289	tags=39%, list=33%, signal=57%
REACTOME_AMINO_ACID_TRANSPORT_ACROSS_THE_PLASMA_MEMBRANE	REACTOME_AMINO_ACID_TRANSPORT_ACROSS_THE_PLASMA_MEMBRANE		17	0.482218	1.30012	0.166915	0.371411	1	550	tags=18%, list=6%, signal=19%
REACTOME_NEGATIVE_REGULATION_OF_MAPK_PATHWAY	REACTOME_NEGATIVE_REGULATION_OF_MAPK_PATHWAY		15	0.446396	1.29955	0.157233	0.370659	1	374	tags=20%, list=4%, signal=21%
KEGG_PORPHYRIN_AND_CHLOROPHYLL_METABOLISM	KEGG_PORPHYRIN_AND_CHLOROPHYLL_METABOLISM		15	0.472051	1.29955	0.149701	0.368787	1	2041	tags=47%, list=20%, signal=59%
PID_FRA_PATHWAY	PID_FRA_PATHWAY		23	0.43991	1.29946	0.139601	0.367217	1	2321	tags=48%, list=23%, signal=62%
REACTOME_REGULATION_OF_CHOLESTEROL_BIOSYNTHESIS_BY_SREBP_SREBF	REACTOME_REGULATION_OF_CHOLESTEROL_BIOSYNTHESIS_BY_SREBP_SREBF		36	0.353734	1.29914	0.12749	0.366026	1	1486	tags=19%, list=15%, signal=23%
REACTOME_LEISHMANIA_INFECTION	REACTOME_LEISHMANIA_INFECTION		106	0.28353	1.29318	0.0880231	0.375546	1	2261	tags=28%, list=23%, signal=36%
REACTOME_ANTIGEN_PROCESSING_CROSS_PRESENTATION	REACTOME_ANTIGEN_PROCESSING_CROSS_PRESENTATION		41	0.356898	1.29241	0.135843	0.375145	1	1754	tags=27%, list=18%, signal=32%
REACTOME_NONSENSE_MEDIATED_DECAY_NMD	REACTOME_NONSENSE_MEDIATED_DECAY_NMD		33	0.386697	1.2915	0.160256	0.374948	1	1799	tags=36%, list=18%, signal=44%
REACTOME_DISEASES_ASSOCIATED_WITH_O_GLYCOSYLATION_OF_PROTEINS	REACTOME_DISEASES_ASSOCIATED_WITH_O_GLYCOSYLATION_OF_PROTEINS		45	0.340053	1.29036	0.121306	0.375536	1	1772	tags=27%, list=18%, signal=32%
REACTOME_TRANSCRIPTIONAL_REGULATION_BY_TP53	REACTOME_TRANSCRIPTIONAL_REGULATION_BY_TP53		142	0.281482	1.2898	0.0897436	0.374718	1	1453	tags=18%, list=15%, signal=21%
REACTOME_CLASS_A_1_RHODOPSIN_LIKE_RECEPTORS	REACTOME_CLASS_A_1_RHODOPSIN_LIKE_RECEPTORS		118	0.298288	1.28912	0.0989848	0.37409	1	3028	tags=36%, list=30%, signal=52%
REACTOME_SLC_MEDIATED_TRANSMEMBRANE_TRANSPORT	REACTOME_SLC_MEDIATED_TRANSMEMBRANE_TRANSPORT		115	0.285059	1.28397	0.0961538	0.382319	1	2175	tags=30%, list=22%, signal=38%
REACTOME_ANTIGEN_PRESENTATION_FOLDING_ASSEMBLY_AND_PEPTIDE_LOADING_OF_CLASS_I_MHC	REACTOME_ANTIGEN_PRESENTATION_FOLDING_ASSEMBLY_AND_PEPTIDE_LOADING_OF_CLASS_I_MHC		19	0.420116	1.27831	0.186957	0.39156	1	1486	tags=37%, list=15%, signal=43%
REACTOME_PLATELET_ACTIVATION_SIGNALING_AND_AGGREGATION	REACTOME_PLATELET_ACTIVATION_SIGNALING_AND_AGGREGATION		131	0.283929	1.27607	0.105882	0.393956	1	2536	tags=32%, list=25%, signal=42%
REACTOME_NUCLEAR_RECEPTOR_TRANSCRIPTION_PATHWAY	REACTOME_NUCLEAR_RECEPTOR_TRANSCRIPTION_PATHWAY		27	0.354625	1.27468	0.158379	0.394883	1	997	tags=22%, list=10%, signal=25%
PID_RHOA_PATHWAY	PID_RHOA_PATHWAY		18	0.409504	1.27417	0.1639	0.394118	1	544	tags=11%, list=5%, signal=12%
REACTOME_CLASS_B_2_SECRETIN_FAMILY_RECEPTORS	REACTOME_CLASS_B_2_SECRETIN_FAMILY_RECEPTORS		41	0.331943	1.27328	0.137879	0.394056	1	2270	tags=29%, list=23%, signal=38%
REACTOME_PROTEIN_FOLDING	REACTOME_PROTEIN_FOLDING		36	0.332032	1.27219	0.133556	0.394255	1	3146	tags=50%, list=31%, signal=73%
REACTOME_TRANSCRIPTIONAL_REGULATION_BY_THE_AP_2_TFAP2_FAMILY_OF_TRANSCRIPTION_FACTORS	REACTOME_TRANSCRIPTIONAL_REGULATION_BY_THE_AP_2_TFAP2_FAMILY_OF_TRANSCRIPTION_FACTORS		20	0.395611	1.27192	0.160321	0.392966	1	1802	tags=30%, list=18%, signal=37%
REACTOME_RESPONSE_TO_ELEVATED_PLATELET_CYTOSOLIC_CA2	REACTOME_RESPONSE_TO_ELEVATED_PLATELET_CYTOSOLIC_CA2		74	0.306702	1.26996	0.135922	0.395105	1	2798	tags=36%, list=28%, signal=50%
KEGG_RIG_I_LIKE_RECEPTOR_SIGNALING_PATHWAY	KEGG_RIG_I_LIKE_RECEPTOR_SIGNALING_PATHWAY		34	0.365427	1.26636	0.146691	0.400095	1	1268	tags=26%, list=13%, signal=30%
KEGG_CELL_ADHESION_MOLECULES_CAMS	KEGG_CELL_ADHESION_MOLECULES_CAMS		79	0.318008	1.26609	0.124066	0.398839	1	2047	tags=30%, list=20%, signal=38%
REACTOME_NERVOUS_SYSTEM_DEVELOPMENT	REACTOME_NERVOUS_SYSTEM_DEVELOPMENT		250	0.264817	1.26289	0.0758621	0.403411	1	1608	tags=22%, list=16%, signal=26%
REACTOME_DISEASES_OF_GLYCOSYLATION	REACTOME_DISEASES_OF_GLYCOSYLATION		85	0.302608	1.26225	0.102874	0.402766	1	2650	tags=33%, list=26%, signal=44%
REACTOME_O_LINKED_GLYCOSYLATION_OF_MUCINS	REACTOME_O_LINKED_GLYCOSYLATION_OF_MUCINS		38	0.346827	1.26095	0.138843	0.403434	1	1876	tags=32%, list=19%, signal=39%
REACTOME_MAPK6_MAPK4_SIGNALING	REACTOME_MAPK6_MAPK4_SIGNALING		33	0.356121	1.25961	0.181985	0.404141	1	1754	tags=21%, list=18%, signal=26%
REACTOME_MITOTIC_METAPHASE_AND_ANAPHASE	REACTOME_MITOTIC_METAPHASE_AND_ANAPHASE		87	0.274083	1.25756	0.120438	0.406261	1	1799	tags=26%, list=18%, signal=32%
REACTOME_SIGNALING_BY_TGF_BETA_RECEPTOR_COMPLEX	REACTOME_SIGNALING_BY_TGF_BETA_RECEPTOR_COMPLEX		28	0.360627	1.25645	0.185039	0.406912	1	1792	tags=32%, list=18%, signal=39%
REACTOME_TRANSPORT_OF_INORGANIC_CATIONS_ANIONS_AND_AMINO_ACIDS_OLIGOPEPTIDES	REACTOME_TRANSPORT_OF_INORGANIC_CATIONS_ANIONS_AND_AMINO_ACIDS_OLIGOPEPTIDES		51	0.320817	1.25634	0.154312	0.405307	1	3825	tags=51%, list=38%, signal=82%
KEGG_ADHERENS_JUNCTION	KEGG_ADHERENS_JUNCTION		27	0.36526	1.25528	0.188161	0.405452	1	838	tags=26%, list=8%, signal=28%
REACTOME_GLYCOSAMINOGLYCAN_METABOLISM	REACTOME_GLYCOSAMINOGLYCAN_METABOLISM		64	0.319776	1.25526	0.133813	0.403712	1	2691	tags=38%, list=27%, signal=51%
REACTOME_NEUTROPHIL_DEGRANULATION	REACTOME_NEUTROPHIL_DEGRANULATION		250	0.269633	1.24994	0.109329	0.412536	1	2222	tags=26%, list=22%, signal=32%
REACTOME_DISEASES_OF_METABOLISM	REACTOME_DISEASES_OF_METABOLISM		134	0.270441	1.24918	0.107143	0.412165	1	2650	tags=31%, list=26%, signal=41%
KEGG_BUTANOATE_METABOLISM	KEGG_BUTANOATE_METABOLISM		22	0.36169	1.24828	0.201942	0.412059	1	2110	tags=36%, list=21%, signal=46%
REACTOME_SUMOYLATION_OF_DNA_REPLICATION_PROTEINS	REACTOME_SUMOYLATION_OF_DNA_REPLICATION_PROTEINS		18	0.40653	1.24811	0.19964	0.410551	1	3833	tags=61%, list=38%, signal=99%
REACTOME_NS1_MEDIATED_EFFECTS_ON_HOST_PATHWAYS	REACTOME_NS1_MEDIATED_EFFECTS_ON_HOST_PATHWAYS		19	0.376243	1.24643	0.18239	0.412293	1	1758	tags=32%, list=18%, signal=38%
REACTOME_SUMOYLATION_OF_RNA_BINDING_PROTEINS	REACTOME_SUMOYLATION_OF_RNA_BINDING_PROTEINS		16	0.434118	1.24641	0.20765	0.410555	1	1758	tags=38%, list=18%, signal=45%
REACTOME_PLASMA_LIPOPROTEIN_ASSEMBLY_REMODELING_AND_CLEARANCE	REACTOME_PLASMA_LIPOPROTEIN_ASSEMBLY_REMODELING_AND_CLEARANCE		34	0.362494	1.2463	0.170992	0.409012	1	3436	tags=53%, list=34%, signal=80%
KEGG_PATHOGENIC_ESCHERICHIA_COLI_INFECTION	KEGG_PATHOGENIC_ESCHERICHIA_COLI_INFECTION		22	0.380254	1.24482	0.202873	0.410276	1	1144	tags=32%, list=11%, signal=36%
REACTOME_COPI_INDEPENDENT_GOLGI_TO_ER_RETROGRADE_TRAFFIC	REACTOME_COPI_INDEPENDENT_GOLGI_TO_ER_RETROGRADE_TRAFFIC		23	0.364498	1.24481	0.205825	0.408564	1	1411	tags=30%, list=14%, signal=35%
REACTOME_GLYCOLYSIS	REACTOME_GLYCOLYSIS		28	0.350778	1.24342	0.175197	0.409752	1	2217	tags=32%, list=22%, signal=41%
REACTOME_INTRACELLULAR_SIGNALING_BY_SECOND_MESSENGERS	REACTOME_INTRACELLULAR_SIGNALING_BY_SECOND_MESSENGERS		126	0.291369	1.24131	0.123077	0.41216	1	1426	tags=20%, list=14%, signal=23%
KEGG_ACUTE_MYELOID_LEUKEMIA	KEGG_ACUTE_MYELOID_LEUKEMIA		25	0.372801	1.2387	0.195462	0.415322	1	1093	tags=20%, list=11%, signal=22%
KEGG_NEUROACTIVE_LIGAND_RECEPTOR_INTERACTION	KEGG_NEUROACTIVE_LIGAND_RECEPTOR_INTERACTION		99	0.293389	1.2386	0.124231	0.413832	1	3438	tags=45%, list=34%, signal=69%
REACTOME_RNA_POLYMERASE_II_TRANSCRIPTION_TERMINATION	REACTOME_RNA_POLYMERASE_II_TRANSCRIPTION_TERMINATION		21	0.3793	1.23358	0.20202	0.422021	1	2150	tags=33%, list=22%, signal=42%
REACTOME_MYD88_INDEPENDENT_TLR4_CASCADE	REACTOME_MYD88_INDEPENDENT_TLR4_CASCADE		46	0.325673	1.23183	0.154851	0.423571	1	1377	tags=22%, list=14%, signal=25%
REACTOME_ANTIGEN_PROCESSING_UBIQUITINATION_PROTEASOME_DEGRADATION	REACTOME_ANTIGEN_PROCESSING_UBIQUITINATION_PROTEASOME_DEGRADATION		121	0.264177	1.23153	0.13945	0.422498	1	1770	tags=21%, list=18%, signal=25%
REACTOME_SIGNALING_BY_RETINOIC_ACID	REACTOME_SIGNALING_BY_RETINOIC_ACID		22	0.371891	1.22682	0.206522	0.430182	1	1763	tags=36%, list=18%, signal=44%
KEGG_PARKINSONS_DISEASE	KEGG_PARKINSONS_DISEASE		27	0.37613	1.22609	0.197266	0.429993	1	1286	tags=19%, list=13%, signal=21%
REACTOME_MOLECULES_ASSOCIATED_WITH_ELASTIC_FIBRES	REACTOME_MOLECULES_ASSOCIATED_WITH_ELASTIC_FIBRES		21	0.399755	1.22462	0.204778	0.431318	1	2449	tags=43%, list=24%, signal=57%
REACTOME_REGULATION_OF_INSULIN_LIKE_GROWTH_FACTOR_IGF_TRANSPORT_AND_UPTAKE_BY_INSULIN_LIKE_GROWTH_FACTOR_BINDING_PROTEINS_IGFBPS	REACTOME_REGULATION_OF_INSULIN_LIKE_GROWTH_FACTOR_IGF_TRANSPORT_AND_UPTAKE_BY_INSULIN_LIKE_GROWTH_FACTOR_BINDING_PROTEINS_IGFBPS		74	0.302638	1.22098	0.167464	0.436552	1	1812	tags=27%, list=18%, signal=33%
KEGG_BLADDER_CANCER	KEGG_BLADDER_CANCER		22	0.413568	1.22081	0.204473	0.435112	1	1608	tags=36%, list=16%, signal=43%
KEGG_DRUG_METABOLISM_OTHER_ENZYMES	KEGG_DRUG_METABOLISM_OTHER_ENZYMES		20	0.394241	1.22001	0.21519	0.435046	1	871	tags=25%, list=9%, signal=27%
PID_AURORA_A_PATHWAY	PID_AURORA_A_PATHWAY		17	0.382051	1.21864	0.223801	0.435908	1	3843	tags=65%, list=38%, signal=105%
BIOCARTA_TCR_PATHWAY	BIOCARTA_TCR_PATHWAY		22	0.402228	1.21345	0.219634	0.444773	1	293	tags=14%, list=3%, signal=14%
REACTOME_METABOLISM_OF_CARBOHYDRATES	REACTOME_METABOLISM_OF_CARBOHYDRATES		141	0.270066	1.21338	0.144578	0.44309	1	2393	tags=29%, list=24%, signal=38%
REACTOME_TRANSCRIPTIONAL_REGULATION_BY_VENTX	REACTOME_TRANSCRIPTIONAL_REGULATION_BY_VENTX		18	0.363006	1.21243	0.234086	0.443283	1	1300	tags=28%, list=13%, signal=32%
REACTOME_SPHINGOLIPID_DE_NOVO_BIOSYNTHESIS	REACTOME_SPHINGOLIPID_DE_NOVO_BIOSYNTHESIS		27	0.353959	1.21177	0.222433	0.442759	1	1743	tags=33%, list=17%, signal=40%
REACTOME_G_ALPHA_Q_SIGNALLING_EVENTS	REACTOME_G_ALPHA_Q_SIGNALLING_EVENTS		98	0.263306	1.20897	0.154818	0.446852	1	1624	tags=20%, list=16%, signal=24%
REACTOME_SIGNALING_BY_VEGF	REACTOME_SIGNALING_BY_VEGF		45	0.326466	1.20821	0.194305	0.446545	1	687	tags=16%, list=7%, signal=17%
REACTOME_SUMOYLATION_OF_DNA_DAMAGE_RESPONSE_AND_REPAIR_PROTEINS	REACTOME_SUMOYLATION_OF_DNA_DAMAGE_RESPONSE_AND_REPAIR_PROTEINS		30	0.358099	1.2075	0.215722	0.446263	1	1758	tags=33%, list=18%, signal=40%
KEGG_RIBOSOME	KEGG_RIBOSOME		23	0.404634	1.20651	0.245614	0.446451	1	1390	tags=39%, list=14%, signal=45%
REACTOME_NEDDYLATION	REACTOME_NEDDYLATION		81	0.277463	1.20495	0.181501	0.447812	1	1782	tags=20%, list=18%, signal=24%
KEGG_CYTOSOLIC_DNA_SENSING_PATHWAY	KEGG_CYTOSOLIC_DNA_SENSING_PATHWAY		19	0.389437	1.2048	0.237736	0.446403	1	1268	tags=21%, list=13%, signal=24%
NABA_ECM_REGULATORS	NABA_ECM_REGULATORS		128	0.285619	1.20315	0.135103	0.448125	1	2413	tags=34%, list=24%, signal=45%
REACTOME_INITIAL_TRIGGERING_OF_COMPLEMENT	REACTOME_INITIAL_TRIGGERING_OF_COMPLEMENT		19	0.40399	1.20209	0.22831	0.44862	1	1713	tags=26%, list=17%, signal=32%
PID_CD40_PATHWAY	PID_CD40_PATHWAY		18	0.36831	1.1996	0.242424	0.452133	1	1054	tags=22%, list=11%, signal=25%
REACTOME_ACTIVATION_OF_MATRIX_METALLOPROTEINASES	REACTOME_ACTIVATION_OF_MATRIX_METALLOPROTEINASES		21	0.42205	1.19921	0.224704	0.451211	1	2321	tags=38%, list=23%, signal=50%
PID_IL12_2PATHWAY	PID_IL12_2PATHWAY		41	0.332243	1.19871	0.216749	0.450515	1	1436	tags=22%, list=14%, signal=26%
PID_VEGFR1_2_PATHWAY	PID_VEGFR1_2_PATHWAY		26	0.356393	1.19865	0.230769	0.448893	1	687	tags=19%, list=7%, signal=21%
BIOCARTA_PPARA_PATHWAY	BIOCARTA_PPARA_PATHWAY		29	0.364704	1.19852	0.190647	0.447441	1	1169	tags=21%, list=12%, signal=23%
REACTOME_SEPARATION_OF_SISTER_CHROMATIDS	REACTOME_SEPARATION_OF_SISTER_CHROMATIDS		69	0.272151	1.19837	0.186567	0.446148	1	1419	tags=22%, list=14%, signal=25%
REACTOME_METABOLISM_OF_WATER_SOLUBLE_VITAMINS_AND_COFACTORS	REACTOME_METABOLISM_OF_WATER_SOLUBLE_VITAMINS_AND_COFACTORS		68	0.298187	1.19806	0.207856	0.445009	1	1850	tags=22%, list=19%, signal=27%
NABA_BASEMENT_MEMBRANES	NABA_BASEMENT_MEMBRANES		21	0.364667	1.19755	0.238596	0.444344	1	3656	tags=52%, list=37%, signal=82%
REACTOME_ESTROGEN_DEPENDENT_GENE_EXPRESSION	REACTOME_ESTROGEN_DEPENDENT_GENE_EXPRESSION		47	0.316757	1.19731	0.187135	0.443101	1	60	tags=9%, list=1%, signal=9%
REACTOME_ASSEMBLY_AND_CELL_SURFACE_PRESENTATION_OF_NMDA_RECEPTORS	REACTOME_ASSEMBLY_AND_CELL_SURFACE_PRESENTATION_OF_NMDA_RECEPTORS		18	0.375843	1.19273	0.253356	0.450634	1	1013	tags=28%, list=10%, signal=31%
PID_SMAD2_3NUCLEAR_PATHWAY	PID_SMAD2_3NUCLEAR_PATHWAY		37	0.334359	1.19261	0.227758	0.44917	1	1880	tags=35%, list=19%, signal=43%
REACTOME_TRNA_PROCESSING	REACTOME_TRNA_PROCESSING		44	0.314879	1.19129	0.227848	0.449948	1	1845	tags=30%, list=18%, signal=36%
REACTOME_TOLL_LIKE_RECEPTOR_10_TLR10_CASCADE	REACTOME_TOLL_LIKE_RECEPTOR_10_TLR10_CASCADE		40	0.321499	1.19019	0.215385	0.450728	1	299	tags=13%, list=3%, signal=13%
REACTOME_ACYL_CHAIN_REMODELLING_OF_PC	REACTOME_ACYL_CHAIN_REMODELLING_OF_PC		15	0.373169	1.18678	0.233333	0.455838	1	1989	tags=40%, list=20%, signal=50%
NABA_ECM_GLYCOPROTEINS	NABA_ECM_GLYCOPROTEINS		102	0.272874	1.18533	0.186567	0.457291	1	2484	tags=31%, list=25%, signal=41%
REACTOME_TRANSPORT_OF_MATURE_MRNAS_DERIVED_FROM_INTRONLESS_TRANSCRIPTS	REACTOME_TRANSPORT_OF_MATURE_MRNAS_DERIVED_FROM_INTRONLESS_TRANSCRIPTS		16	0.395475	1.18458	0.245902	0.457155	1	1758	tags=31%, list=18%, signal=38%
PID_TCR_PATHWAY	PID_TCR_PATHWAY		32	0.388194	1.1841	0.236915	0.456483	1	1653	tags=28%, list=17%, signal=34%
REACTOME_PTEN_REGULATION	REACTOME_PTEN_REGULATION		36	0.334762	1.18154	0.23775	0.460096	1	1400	tags=19%, list=14%, signal=23%
REACTOME_ELASTIC_FIBRE_FORMATION	REACTOME_ELASTIC_FIBRE_FORMATION		26	0.368493	1.17808	0.239737	0.465583	1	2583	tags=42%, list=26%, signal=57%
PID_ECADHERIN_STABILIZATION_PATHWAY	PID_ECADHERIN_STABILIZATION_PATHWAY		20	0.39231	1.17321	0.26455	0.474056	1	1628	tags=35%, list=16%, signal=42%
KEGG_O_GLYCAN_BIOSYNTHESIS	KEGG_O_GLYCAN_BIOSYNTHESIS		21	0.37052	1.17165	0.265597	0.4756	1	1876	tags=33%, list=19%, signal=41%
REACTOME_MEMBRANE_TRAFFICKING	REACTOME_MEMBRANE_TRAFFICKING		292	0.233245	1.17129	0.156928	0.474615	1	2042	tags=24%, list=20%, signal=29%
KEGG_CYSTEINE_AND_METHIONINE_METABOLISM	KEGG_CYSTEINE_AND_METHIONINE_METABOLISM		18	0.386562	1.17116	0.272727	0.473257	1	935	tags=28%, list=9%, signal=31%
REACTOME_REGULATION_OF_EXPRESSION_OF_SLITS_AND_ROBOS	REACTOME_REGULATION_OF_EXPRESSION_OF_SLITS_AND_ROBOS		48	0.305389	1.17025	0.251656	0.473572	1	1775	tags=31%, list=18%, signal=38%
REACTOME_FLT3_SIGNALING	REACTOME_FLT3_SIGNALING		115	0.270553	1.17008	0.197772	0.472312	1	1853	tags=23%, list=19%, signal=28%
REACTOME_SIGNALING_BY_INTERLEUKINS	REACTOME_SIGNALING_BY_INTERLEUKINS		222	0.251337	1.16346	0.182062	0.483911	1	2042	tags=27%, list=20%, signal=34%
REACTOME_FCERI_MEDIATED_NF_KB_ACTIVATION	REACTOME_FCERI_MEDIATED_NF_KB_ACTIVATION		30	0.316267	1.16238	0.247863	0.484509	1	625	tags=17%, list=6%, signal=18%
SIG_CD40PATHWAYMAP	SIG_CD40PATHWAYMAP		17	0.382854	1.16236	0.273256	0.482882	1	299	tags=18%, list=3%, signal=18%
REACTOME_CHEMOKINE_RECEPTORS_BIND_CHEMOKINES	REACTOME_CHEMOKINE_RECEPTORS_BIND_CHEMOKINES		31	0.353973	1.15822	0.259511	0.489973	1	3355	tags=52%, list=34%, signal=77%
PID_IL2_1PATHWAY	PID_IL2_1PATHWAY		30	0.339987	1.15816	0.261343	0.488463	1	939	tags=20%, list=9%, signal=22%
KEGG_NATURAL_KILLER_CELL_MEDIATED_CYTOTOXICITY	KEGG_NATURAL_KILLER_CELL_MEDIATED_CYTOTOXICITY		54	0.322179	1.15814	0.260631	0.48684	1	1622	tags=26%, list=16%, signal=31%
REACTOME_SIGNALING_BY_HEDGEHOG	REACTOME_SIGNALING_BY_HEDGEHOG		67	0.288765	1.15771	0.229481	0.486009	1	1754	tags=24%, list=18%, signal=29%
REACTOME_ER_TO_GOLGI_ANTEROGRADE_TRANSPORT	REACTOME_ER_TO_GOLGI_ANTEROGRADE_TRANSPORT		78	0.261434	1.1567	0.212687	0.486504	1	1509	tags=22%, list=15%, signal=25%
REACTOME_INTRAFLAGELLAR_TRANSPORT	REACTOME_INTRAFLAGELLAR_TRANSPORT		25	0.345261	1.15665	0.262351	0.484983	1	1013	tags=20%, list=10%, signal=22%
KEGG_VASCULAR_SMOOTH_MUSCLE_CONTRACTION	KEGG_VASCULAR_SMOOTH_MUSCLE_CONTRACTION		53	0.297052	1.15464	0.230415	0.487427	1	1561	tags=19%, list=16%, signal=22%
REACTOME_VESICLE_MEDIATED_TRANSPORT	REACTOME_VESICLE_MEDIATED_TRANSPORT		317	0.225848	1.15339	0.164557	0.488238	1	2042	tags=24%, list=20%, signal=29%
KEGG_GLYCEROLIPID_METABOLISM	KEGG_GLYCEROLIPID_METABOLISM		29	0.338674	1.15152	0.277228	0.490428	1	1537	tags=24%, list=15%, signal=28%
BIOCARTA_IL1R_PATHWAY	BIOCARTA_IL1R_PATHWAY		18	0.371752	1.15036	0.263254	0.491247	1	1757	tags=33%, list=18%, signal=40%
REACTOME_HEMOSTASIS	REACTOME_HEMOSTASIS		303	0.234447	1.14821	0.177866	0.494157	1	1873	tags=22%, list=19%, signal=26%
REACTOME_TOLL_LIKE_RECEPTOR_9_TLR9_CASCADE	REACTOME_TOLL_LIKE_RECEPTOR_9_TLR9_CASCADE		46	0.295727	1.14699	0.238532	0.495143	1	299	tags=11%, list=3%, signal=11%
KEGG_GAP_JUNCTION	KEGG_GAP_JUNCTION		46	0.304998	1.14607	0.252294	0.495424	1	1013	tags=20%, list=10%, signal=22%
REACTOME_HEDGEHOG_OFF_STATE	REACTOME_HEDGEHOG_OFF_STATE		45	0.307992	1.14567	0.257679	0.494669	1	2209	tags=31%, list=22%, signal=40%
PID_ARF6_PATHWAY	PID_ARF6_PATHWAY		15	0.416888	1.14509	0.280551	0.494203	1	1821	tags=33%, list=18%, signal=41%
REACTOME_TRANSCRIPTIONAL_REGULATION_OF_WHITE_ADIPOCYTE_DIFFERENTIATION	REACTOME_TRANSCRIPTIONAL_REGULATION_OF_WHITE_ADIPOCYTE_DIFFERENTIATION		38	0.335285	1.14492	0.257364	0.492916	1	877	tags=16%, list=9%, signal=17%
PID_P75_NTR_PATHWAY	PID_P75_NTR_PATHWAY		32	0.303029	1.14382	0.254582	0.493533	1	761	tags=16%, list=8%, signal=17%
REACTOME_HIV_INFECTION	REACTOME_HIV_INFECTION		67	0.27704	1.14363	0.244444	0.492365	1	1790	tags=27%, list=18%, signal=33%
BIOCARTA_MAPK_PATHWAY	BIOCARTA_MAPK_PATHWAY		37	0.306414	1.14361	0.259109	0.490809	1	2613	tags=38%, list=26%, signal=51%
KEGG_RETINOL_METABOLISM	KEGG_RETINOL_METABOLISM		22	0.35531	1.14312	0.284848	0.490274	1	2529	tags=45%, list=25%, signal=61%
KEGG_CHEMOKINE_SIGNALING_PATHWAY	KEGG_CHEMOKINE_SIGNALING_PATHWAY		89	0.272993	1.14115	0.238558	0.492612	1	2326	tags=31%, list=23%, signal=41%
KEGG_STEROID_HORMONE_BIOSYNTHESIS	KEGG_STEROID_HORMONE_BIOSYNTHESIS		23	0.360904	1.14067	0.289941	0.49191	1	2229	tags=39%, list=22%, signal=50%
REACTOME_NEGATIVE_EPIGENETIC_REGULATION_OF_RRNA_EXPRESSION	REACTOME_NEGATIVE_EPIGENETIC_REGULATION_OF_RRNA_EXPRESSION		21	0.3571	1.14052	0.281853	0.490601	1	1851	tags=29%, list=19%, signal=35%
REACTOME_TRANSPORT_OF_MATURE_TRANSCRIPT_TO_CYTOPLASM	REACTOME_TRANSPORT_OF_MATURE_TRANSCRIPT_TO_CYTOPLASM		27	0.332273	1.13989	0.279412	0.490312	1	2150	tags=30%, list=22%, signal=38%
REACTOME_SELENOAMINO_ACID_METABOLISM	REACTOME_SELENOAMINO_ACID_METABOLISM		36	0.339316	1.13828	0.284254	0.492042	1	1769	tags=36%, list=18%, signal=44%
REACTOME_RESOLUTION_OF_SISTER_CHROMATID_COHESION	REACTOME_RESOLUTION_OF_SISTER_CHROMATID_COHESION		55	0.275589	1.13791	0.249129	0.491228	1	1419	tags=22%, list=14%, signal=25%
REACTOME_SIGNALING_BY_TGF_BETA_FAMILY_MEMBERS	REACTOME_SIGNALING_BY_TGF_BETA_FAMILY_MEMBERS		43	0.295292	1.13425	0.267552	0.497314	1	1932	tags=28%, list=19%, signal=34%
REACTOME_MAPK_TARGETS_NUCLEAR_EVENTS_MEDIATED_BY_MAP_KINASES	REACTOME_MAPK_TARGETS_NUCLEAR_EVENTS_MEDIATED_BY_MAP_KINASES		16	0.370626	1.1328	0.308793	0.498825	1	1896	tags=31%, list=19%, signal=38%
REACTOME_EUKARYOTIC_TRANSLATION_INITIATION	REACTOME_EUKARYOTIC_TRANSLATION_INITIATION		30	0.344195	1.13052	0.294979	0.502055	1	1390	tags=30%, list=14%, signal=35%
REACTOME_INTEGRATION_OF_ENERGY_METABOLISM	REACTOME_INTEGRATION_OF_ENERGY_METABOLISM		51	0.302196	1.12888	0.278712	0.503719	1	2114	tags=31%, list=21%, signal=40%
KEGG_T_CELL_RECEPTOR_SIGNALING_PATHWAY	KEGG_T_CELL_RECEPTOR_SIGNALING_PATHWAY		51	0.321576	1.12855	0.301153	0.502819	1	1315	tags=22%, list=13%, signal=25%
BIOCARTA_NFAT_PATHWAY	BIOCARTA_NFAT_PATHWAY		25	0.343034	1.12835	0.289199	0.501657	1	1377	tags=28%, list=14%, signal=32%
REACTOME_ASPARAGINE_N_LINKED_GLYCOSYLATION	REACTOME_ASPARAGINE_N_LINKED_GLYCOSYLATION		163	0.234167	1.12803	0.2603	0.500683	1	2128	tags=24%, list=21%, signal=30%
REACTOME_METABOLISM_OF_VITAMINS_AND_COFACTORS	REACTOME_METABOLISM_OF_VITAMINS_AND_COFACTORS		100	0.261951	1.12468	0.267356	0.505701	1	2764	tags=29%, list=28%, signal=40%
REACTOME_TP53_REGULATES_TRANSCRIPTION_OF_DNA_REPAIR_GENES	REACTOME_TP53_REGULATES_TRANSCRIPTION_OF_DNA_REPAIR_GENES		21	0.350205	1.12468	0.304094	0.50414	1	241	tags=10%, list=2%, signal=10%
REACTOME_G2_M_DNA_DAMAGE_CHECKPOINT	REACTOME_G2_M_DNA_DAMAGE_CHECKPOINT		27	0.33296	1.12266	0.302158	0.506657	1	242	tags=11%, list=2%, signal=11%
REACTOME_ANCHORING_OF_THE_BASAL_BODY_TO_THE_PLASMA_MEMBRANE	REACTOME_ANCHORING_OF_THE_BASAL_BODY_TO_THE_PLASMA_MEMBRANE		43	0.306818	1.12248	0.283951	0.50548	1	1967	tags=33%, list=20%, signal=40%
BIOCARTA_NKT_PATHWAY	BIOCARTA_NKT_PATHWAY		18	0.367629	1.11947	0.305141	0.509748	1	2851	tags=50%, list=29%, signal=70%
REACTOME_FATTY_ACYL_COA_BIOSYNTHESIS	REACTOME_FATTY_ACYL_COA_BIOSYNTHESIS		19	0.361732	1.11756	0.318264	0.512169	1	763	tags=11%, list=8%, signal=11%
KEGG_ARACHIDONIC_ACID_METABOLISM	KEGG_ARACHIDONIC_ACID_METABOLISM		28	0.320664	1.11401	0.321486	0.518108	1	1373	tags=25%, list=14%, signal=29%
REACTOME_EUKARYOTIC_TRANSLATION_ELONGATION	REACTOME_EUKARYOTIC_TRANSLATION_ELONGATION		25	0.372204	1.11374	0.334061	0.517106	1	1390	tags=36%, list=14%, signal=42%
REACTOME_COPI_DEPENDENT_GOLGI_TO_ER_RETROGRADE_TRAFFIC	REACTOME_COPI_DEPENDENT_GOLGI_TO_ER_RETROGRADE_TRAFFIC		49	0.275284	1.11157	0.29913	0.519853	1	1013	tags=18%, list=10%, signal=20%
REACTOME_UPTAKE_AND_ACTIONS_OF_BACTERIAL_TOXINS	REACTOME_UPTAKE_AND_ACTIONS_OF_BACTERIAL_TOXINS		19	0.344944	1.11146	0.326889	0.518501	1	1209	tags=21%, list=12%, signal=24%
KEGG_ARRHYTHMOGENIC_RIGHT_VENTRICULAR_CARDIOMYOPATHY_ARVC	KEGG_ARRHYTHMOGENIC_RIGHT_VENTRICULAR_CARDIOMYOPATHY_ARVC		37	0.299285	1.10936	0.291803	0.52119	1	1633	tags=30%, list=16%, signal=35%
REACTOME_TP53_REGULATES_TRANSCRIPTION_OF_CELL_DEATH_GENES	REACTOME_TP53_REGULATES_TRANSCRIPTION_OF_CELL_DEATH_GENES		21	0.350819	1.10925	0.335175	0.519864	1	678	tags=19%, list=7%, signal=20%
KEGG_PATHWAYS_IN_CANCER	KEGG_PATHWAYS_IN_CANCER		176	0.243768	1.10903	0.288922	0.518749	1	1761	tags=22%, list=18%, signal=26%
KEGG_GLUTATHIONE_METABOLISM	KEGG_GLUTATHIONE_METABOLISM		27	0.329406	1.10838	0.300353	0.518547	1	2533	tags=44%, list=25%, signal=59%
REACTOME_AQUAPORIN_MEDIATED_TRANSPORT	REACTOME_AQUAPORIN_MEDIATED_TRANSPORT		25	0.337222	1.10752	0.326788	0.518817	1	2114	tags=36%, list=21%, signal=46%
KEGG_DILATED_CARDIOMYOPATHY	KEGG_DILATED_CARDIOMYOPATHY		46	0.285725	1.10572	0.306604	0.521156	1	1757	tags=28%, list=18%, signal=34%
REACTOME_SIGNALING_BY_PTK6	REACTOME_SIGNALING_BY_PTK6		28	0.325338	1.10535	0.298611	0.520396	1	1608	tags=29%, list=16%, signal=34%
REACTOME_ABC_TRANSPORTER_DISORDERS	REACTOME_ABC_TRANSPORTER_DISORDERS		25	0.355347	1.10442	0.344715	0.520896	1	581	tags=16%, list=6%, signal=17%
REACTOME_RHO_GTPASE_CYCLE	REACTOME_RHO_GTPASE_CYCLE		88	0.273772	1.10304	0.27596	0.522152	1	508	tags=11%, list=5%, signal=12%
REACTOME_DEATH_RECEPTOR_SIGNALLING	REACTOME_DEATH_RECEPTOR_SIGNALLING		78	0.268181	1.10014	0.296482	0.526494	1	1229	tags=19%, list=12%, signal=22%
REACTOME_CYTOSOLIC_SENSORS_OF_PATHOGEN_ASSOCIATED_DNA	REACTOME_CYTOSOLIC_SENSORS_OF_PATHOGEN_ASSOCIATED_DNA		21	0.340777	1.09914	0.340681	0.527094	1	1268	tags=19%, list=13%, signal=22%
REACTOME_GLUCOSE_METABOLISM	REACTOME_GLUCOSE_METABOLISM		38	0.290221	1.09804	0.318702	0.527983	1	2217	tags=26%, list=22%, signal=34%
REACTOME_M_PHASE	REACTOME_M_PHASE		136	0.23501	1.09769	0.292948	0.527207	1	1799	tags=22%, list=18%, signal=27%
REACTOME_HEDGEHOG_LIGAND_BIOGENESIS	REACTOME_HEDGEHOG_LIGAND_BIOGENESIS		19	0.359374	1.09682	0.355102	0.527577	1	1754	tags=26%, list=18%, signal=32%
PID_IL4_2PATHWAY	PID_IL4_2PATHWAY		37	0.285757	1.09659	0.342905	0.526597	1	2176	tags=32%, list=22%, signal=41%
REACTOME_CELL_SURFACE_INTERACTIONS_AT_THE_VASCULAR_WALL	REACTOME_CELL_SURFACE_INTERACTIONS_AT_THE_VASCULAR_WALL		73	0.283515	1.09638	0.335072	0.52553	1	1591	tags=25%, list=16%, signal=29%
KEGG_CARDIAC_MUSCLE_CONTRACTION	KEGG_CARDIAC_MUSCLE_CONTRACTION		27	0.319549	1.09542	0.354267	0.526046	1	3433	tags=48%, list=34%, signal=73%
KEGG_NOD_LIKE_RECEPTOR_SIGNALING_PATHWAY	KEGG_NOD_LIKE_RECEPTOR_SIGNALING_PATHWAY		29	0.314556	1.0924	0.320215	0.530848	1	877	tags=21%, list=9%, signal=23%
KEGG_P53_SIGNALING_PATHWAY	KEGG_P53_SIGNALING_PATHWAY		34	0.308418	1.08983	0.337037	0.53466	1	1436	tags=21%, list=14%, signal=24%
REACTOME_CLATHRIN_MEDIATED_ENDOCYTOSIS	REACTOME_CLATHRIN_MEDIATED_ENDOCYTOSIS		72	0.257273	1.0893	0.314425	0.534219	1	2336	tags=29%, list=23%, signal=38%
BIOCARTA_KERATINOCYTE_PATHWAY	BIOCARTA_KERATINOCYTE_PATHWAY		28	0.309876	1.08793	0.353933	0.535475	1	1054	tags=21%, list=11%, signal=24%
REACTOME_CILIUM_ASSEMBLY	REACTOME_CILIUM_ASSEMBLY		90	0.247005	1.08739	0.312721	0.535026	1	2209	tags=26%, list=22%, signal=33%
REACTOME_FORMATION_OF_FIBRIN_CLOT_CLOTTING_CASCADE	REACTOME_FORMATION_OF_FIBRIN_CLOT_CLOTTING_CASCADE		17	0.384841	1.08691	0.348703	0.534481	1	2359	tags=47%, list=24%, signal=61%
PID_RAS_PATHWAY	PID_RAS_PATHWAY		17	0.368474	1.08497	0.352113	0.536896	1	2618	tags=35%, list=26%, signal=48%
REACTOME_SIGNALING_BY_GPCR	REACTOME_SIGNALING_BY_GPCR		349	0.209361	1.08416	0.275776	0.537104	1	2369	tags=24%, list=24%, signal=31%
REACTOME_SNRNP_ASSEMBLY	REACTOME_SNRNP_ASSEMBLY		18	0.358667	1.08396	0.35098	0.536056	1	1758	tags=28%, list=18%, signal=34%
KEGG_PYRIMIDINE_METABOLISM	KEGG_PYRIMIDINE_METABOLISM		48	0.266385	1.08127	0.338374	0.540249	1	2011	tags=19%, list=20%, signal=23%
REACTOME_FC_EPSILON_RECEPTOR_FCERI_SIGNALING	REACTOME_FC_EPSILON_RECEPTOR_FCERI_SIGNALING		55	0.265693	1.07892	0.339315	0.543719	1	747	tags=13%, list=7%, signal=14%
KEGG_TASTE_TRANSDUCTION	KEGG_TASTE_TRANSDUCTION		19	0.368899	1.07844	0.361409	0.543177	1	1502	tags=26%, list=15%, signal=31%
REACTOME_SUMOYLATION	REACTOME_SUMOYLATION		74	0.26166	1.07338	0.323529	0.552	1	1777	tags=27%, list=18%, signal=33%
PID_HIF2PATHWAY	PID_HIF2PATHWAY		16	0.361526	1.07262	0.380597	0.552108	1	2480	tags=44%, list=25%, signal=58%
PID_AVB3_INTEGRIN_PATHWAY	PID_AVB3_INTEGRIN_PATHWAY		41	0.306696	1.07202	0.376972	0.55184	1	2099	tags=34%, list=21%, signal=43%
REACTOME_SIGNALING_BY_NOTCH1_PEST_DOMAIN_MUTANTS_IN_CANCER	REACTOME_SIGNALING_BY_NOTCH1_PEST_DOMAIN_MUTANTS_IN_CANCER		25	0.328976	1.07159	0.371795	0.551201	1	1406	tags=24%, list=14%, signal=28%
NABA_CORE_MATRISOME	NABA_CORE_MATRISOME		141	0.237548	1.07148	0.328255	0.549916	1	2484	tags=30%, list=25%, signal=39%
PID_P38_ALPHA_BETA_DOWNSTREAM_PATHWAY	PID_P38_ALPHA_BETA_DOWNSTREAM_PATHWAY		16	0.360934	1.07067	0.371542	0.550131	1	56	tags=13%, list=1%, signal=13%
REACTOME_TERMINATION_OF_O_GLYCAN_BIOSYNTHESIS	REACTOME_TERMINATION_OF_O_GLYCAN_BIOSYNTHESIS		15	0.359549	1.07058	0.390953	0.548835	1	3357	tags=60%, list=34%, signal=90%
REACTOME_GPVI_MEDIATED_ACTIVATION_CASCADE	REACTOME_GPVI_MEDIATED_ACTIVATION_CASCADE		18	0.389592	1.06977	0.393568	0.549096	1	1093	tags=28%, list=11%, signal=31%
REACTOME_SRP_DEPENDENT_COTRANSLATIONAL_PROTEIN_TARGETING_TO_MEMBRANE	REACTOME_SRP_DEPENDENT_COTRANSLATIONAL_PROTEIN_TARGETING_TO_MEMBRANE		42	0.297401	1.06953	0.36853	0.548047	1	1390	tags=24%, list=14%, signal=28%
REACTOME_DEGRADATION_OF_THE_EXTRACELLULAR_MATRIX	REACTOME_DEGRADATION_OF_THE_EXTRACELLULAR_MATRIX		80	0.264218	1.06787	0.351425	0.549945	1	2333	tags=31%, list=23%, signal=40%
KEGG_ALANINE_ASPARTATE_AND_GLUTAMATE_METABOLISM	KEGG_ALANINE_ASPARTATE_AND_GLUTAMATE_METABOLISM		17	0.332754	1.06785	0.373518	0.548516	1	304	tags=12%, list=3%, signal=12%
REACTOME_SPHINGOLIPID_METABOLISM	REACTOME_SPHINGOLIPID_METABOLISM		53	0.269014	1.06766	0.342967	0.547467	1	2225	tags=30%, list=22%, signal=39%
REACTOME_CELL_CYCLE	REACTOME_CELL_CYCLE		254	0.215684	1.06658	0.304065	0.548134	1	1799	tags=20%, list=18%, signal=23%
KEGG_COLORECTAL_CANCER	KEGG_COLORECTAL_CANCER		33	0.302525	1.06544	0.350626	0.548934	1	1757	tags=24%, list=18%, signal=29%
REACTOME_NEGATIVE_REGULATORS_OF_DDX58_IFIH1_SIGNALING	REACTOME_NEGATIVE_REGULATORS_OF_DDX58_IFIH1_SIGNALING		21	0.332392	1.06315	0.37827	0.552175	1	1214	tags=24%, list=12%, signal=27%
KEGG_LEUKOCYTE_TRANSENDOTHELIAL_MIGRATION	KEGG_LEUKOCYTE_TRANSENDOTHELIAL_MIGRATION		58	0.281728	1.06204	0.384726	0.553014	1	2326	tags=31%, list=23%, signal=40%
REACTOME_PLASMA_LIPOPROTEIN_CLEARANCE	REACTOME_PLASMA_LIPOPROTEIN_CLEARANCE		18	0.348217	1.05742	0.359272	0.560875	1	3436	tags=56%, list=34%, signal=84%
BIOCARTA_BCR_PATHWAY	BIOCARTA_BCR_PATHWAY		17	0.336756	1.05508	0.382409	0.564433	1	10	tags=6%, list=0%, signal=6%
REACTOME_UB_SPECIFIC_PROCESSING_PROTEASES	REACTOME_UB_SPECIFIC_PROCESSING_PROTEASES		58	0.267762	1.05193	0.388994	0.569357	1	1363	tags=22%, list=14%, signal=26%
REACTOME_MITOTIC_PROMETAPHASE	REACTOME_MITOTIC_PROMETAPHASE		89	0.239471	1.05088	0.370884	0.570005	1	1419	tags=19%, list=14%, signal=22%
KEGG_NEUROTROPHIN_SIGNALING_PATHWAY	KEGG_NEUROTROPHIN_SIGNALING_PATHWAY		55	0.267598	1.04666	0.367568	0.577085	1	1442	tags=22%, list=14%, signal=25%
REACTOME_INTERLEUKIN_17_SIGNALING	REACTOME_INTERLEUKIN_17_SIGNALING		34	0.298234	1.04554	0.391379	0.577949	1	299	tags=12%, list=3%, signal=12%
PID_BCR_5PATHWAY	PID_BCR_5PATHWAY		31	0.304423	1.04511	0.37541	0.577361	1	512	tags=13%, list=5%, signal=14%
PID_ERBB2_ERBB3_PATHWAY	PID_ERBB2_ERBB3_PATHWAY		19	0.334136	1.0448	0.379828	0.576468	1	1111	tags=21%, list=11%, signal=24%
REACTOME_DISEASES_OF_SIGNAL_TRANSDUCTION_BY_GROWTH_FACTOR_RECEPTORS_AND_SECOND_MESSENGERS	REACTOME_DISEASES_OF_SIGNAL_TRANSDUCTION_BY_GROWTH_FACTOR_RECEPTORS_AND_SECOND_MESSENGERS		172	0.232175	1.04128	0.361502	0.582355	1	1426	tags=17%, list=14%, signal=20%
REACTOME_TNF_SIGNALING	REACTOME_TNF_SIGNALING		23	0.31719	1.04107	0.39313	0.581306	1	941	tags=22%, list=9%, signal=24%
KEGG_CELL_CYCLE	KEGG_CELL_CYCLE		58	0.26184	1.03917	0.381883	0.583573	1	1757	tags=22%, list=18%, signal=27%
REACTOME_NUCLEAR_ENVELOPE_BREAKDOWN	REACTOME_NUCLEAR_ENVELOPE_BREAKDOWN		20	0.329159	1.03845	0.403774	0.583591	1	1758	tags=25%, list=18%, signal=30%
REACTOME_CONSTITUTIVE_SIGNALING_BY_ABERRANT_PI3K_IN_CANCER	REACTOME_CONSTITUTIVE_SIGNALING_BY_ABERRANT_PI3K_IN_CANCER		46	0.295297	1.03813	0.414669	0.582725	1	1761	tags=24%, list=18%, signal=29%
REACTOME_OXIDATIVE_STRESS_INDUCED_SENESCENCE	REACTOME_OXIDATIVE_STRESS_INDUCED_SENESCENCE		25	0.322074	1.03717	0.412174	0.583291	1	1400	tags=20%, list=14%, signal=23%
KEGG_AMYOTROPHIC_LATERAL_SCLEROSIS_ALS	KEGG_AMYOTROPHIC_LATERAL_SCLEROSIS_ALS		22	0.291441	1.03684	0.412098	0.582444	1	1679	tags=27%, list=17%, signal=33%
REACTOME_INTRINSIC_PATHWAY_FOR_APOPTOSIS	REACTOME_INTRINSIC_PATHWAY_FOR_APOPTOSIS		16	0.352731	1.03456	0.430502	0.585716	1	1322	tags=19%, list=13%, signal=22%
REACTOME_ABC_FAMILY_PROTEINS_MEDIATED_TRANSPORT	REACTOME_ABC_FAMILY_PROTEINS_MEDIATED_TRANSPORT		41	0.292531	1.0341	0.416792	0.585218	1	1754	tags=24%, list=18%, signal=29%
REACTOME_EPHB_MEDIATED_FORWARD_SIGNALING	REACTOME_EPHB_MEDIATED_FORWARD_SIGNALING		22	0.321807	1.03403	0.401119	0.583912	1	2221	tags=27%, list=22%, signal=35%
REACTOME_PCP_CE_PATHWAY	REACTOME_PCP_CE_PATHWAY		26	0.313049	1.03182	0.408284	0.587005	1	1754	tags=27%, list=18%, signal=33%
REACTOME_GLYCEROPHOSPHOLIPID_BIOSYNTHESIS	REACTOME_GLYCEROPHOSPHOLIPID_BIOSYNTHESIS		52	0.247131	1.03175	0.394881	0.585684	1	1989	tags=27%, list=20%, signal=33%
PID_RB_1PATHWAY	PID_RB_1PATHWAY		28	0.300752	1.02939	0.402	0.58926	1	1799	tags=29%, list=18%, signal=35%
REACTOME_PHOSPHOLIPID_METABOLISM	REACTOME_PHOSPHOLIPID_METABOLISM		94	0.226518	1.02909	0.389587	0.588367	1	2057	tags=27%, list=21%, signal=33%
KEGG_PYRUVATE_METABOLISM	KEGG_PYRUVATE_METABOLISM		19	0.33837	1.02892	0.425311	0.58725	1	1763	tags=26%, list=18%, signal=32%
REACTOME_SIALIC_ACID_METABOLISM	REACTOME_SIALIC_ACID_METABOLISM		19	0.344681	1.02587	0.436242	0.592076	1	1987	tags=21%, list=20%, signal=26%
REACTOME_COPI_MEDIATED_ANTEROGRADE_TRANSPORT	REACTOME_COPI_MEDIATED_ANTEROGRADE_TRANSPORT		46	0.262893	1.02581	0.40625	0.590719	1	1107	tags=20%, list=11%, signal=22%
REACTOME_C_TYPE_LECTIN_RECEPTORS_CLRS	REACTOME_C_TYPE_LECTIN_RECEPTORS_CLRS		57	0.255846	1.0244	0.419753	0.592097	1	2002	tags=25%, list=20%, signal=31%
KEGG_HYPERTROPHIC_CARDIOMYOPATHY_HCM	KEGG_HYPERTROPHIC_CARDIOMYOPATHY_HCM		40	0.261741	1.02308	0.444444	0.593482	1	1757	tags=28%, list=18%, signal=33%
KEGG_TOLL_LIKE_RECEPTOR_SIGNALING_PATHWAY	KEGG_TOLL_LIKE_RECEPTOR_SIGNALING_PATHWAY		51	0.281359	1.0222	0.44012	0.593761	1	1268	tags=20%, list=13%, signal=22%
KEGG_NICOTINATE_AND_NICOTINAMIDE_METABOLISM	KEGG_NICOTINATE_AND_NICOTINAMIDE_METABOLISM		16	0.339191	1.02139	0.434783	0.594009	1	927	tags=19%, list=9%, signal=21%
REACTOME_PYRUVATE_METABOLISM_AND_CITRIC_ACID_TCA_CYCLE	REACTOME_PYRUVATE_METABOLISM_AND_CITRIC_ACID_TCA_CYCLE		21	0.29802	1.02011	0.442149	0.595203	1	2143	tags=33%, list=21%, signal=42%
PID_GLYPICAN_1PATHWAY	PID_GLYPICAN_1PATHWAY		16	0.35846	1.01925	0.439024	0.595483	1	2449	tags=44%, list=24%, signal=58%
REACTOME_P75_NTR_RECEPTOR_MEDIATED_SIGNALLING	REACTOME_P75_NTR_RECEPTOR_MEDIATED_SIGNALLING		50	0.275039	1.01736	0.44586	0.597905	1	1229	tags=18%, list=12%, signal=20%
REACTOME_SIGNALING_BY_NOTCH4	REACTOME_SIGNALING_BY_NOTCH4		29	0.301966	1.01543	0.448148	0.600501	1	1406	tags=28%, list=14%, signal=32%
KEGG_CALCIUM_SIGNALING_PATHWAY	KEGG_CALCIUM_SIGNALING_PATHWAY		82	0.226741	1.01449	0.442073	0.600975	1	3587	tags=39%, list=36%, signal=60%
REACTOME_ORGANELLE_BIOGENESIS_AND_MAINTENANCE	REACTOME_ORGANELLE_BIOGENESIS_AND_MAINTENANCE		123	0.220726	1.01314	0.421603	0.602192	1	2220	tags=24%, list=22%, signal=31%
PID_GMCSF_PATHWAY	PID_GMCSF_PATHWAY		18	0.344267	1.01098	0.442652	0.605348	1	2002	tags=33%, list=20%, signal=42%
KEGG_PROSTATE_CANCER	KEGG_PROSTATE_CANCER		44	0.279733	1.01059	0.431542	0.604624	1	1761	tags=30%, list=18%, signal=36%
REACTOME_BIOSYNTHESIS_OF_THE_N_GLYCAN_PRECURSOR_DOLICHOL_LIPID_LINKED_OLIGOSACCHARIDE_LLO_AND_TRANSFER_TO_A_NASCENT_PROTEIN	REACTOME_BIOSYNTHESIS_OF_THE_N_GLYCAN_PRECURSOR_DOLICHOL_LIPID_LINKED_OLIGOSACCHARIDE_LLO_AND_TRANSFER_TO_A_NASCENT_PROTEIN		41	0.267762	1.01057	0.428315	0.603228	1	2429	tags=24%, list=24%, signal=32%
REACTOME_COSTIMULATION_BY_THE_CD28_FAMILY	REACTOME_COSTIMULATION_BY_THE_CD28_FAMILY		40	0.303748	1.01001	0.447738	0.603	1	2697	tags=40%, list=27%, signal=55%
PID_FOXM1_PATHWAY	PID_FOXM1_PATHWAY		20	0.317922	1.00954	0.431239	0.602431	1	3039	tags=40%, list=30%, signal=57%
REACTOME_APC_C_CDH1_MEDIATED_DEGRADATION_OF_CDC20_AND_OTHER_APC_C_CDH1_TARGETED_PROTEINS_IN_LATE_MITOSIS_EARLY_G1	REACTOME_APC_C_CDH1_MEDIATED_DEGRADATION_OF_CDC20_AND_OTHER_APC_C_CDH1_TARGETED_PROTEINS_IN_LATE_MITOSIS_EARLY_G1		17	0.321103	1.00845	0.454365	0.603276	1	1754	tags=29%, list=18%, signal=36%
KEGG_HISTIDINE_METABOLISM	KEGG_HISTIDINE_METABOLISM		21	0.290132	0.998198	0.483929	0.623218	1	3292	tags=38%, list=33%, signal=57%
REACTOME_SIGNALING_BY_ROBO_RECEPTORS	REACTOME_SIGNALING_BY_ROBO_RECEPTORS		71	0.243158	0.995061	0.44294	0.628209	1	1775	tags=27%, list=18%, signal=32%
REACTOME_HIV_LIFE_CYCLE	REACTOME_HIV_LIFE_CYCLE		46	0.253807	0.994695	0.477186	0.627551	1	1970	tags=28%, list=20%, signal=35%
REACTOME_NEGATIVE_REGULATION_OF_THE_PI3K_AKT_NETWORK	REACTOME_NEGATIVE_REGULATION_OF_THE_PI3K_AKT_NETWORK		61	0.263782	0.99418	0.476389	0.62726	1	1799	tags=23%, list=18%, signal=28%
PID_BETA_CATENIN_NUC_PATHWAY	PID_BETA_CATENIN_NUC_PATHWAY		37	0.279605	0.993699	0.45283	0.626717	1	1322	tags=19%, list=13%, signal=22%
REACTOME_DEADENYLATION_DEPENDENT_MRNA_DECAY	REACTOME_DEADENYLATION_DEPENDENT_MRNA_DECAY		25	0.299494	0.992072	0.460159	0.628675	1	1055	tags=16%, list=11%, signal=18%
REACTOME_EXTRACELLULAR_MATRIX_ORGANIZATION	REACTOME_EXTRACELLULAR_MATRIX_ORGANIZATION		166	0.217104	0.991285	0.464525	0.628756	1	2484	tags=29%, list=25%, signal=38%
KEGG_VASOPRESSIN_REGULATED_WATER_REABSORPTION	KEGG_VASOPRESSIN_REGULATED_WATER_REABSORPTION		21	0.305065	0.990611	0.457504	0.628736	1	2209	tags=38%, list=22%, signal=49%
REACTOME_DAP12_INTERACTIONS	REACTOME_DAP12_INTERACTIONS		23	0.342026	0.990458	0.483562	0.627622	1	2306	tags=39%, list=23%, signal=51%
PID_A6B1_A6B4_INTEGRIN_PATHWAY	PID_A6B1_A6B4_INTEGRIN_PATHWAY		24	0.32086	0.989215	0.459459	0.628764	1	1778	tags=38%, list=18%, signal=45%
REACTOME_HOST_INTERACTIONS_OF_HIV_FACTORS	REACTOME_HOST_INTERACTIONS_OF_HIV_FACTORS		37	0.280693	0.988748	0.494863	0.628304	1	1758	tags=27%, list=18%, signal=33%
KEGG_BASAL_CELL_CARCINOMA	KEGG_BASAL_CELL_CARCINOMA		32	0.298622	0.985911	0.47041	0.632737	1	1747	tags=28%, list=17%, signal=34%
REACTOME_PHASE_II_CONJUGATION_OF_COMPOUNDS	REACTOME_PHASE_II_CONJUGATION_OF_COMPOUNDS		45	0.266939	0.984103	0.487445	0.635032	1	2938	tags=44%, list=29%, signal=63%
PID_TXA2PATHWAY	PID_TXA2PATHWAY		26	0.311528	0.983789	0.489083	0.634112	1	2002	tags=31%, list=20%, signal=38%
REACTOME_SYNTHESIS_OF_SUBSTRATES_IN_N_GLYCAN_BIOSYTHESIS	REACTOME_SYNTHESIS_OF_SUBSTRATES_IN_N_GLYCAN_BIOSYTHESIS		35	0.270962	0.981266	0.478182	0.637737	1	4201	tags=40%, list=42%, signal=69%
REACTOME_CARGO_RECOGNITION_FOR_CLATHRIN_MEDIATED_ENDOCYTOSIS	REACTOME_CARGO_RECOGNITION_FOR_CLATHRIN_MEDIATED_ENDOCYTOSIS		55	0.242662	0.980986	0.476112	0.636903	1	1608	tags=22%, list=16%, signal=26%
KEGG_FATTY_ACID_METABOLISM	KEGG_FATTY_ACID_METABOLISM		24	0.302487	0.979172	0.5	0.639184	1	662	tags=13%, list=7%, signal=13%
PID_SYNDECAN_1_PATHWAY	PID_SYNDECAN_1_PATHWAY		25	0.321874	0.972624	0.492938	0.651073	1	1874	tags=32%, list=19%, signal=39%
REACTOME_HEPARAN_SULFATE_HEPARIN_HS_GAG_METABOLISM	REACTOME_HEPARAN_SULFATE_HEPARIN_HS_GAG_METABOLISM		28	0.289937	0.972355	0.49464	0.65013	1	2393	tags=36%, list=24%, signal=47%
PID_ENDOTHELIN_PATHWAY	PID_ENDOTHELIN_PATHWAY		33	0.313625	0.971675	0.495845	0.650039	1	2006	tags=33%, list=20%, signal=42%
REACTOME_CLEC7A_DECTIN_1_SIGNALING	REACTOME_CLEC7A_DECTIN_1_SIGNALING		36	0.277523	0.970747	0.4974	0.650661	1	1770	tags=22%, list=18%, signal=27%
REACTOME_NR1H2_AND_NR1H3_MEDIATED_SIGNALING	REACTOME_NR1H2_AND_NR1H3_MEDIATED_SIGNALING		23	0.304897	0.968588	0.488576	0.653654	1	1847	tags=22%, list=18%, signal=27%
REACTOME_DISEASES_ASSOCIATED_WITH_GLYCOSAMINOGLYCAN_METABOLISM	REACTOME_DISEASES_ASSOCIATED_WITH_GLYCOSAMINOGLYCAN_METABOLISM		21	0.32882	0.966822	0.487179	0.655845	1	2650	tags=38%, list=26%, signal=52%
REACTOME_DEUBIQUITINATION	REACTOME_DEUBIQUITINATION		90	0.227808	0.961156	0.546099	0.666	1	1363	tags=19%, list=14%, signal=22%
KEGG_PPAR_SIGNALING_PATHWAY	KEGG_PPAR_SIGNALING_PATHWAY		37	0.298556	0.960965	0.524899	0.664866	1	1302	tags=19%, list=13%, signal=22%
REACTOME_EPH_EPHRIN_SIGNALING	REACTOME_EPH_EPHRIN_SIGNALING		47	0.253412	0.96058	0.531303	0.664226	1	1568	tags=21%, list=16%, signal=25%
PID_FCER1_PATHWAY	PID_FCER1_PATHWAY		34	0.265354	0.958899	0.506897	0.666137	1	1516	tags=21%, list=15%, signal=24%
REACTOME_GOLGI_TO_ER_RETROGRADE_TRANSPORT	REACTOME_GOLGI_TO_ER_RETROGRADE_TRANSPORT		63	0.226708	0.958744	0.529412	0.664965	1	1013	tags=16%, list=10%, signal=18%
KEGG_AXON_GUIDANCE	KEGG_AXON_GUIDANCE		62	0.253281	0.957696	0.550152	0.66557	1	1696	tags=24%, list=17%, signal=29%
REACTOME_G_ALPHA_12_13_SIGNALLING_EVENTS	REACTOME_G_ALPHA_12_13_SIGNALLING_EVENTS		45	0.253359	0.955909	0.516987	0.667924	1	1229	tags=16%, list=12%, signal=18%
REACTOME_METABOLISM_OF_LIPIDS	REACTOME_METABOLISM_OF_LIPIDS		356	0.18678	0.950484	0.593343	0.67738	1	2349	tags=25%, list=23%, signal=31%
REACTOME_TP53_REGULATES_METABOLIC_GENES	REACTOME_TP53_REGULATES_METABOLIC_GENES		34	0.269387	0.947739	0.532091	0.681439	1	915	tags=12%, list=9%, signal=13%
WNT_SIGNALING	WNT_SIGNALING		47	0.246991	0.944961	0.560714	0.685743	1	1799	tags=26%, list=18%, signal=31%
KEGG_RNA_DEGRADATION	KEGG_RNA_DEGRADATION		25	0.276742	0.943707	0.536346	0.686786	1	3707	tags=44%, list=37%, signal=70%
REACTOME_BMAL1_CLOCK_NPAS2_ACTIVATES_CIRCADIAN_GENE_EXPRESSION	REACTOME_BMAL1_CLOCK_NPAS2_ACTIVATES_CIRCADIAN_GENE_EXPRESSION		20	0.302365	0.941945	0.525328	0.688848	1	1792	tags=30%, list=18%, signal=36%
REACTOME_CARDIAC_CONDUCTION	REACTOME_CARDIAC_CONDUCTION		62	0.23398	0.941146	0.54054	0.688966	1	3751	tags=42%, list=38%, signal=67%
REACTOME_DECTIN_2_FAMILY	REACTOME_DECTIN_2_FAMILY		19	0.310433	0.940741	0.536953	0.688333	1	3357	tags=53%, list=34%, signal=79%
REACTOME_ONCOGENIC_MAPK_SIGNALING	REACTOME_ONCOGENIC_MAPK_SIGNALING		33	0.263378	0.94048	0.534965	0.687361	1	2613	tags=30%, list=26%, signal=41%
REACTOME_CELL_DEATH_SIGNALLING_VIA_NRAGE_NRIF_AND_NADE	REACTOME_CELL_DEATH_SIGNALLING_VIA_NRAGE_NRIF_AND_NADE		42	0.268659	0.93838	0.558912	0.690284	1	1229	tags=19%, list=12%, signal=22%
KEGG_PEROXISOME	KEGG_PEROXISOME		39	0.248782	0.936962	0.537205	0.691608	1	1722	tags=21%, list=17%, signal=25%
REACTOME_COPII_MEDIATED_VESICLE_TRANSPORT	REACTOME_COPII_MEDIATED_VESICLE_TRANSPORT		37	0.250296	0.936583	0.557471	0.690936	1	2284	tags=30%, list=23%, signal=38%
REACTOME_VASOPRESSIN_REGULATES_RENAL_WATER_HOMEOSTASIS_VIA_AQUAPORINS	REACTOME_VASOPRESSIN_REGULATES_RENAL_WATER_HOMEOSTASIS_VIA_AQUAPORINS		21	0.297438	0.934976	0.532591	0.692848	1	2114	tags=33%, list=21%, signal=42%
REACTOME_GLUCAGON_LIKE_PEPTIDE_1_GLP1_REGULATES_INSULIN_SECRETION	REACTOME_GLUCAGON_LIKE_PEPTIDE_1_GLP1_REGULATES_INSULIN_SECRETION		18	0.300723	0.934638	0.568536	0.69197	1	2114	tags=28%, list=21%, signal=35%
KEGG_SPHINGOLIPID_METABOLISM	KEGG_SPHINGOLIPID_METABOLISM		24	0.290505	0.933872	0.570397	0.692138	1	2225	tags=38%, list=22%, signal=48%
REACTOME_ROLE_OF_PHOSPHOLIPIDS_IN_PHAGOCYTOSIS	REACTOME_ROLE_OF_PHOSPHOLIPIDS_IN_PHAGOCYTOSIS		20	0.299797	0.932704	0.548536	0.69303	1	1492	tags=20%, list=15%, signal=23%
REACTOME_EFFECTS_OF_PIP2_HYDROLYSIS	REACTOME_EFFECTS_OF_PIP2_HYDROLYSIS		19	0.288288	0.931677	0.561205	0.693606	1	1112	tags=16%, list=11%, signal=18%
REACTOME_CHROMOSOME_MAINTENANCE	REACTOME_CHROMOSOME_MAINTENANCE		28	0.272302	0.929687	0.57121	0.696325	1	893	tags=14%, list=9%, signal=16%
REACTOME_ACTIVATION_OF_NMDA_RECEPTORS_AND_POSTSYNAPTIC_EVENTS	REACTOME_ACTIVATION_OF_NMDA_RECEPTORS_AND_POSTSYNAPTIC_EVENTS		39	0.231987	0.929359	0.574539	0.695486	1	1013	tags=15%, list=10%, signal=17%
REACTOME_EPHA_MEDIATED_GROWTH_CONE_COLLAPSE	REACTOME_EPHA_MEDIATED_GROWTH_CONE_COLLAPSE		15	0.317559	0.925726	0.563923	0.701549	1	2002	tags=33%, list=20%, signal=42%
REACTOME_FCGR3A_MEDIATED_IL10_SYNTHESIS	REACTOME_FCGR3A_MEDIATED_IL10_SYNTHESIS		30	0.277201	0.921441	0.571429	0.709001	1	2006	tags=27%, list=20%, signal=33%
KEGG_TIGHT_JUNCTION	KEGG_TIGHT_JUNCTION		64	0.21299	0.920889	0.583486	0.708632	1	2941	tags=33%, list=29%, signal=46%
REACTOME_DECTIN_1_MEDIATED_NONCANONICAL_NF_KB_SIGNALING	REACTOME_DECTIN_1_MEDIATED_NONCANONICAL_NF_KB_SIGNALING		17	0.301416	0.920284	0.567347	0.708409	1	1770	tags=29%, list=18%, signal=36%
KEGG_PANCREATIC_CANCER	KEGG_PANCREATIC_CANCER		33	0.275286	0.918964	0.582524	0.709512	1	664	tags=15%, list=7%, signal=16%
REACTOME_ASSEMBLY_OF_COLLAGEN_FIBRILS_AND_OTHER_MULTIMERIC_STRUCTURES	REACTOME_ASSEMBLY_OF_COLLAGEN_FIBRILS_AND_OTHER_MULTIMERIC_STRUCTURES		44	0.252138	0.917418	0.570381	0.711109	1	3466	tags=45%, list=35%, signal=69%
REACTOME_RRNA_MODIFICATION_IN_THE_NUCLEUS_AND_CYTOSOL	REACTOME_RRNA_MODIFICATION_IN_THE_NUCLEUS_AND_CYTOSOL		20	0.291467	0.917274	0.59252	0.709853	1	1156	tags=20%, list=12%, signal=23%
REACTOME_INTERLEUKIN_1_SIGNALING	REACTOME_INTERLEUKIN_1_SIGNALING		36	0.267499	0.916248	0.603839	0.710372	1	2613	tags=31%, list=26%, signal=41%
REACTOME_PEROXISOMAL_PROTEIN_IMPORT	REACTOME_PEROXISOMAL_PROTEIN_IMPORT		26	0.268193	0.914017	0.607143	0.713267	1	1993	tags=27%, list=20%, signal=34%
REACTOME_DISORDERS_OF_TRANSMEMBRANE_TRANSPORTERS	REACTOME_DISORDERS_OF_TRANSMEMBRANE_TRANSPORTERS		66	0.227087	0.913604	0.608151	0.712654	1	1758	tags=23%, list=18%, signal=27%
PID_HDAC_CLASSI_PATHWAY	PID_HDAC_CLASSI_PATHWAY		21	0.288087	0.913364	0.565543	0.711655	1	877	tags=14%, list=9%, signal=16%
REACTOME_DOWNSTREAM_SIGNALING_EVENTS_OF_B_CELL_RECEPTOR_BCR	REACTOME_DOWNSTREAM_SIGNALING_EVENTS_OF_B_CELL_RECEPTOR_BCR		24	0.292804	0.91312	0.585841	0.710668	1	527	tags=13%, list=5%, signal=13%
REACTOME_CARGO_TRAFFICKING_TO_THE_PERICILIARY_MEMBRANE	REACTOME_CARGO_TRAFFICKING_TO_THE_PERICILIARY_MEMBRANE		23	0.263287	0.908294	0.598826	0.718919	1	3365	tags=35%, list=34%, signal=52%
REACTOME_INTERLEUKIN_10_SIGNALING	REACTOME_INTERLEUKIN_10_SIGNALING		36	0.277053	0.90709	0.602289	0.719879	1	1933	tags=25%, list=19%, signal=31%
REACTOME_PARASITE_INFECTION	REACTOME_PARASITE_INFECTION		30	0.269402	0.906758	0.612853	0.718985	1	1568	tags=20%, list=16%, signal=24%
REACTOME_EGR2_AND_SOX10_MEDIATED_INITIATION_OF_SCHWANN_CELL_MYELINATION	REACTOME_EGR2_AND_SOX10_MEDIATED_INITIATION_OF_SCHWANN_CELL_MYELINATION		16	0.281658	0.903246	0.577963	0.724393	1	494	tags=13%, list=5%, signal=13%
REACTOME_NUCLEAR_SIGNALING_BY_ERBB4	REACTOME_NUCLEAR_SIGNALING_BY_ERBB4		18	0.306873	0.902415	0.580699	0.724581	1	1711	tags=28%, list=17%, signal=33%
KEGG_PHOSPHATIDYLINOSITOL_SIGNALING_SYSTEM	KEGG_PHOSPHATIDYLINOSITOL_SIGNALING_SYSTEM		38	0.2525	0.902404	0.598319	0.723105	1	2230	tags=26%, list=22%, signal=34%
REACTOME_RECRUITMENT_OF_MITOTIC_CENTROSOME_PROTEINS_AND_COMPLEXES	REACTOME_RECRUITMENT_OF_MITOTIC_CENTROSOME_PROTEINS_AND_COMPLEXES		31	0.257496	0.899701	0.616257	0.726952	1	1967	tags=26%, list=20%, signal=32%
PID_CD8_TCR_PATHWAY	PID_CD8_TCR_PATHWAY		27	0.305538	0.898048	0.633427	0.728714	1	1315	tags=19%, list=13%, signal=21%
BIOCARTA_PDGF_PATHWAY	BIOCARTA_PDGF_PATHWAY		16	0.306003	0.897448	0.583032	0.728443	1	544	tags=13%, list=5%, signal=13%
KEGG_ADIPOCYTOKINE_SIGNALING_PATHWAY	KEGG_ADIPOCYTOKINE_SIGNALING_PATHWAY		35	0.25678	0.896868	0.613176	0.728032	1	2334	tags=26%, list=23%, signal=33%
REACTOME_INOSITOL_PHOSPHATE_METABOLISM	REACTOME_INOSITOL_PHOSPHATE_METABOLISM		26	0.281863	0.895672	0.624357	0.728836	1	2057	tags=23%, list=21%, signal=29%
PID_INTEGRIN1_PATHWAY	PID_INTEGRIN1_PATHWAY		40	0.257598	0.895276	0.621662	0.728197	1	1518	tags=23%, list=15%, signal=26%
KEGG_N_GLYCAN_BIOSYNTHESIS	KEGG_N_GLYCAN_BIOSYNTHESIS		29	0.25468	0.893927	0.633829	0.72921	1	2572	tags=34%, list=26%, signal=46%
PID_TGFBR_PATHWAY	PID_TGFBR_PATHWAY		22	0.27664	0.891378	0.597249	0.732826	1	937	tags=23%, list=9%, signal=25%
REACTOME_REGULATION_OF_RUNX2_EXPRESSION_AND_ACTIVITY	REACTOME_REGULATION_OF_RUNX2_EXPRESSION_AND_ACTIVITY		25	0.243033	0.890943	0.588621	0.732185	1	1281	tags=20%, list=13%, signal=23%
PID_CERAMIDE_PATHWAY	PID_CERAMIDE_PATHWAY		30	0.262297	0.890927	0.641405	0.730726	1	318	tags=10%, list=3%, signal=10%
KEGG_COMPLEMENT_AND_COAGULATION_CASCADES	KEGG_COMPLEMENT_AND_COAGULATION_CASCADES		40	0.254945	0.889369	0.647141	0.732333	1	2687	tags=35%, list=27%, signal=48%
KEGG_LYSINE_DEGRADATION	KEGG_LYSINE_DEGRADATION		24	0.276821	0.887055	0.638211	0.735303	1	2413	tags=33%, list=24%, signal=44%
REACTOME_CYCLIN_D_ASSOCIATED_EVENTS_IN_G1	REACTOME_CYCLIN_D_ASSOCIATED_EVENTS_IN_G1		18	0.288472	0.886774	0.611691	0.734361	1	232	tags=11%, list=2%, signal=11%
REACTOME_CELL_CYCLE_MITOTIC	REACTOME_CELL_CYCLE_MITOTIC		200	0.185755	0.88561	0.732577	0.735092	1	1853	tags=19%, list=19%, signal=23%
REACTOME_TBC_RABGAPS	REACTOME_TBC_RABGAPS		17	0.287831	0.883849	0.624521	0.737014	1	1617	tags=24%, list=16%, signal=28%
KEGG_MELANOGENESIS	KEGG_MELANOGENESIS		52	0.243029	0.88155	0.671033	0.740014	1	1724	tags=25%, list=17%, signal=30%
KEGG_ERBB_SIGNALING_PATHWAY	KEGG_ERBB_SIGNALING_PATHWAY		43	0.250084	0.880998	0.672581	0.739692	1	1608	tags=21%, list=16%, signal=25%
REACTOME_FCERI_MEDIATED_MAPK_ACTIVATION	REACTOME_FCERI_MEDIATED_MAPK_ACTIVATION		21	0.266375	0.879454	0.635332	0.741237	1	625	tags=10%, list=6%, signal=10%
BIOCARTA_EGF_PATHWAY	BIOCARTA_EGF_PATHWAY		16	0.297314	0.877716	0.620626	0.74305	1	1608	tags=25%, list=16%, signal=30%
REACTOME_DEFECTIVE_CFTR_CAUSES_CYSTIC_FIBROSIS	REACTOME_DEFECTIVE_CFTR_CAUSES_CYSTIC_FIBROSIS		19	0.280696	0.877392	0.62173	0.742176	1	2211	tags=26%, list=22%, signal=34%
REACTOME_CELL_CYCLE_CHECKPOINTS	REACTOME_CELL_CYCLE_CHECKPOINTS		102	0.195563	0.875719	0.697635	0.743745	1	1453	tags=16%, list=15%, signal=18%
REACTOME_G_ALPHA_Z_SIGNALLING_EVENTS	REACTOME_G_ALPHA_Z_SIGNALLING_EVENTS		22	0.284008	0.874597	0.643192	0.744459	1	1063	tags=18%, list=11%, signal=20%
REACTOME_SYNTHESIS_OF_PIPS_AT_THE_PLASMA_MEMBRANE	REACTOME_SYNTHESIS_OF_PIPS_AT_THE_PLASMA_MEMBRANE		27	0.272492	0.874241	0.63606	0.743611	1	2057	tags=33%, list=21%, signal=42%
REACTOME_GOLGI_ASSOCIATED_VESICLE_BIOGENESIS	REACTOME_GOLGI_ASSOCIATED_VESICLE_BIOGENESIS		24	0.271134	0.874164	0.641618	0.742276	1	1958	tags=25%, list=20%, signal=31%
KEGG_GNRH_SIGNALING_PATHWAY	KEGG_GNRH_SIGNALING_PATHWAY		48	0.222454	0.871711	0.689591	0.74535	1	1608	tags=19%, list=16%, signal=22%
REACTOME_TRANSCRIPTIONAL_REGULATION_BY_SMALL_RNAS	REACTOME_TRANSCRIPTIONAL_REGULATION_BY_SMALL_RNAS		17	0.291888	0.868781	0.650628	0.749353	1	1758	tags=24%, list=18%, signal=28%
REACTOME_CHONDROITIN_SULFATE_DERMATAN_SULFATE_METABOLISM	REACTOME_CHONDROITIN_SULFATE_DERMATAN_SULFATE_METABOLISM		27	0.275433	0.859392	0.678625	0.765485	1	2563	tags=33%, list=26%, signal=45%
REACTOME_UCH_PROTEINASES	REACTOME_UCH_PROTEINASES		25	0.255974	0.859029	0.674419	0.764668	1	1847	tags=28%, list=18%, signal=34%
REACTOME_RET_SIGNALING	REACTOME_RET_SIGNALING		19	0.297067	0.858159	0.657817	0.764917	1	1557	tags=26%, list=16%, signal=31%
REACTOME_SIGNALING_BY_TYPE_1_INSULIN_LIKE_GROWTH_FACTOR_1_RECEPTOR_IGF1R	REACTOME_SIGNALING_BY_TYPE_1_INSULIN_LIKE_GROWTH_FACTOR_1_RECEPTOR_IGF1R		28	0.253187	0.855341	0.690769	0.768753	1	1426	tags=21%, list=14%, signal=25%
REACTOME_DEGRADATION_OF_BETA_CATENIN_BY_THE_DESTRUCTION_COMPLEX	REACTOME_DEGRADATION_OF_BETA_CATENIN_BY_THE_DESTRUCTION_COMPLEX		32	0.23989	0.854417	0.682	0.768955	1	1799	tags=25%, list=18%, signal=30%
KEGG_AMINO_SUGAR_AND_NUCLEOTIDE_SUGAR_METABOLISM	KEGG_AMINO_SUGAR_AND_NUCLEOTIDE_SUGAR_METABOLISM		23	0.240847	0.849824	0.653105	0.775664	1	3701	tags=35%, list=37%, signal=55%
BIOCARTA_CTLA4_PATHWAY	BIOCARTA_CTLA4_PATHWAY		16	0.329998	0.847005	0.651335	0.779314	1	3263	tags=50%, list=33%, signal=74%
REACTOME_PROCESSING_OF_CAPPED_INTRON_CONTAINING_PRE_MRNA	REACTOME_PROCESSING_OF_CAPPED_INTRON_CONTAINING_PRE_MRNA		68	0.201027	0.846405	0.730853	0.778936	1	2150	tags=21%, list=22%, signal=26%
REACTOME_SUMOYLATION_OF_UBIQUITINYLATION_PROTEINS	REACTOME_SUMOYLATION_OF_UBIQUITINYLATION_PROTEINS		15	0.286159	0.845351	0.66004	0.779295	1	1758	tags=27%, list=18%, signal=32%
KEGG_HUNTINGTONS_DISEASE	KEGG_HUNTINGTONS_DISEASE		51	0.220867	0.845177	0.74513	0.778118	1	1508	tags=18%, list=15%, signal=21%
REACTOME_INTERLEUKIN_12_FAMILY_SIGNALING	REACTOME_INTERLEUKIN_12_FAMILY_SIGNALING		25	0.256259	0.842853	0.675958	0.780746	1	2131	tags=40%, list=21%, signal=51%
REACTOME_G2_M_CHECKPOINTS	REACTOME_G2_M_CHECKPOINTS		49	0.221456	0.841199	0.731788	0.782302	1	499	tags=8%, list=5%, signal=9%
REACTOME_VIRAL_MESSENGER_RNA_SYNTHESIS	REACTOME_VIRAL_MESSENGER_RNA_SYNTHESIS		17	0.276648	0.839089	0.683673	0.784393	1	1758	tags=24%, list=18%, signal=28%
REACTOME_RESOLUTION_OF_D_LOOP_STRUCTURES_THROUGH_SYNTHESIS_DEPENDENT_STRAND_ANNEALING_SDSA	REACTOME_RESOLUTION_OF_D_LOOP_STRUCTURES_THROUGH_SYNTHESIS_DEPENDENT_STRAND_ANNEALING_SDSA		16	0.294525	0.838026	0.664407	0.784856	1	596	tags=19%, list=6%, signal=20%
KEGG_FC_GAMMA_R_MEDIATED_PHAGOCYTOSIS	KEGG_FC_GAMMA_R_MEDIATED_PHAGOCYTOSIS		46	0.22775	0.837283	0.705972	0.784754	1	489	tags=11%, list=5%, signal=11%
REACTOME_RESOLUTION_OF_D_LOOP_STRUCTURES	REACTOME_RESOLUTION_OF_D_LOOP_STRUCTURES		18	0.271784	0.837249	0.673684	0.783326	1	596	tags=17%, list=6%, signal=18%
REACTOME_SUMOYLATION_OF_TRANSCRIPTION_COFACTORS	REACTOME_SUMOYLATION_OF_TRANSCRIPTION_COFACTORS		16	0.287603	0.83599	0.72093	0.78406	1	1777	tags=31%, list=18%, signal=38%
REACTOME_RNA_POLYMERASE_I_TRANSCRIPTION	REACTOME_RNA_POLYMERASE_I_TRANSCRIPTION		15	0.273199	0.835395	0.680162	0.783623	1	1851	tags=27%, list=19%, signal=33%
REACTOME_COLLAGEN_DEGRADATION	REACTOME_COLLAGEN_DEGRADATION		39	0.240321	0.83211	0.724138	0.787854	1	2333	tags=33%, list=23%, signal=43%
PID_VEGFR1_PATHWAY	PID_VEGFR1_PATHWAY		16	0.282492	0.830968	0.682156	0.788291	1	2027	tags=31%, list=20%, signal=39%
REACTOME_BETA_CATENIN_INDEPENDENT_WNT_SIGNALING	REACTOME_BETA_CATENIN_INDEPENDENT_WNT_SIGNALING		55	0.209797	0.830682	0.743007	0.787321	1	1754	tags=18%, list=18%, signal=22%
REACTOME_EPH_EPHRIN_MEDIATED_REPULSION_OF_CELLS	REACTOME_EPH_EPHRIN_MEDIATED_REPULSION_OF_CELLS		27	0.245939	0.830516	0.742806	0.786119	1	1336	tags=22%, list=13%, signal=26%
REACTOME_REGULATION_OF_PLK1_ACTIVITY_AT_G2_M_TRANSITION	REACTOME_REGULATION_OF_PLK1_ACTIVITY_AT_G2_M_TRANSITION		35	0.238297	0.828759	0.715931	0.78768	1	1967	tags=26%, list=20%, signal=32%
REACTOME_POTASSIUM_CHANNELS	REACTOME_POTASSIUM_CHANNELS		42	0.207559	0.82832	0.754277	0.786972	1	401	tags=7%, list=4%, signal=7%
REACTOME_MITOTIC_SPINDLE_CHECKPOINT	REACTOME_MITOTIC_SPINDLE_CHECKPOINT		47	0.200482	0.828299	0.743219	0.785537	1	2380	tags=28%, list=24%, signal=36%
REACTOME_COLLAGEN_FORMATION	REACTOME_COLLAGEN_FORMATION		57	0.214964	0.823899	0.761905	0.791802	1	2583	tags=32%, list=26%, signal=42%
REACTOME_G_ALPHA_I_SIGNALLING_EVENTS	REACTOME_G_ALPHA_I_SIGNALLING_EVENTS		172	0.176136	0.823478	0.831039	0.791006	1	3436	tags=37%, list=34%, signal=55%
REACTOME_METABOLISM_OF_STEROIDS	REACTOME_METABOLISM_OF_STEROIDS		81	0.192233	0.822903	0.798635	0.790595	1	2229	tags=21%, list=22%, signal=27%
REACTOME_NCAM1_INTERACTIONS	REACTOME_NCAM1_INTERACTIONS		22	0.275952	0.821445	0.723521	0.791602	1	3335	tags=45%, list=33%, signal=68%
REACTOME_NEURONAL_SYSTEM	REACTOME_NEURONAL_SYSTEM		180	0.168422	0.818667	0.833756	0.794524	1	2006	tags=21%, list=20%, signal=26%
REACTOME_CHOLESTEROL_BIOSYNTHESIS	REACTOME_CHOLESTEROL_BIOSYNTHESIS		19	0.253878	0.818091	0.697266	0.794042	1	870	tags=16%, list=9%, signal=17%
KEGG_ALZHEIMERS_DISEASE	KEGG_ALZHEIMERS_DISEASE		54	0.206161	0.816165	0.775806	0.795821	1	1679	tags=20%, list=17%, signal=24%
REACTOME_HOMOLOGOUS_DNA_PAIRING_AND_STRAND_EXCHANGE	REACTOME_HOMOLOGOUS_DNA_PAIRING_AND_STRAND_EXCHANGE		25	0.264511	0.815392	0.742373	0.795547	1	596	tags=16%, list=6%, signal=17%
REACTOME_REGULATION_OF_LIPID_METABOLISM_BY_PPARALPHA	REACTOME_REGULATION_OF_LIPID_METABOLISM_BY_PPARALPHA		58	0.205568	0.814836	0.78	0.795057	1	870	tags=10%, list=9%, signal=11%
PID_ANGIOPOIETIN_RECEPTOR_PATHWAY	PID_ANGIOPOIETIN_RECEPTOR_PATHWAY		23	0.269752	0.811353	0.737013	0.799404	1	1375	tags=22%, list=14%, signal=25%
REACTOME_PI_METABOLISM	REACTOME_PI_METABOLISM		42	0.216688	0.809844	0.789474	0.80031	1	1737	tags=24%, list=17%, signal=29%
KEGG_HEMATOPOIETIC_CELL_LINEAGE	KEGG_HEMATOPOIETIC_CELL_LINEAGE		43	0.220304	0.809657	0.727414	0.799134	1	2798	tags=35%, list=28%, signal=48%
BIOCARTA_FCER1_PATHWAY	BIOCARTA_FCER1_PATHWAY		23	0.252556	0.807936	0.736086	0.800344	1	625	tags=9%, list=6%, signal=9%
REACTOME_PKMTS_METHYLATE_HISTONE_LYSINES	REACTOME_PKMTS_METHYLATE_HISTONE_LYSINES		22	0.254209	0.807725	0.723636	0.799268	1	2007	tags=27%, list=20%, signal=34%
REACTOME_MITOTIC_PROPHASE	REACTOME_MITOTIC_PROPHASE		31	0.227948	0.806514	0.75	0.799742	1	1799	tags=19%, list=18%, signal=24%
REACTOME_SCF_SKP2_MEDIATED_DEGRADATION_OF_P27_P21	REACTOME_SCF_SKP2_MEDIATED_DEGRADATION_OF_P27_P21		15	0.279245	0.800938	0.733075	0.807164	1	1754	tags=27%, list=18%, signal=32%
KEGG_ABC_TRANSPORTERS	KEGG_ABC_TRANSPORTERS		23	0.26524	0.800413	0.753804	0.806516	1	1583	tags=22%, list=16%, signal=26%
REACTOME_AURKA_ACTIVATION_BY_TPX2	REACTOME_AURKA_ACTIVATION_BY_TPX2		31	0.232747	0.800241	0.769231	0.805328	1	1967	tags=26%, list=20%, signal=32%
PID_INTEGRIN_A4B1_PATHWAY	PID_INTEGRIN_A4B1_PATHWAY		15	0.289178	0.800156	0.736395	0.804024	1	1409	tags=20%, list=14%, signal=23%
REACTOME_DNA_DOUBLE_STRAND_BREAK_RESPONSE	REACTOME_DNA_DOUBLE_STRAND_BREAK_RESPONSE		17	0.2637	0.794322	0.754455	0.811629	1	3801	tags=53%, list=38%, signal=85%
PID_TCPTP_PATHWAY	PID_TCPTP_PATHWAY		22	0.257378	0.785285	0.77193	0.823949	1	2099	tags=32%, list=21%, signal=40%
REACTOME_MITOCHONDRIAL_TRANSLATION	REACTOME_MITOCHONDRIAL_TRANSLATION		25	0.232424	0.782924	0.774074	0.826079	1	1338	tags=16%, list=13%, signal=18%
REACTOME_ECM_PROTEOGLYCANS	REACTOME_ECM_PROTEOGLYCANS		42	0.206714	0.781028	0.803101	0.827431	1	3335	tags=43%, list=33%, signal=64%
KEGG_STARCH_AND_SUCROSE_METABOLISM	KEGG_STARCH_AND_SUCROSE_METABOLISM		21	0.243023	0.780085	0.755352	0.82723	1	2041	tags=29%, list=20%, signal=36%
REACTOME_PURINERGIC_SIGNALING_IN_LEISHMANIASIS_INFECTION	REACTOME_PURINERGIC_SIGNALING_IN_LEISHMANIASIS_INFECTION		16	0.279518	0.775164	0.753799	0.833064	1	3696	tags=50%, list=37%, signal=79%
REACTOME_COMPLEMENT_CASCADE	REACTOME_COMPLEMENT_CASCADE		33	0.218265	0.773973	0.79908	0.833251	1	1818	tags=18%, list=18%, signal=22%
REACTOME_ACTIVATION_OF_KAINATE_RECEPTORS_UPON_GLUTAMATE_BINDING	REACTOME_ACTIVATION_OF_KAINATE_RECEPTORS_UPON_GLUTAMATE_BINDING		15	0.262517	0.770011	0.779832	0.837473	1	3105	tags=40%, list=31%, signal=58%
REACTOME_COLLAGEN_BIOSYNTHESIS_AND_MODIFYING_ENZYMES	REACTOME_COLLAGEN_BIOSYNTHESIS_AND_MODIFYING_ENZYMES		40	0.208525	0.76935	0.821036	0.836891	1	2413	tags=28%, list=24%, signal=36%
REACTOME_HDR_THROUGH_HOMOLOGOUS_RECOMBINATION_HRR	REACTOME_HDR_THROUGH_HOMOLOGOUS_RECOMBINATION_HRR		33	0.21626	0.76526	0.803191	0.841171	1	596	tags=12%, list=6%, signal=13%
REACTOME_BINDING_AND_UPTAKE_OF_LIGANDS_BY_SCAVENGER_RECEPTORS	REACTOME_BINDING_AND_UPTAKE_OF_LIGANDS_BY_SCAVENGER_RECEPTORS		27	0.225369	0.765114	0.812693	0.839925	1	4039	tags=56%, list=40%, signal=93%
KEGG_PROPANOATE_METABOLISM	KEGG_PROPANOATE_METABOLISM		17	0.252408	0.756432	0.778905	0.850572	1	588	tags=12%, list=6%, signal=12%
REACTOME_RAB_REGULATION_OF_TRAFFICKING	REACTOME_RAB_REGULATION_OF_TRAFFICKING		48	0.194916	0.736482	0.852126	0.874649	1	2035	tags=25%, list=20%, signal=31%
REACTOME_NR1H3_NR1H2_REGULATE_GENE_EXPRESSION_LINKED_TO_CHOLESTEROL_TRANSPORT_AND_EFFLUX	REACTOME_NR1H3_NR1H2_REGULATE_GENE_EXPRESSION_LINKED_TO_CHOLESTEROL_TRANSPORT_AND_EFFLUX		17	0.246652	0.734138	0.837524	0.875871	1	1847	tags=24%, list=18%, signal=29%
REACTOME_PROTEIN_LOCALIZATION	REACTOME_PROTEIN_LOCALIZATION		49	0.187118	0.733963	0.871893	0.874555	1	2140	tags=20%, list=21%, signal=26%
REACTOME_HEDGEHOG_ON_STATE	REACTOME_HEDGEHOG_ON_STATE		31	0.214202	0.731396	0.88057	0.876186	1	1754	tags=19%, list=18%, signal=23%
KEGG_HEDGEHOG_SIGNALING_PATHWAY	KEGG_HEDGEHOG_SIGNALING_PATHWAY		32	0.203448	0.73045	0.889764	0.875852	1	1747	tags=19%, list=17%, signal=23%
REACTOME_SIGNALING_BY_THE_B_CELL_RECEPTOR_BCR	REACTOME_SIGNALING_BY_THE_B_CELL_RECEPTOR_BCR		46	0.177823	0.721051	0.885036	0.885243	1	834	tags=9%, list=8%, signal=9%
REACTOME_FCGAMMA_RECEPTOR_FCGR_DEPENDENT_PHAGOCYTOSIS	REACTOME_FCGAMMA_RECEPTOR_FCGR_DEPENDENT_PHAGOCYTOSIS		43	0.194418	0.713917	0.884494	0.891708	1	1568	tags=16%, list=16%, signal=19%
REACTOME_RNA_POLYMERASE_III_TRANSCRIPTION	REACTOME_RNA_POLYMERASE_III_TRANSCRIPTION		17	0.234223	0.705866	0.853175	0.898743	1	1897	tags=18%, list=19%, signal=22%
BIOCARTA_G1_PATHWAY	BIOCARTA_G1_PATHWAY		15	0.241697	0.683077	0.878403	0.919843	1	2620	tags=40%, list=26%, signal=54%
REACTOME_ACTIVATION_OF_ANTERIOR_HOX_GENES_IN_HINDBRAIN_DEVELOPMENT_DURING_EARLY_EMBRYOGENESIS	REACTOME_ACTIVATION_OF_ANTERIOR_HOX_GENES_IN_HINDBRAIN_DEVELOPMENT_DURING_EARLY_EMBRYOGENESIS		23	0.211034	0.675343	0.912458	0.925107	1	381	tags=9%, list=4%, signal=9%
PID_ATR_PATHWAY	PID_ATR_PATHWAY		19	0.230045	0.659242	0.913821	0.936693	1	1799	tags=21%, list=18%, signal=26%
REACTOME_INTRA_GOLGI_TRAFFIC	REACTOME_INTRA_GOLGI_TRAFFIC		22	0.204446	0.658926	0.911985	0.935349	1	1716	tags=18%, list=17%, signal=22%
PID_SYNDECAN_4_PATHWAY	PID_SYNDECAN_4_PATHWAY		18	0.224042	0.64721	0.932432	0.94296	1	2326	tags=33%, list=23%, signal=43%
NABA_COLLAGENS	NABA_COLLAGENS		28	0.190537	0.647158	0.941896	0.941379	1	3382	tags=39%, list=34%, signal=59%
REACTOME_COLLAGEN_CHAIN_TRIMERIZATION	REACTOME_COLLAGEN_CHAIN_TRIMERIZATION		28	0.190537	0.647157	0.941896	0.939758	1	3382	tags=39%, list=34%, signal=59%
BIOCARTA_HDAC_PATHWAY	BIOCARTA_HDAC_PATHWAY		15	0.234117	0.643132	0.922807	0.940993	1	1322	tags=20%, list=13%, signal=23%
REACTOME_APC_C_MEDIATED_DEGRADATION_OF_CELL_CYCLE_PROTEINS	REACTOME_APC_C_MEDIATED_DEGRADATION_OF_CELL_CYCLE_PROTEINS		25	0.178415	0.632354	0.905769	0.946705	1	1754	tags=20%, list=18%, signal=24%
REACTOME_MRNA_SPLICING	REACTOME_MRNA_SPLICING		50	0.154072	0.618137	0.973913	0.953717	1	109	tags=4%, list=1%, signal=4%
REACTOME_GLYCOSPHINGOLIPID_METABOLISM	REACTOME_GLYCOSPHINGOLIPID_METABOLISM		26	0.179183	0.615779	0.936538	0.953376	1	2887	tags=31%, list=29%, signal=43%
REACTOME_TRANSLESION_SYNTHESIS_BY_Y_FAMILY_DNA_POLYMERASES_BYPASSES_LESIONS_ON_DNA_TEMPLATE	REACTOME_TRANSLESION_SYNTHESIS_BY_Y_FAMILY_DNA_POLYMERASES_BYPASSES_LESIONS_ON_DNA_TEMPLATE		16	0.155686	0.454722	0.995902	0.99592	1	2223	tags=19%, list=22%, signal=24%

## Sheet: GSEA_BE_ERGneg_DOWN
NAME	GS<br> follow link to MSigDB	GS DETAILS	SIZE	ES	NES	NOM p-val	FDR q-val	FWER p-val	RANK AT MAX	LEADING EDGE
PID_THROMBIN_PAR1_PATHWAY	PID_THROMBIN_PAR1_PATHWAY	Details ...	16	-0.62562	-1.82863	0.00501253	0.931484	0.573	1243	tags=50%, list=12%, signal=57%
PID_RHOA_REG_PATHWAY	PID_RHOA_REG_PATHWAY	Details ...	31	-0.497947	-1.8216	0.00477327	0.496331	0.59	2649	tags=65%, list=26%, signal=87%
REACTOME_SIGNALING_BY_FGFR1_IN_DISEASE	REACTOME_SIGNALING_BY_FGFR1_IN_DISEASE	Details ...	18	-0.578554	-1.75558	0.00246914	0.584784	0.76	1953	tags=56%, list=20%, signal=69%
BIOCARTA_FAS_PATHWAY	BIOCARTA_FAS_PATHWAY	Details ...	16	-0.577189	-1.71808	0.0185185	0.58532	0.835	767	tags=44%, list=8%, signal=47%
PID_IL2_STAT5_PATHWAY	PID_IL2_STAT5_PATHWAY	Details ...	15	-0.552247	-1.71656	0.0135659	0.47361	0.835	1130	tags=40%, list=11%, signal=45%
REACTOME_NETRIN_1_SIGNALING	REACTOME_NETRIN_1_SIGNALING	Details ...	19	-0.541186	-1.71182	0.01875	0.410576	0.841	2496	tags=68%, list=25%, signal=91%
PID_CDC42_REG_PATHWAY	PID_CDC42_REG_PATHWAY	Details ...	18	-0.547389	-1.69627	0.0129534	0.397234	0.865	2884	tags=67%, list=29%, signal=94%
REACTOME_FGFR1_MUTANT_RECEPTOR_ACTIVATION	REACTOME_FGFR1_MUTANT_RECEPTOR_ACTIVATION	Details ...	15	-0.581134	-1.68175	0.00980392	0.385239	0.882	1819	tags=53%, list=18%, signal=65%
REACTOME_TNFS_BIND_THEIR_PHYSIOLOGICAL_RECEPTORS	REACTOME_TNFS_BIND_THEIR_PHYSIOLOGICAL_RECEPTORS	Details ...	17	-0.477991	-1.63597	0.0117647	0.476287	0.933	1270	tags=41%, list=13%, signal=47%
PID_WNT_SIGNALING_PATHWAY	PID_WNT_SIGNALING_PATHWAY	Details ...	17	-0.487797	-1.5966	0.0324826	0.569581	0.956	1499	tags=47%, list=15%, signal=55%
REACTOME_G_PROTEIN_MEDIATED_EVENTS	REACTOME_G_PROTEIN_MEDIATED_EVENTS	Details ...	29	-0.46244	-1.59014	0.0184211	0.540688	0.959	1378	tags=31%, list=14%, signal=36%
REACTOME_SUMOYLATION_OF_INTRACELLULAR_RECEPTORS	REACTOME_SUMOYLATION_OF_INTRACELLULAR_RECEPTORS	Details ...	17	-0.467246	-1.52649	0.0613497	0.746654	0.988	811	tags=29%, list=8%, signal=32%
PID_BMP_PATHWAY	PID_BMP_PATHWAY	Details ...	25	-0.419759	-1.52071	0.0564516	0.714555	0.99	1729	tags=40%, list=17%, signal=48%
REACTOME_DOWNSTREAM_SIGNALING_OF_ACTIVATED_FGFR1	REACTOME_DOWNSTREAM_SIGNALING_OF_ACTIVATED_FGFR1	Details ...	15	-0.50886	-1.51788	0.0577428	0.673723	0.99	3123	tags=80%, list=31%, signal=116%
REACTOME_SIGNALING_BY_FGFR1	REACTOME_SIGNALING_BY_FGFR1	Details ...	22	-0.454322	-1.4926	0.0585106	0.727101	0.992	1953	tags=45%, list=20%, signal=56%
REACTOME_DEACTIVATION_OF_THE_BETA_CATENIN_TRANSACTIVATING_COMPLEX	REACTOME_DEACTIVATION_OF_THE_BETA_CATENIN_TRANSACTIVATING_COMPLEX	Details ...	20	-0.471871	-1.49112	0.0559006	0.68823	0.992	2141	tags=50%, list=21%, signal=63%
PID_EPO_PATHWAY	PID_EPO_PATHWAY	Details ...	20	-0.459591	-1.4809	0.05	0.68936	0.993	2259	tags=60%, list=23%, signal=77%
KEGG_JAK_STAT_SIGNALING_PATHWAY	KEGG_JAK_STAT_SIGNALING_PATHWAY	Details ...	73	-0.315005	-1.47983	0.0330789	0.655289	0.993	1206	tags=25%, list=12%, signal=28%
PID_CDC42_PATHWAY	PID_CDC42_PATHWAY	Details ...	31	-0.398877	-1.4609	0.0664062	0.692886	0.994	1161	tags=35%, list=12%, signal=40%
PID_IL1_PATHWAY	PID_IL1_PATHWAY	Details ...	19	-0.450745	-1.44835	0.0681818	0.708361	0.995	1191	tags=37%, list=12%, signal=42%
REACTOME_METABOLIC_DISORDERS_OF_BIOLOGICAL_OXIDATION_ENZYMES	REACTOME_METABOLIC_DISORDERS_OF_BIOLOGICAL_OXIDATION_ENZYMES		15	-0.450632	-1.44335	0.0791855	0.692753	0.996	158	tags=20%, list=2%, signal=20%
REACTOME_PRE_NOTCH_EXPRESSION_AND_PROCESSING	REACTOME_PRE_NOTCH_EXPRESSION_AND_PROCESSING		23	-0.436332	-1.4291	0.0609244	0.715434	0.998	2560	tags=61%, list=26%, signal=82%
REACTOME_SIGNALING_BY_EGFR	REACTOME_SIGNALING_BY_EGFR		24	-0.414991	-1.41899	0.072093	0.725846	0.999	1972	tags=50%, list=20%, signal=62%
REACTOME_SIGNALING_BY_NOTCH2	REACTOME_SIGNALING_BY_NOTCH2		16	-0.483948	-1.41872	0.098	0.696585	0.999	954	tags=38%, list=10%, signal=41%
REACTOME_E3_UBIQUITIN_LIGASES_UBIQUITINATE_TARGET_PROTEINS	REACTOME_E3_UBIQUITIN_LIGASES_UBIQUITINATE_TARGET_PROTEINS		15	-0.487492	-1.41642	0.101392	0.676983	0.999	2078	tags=53%, list=21%, signal=67%
REACTOME_OPIOID_SIGNALLING	REACTOME_OPIOID_SIGNALLING		44	-0.344215	-1.38375	0.0616967	0.776502	0.999	1378	tags=23%, list=14%, signal=26%
REACTOME_SIGNALING_BY_NOTCH3	REACTOME_SIGNALING_BY_NOTCH3		24	-0.404884	-1.37752	0.103139	0.774097	0.999	1916	tags=50%, list=19%, signal=62%
REACTOME_SIGNALING_BY_FGFR_IN_DISEASE	REACTOME_SIGNALING_BY_FGFR_IN_DISEASE		27	-0.388191	-1.36697	0.101449	0.789326	0.999	1953	tags=41%, list=20%, signal=50%
REACTOME_SIGNALING_BY_ERBB4	REACTOME_SIGNALING_BY_ERBB4		31	-0.3542	-1.36637	0.108911	0.764561	0.999	597	tags=23%, list=6%, signal=24%
PID_ILK_PATHWAY	PID_ILK_PATHWAY		23	-0.405532	-1.35925	0.0997567	0.767888	0.999	683	tags=30%, list=7%, signal=33%
REACTOME_REGULATION_OF_TP53_ACTIVITY_THROUGH_PHOSPHORYLATION	REACTOME_REGULATION_OF_TP53_ACTIVITY_THROUGH_PHOSPHORYLATION		38	-0.359061	-1.3579	0.0938865	0.748744	0.999	1826	tags=42%, list=18%, signal=51%
REACTOME_HS_GAG_BIOSYNTHESIS	REACTOME_HS_GAG_BIOSYNTHESIS		15	-0.438814	-1.35586	0.125	0.732857	0.999	1445	tags=40%, list=14%, signal=47%
PID_FAS_PATHWAY	PID_FAS_PATHWAY		22	-0.405252	-1.35042	0.131725	0.730395	0.999	1823	tags=41%, list=18%, signal=50%
REACTOME_SYNDECAN_INTERACTIONS	REACTOME_SYNDECAN_INTERACTIONS		15	-0.461169	-1.34935	0.149184	0.712795	0.999	2110	tags=60%, list=21%, signal=76%
REACTOME_RETROGRADE_TRANSPORT_AT_THE_TRANS_GOLGI_NETWORK	REACTOME_RETROGRADE_TRANSPORT_AT_THE_TRANS_GOLGI_NETWORK		24	-0.40217	-1.34833	0.122407	0.696046	0.999	953	tags=25%, list=10%, signal=28%
REACTOME_S_PHASE	REACTOME_S_PHASE		56	-0.335868	-1.34599	0.0598958	0.68436	0.999	1944	tags=36%, list=19%, signal=44%
PID_RAC1_REG_PATHWAY	PID_RAC1_REG_PATHWAY		22	-0.396394	-1.34553	0.103858	0.667536	0.999	535	tags=18%, list=5%, signal=19%
PID_TNF_PATHWAY	PID_TNF_PATHWAY		28	-0.382137	-1.31816	0.114719	0.748718	0.999	873	tags=29%, list=9%, signal=31%
REACTOME_CELL_CELL_JUNCTION_ORGANIZATION	REACTOME_CELL_CELL_JUNCTION_ORGANIZATION		34	-0.330976	-1.31595	0.103774	0.737662	0.999	1460	tags=32%, list=15%, signal=38%
PID_NOTCH_PATHWAY	PID_NOTCH_PATHWAY		29	-0.385294	-1.31518	0.139535	0.721669	0.999	1684	tags=34%, list=17%, signal=41%
REACTOME_SIGNALING_BY_FGFR	REACTOME_SIGNALING_BY_FGFR		38	-0.331533	-1.30526	0.113636	0.739762	0.999	1679	tags=34%, list=17%, signal=41%
PID_WNT_NONCANONICAL_PATHWAY	PID_WNT_NONCANONICAL_PATHWAY		16	-0.424423	-1.30427	0.205825	0.725826	0.999	1097	tags=31%, list=11%, signal=35%
REACTOME_CA_DEPENDENT_EVENTS	REACTOME_CA_DEPENDENT_EVENTS		20	-0.405879	-1.3023	0.140845	0.715442	0.999	1378	tags=30%, list=14%, signal=35%
REACTOME_PROGRAMMED_CELL_DEATH	REACTOME_PROGRAMMED_CELL_DEATH		64	-0.315349	-1.29012	0.133929	0.742331	0.999	1441	tags=30%, list=14%, signal=34%
REACTOME_SIGNALING_BY_PDGF	REACTOME_SIGNALING_BY_PDGF		32	-0.33969	-1.2855	0.135593	0.742736	0.999	1981	tags=44%, list=20%, signal=54%
REACTOME_GABA_B_RECEPTOR_ACTIVATION	REACTOME_GABA_B_RECEPTOR_ACTIVATION		20	-0.368177	-1.28239	0.123967	0.737381	1	87	tags=10%, list=1%, signal=10%
PID_HES_HEY_PATHWAY	PID_HES_HEY_PATHWAY		27	-0.370652	-1.28161	0.162887	0.72408	1	1406	tags=37%, list=14%, signal=43%
PID_CXCR3_PATHWAY	PID_CXCR3_PATHWAY		17	-0.411495	-1.27611	0.137097	0.72851	1	1164	tags=35%, list=12%, signal=40%
REACTOME_CASPASE_ACTIVATION_VIA_EXTRINSIC_APOPTOTIC_SIGNALLING_PATHWAY	REACTOME_CASPASE_ACTIVATION_VIA_EXTRINSIC_APOPTOTIC_SIGNALLING_PATHWAY		16	-0.417315	-1.27562	0.172345	0.715402	1	485	tags=25%, list=5%, signal=26%
PID_ER_NONGENOMIC_PATHWAY	PID_ER_NONGENOMIC_PATHWAY		17	-0.425951	-1.27551	0.146597	0.701534	1	1164	tags=35%, list=12%, signal=40%
PID_IFNG_PATHWAY	PID_IFNG_PATHWAY		20	-0.401755	-1.27516	0.164474	0.688991	1	1625	tags=50%, list=16%, signal=60%
PID_HEDGEHOG_GLI_PATHWAY	PID_HEDGEHOG_GLI_PATHWAY		20	-0.397747	-1.26771	0.152334	0.699729	1	1243	tags=30%, list=12%, signal=34%
REACTOME_GABA_RECEPTOR_ACTIVATION	REACTOME_GABA_RECEPTOR_ACTIVATION		29	-0.324971	-1.26452	0.144476	0.697761	1	597	tags=14%, list=6%, signal=15%
REACTOME_BILE_ACID_AND_BILE_SALT_METABOLISM	REACTOME_BILE_ACID_AND_BILE_SALT_METABOLISM		23	-0.373361	-1.26358	0.15748	0.687923	1	2221	tags=39%, list=22%, signal=50%
REACTOME_TNFR2_NON_CANONICAL_NF_KB_PATHWAY	REACTOME_TNFR2_NON_CANONICAL_NF_KB_PATHWAY		45	-0.300184	-1.25664	0.130326	0.697442	1	1358	tags=27%, list=14%, signal=31%
REACTOME_SIGNALING_BY_NOTCH	REACTOME_SIGNALING_BY_NOTCH		75	-0.293814	-1.24815	0.135011	0.713128	1	1406	tags=28%, list=14%, signal=32%
PID_MET_PATHWAY	PID_MET_PATHWAY		29	-0.358217	-1.24581	0.168357	0.708356	1	1130	tags=38%, list=11%, signal=43%
REACTOME_SIGNALING_BY_FGFR4	REACTOME_SIGNALING_BY_FGFR4		17	-0.389762	-1.24123	0.208995	0.711345	1	1953	tags=41%, list=20%, signal=51%
BIOCARTA_IL2RB_PATHWAY	BIOCARTA_IL2RB_PATHWAY		19	-0.387181	-1.22993	0.212528	0.736759	1	1779	tags=53%, list=18%, signal=64%
REACTOME_THE_PHOTOTRANSDUCTION_CASCADE	REACTOME_THE_PHOTOTRANSDUCTION_CASCADE		15	-0.380474	-1.22936	0.227603	0.726287	1	1675	tags=47%, list=17%, signal=56%
REACTOME_SYNTHESIS_OF_BILE_ACIDS_AND_BILE_SALTS	REACTOME_SYNTHESIS_OF_BILE_ACIDS_AND_BILE_SALTS		20	-0.379007	-1.2263	0.201058	0.724946	1	2221	tags=40%, list=22%, signal=51%
PID_CMYB_PATHWAY	PID_CMYB_PATHWAY		40	-0.318218	-1.21592	0.180587	0.74844	1	541	tags=23%, list=5%, signal=24%
KEGG_UBIQUITIN_MEDIATED_PROTEOLYSIS	KEGG_UBIQUITIN_MEDIATED_PROTEOLYSIS		60	-0.297174	-1.21306	0.173913	0.746588	1	1842	tags=32%, list=18%, signal=39%
PID_FAK_PATHWAY	PID_FAK_PATHWAY		26	-0.35695	-1.20986	0.227545	0.744955	1	211	tags=15%, list=2%, signal=16%
REACTOME_NEUROTRANSMITTER_RECEPTORS_AND_POSTSYNAPTIC_SIGNAL_TRANSMISSION	REACTOME_NEUROTRANSMITTER_RECEPTORS_AND_POSTSYNAPTIC_SIGNAL_TRANSMISSION		86	-0.246454	-1.20849	0.14377	0.737812	1	619	tags=14%, list=6%, signal=15%
PID_FGF_PATHWAY	PID_FGF_PATHWAY		30	-0.338359	-1.20821	0.191847	0.727513	1	1953	tags=47%, list=20%, signal=58%
REACTOME_CA2_PATHWAY	REACTOME_CA2_PATHWAY		34	-0.312122	-1.20724	0.201511	0.720055	1	2437	tags=38%, list=24%, signal=50%
PID_CASPASE_PATHWAY	PID_CASPASE_PATHWAY		27	-0.351358	-1.20706	0.214583	0.709888	1	1062	tags=26%, list=11%, signal=29%
PID_P38_MKK3_6PATHWAY	PID_P38_MKK3_6PATHWAY		15	-0.413896	-1.20468	0.235182	0.707413	1	1036	tags=47%, list=10%, signal=52%
REACTOME_TCF_DEPENDENT_SIGNALING_IN_RESPONSE_TO_WNT	REACTOME_TCF_DEPENDENT_SIGNALING_IN_RESPONSE_TO_WNT		72	-0.279793	-1.20208	0.188	0.705778	1	1524	tags=28%, list=15%, signal=33%
REACTOME_SIGNALING_BY_ERBB2_IN_CANCER	REACTOME_SIGNALING_BY_ERBB2_IN_CANCER		15	-0.403552	-1.19641	0.265403	0.714286	1	1953	tags=53%, list=20%, signal=66%
REACTOME_SIGNALING_BY_FGFR2	REACTOME_SIGNALING_BY_FGFR2		27	-0.33775	-1.19335	0.228856	0.714604	1	1625	tags=37%, list=16%, signal=44%
PID_ERA_GENOMIC_PATHWAY	PID_ERA_GENOMIC_PATHWAY		33	-0.328571	-1.19141	0.218	0.711085	1	1059	tags=30%, list=11%, signal=34%
PID_PS1_PATHWAY	PID_PS1_PATHWAY		20	-0.36367	-1.1812	0.238835	0.733464	1	410	tags=25%, list=4%, signal=26%
BIOCARTA_ALK_PATHWAY	BIOCARTA_ALK_PATHWAY		17	-0.375637	-1.17538	0.263804	0.742315	1	1815	tags=47%, list=18%, signal=57%
KEGG_NON_SMALL_CELL_LUNG_CANCER	KEGG_NON_SMALL_CELL_LUNG_CANCER		21	-0.354188	-1.17482	0.225653	0.734443	1	2140	tags=38%, list=21%, signal=48%
PID_AJDISS_2PATHWAY	PID_AJDISS_2PATHWAY		19	-0.367453	-1.17393	0.250575	0.728047	1	829	tags=26%, list=8%, signal=29%
BIOCARTA_P38MAPK_PATHWAY	BIOCARTA_P38MAPK_PATHWAY		22	-0.362585	-1.17329	0.269231	0.720815	1	1092	tags=36%, list=11%, signal=41%
PID_EPHRINB_REV_PATHWAY	PID_EPHRINB_REV_PATHWAY		15	-0.389398	-1.17256	0.261959	0.713884	1	1130	tags=33%, list=11%, signal=38%
KEGG_GLIOMA	KEGG_GLIOMA		33	-0.319642	-1.16647	0.211656	0.722653	1	2984	tags=58%, list=30%, signal=82%
REACTOME_AMYLOID_FIBER_FORMATION	REACTOME_AMYLOID_FIBER_FORMATION		25	-0.343027	-1.16525	0.277433	0.717353	1	1751	tags=28%, list=18%, signal=34%
REACTOME_ANTIMICROBIAL_PEPTIDES	REACTOME_ANTIMICROBIAL_PEPTIDES		23	-0.351699	-1.16524	0.228346	0.708665	1	904	tags=22%, list=9%, signal=24%
REACTOME_SIGNALING_BY_WNT_IN_CANCER	REACTOME_SIGNALING_BY_WNT_IN_CANCER		18	-0.365443	-1.16428	0.252505	0.702956	1	1097	tags=33%, list=11%, signal=37%
KEGG_APOPTOSIS	KEGG_APOPTOSIS		43	-0.305603	-1.16208	0.231481	0.701098	1	1191	tags=26%, list=12%, signal=29%
REACTOME_ION_TRANSPORT_BY_P_TYPE_ATPASES	REACTOME_ION_TRANSPORT_BY_P_TYPE_ATPASES		29	-0.312668	-1.16178	0.242075	0.693744	1	1923	tags=24%, list=19%, signal=30%
PID_HEDGEHOG_2PATHWAY	PID_HEDGEHOG_2PATHWAY		15	-0.386613	-1.15718	0.266304	0.699075	1	1615	tags=33%, list=16%, signal=40%
KEGG_ECM_RECEPTOR_INTERACTION	KEGG_ECM_RECEPTOR_INTERACTION		43	-0.2789	-1.15707	0.212308	0.691351	1	1981	tags=33%, list=20%, signal=40%
SIG_BCR_SIGNALING_PATHWAY	SIG_BCR_SIGNALING_PATHWAY		25	-0.346318	-1.15445	0.285714	0.691072	1	2406	tags=44%, list=24%, signal=58%
REACTOME_CYCLIN_A_CDK2_ASSOCIATED_EVENTS_AT_S_PHASE_ENTRY	REACTOME_CYCLIN_A_CDK2_ASSOCIATED_EVENTS_AT_S_PHASE_ENTRY		26	-0.334714	-1.15197	0.26501	0.691094	1	1374	tags=31%, list=14%, signal=36%
PID_IL27_PATHWAY	PID_IL27_PATHWAY		17	-0.340388	-1.14951	0.279805	0.69026	1	1612	tags=29%, list=16%, signal=35%
BIOCARTA_CTCF_PATHWAY	BIOCARTA_CTCF_PATHWAY		16	-0.384201	-1.14902	0.287982	0.684177	1	1815	tags=44%, list=18%, signal=53%
REACTOME_BASIGIN_INTERACTIONS	REACTOME_BASIGIN_INTERACTIONS		15	-0.366812	-1.14894	0.26087	0.676983	1	865	tags=27%, list=9%, signal=29%
KEGG_NOTCH_SIGNALING_PATHWAY	KEGG_NOTCH_SIGNALING_PATHWAY		20	-0.372579	-1.14654	0.293069	0.67642	1	1684	tags=45%, list=17%, signal=54%
REACTOME_DNA_REPAIR	REACTOME_DNA_REPAIR		124	-0.245534	-1.14614	0.201456	0.670263	1	1980	tags=30%, list=20%, signal=37%
REACTOME_TIGHT_JUNCTION_INTERACTIONS	REACTOME_TIGHT_JUNCTION_INTERACTIONS		17	-0.360302	-1.14192	0.273523	0.674886	1	873	tags=29%, list=9%, signal=32%
REACTOME_MITOTIC_G1_PHASE_AND_G1_S_TRANSITION	REACTOME_MITOTIC_G1_PHASE_AND_G1_S_TRANSITION		55	-0.282725	-1.14165	0.241379	0.668648	1	2312	tags=42%, list=23%, signal=54%
PID_ERBB1_INTERNALIZATION_PATHWAY	PID_ERBB1_INTERNALIZATION_PATHWAY		18	-0.352683	-1.1384	0.297778	0.670793	1	1916	tags=44%, list=19%, signal=55%
REACTOME_DAG_AND_IP3_SIGNALING	REACTOME_DAG_AND_IP3_SIGNALING		23	-0.343757	-1.13762	0.289954	0.666174	1	2605	tags=43%, list=26%, signal=59%
REACTOME_APOPTOTIC_EXECUTION_PHASE	REACTOME_APOPTOTIC_EXECUTION_PHASE		18	-0.379229	-1.13542	0.325472	0.665312	1	2041	tags=39%, list=20%, signal=49%
REACTOME_APOPTOTIC_CLEAVAGE_OF_CELLULAR_PROTEINS	REACTOME_APOPTOTIC_CLEAVAGE_OF_CELLULAR_PROTEINS		17	-0.380903	-1.12367	0.327751	0.691151	1	2041	tags=41%, list=20%, signal=52%
REACTOME_TRANSCRIPTIONAL_REGULATION_BY_RUNX1	REACTOME_TRANSCRIPTIONAL_REGULATION_BY_RUNX1		66	-0.250276	-1.12118	0.251142	0.691779	1	2324	tags=35%, list=23%, signal=45%
PID_TELOMERASE_PATHWAY	PID_TELOMERASE_PATHWAY		29	-0.313363	-1.11604	0.282105	0.698927	1	1117	tags=31%, list=11%, signal=35%
REACTOME_PROTEIN_UBIQUITINATION	REACTOME_PROTEIN_UBIQUITINATION		25	-0.334495	-1.11549	0.303089	0.693612	1	2078	tags=36%, list=21%, signal=45%
REACTOME_RESOLUTION_OF_ABASIC_SITES_AP_SITES	REACTOME_RESOLUTION_OF_ABASIC_SITES_AP_SITES		16	-0.372214	-1.11456	0.315904	0.689537	1	1597	tags=31%, list=16%, signal=37%
REACTOME_FANCONI_ANEMIA_PATHWAY	REACTOME_FANCONI_ANEMIA_PATHWAY		16	-0.345194	-1.1115	0.315673	0.690966	1	843	tags=25%, list=8%, signal=27%
REACTOME_SIGNALING_BY_ERBB2	REACTOME_SIGNALING_BY_ERBB2		22	-0.337374	-1.11131	0.316901	0.684973	1	1953	tags=45%, list=20%, signal=56%
REACTOME_SIGNALING_BY_FGFR2_IN_DISEASE	REACTOME_SIGNALING_BY_FGFR2_IN_DISEASE		17	-0.361324	-1.11089	0.312676	0.6797	1	3123	tags=65%, list=31%, signal=94%
REACTOME_TRANSMISSION_ACROSS_CHEMICAL_SYNAPSES	REACTOME_TRANSMISSION_ACROSS_CHEMICAL_SYNAPSES		115	-0.215747	-1.10968	0.223629	0.676909	1	619	tags=12%, list=6%, signal=13%
KEGG_SMALL_CELL_LUNG_CANCER	KEGG_SMALL_CELL_LUNG_CANCER		42	-0.292867	-1.10919	0.321199	0.672234	1	541	tags=17%, list=5%, signal=18%
REACTOME_INTEGRIN_CELL_SURFACE_INTERACTIONS	REACTOME_INTEGRIN_CELL_SURFACE_INTERACTIONS		49	-0.263037	-1.10566	0.266667	0.67536	1	1361	tags=27%, list=14%, signal=31%
REACTOME_NON_INTEGRIN_MEMBRANE_ECM_INTERACTIONS	REACTOME_NON_INTEGRIN_MEMBRANE_ECM_INTERACTIONS		32	-0.305417	-1.10564	0.316667	0.669347	1	2110	tags=38%, list=21%, signal=47%
REACTOME_CELL_CELL_COMMUNICATION	REACTOME_CELL_CELL_COMMUNICATION		58	-0.255685	-1.1042	0.291845	0.667194	1	1460	tags=28%, list=15%, signal=32%
PID_PTP1B_PATHWAY	PID_PTP1B_PATHWAY		28	-0.316478	-1.10344	0.313559	0.66326	1	1937	tags=43%, list=19%, signal=53%
BIOCARTA_HIVNEF_PATHWAY	BIOCARTA_HIVNEF_PATHWAY		32	-0.312374	-1.10229	0.341699	0.660866	1	1823	tags=44%, list=18%, signal=53%
PID_EPHA_FWDPATHWAY	PID_EPHA_FWDPATHWAY		17	-0.351647	-1.09929	0.314189	0.663316	1	1071	tags=29%, list=11%, signal=33%
KEGG_TGF_BETA_SIGNALING_PATHWAY	KEGG_TGF_BETA_SIGNALING_PATHWAY		46	-0.267971	-1.0987	0.309735	0.65914	1	2280	tags=39%, list=23%, signal=50%
REACTOME_TRANSCRIPTIONAL_REGULATION_BY_RUNX2	REACTOME_TRANSCRIPTIONAL_REGULATION_BY_RUNX2		48	-0.264683	-1.09713	0.307692	0.657548	1	2022	tags=35%, list=20%, signal=44%
PID_RET_PATHWAY	PID_RET_PATHWAY		16	-0.3492	-1.09516	0.318766	0.656978	1	1229	tags=31%, list=12%, signal=36%
KEGG_WNT_SIGNALING_PATHWAY	KEGG_WNT_SIGNALING_PATHWAY		75	-0.247374	-1.08775	0.319005	0.670987	1	1499	tags=27%, list=15%, signal=31%
REACTOME_CELL_JUNCTION_ORGANIZATION	REACTOME_CELL_JUNCTION_ORGANIZATION		47	-0.265046	-1.08773	0.324444	0.665464	1	1460	tags=28%, list=15%, signal=32%
REACTOME_FORMATION_OF_RNA_POL_II_ELONGATION_COMPLEX	REACTOME_FORMATION_OF_RNA_POL_II_ELONGATION_COMPLEX		16	-0.357864	-1.08663	0.348089	0.662973	1	2544	tags=44%, list=25%, signal=59%
REACTOME_DNA_REPLICATION	REACTOME_DNA_REPLICATION		41	-0.283741	-1.08628	0.345088	0.658441	1	1944	tags=32%, list=19%, signal=39%
KEGG_PRIMARY_IMMUNODEFICIENCY	KEGG_PRIMARY_IMMUNODEFICIENCY		18	-0.335861	-1.08345	0.351724	0.660682	1	1887	tags=39%, list=19%, signal=48%
REACTOME_SIGNALING_BY_NOTCH1	REACTOME_SIGNALING_BY_NOTCH1		34	-0.297722	-1.0785	0.331868	0.668408	1	1684	tags=32%, list=17%, signal=39%
KEGG_MELANOMA	KEGG_MELANOMA		33	-0.2952	-1.07708	0.341936	0.666585	1	1391	tags=27%, list=14%, signal=32%
REACTOME_SIGNALING_BY_SCF_KIT	REACTOME_SIGNALING_BY_SCF_KIT		27	-0.298542	-1.07491	0.347044	0.666616	1	471	tags=19%, list=5%, signal=19%
REACTOME_ADHERENS_JUNCTIONS_INTERACTIONS	REACTOME_ADHERENS_JUNCTIONS_INTERACTIONS		15	-0.339516	-1.0742	0.334225	0.663034	1	1460	tags=33%, list=15%, signal=39%
REACTOME_VISUAL_PHOTOTRANSDUCTION	REACTOME_VISUAL_PHOTOTRANSDUCTION		43	-0.25592	-1.06603	0.371015	0.678658	1	1856	tags=33%, list=19%, signal=40%
PID_ERBB4_PATHWAY	PID_ERBB4_PATHWAY		20	-0.328568	-1.06587	0.363636	0.673783	1	1842	tags=40%, list=18%, signal=49%
REACTOME_SIGNALING_BY_FGFR3	REACTOME_SIGNALING_BY_FGFR3		17	-0.351161	-1.06212	0.377778	0.678464	1	1953	tags=41%, list=20%, signal=51%
REACTOME_REGULATION_OF_INSULIN_SECRETION	REACTOME_REGULATION_OF_INSULIN_SECRETION		35	-0.263362	-1.05986	0.349515	0.678991	1	848	tags=17%, list=8%, signal=19%
REACTOME_NOTCH1_INTRACELLULAR_DOMAIN_REGULATES_TRANSCRIPTION	REACTOME_NOTCH1_INTRACELLULAR_DOMAIN_REGULATES_TRANSCRIPTION		22	-0.329016	-1.05845	0.357759	0.677334	1	1559	tags=36%, list=16%, signal=43%
KEGG_CYTOKINE_CYTOKINE_RECEPTOR_INTERACTION	KEGG_CYTOKINE_CYTOKINE_RECEPTOR_INTERACTION		141	-0.205729	-1.05807	0.312217	0.673093	1	1270	tags=20%, list=13%, signal=22%
PID_ARF6_TRAFFICKING_PATHWAY	PID_ARF6_TRAFFICKING_PATHWAY		26	-0.303895	-1.05634	0.350267	0.672498	1	266	tags=12%, list=3%, signal=12%
REACTOME_FACTORS_INVOLVED_IN_MEGAKARYOCYTE_DEVELOPMENT_AND_PLATELET_PRODUCTION	REACTOME_FACTORS_INVOLVED_IN_MEGAKARYOCYTE_DEVELOPMENT_AND_PLATELET_PRODUCTION		68	-0.237362	-1.05595	0.381188	0.668393	1	1168	tags=18%, list=12%, signal=20%
REACTOME_PROCESSING_OF_DNA_DOUBLE_STRAND_BREAK_ENDS	REACTOME_PROCESSING_OF_DNA_DOUBLE_STRAND_BREAK_ENDS		24	-0.317489	-1.05534	0.403805	0.665032	1	1826	tags=38%, list=18%, signal=46%
KEGG_INOSITOL_PHOSPHATE_METABOLISM	KEGG_INOSITOL_PHOSPHATE_METABOLISM		23	-0.316638	-1.05259	0.386423	0.667111	1	2785	tags=57%, list=28%, signal=78%
REACTOME_REGULATION_OF_TP53_ACTIVITY	REACTOME_REGULATION_OF_TP53_ACTIVITY		61	-0.252018	-1.05226	0.384449	0.66316	1	1209	tags=25%, list=12%, signal=28%
REACTOME_GLOBAL_GENOME_NUCLEOTIDE_EXCISION_REPAIR_GG_NER	REACTOME_GLOBAL_GENOME_NUCLEOTIDE_EXCISION_REPAIR_GG_NER		29	-0.299441	-1.05064	0.35	0.662473	1	1110	tags=24%, list=11%, signal=27%
PID_MYC_REPRESS_PATHWAY	PID_MYC_REPRESS_PATHWAY		35	-0.282891	-1.04435	0.411633	0.673042	1	574	tags=17%, list=6%, signal=18%
REACTOME_BASE_EXCISION_REPAIR	REACTOME_BASE_EXCISION_REPAIR		19	-0.331901	-1.04342	0.386813	0.670592	1	1597	tags=32%, list=16%, signal=38%
PID_CXCR4_PATHWAY	PID_CXCR4_PATHWAY		48	-0.265338	-1.04282	0.36875	0.66755	1	1283	tags=25%, list=13%, signal=29%
REACTOME_CARGO_CONCENTRATION_IN_THE_ER	REACTOME_CARGO_CONCENTRATION_IN_THE_ER		24	-0.294853	-1.03819	0.396154	0.674304	1	1892	tags=29%, list=19%, signal=36%
PID_TRKR_PATHWAY	PID_TRKR_PATHWAY		26	-0.289863	-1.03513	0.406667	0.67727	1	1407	tags=31%, list=14%, signal=36%
BIOCARTA_DEATH_PATHWAY	BIOCARTA_DEATH_PATHWAY		17	-0.348596	-1.03484	0.407098	0.673325	1	390	tags=24%, list=4%, signal=24%
REACTOME_CIRCADIAN_CLOCK	REACTOME_CIRCADIAN_CLOCK		39	-0.27088	-1.03253	0.407563	0.674508	1	1586	tags=33%, list=16%, signal=39%
KEGG_PROGESTERONE_MEDIATED_OOCYTE_MATURATION	KEGG_PROGESTERONE_MEDIATED_OOCYTE_MATURATION		35	-0.271729	-1.03174	0.400531	0.67181	1	1130	tags=20%, list=11%, signal=22%
PID_FANCONI_PATHWAY	PID_FANCONI_PATHWAY		24	-0.304082	-1.02759	0.41978	0.677342	1	823	tags=17%, list=8%, signal=18%
PID_BARD1_PATHWAY	PID_BARD1_PATHWAY		16	-0.343436	-1.02669	0.441527	0.674852	1	1310	tags=25%, list=13%, signal=29%
REACTOME_CALNEXIN_CALRETICULIN_CYCLE	REACTOME_CALNEXIN_CALRETICULIN_CYCLE		15	-0.351046	-1.02642	0.428862	0.671097	1	1084	tags=20%, list=11%, signal=22%
KEGG_REGULATION_OF_ACTIN_CYTOSKELETON	KEGG_REGULATION_OF_ACTIN_CYTOSKELETON		89	-0.222938	-1.02458	0.394904	0.671578	1	1391	tags=20%, list=14%, signal=23%
REACTOME_SWITCHING_OF_ORIGINS_TO_A_POST_REPLICATIVE_STATE	REACTOME_SWITCHING_OF_ORIGINS_TO_A_POST_REPLICATIVE_STATE		27	-0.289541	-1.02413	0.426506	0.668321	1	1573	tags=30%, list=16%, signal=35%
KEGG_DORSO_VENTRAL_AXIS_FORMATION	KEGG_DORSO_VENTRAL_AXIS_FORMATION		15	-0.344768	-1.02261	0.425287	0.66773	1	418	tags=20%, list=4%, signal=21%
SIG_PIP3_SIGNALING_IN_B_LYMPHOCYTES	SIG_PIP3_SIGNALING_IN_B_LYMPHOCYTES		24	-0.299082	-1.01903	0.414027	0.672001	1	2259	tags=42%, list=23%, signal=54%
REACTOME_SLC_TRANSPORTER_DISORDERS	REACTOME_SLC_TRANSPORTER_DISORDERS		41	-0.259348	-1.01761	0.433014	0.670974	1	865	tags=15%, list=9%, signal=16%
REACTOME_INSULIN_RECEPTOR_SIGNALLING_CASCADE	REACTOME_INSULIN_RECEPTOR_SIGNALLING_CASCADE		24	-0.281809	-1.01716	0.446194	0.667694	1	1679	tags=29%, list=17%, signal=35%
REACTOME_IRS_MEDIATED_SIGNALLING	REACTOME_IRS_MEDIATED_SIGNALLING		24	-0.281809	-1.01716	0.446194	0.663441	1	1679	tags=29%, list=17%, signal=35%
REACTOME_FORMATION_OF_THE_BETA_CATENIN_TCF_TRANSACTIVATING_COMPLEX	REACTOME_FORMATION_OF_THE_BETA_CATENIN_TCF_TRANSACTIVATING_COMPLEX		17	-0.328703	-1.01252	0.424	0.670215	1	2026	tags=41%, list=20%, signal=52%
REACTOME_REGULATION_OF_RAS_BY_GAPS	REACTOME_REGULATION_OF_RAS_BY_GAPS		21	-0.298132	-1.01023	0.468822	0.67126	1	1714	tags=33%, list=17%, signal=40%
REACTOME_INTRA_GOLGI_AND_RETROGRADE_GOLGI_TO_ER_TRAFFIC	REACTOME_INTRA_GOLGI_AND_RETROGRADE_GOLGI_TO_ER_TRAFFIC		96	-0.221253	-1.00968	0.425056	0.668453	1	1881	tags=26%, list=19%, signal=32%
KEGG_FOCAL_ADHESION	KEGG_FOCAL_ADHESION		93	-0.226145	-1.00942	0.406061	0.664956	1	1361	tags=20%, list=14%, signal=23%
REACTOME_INWARDLY_RECTIFYING_K_CHANNELS	REACTOME_INWARDLY_RECTIFYING_K_CHANNELS		17	-0.300906	-1.00888	0.443243	0.662091	1	13	tags=6%, list=0%, signal=6%
REACTOME_NUCLEOTIDE_BINDING_DOMAIN_LEUCINE_RICH_REPEAT_CONTAINING_RECEPTOR_NLR_SIGNALING_PATHWAYS	REACTOME_NUCLEOTIDE_BINDING_DOMAIN_LEUCINE_RICH_REPEAT_CONTAINING_RECEPTOR_NLR_SIGNALING_PATHWAYS		20	-0.310136	-1.00699	0.445205	0.662395	1	410	tags=20%, list=4%, signal=21%
REACTOME_SYNTHESIS_OF_PA	REACTOME_SYNTHESIS_OF_PA		21	-0.294847	-1.00589	0.455338	0.661282	1	1137	tags=24%, list=11%, signal=27%
REACTOME_LAMININ_INTERACTIONS	REACTOME_LAMININ_INTERACTIONS		15	-0.363099	-1.00541	0.451143	0.658438	1	89	tags=13%, list=1%, signal=13%
REACTOME_SIGNALING_BY_WNT	REACTOME_SIGNALING_BY_WNT		116	-0.210513	-1.00476	0.421525	0.655934	1	1524	tags=22%, list=15%, signal=26%
REACTOME_DNA_DAMAGE_BYPASS	REACTOME_DNA_DAMAGE_BYPASS		18	-0.326488	-0.99849	0.466934	0.666867	1	1751	tags=28%, list=18%, signal=34%
BIOCARTA_VEGF_PATHWAY	BIOCARTA_VEGF_PATHWAY		15	-0.329922	-0.994842	0.433824	0.671412	1	1953	tags=40%, list=20%, signal=50%
BIOCARTA_TNFR1_PATHWAY	BIOCARTA_TNFR1_PATHWAY		17	-0.328295	-0.992718	0.472441	0.672237	1	1819	tags=47%, list=18%, signal=57%
REACTOME_MITOCHONDRIAL_BIOGENESIS	REACTOME_MITOCHONDRIAL_BIOGENESIS		33	-0.277511	-0.989944	0.474104	0.674291	1	2303	tags=42%, list=23%, signal=55%
REACTOME_DETOXIFICATION_OF_REACTIVE_OXYGEN_SPECIES	REACTOME_DETOXIFICATION_OF_REACTIVE_OXYGEN_SPECIES		20	-0.307669	-0.989471	0.460317	0.671373	1	712	tags=25%, list=7%, signal=27%
PID_SHP2_PATHWAY	PID_SHP2_PATHWAY		33	-0.260059	-0.984302	0.46347	0.679764	1	1229	tags=27%, list=12%, signal=31%
REACTOME_PLATELET_HOMEOSTASIS	REACTOME_PLATELET_HOMEOSTASIS		43	-0.233643	-0.980764	0.467005	0.683895	1	1013	tags=16%, list=10%, signal=18%
REACTOME_NUCLEOTIDE_EXCISION_REPAIR	REACTOME_NUCLEOTIDE_EXCISION_REPAIR		38	-0.261253	-0.966029	0.489035	0.71419	1	1597	tags=26%, list=16%, signal=31%
KEGG_LONG_TERM_POTENTIATION	KEGG_LONG_TERM_POTENTIATION		28	-0.259239	-0.961413	0.497462	0.720592	1	2812	tags=46%, list=28%, signal=64%
REACTOME_ARACHIDONIC_ACID_METABOLISM	REACTOME_ARACHIDONIC_ACID_METABOLISM		34	-0.252239	-0.959847	0.518868	0.720195	1	1583	tags=26%, list=16%, signal=31%
REACTOME_DNA_REPLICATION_PRE_INITIATION	REACTOME_DNA_REPLICATION_PRE_INITIATION		24	-0.28961	-0.959206	0.524064	0.717622	1	1944	tags=38%, list=19%, signal=46%
PID_IL23_PATHWAY	PID_IL23_PATHWAY		26	-0.267358	-0.958572	0.537143	0.715021	1	1245	tags=27%, list=12%, signal=31%
BIOCARTA_AGR_PATHWAY	BIOCARTA_AGR_PATHWAY		15	-0.337514	-0.957815	0.525316	0.712913	1	1322	tags=27%, list=13%, signal=31%
KEGG_RENAL_CELL_CARCINOMA	KEGG_RENAL_CELL_CARCINOMA		27	-0.2749	-0.951945	0.554545	0.722484	1	1406	tags=26%, list=14%, signal=30%
REACTOME_NRAGE_SIGNALS_DEATH_THROUGH_JNK	REACTOME_NRAGE_SIGNALS_DEATH_THROUGH_JNK		36	-0.250077	-0.950197	0.521084	0.722424	1	842	tags=17%, list=8%, signal=18%
KEGG_ENDOMETRIAL_CANCER	KEGG_ENDOMETRIAL_CANCER		24	-0.277645	-0.947004	0.532847	0.725703	1	266	tags=13%, list=3%, signal=13%
[truncated: 74 more rows]

## Sheet: GSEA_Club_ERGneg_UP
NAME	GS<br> follow link to MSigDB	GS DETAILS	SIZE	ES	NES	NOM p-val	FDR q-val	FWER p-val	RANK AT MAX	LEADING EDGE
[truncated: 653 more rows]

[truncated: 3 more sheets: GSEA_Club_ERGneg_DOWN, BE_Cluster_6_C2CP, BE_Others_C2CP]
