# Supplementary material for: Single-cell analysis of human primary prostate cancer reveals the heterogeneity of tumor-associated epithelial cell states
Source: Nat Commun. 2022 Jan 10;13:141. doi: 10.1038/s41467-021-27322-4 (PMC8748675; doi:10.1038/s41467-021-27322-4)
Supplement: Supplementary file 7 — Supplementary Dataset 6 [file 41467_2021_27322_MOESM7_ESM.xlsx]

## Sheet: BE
gene	p_value (one-tailed Wilcoxon rank-sum)	avg_logFC	pct.1	pct.2	p_val_adj (bonferroni correction using all genes in the dataset)	cluster
LTBP2	5.13842e-10	0.436487	0.378	0.223	1.35444e-05	PairN
MALAT1	1.29662e-09	0.319524	0.985	0.946	3.41776e-05	PairN
GATA2	1.35232e-09	0.345977	0.412	0.249	3.56458e-05	PairN
C1R	5.16768e-09	0.387048	0.323	0.186	0.000136215	PairN
CEBPD	5.47551e-09	0.273493	0.751	0.648	0.000144329	PairN
FAT1	5.91593e-09	0.37432	0.485	0.338	0.000155938	PairN
TXNIP	9.66815e-09	0.336938	0.909	0.894	0.000254843	PairN
VCAN	1.12405e-08	0.567881	0.088	0.017	0.000296287	PairN
SERPINF1	1.34668e-08	0.369536	0.538	0.387	0.00035497	PairN
PDIA4	1.70182e-08	0.404103	0.281	0.152	0.000448582	PairN
COL17A1	2.34824e-08	0.267436	0.45	0.296	0.000618973	PairN
CRYM	3.0824e-08	0.410732	0.155	0.06	0.000812489	PairN
SCUBE2	4.73259e-08	0.385349	0.588	0.473	0.00124746	PairN
DKK3	6.6687e-08	0.3075	0.439	0.29	0.0017578	PairN
NFKBIA	2.26718e-07	0.260999	0.75	0.642	0.00597605	PairN
SFRP1	2.58612e-07	0.348424	0.406	0.272	0.00681674	PairN
KIAA1324	3.27699e-07	0.323763	0.166	0.074	0.00863781	PairN
FLRT3	6.43877e-07	0.338999	0.521	0.393	0.016972	PairN
PRSS23	1.07256e-06	0.3185	0.293	0.178	0.0282716	PairN
TNC	1.31228e-06	0.358507	0.28	0.167	0.0345904	PairN
IGFBP7	1.33567e-06	0.356855	0.235	0.131	0.0352069	PairN
AP2B1	1.95285e-06	0.254766	0.255	0.146	0.0514752	PairN
TBX3	2.78371e-06	0.292005	0.594	0.482	0.0733757	PairN
SLC4A4	3.14531e-06	0.28094	0.169	0.083	0.0829073	PairN
CREB3L1	3.38483e-06	0.287295	0.31	0.197	0.0892207	PairN
KRT17	3.79094e-06	0.27976	0.226	0.126	0.0999255	PairN
IFITM3	5.29762e-06	0.296723	0.473	0.347	0.13964	PairN
APP	5.32435e-06	0.257681	0.611	0.481	0.140344	PairN
ODC1	8.20637e-06	0.264317	0.301	0.192	0.216312	PairN
TGFBR3	1.26e-05	0.266331	0.135	0.063	0.332123	PairN
CCL2	1.5497e-05	0.397885	0.117	0.051	0.408486	PairN
ABCC4	1.69976e-05	0.3251	0.292	0.192	0.44804	PairN
CPE	2.01073e-05	0.307828	0.321	0.217	0.530007	PairN
SMAD5	2.37178e-05	0.280193	0.281	0.181	0.625178	PairN
TGFB3	2.56744e-05	0.254506	0.08	0.028	0.676751	PairN
ANKH	3.90252e-05	0.25388	0.449	0.32	1	PairN
SLC14A1	4.3735e-05	0.281842	0.616	0.528	1	PairN
GPT2	5.43966e-05	0.253715	0.272	0.178	1	PairN
GPX3	6.95671e-05	0.291809	0.252	0.164	1	PairN
PDPN	0.000276683	0.258848	0.24	0.16	1	PairN
SOD2	0.000484966	0.362973	0.416	0.33	1	PairN
PRKDC	0.000490769	0.322323	0.341	0.26	1	PairN
KDELR2	0.000654497	0.258194	0.253	0.177	1	PairN
ITGAV	0.000679657	0.250768	0.278	0.197	1	PairN
TRIO	0.000802277	0.262105	0.186	0.12	1	PairN
TGM2	0.00101309	0.2831	0.178	0.115	1	PairN
SCGB1A1	0.0019952	0.474356	0.072	0.034	1	PairN
NAA35	0.0030129	0.25157	0.146	0.094	1	PairN
LTF	0.00460863	0.41874	0.078	0.041	1	PairN
NNMT	0.00737225	0.279795	0.074	0.04	1	PairN
KRT13	9.05834e-25	1.86293	0.369	0.143	2.38769e-20	PairT
OLFM4	1.28634e-23	1.31106	0.341	0.115	3.39067e-19	PairT
KRT7	9.54137e-16	0.657562	0.533	0.358	2.51501e-11	PairT
IGFBP3	3.97782e-14	0.614041	0.472	0.286	1.04851e-09	PairT
RHCG	1.6755e-12	0.633785	0.126	0.023	4.41646e-08	PairT
EMP1	3.887e-12	0.806619	0.243	0.104	1.02458e-07	PairT
TACSTD2	6.19888e-12	0.461542	0.877	0.826	1.63396e-07	PairT
LY6D	7.42323e-12	0.524173	0.126	0.026	1.95669e-07	PairT
ACTG1	8.16805e-12	0.312927	0.948	0.925	2.15302e-07	PairT
GLUL	1.01221e-11	0.387548	0.834	0.743	2.66808e-07	PairT
SEPP1	2.17658e-11	0.554526	0.636	0.539	5.73724e-07	PairT
KRT19	6.84463e-11	0.346548	0.836	0.756	1.80418e-06	PairT
GPNMB	3.34817e-09	0.705387	0.121	0.035	8.82545e-05	PairT
PLAT	7.73892e-08	0.70178	0.25	0.138	0.0020399	PairT
EZR	9.28597e-08	0.419726	0.639	0.561	0.00244769	PairT
AZGP1	2.24851e-07	0.342221	0.49	0.355	0.00592684	PairT
GABRP	4.26341e-07	0.626053	0.2	0.108	0.0112379	PairT
WNT5B	4.76624e-07	0.383377	0.318	0.206	0.0125633	PairT
ATF3	7.91784e-07	0.305183	0.843	0.782	0.0208706	PairT
RAPGEFL1	1.68805e-05	0.317393	0.147	0.075	0.444952	PairT
NDRG4	1.96867e-05	0.297815	0.112	0.049	0.518922	PairT
MSLN	2.4646e-05	0.399716	0.065	0.018	0.649643	PairT
MUC4	3.36128e-05	0.35501	0.197	0.114	0.886	PairT
ANXA1	3.8002e-05	0.423876	0.584	0.528	1	PairT
FOSL1	5.13561e-05	0.308721	0.091	0.037	1	PairT
CLDN4	5.85536e-05	0.453208	0.624	0.571	1	PairT
KRT14	6.54991e-05	0.914336	0.252	0.18	1	PairT
CYP4F8	8.10257e-05	0.289473	0.038	0.006	1	PairT
LMNA	8.31073e-05	0.335023	0.439	0.364	1	PairT
PVRL4	0.000106173	0.324751	0.112	0.055	1	PairT
LYPD3	0.000137746	0.333806	0.126	0.066	1	PairT
CRABP2	0.000175096	0.406824	0.198	0.129	1	PairT
CD55	0.000212381	0.403585	0.209	0.141	1	PairT
CDKN1A	0.000357401	0.36876	0.488	0.439	1	PairT
CTSD	0.000390159	0.305659	0.409	0.341	1	PairT
TPM4	0.000395965	0.358702	0.445	0.398	1	PairT
FGFR3	0.000516849	0.37633	0.192	0.131	1	PairT
SFN	0.000518905	0.350188	0.495	0.455	1	PairT
KLF6	0.000586554	0.346345	0.696	0.674	1	PairT
MIR22HG	0.000723807	0.426362	0.192	0.134	1	PairT
ITPKC	0.000753422	0.429372	0.241	0.18	1	PairT
NOLC1	0.000784648	0.306178	0.406	0.336	1	PairT
PLP2	0.00131955	0.301975	0.23	0.171	1	PairT
GADD45A	0.0021983	0.369467	0.387	0.33	1	PairT
PPL	0.00221715	0.322728	0.422	0.376	1	PairT
TIMP3	0.00226199	0.355459	0.504	0.459	1	PairT
ZNF750	0.00365161	0.325534	0.152	0.103	1	PairT
MYC	0.00388388	0.326177	0.232	0.175	1	PairT
EPHA2	0.00435618	0.386023	0.187	0.138	1	PairT
TM4SF1	0.00954185	0.393091	0.233	0.186	1	PairT

## Sheet: Club
gene	p_value (one-tailed Wilcoxon rank-sum)	avg_logFC	pct.1	pct.2	p_val_adj (bonferroni correction using all genes in the dataset)	cluster
TSPAN1	1.23924e-06	0.667938	0.798	0.635	0.0326651	PairN
AGR2	8.61449e-06	0.580348	0.775	0.646	0.227069	PairN
CD63	2.04854e-05	0.450053	0.822	0.75	0.539974	PairN
TGM2	2.05676e-05	0.733889	0.671	0.469	0.54214	PairN
GPR110	5.99714e-05	0.911565	0.469	0.292	1	PairN
BPIFB1	0.000136769	1.01907	0.24	0.062	1	PairN
GOLM1	0.000148783	0.493237	0.57	0.354	1	PairN
FLNB	0.000158641	0.413263	0.748	0.573	1	PairN
TMEM45B	0.000270007	0.605475	0.337	0.146	1	PairN
RARRES1	0.00033071	0.5636	0.76	0.677	1	PairN
MET	0.00035411	0.783262	0.496	0.344	1	PairN
LDLR	0.000357694	0.57046	0.322	0.135	1	PairN
TRAK1	0.000394896	0.48988	0.298	0.115	1	PairN
FHL2	0.000408179	0.514789	0.5	0.302	1	PairN
BOK	0.000418006	0.465516	0.194	0.042	1	PairN
CP	0.000658616	0.483432	0.791	0.656	1	PairN
BHLHE41	0.000719394	0.532888	0.267	0.104	1	PairN
ANKRD1	0.000748467	0.621039	0.151	0.021	1	PairN
ST6GAL1	0.000998777	0.530497	0.651	0.542	1	PairN
CALM1	0.00132572	0.451135	0.655	0.562	1	PairN
CPEB4	0.00134238	0.472176	0.275	0.115	1	PairN
PKM	0.00146593	0.528237	0.667	0.552	1	PairN
SYTL2	0.00148434	0.58418	0.5	0.365	1	PairN
LITAF	0.00149536	0.444022	0.558	0.406	1	PairN
SLC38A1	0.00160173	0.537872	0.322	0.156	1	PairN
LYRM2	0.00163125	0.472773	0.198	0.062	1	PairN
SERPINB3	0.001778	0.719371	0.116	0.01	1	PairN
CTDSPL	0.00197126	0.416152	0.364	0.198	1	PairN
ITGA2	0.00205514	0.797341	0.283	0.146	1	PairN
PTBP3	0.00224179	0.468844	0.291	0.135	1	PairN
RSRC2	0.00255317	0.484291	0.411	0.25	1	PairN
ARID5B	0.00268913	0.533978	0.488	0.344	1	PairN
DIAPH1	0.00275924	0.483057	0.426	0.26	1	PairN
ITGB5	0.00305298	0.556827	0.395	0.24	1	PairN
DEAF1	0.00333209	0.420304	0.124	0.021	1	PairN
PRKCI	0.00341334	0.488873	0.368	0.219	1	PairN
ATP2B1	0.00363972	0.498951	0.376	0.219	1	PairN
KIF3B	0.00370838	0.461511	0.275	0.125	1	PairN
DUSP6	0.00386094	0.581678	0.233	0.104	1	PairN
TNFRSF21	0.00404379	0.471934	0.461	0.302	1	PairN
ENTPD5	0.00420562	0.511693	0.422	0.271	1	PairN
PRKDC	0.00457384	0.446144	0.422	0.26	1	PairN
PYGB	0.00574573	0.462146	0.566	0.438	1	PairN
ATRX	0.00579971	0.420051	0.55	0.406	1	PairN
SLC15A2	0.00615985	0.485303	0.543	0.406	1	PairN
PRSS23	0.00628972	0.557975	0.333	0.198	1	PairN
TINAGL1	0.00683097	0.641594	0.221	0.104	1	PairN
KRT80	0.00948564	0.430751	0.14	0.042	1	PairN
FBP1	0.00962843	0.472223	0.368	0.24	1	PairN
SLITRK6	0.00975267	0.432141	0.182	0.073	1	PairN
B2M	3.93153e-13	0.582235	0.979	0.953	1.03631e-08	PairT
HSPA1A	7.44619e-09	1.21028	0.646	0.403	0.000196274	PairT
HLA-C	4.59164e-08	0.700056	0.781	0.643	0.00121031	PairT
HLA-A	5.89123e-08	0.531157	0.896	0.829	0.00155287	PairT
SAT1	7.43978e-08	0.503585	0.896	0.76	0.00196105	PairT
HLA-F	1.65923e-07	0.715083	0.552	0.291	0.00437357	PairT
KLK2	2.80115e-07	0.78969	0.5	0.225	0.00738354	PairT
CRABP2	6.86765e-07	0.822222	0.542	0.283	0.0181024	PairT
HSPA1B	1.38349e-06	0.944252	0.625	0.415	0.0364673	PairT
HLA-DRB1	2.10488e-06	0.682408	0.635	0.399	0.0554824	PairT
CD74	2.41543e-06	0.551544	0.865	0.709	0.0636683	PairT
CLK1	2.4533e-06	0.653201	0.562	0.329	0.0646664	PairT
GSDMD	3.43538e-06	0.740445	0.365	0.159	0.0905533	PairT
JUN	4.32856e-06	0.511976	0.896	0.767	0.114097	PairT
HSPB1	8.52116e-06	0.762049	0.479	0.256	0.224609	PairT
OLFM4	1.55648e-05	0.86686	0.531	0.298	0.410272	PairT
SCUBE2	1.59484e-05	0.574634	0.708	0.516	0.420384	PairT
HLA-DPB1	1.7231e-05	0.770702	0.323	0.14	0.454193	PairT
MCL1	2.03643e-05	0.52279	0.719	0.539	0.536782	PairT
CLDN4	2.23849e-05	0.509622	0.927	0.872	0.590044	PairT
KLK3	2.5329e-05	1.06888	0.417	0.209	0.667647	PairT
STAC2	5.02786e-05	0.832453	0.177	0.047	1	PairT
BCAS2	6.31026e-05	0.557642	0.271	0.109	1	PairT
ATF3	6.35859e-05	0.636684	0.74	0.566	1	PairT
HLA-DRA	0.000171075	0.579431	0.625	0.434	1	PairT
FKBP5	0.000177622	0.699188	0.438	0.267	1	PairT
HLA-DRB5	0.000280968	0.609958	0.438	0.252	1	PairT
SAA2	0.00040927	0.479778	0.188	0.062	1	PairT
NR4A1	0.000414728	0.584569	0.573	0.403	1	PairT
CRYAB	0.00054303	0.516372	0.156	0.047	1	PairT
CXCL1	0.000613317	0.7909	0.354	0.186	1	PairT
HLA-DQA1	0.000673357	0.65776	0.24	0.105	1	PairT
WARS	0.000690476	0.634944	0.229	0.101	1	PairT
DNAJB1	0.000762441	0.942545	0.552	0.422	1	PairT
SGK1	0.000842567	0.603834	0.448	0.264	1	PairT
RNF103	0.000970679	0.536352	0.271	0.14	1	PairT
SSNA1	0.00107447	0.584805	0.354	0.217	1	PairT
TRIB1	0.0011958	0.510333	0.531	0.38	1	PairT
LTF	0.00140321	0.765943	0.542	0.388	1	PairT
MME	0.00170333	0.700158	0.323	0.182	1	PairT
HLA-DPA1	0.00176587	0.568294	0.365	0.221	1	PairT
TSC22D3	0.00200002	0.587347	0.5	0.368	1	PairT
NRARP	0.00202892	0.61147	0.312	0.182	1	PairT
HLA-DQB1	0.00287007	0.483592	0.385	0.24	1	PairT
ZFP36	0.00319201	0.478887	0.688	0.593	1	PairT
PPP2R4	0.00452179	0.577704	0.25	0.136	1	PairT
KRT13	0.0052674	1.72241	0.156	0.066	1	PairT
PDK4	0.00620474	0.619573	0.323	0.202	1	PairT
CXCL10	0.00776928	0.645558	0.052	0.008	1	PairT
COL9A2	0.00948674	0.514159	0.146	0.062	1	PairT

## Sheet: LE
gene	p_value (one-tailed Wilcoxon rank-sum)	avg_logFC	pct.1	pct.2	p_val_adj (bonferroni correction using all genes in the dataset)	cluster
MALAT1	6.09718e-23	0.417646	0.986	0.99	1.60716e-18	PairN
CFTR	1.67895e-17	0.665689	0.245	0.146	4.42556e-13	PairN
IGFBP5	1.88984e-17	0.730698	0.238	0.135	4.98144e-13	PairN
NDRG1	1.48774e-12	0.207622	0.84	0.86	3.92155e-08	PairN
HSP90AA1	1.40832e-11	0.149072	0.878	0.914	3.71218e-07	PairN
TPT1	6.53765e-11	0.176204	0.93	0.947	1.72326e-06	PairN
FBXO32	6.47282e-10	0.399023	0.259	0.187	1.70617e-05	PairN
ATP1A1	6.50138e-10	0.214102	0.765	0.794	1.7137e-05	PairN
AC016683.6	1.37246e-09	0.162635	0.058	0.019	3.61767e-05	PairN
TBX3	1.42589e-09	0.301048	0.625	0.638	3.75852e-05	PairN
RPL3	2.71321e-09	0.14578	0.84	0.861	7.15175e-05	PairN
SLC22A3	3.0238e-09	0.393714	0.306	0.241	7.97044e-05	PairN
MYBPC1	2.388e-08	0.39476	0.483	0.46	0.000629453	PairN
SOD2	2.71056e-08	0.793521	0.506	0.484	0.000714476	PairN
C3	1.21812e-07	0.707081	0.111	0.064	0.00321084	PairN
TGM2	1.85723e-07	0.684018	0.294	0.246	0.00489548	PairN
HDLBP	2.46791e-07	0.153855	0.833	0.854	0.00650518	PairN
SAA1	3.76767e-07	0.561259	0.041	0.013	0.00993121	PairN
SERF2	9.22518e-07	0.162941	0.76	0.804	0.0243167	PairN
CP	1.13676e-06	0.306577	0.051	0.021	0.029964	PairN
PI15	2.93527e-06	0.416173	0.235	0.18	0.0773709	PairN
SAA2	4.01573e-06	0.54031	0.029	0.008	0.105851	PairN
XBP1	4.25909e-06	0.209381	0.741	0.76	0.112265	PairN
TF	4.33749e-06	0.139555	0.033	0.01	0.114332	PairN
GALNT18	8.72567e-06	0.187903	0.066	0.034	0.23	PairN
PGC	9.16862e-06	0.315558	0.087	0.051	0.241676	PairN
TMEFF2	1.32711e-05	0.159189	0.12	0.179	0.349813	PairN
SOX9	1.5419e-05	0.32449	0.181	0.135	0.40643	PairN
NCOA7	2.2547e-05	0.316055	0.087	0.053	0.594318	PairN
TSC22D1	2.31103e-05	0.247179	0.733	0.758	0.609164	PairN
RARRES1	4.50745e-05	0.334996	0.083	0.05	1	PairN
RPL13	8.0778e-05	0.163798	0.74	0.777	1	PairN
EPAS1	8.84481e-05	0.236999	0.171	0.13	1	PairN
SLC26A4	0.000150162	0.2135	0.201	0.267	1	PairN
SCUBE2	0.000151526	0.283796	0.061	0.035	1	PairN
RUNX1	0.000359499	0.174476	0.084	0.055	1	PairN
GOLGA4	0.000638317	0.150425	0.71	0.765	1	PairN
VEGFA	0.000653495	0.135176	0.753	0.757	1	PairN
CYP27A1	0.000993918	0.198697	0.189	0.152	1	PairN
MT1F	0.00111318	0.157009	0.133	0.1	1	PairN
CXCL2	0.00126985	0.288528	0.069	0.045	1	PairN
GBP2	0.00190063	0.132721	0.066	0.043	1	PairN
SLC5A1	0.00198763	0.226372	0.092	0.067	1	PairN
RPL11	0.00239151	0.116442	0.756	0.796	1	PairN
ASRGL1	0.00260013	0.292993	0.367	0.352	1	PairN
CNBP	0.00441421	0.139191	0.646	0.689	1	PairN
MGP	0.00504332	0.17751	0.026	0.013	1	PairN
ANXA2	0.00642296	0.190081	0.475	0.487	1	PairN
NFKBIA	0.00737513	0.250079	0.492	0.497	1	PairN
TNFAIP2	0.00882654	0.145363	0.029	0.016	1	PairN
HLA-C	3.32051e-60	0.447601	0.874	0.732	8.75254e-56	PairT
NPY	5.46945e-57	0.60647	0.641	0.382	1.44169e-52	PairT
C15orf48	6.14335e-51	0.666575	0.307	0.106	1.61933e-46	PairT
GDF15	1.83444e-48	0.778787	0.475	0.255	4.83541e-44	PairT
TRGC2	7.23673e-48	0.407572	0.27	0.087	1.90753e-43	PairT
HSD17B6	3.69263e-46	0.481795	0.27	0.088	9.7334e-42	PairT
ORM1	1.2533e-45	0.375096	0.584	0.318	3.30358e-41	PairT
SFTPA2	9.89166e-41	0.699273	0.353	0.158	2.60734e-36	PairT
PRUNE2	2.72429e-40	0.354173	0.326	0.135	7.18096e-36	PairT
HPN	3.96488e-40	0.265705	0.306	0.12	1.0451e-35	PairT
TRPM8	2.84466e-39	0.475463	0.468	0.26	7.49824e-35	PairT
APOL4	3.40082e-39	0.307663	0.322	0.135	8.96422e-35	PairT
CD151	5.94495e-35	0.284481	0.63	0.406	1.56703e-30	PairT
ORM2	1.0302e-34	0.469252	0.451	0.25	2.7155e-30	PairT
MGST1	3.22422e-32	0.333453	0.546	0.347	8.49871e-28	PairT
TRPM4	6.37961e-32	0.386784	0.499	0.31	1.6816e-27	PairT
ERAP2	7.24661e-32	0.230834	0.203	0.069	1.91013e-27	PairT
CD38	8.1653e-31	0.29533	0.524	0.316	2.15229e-26	PairT
GOLM1	1.37052e-28	0.425106	0.759	0.668	3.61255e-24	PairT
HLA-A	1.91892e-28	0.425203	0.747	0.606	5.05808e-24	PairT
MDK	5.55671e-28	0.292131	0.444	0.264	1.46469e-23	PairT
CYP1B1	2.03617e-27	0.532224	0.251	0.111	5.36713e-23	PairT
FOLH1	3.20627e-26	0.411512	0.667	0.526	8.45142e-22	PairT
CYB561A3	4.40335e-26	0.33911	0.297	0.149	1.16068e-21	PairT
ENDOD1	8.33804e-25	0.25196	0.665	0.485	2.19782e-20	PairT
ABCC4	1.23506e-24	0.351531	0.721	0.615	3.25549e-20	PairT
NOV	2.59114e-24	0.309981	0.262	0.125	6.82998e-20	PairT
B2M	2.62416e-24	0.254274	0.983	0.969	6.91702e-20	PairT
GLO1	1.43076e-22	0.355368	0.707	0.523	3.77135e-18	PairT
IFI6	3.71532e-22	0.327543	0.242	0.119	9.7932e-18	PairT
HLA-B	3.59136e-21	0.296692	0.91	0.843	9.46647e-17	PairT
RP11-395B7.2	5.25897e-21	0.340592	0.339	0.195	1.38621e-16	PairT
ATF3	1.29184e-19	0.386682	0.49	0.334	3.40517e-15	PairT
FSTL1	1.67165e-19	0.238572	0.634	0.448	4.40631e-15	PairT
ANKRD37	1.01984e-18	0.293043	0.4	0.254	2.6882e-14	PairT
OR51E2	2.89687e-18	0.382788	0.391	0.254	7.63586e-14	PairT
PIGR	1.27848e-16	0.6234	0.2	0.099	3.36993e-12	PairT
AC011043.1	4.4766e-15	0.24013	0.295	0.18	1.17999e-10	PairT
SLC12A2	4.49739e-14	0.239652	0.641	0.507	1.18547e-09	PairT
LEPREL1	7.23935e-14	0.237978	0.311	0.2	1.90822e-09	PairT
DUSP1	5.40747e-13	0.237108	0.743	0.619	1.42535e-08	PairT
FOS	9.22711e-12	0.258908	0.708	0.594	2.43217e-07	PairT
AOC1	1.55731e-10	0.306261	0.143	0.077	4.10491e-06	PairT
HLA-DRA	2.92577e-10	0.237568	0.243	0.155	7.71204e-06	PairT
ZFP36	3.18907e-10	0.257786	0.497	0.389	8.40607e-06	PairT
BTG2	3.73864e-10	0.299928	0.344	0.247	9.85469e-06	PairT
RASD1	6.01305e-10	0.253794	0.299	0.207	1.58498e-05	PairT
CLDN4	2.31675e-09	0.232685	0.706	0.595	6.10673e-05	PairT
PSCA	0.000302982	0.304554	0.169	0.127	1	PairT
HBB	0.00467834	0.24001	0.008	0.002	1	PairT

## Sheet: Composition_by_sampletype
Club cell	0	1	2	3	4	5	SUM
Normal	204	305	307	266	206	24	1312
Biopsy	83	14	21	44	34	41	237
RP unpaired	160	24	41	16	20	20	281
RP paired_tumor	47	11	12	8	11	7	96
RP_paired_normal	122	77	28	12	15	4	258
Club cell composition (%)
Normal	15.5488	23.247	23.3994	20.2744	15.7012	1.82927
Biopsy	35.0211	5.90717	8.86076	18.5654	14.346	17.2996
RP unpaired	56.9395	8.54093	14.5907	5.69395	7.11744	7.11744
RP paired_tumor	48.9583	11.4583	12.5	8.33333	11.4583	7.29167
RP_paired_normal	47.2868	29.845	10.8527	4.65116	5.81395	1.55039
BE	0	1	2	3	4	5	6	7	8	SUM
Normal	4254	3276	3192	3191	2923	1387	42	138	36	18439
Biopsy	61	7	23	3	0	72	319	28	0	513
RP unpaired	48	43	40	27	5	37	97	6	27	330
RP paired_tumor	67	175	89	58	6	139	110	6	1	651
RP_paired_normal	120	176	63	87	7	31	157	10	0	651
BE composition (%)
Normal	23.0707	17.7667	17.3111	17.3057	15.8523	7.5221	0.227778	0.748414	0.195238
Biopsy	11.8908	1.36452	4.48343	0.584795	0	14.0351	62.1832	5.45809	0
RP unpaired	14.5455	13.0303	12.1212	8.18182	1.51515	11.2121	29.3939	1.81818	8.18182
RP paired_tumor	10.2919	26.8817	13.6713	8.90937	0.921659	21.3518	16.8971	0.921659	0.15361
RP_paired_normal	18.4332	27.0353	9.67742	13.3641	1.07527	4.7619	24.1167	1.5361	0
