# Supplementary material for: Single-cell analysis of human primary prostate cancer reveals the heterogeneity of tumor-associated epithelial cell states
Source: Nat Commun. 2022 Jan 10;13:141. doi: 10.1038/s41467-021-27322-4 (PMC8748675; doi:10.1038/s41467-021-27322-4)
Supplement: Supplementary file 8 — Supplementary Dataset 7 [file 41467_2021_27322_MOESM8_ESM.xlsx]

## Sheet: CD4
CD4	Pos_mean	Neg_mean	log2FC	Significance
Exhausted Markers
BTLA	0.0426663	0.0268799	-0.666566	N
TIGIT	0.257417	0.384091	0.577338	N
HAVCR2	0.014521	0.0397204	1.45174	N
PDCD1	0.106782	0.153231	0.521049	Y
CTLA4	0.226007	0.783743	1.79401	Y
LAG3	0.11986	0.238161	0.990586	N
ITGA4	1.10384	1.10144	-0.00313869	N
Cytotoxic Markers
CST7	0.28781	0.222496	-0.371342	N
IFNG	0.590427	0.493501	-0.258704	N
NKG7	0	0.0340337	Inf	N
PRF1	0.163429	0.21647	0.405497	N
TNFSF10	0.148157	0.227625	0.619529	N
GZMA	0.270917	0.789896	1.54381	Y
GZMB	0.115032	0.245974	1.09647	Y
PD-1 and Interferon Gamma Markers
CD274	0.784082	1.12894	0.525888	Y
HLA-DPA1	0.214667	0.697766	1.70064	Y
HLA-DPB1	0.333098	0.804894	1.27285	Y
HLA-DRA	0.0708852	0.478416	2.75471	Y
HLA-DRB1	0.179623	0.600879	1.7421	Y
HLA-DRB5	0.0302916	0.196411	2.69689	Y
STAT1	0.565413	1.02696	0.861	Y
MT2A	0.115851	0.329739	1.50905	Y
HLA-A	3.03685	3.57258	0.23439	Y
HLA-B	4.08102	4.46769	0.130598	Y
HLA-C	2.60851	2.86745	0.136543	N
HLA-E	3.13288	3.50506	0.161948	Y
HLA-F	1.16259	1.02015	-0.188562	N
HLA-G	0.295217	0.273138	-0.112141	N
ICAM1	0.173928	0.189382	0.122812	N
CD44	1.535	1.35017	-0.185088	N
B2M	4.39382	4.61221	0.0699828	Y
GBP2	0.596576	0.687053	0.203716	N
GBP4	0.349562	0.493744	0.498215	N
GBP5	0.641768	1.25747	0.970402	Y
TGFBR1	0.212074	0.0661231	-1.68134	Y
TGFBR2	0.571911	0.585128	0.0329633	N
ENTPD1	0.0320297	0.0774692	1.27421	N
GZMK	0.155064	0.079942	-0.955834	N
TGFB1	0.242878	0.38258	0.655526	Y
TGFB2	0	0	NA	N
CXCR4	2.70415	2.63749	-0.0360109	N
IFNGR1	0.263605	0.285412	0.114669	N
IFNGR2	0.00410049	0	INF	N

## Sheet: CD4 subtype markers
Markers	ERG_Neg	ERG_Pos	%_Neg	%_Pos	p_FET (two-sided Fisher Exact test)	FDR
CCR7	13	78	8.90411	24.1486	7.73362e-05	0.000328679
IL2RA	1	14	0.684932	4.33437	0.0450721	0.0696568
TNFRSF4	23	18	15.7534	5.57276	0.000618803	0.00175327
FOXP3	1	5	0.684932	1.54799	0.67082	0.712747
CD69	96	254	65.7534	78.6378	0.00405964	0.00985913
GZMA	50	42	34.2466	13.0031	2.93083e-07	2.4912e-06
GZMB	15	15	10.274	4.64396	0.025555	0.0434436
GZMK	5	23	3.42466	7.12074	0.142499	0.201873
PRF1	15	25	10.274	7.73994	0.375112	0.455493
IL17A	20	3	13.6986	0.928793	1.96036e-08	3.33261e-07
CXCL13	9	2.30639e-05	6.16438	7.14052e-06	2.30639e-05	0.000130695
HSPA1A	85	230	58.2192	71.2074	0.00778757	0.0147099
TIGIT	24	38	16.4384	11.7647	0.185614	0.242727
STMN1	8	24	5.47945	7.43034	0.554143	0.628029
MKI67	7	2	4.79452	0.619195	0.00501085	0.0106481
IFNG	31	74	21.2329	22.9102	0.721092	0.721092
TOX	30	27	20.5479	8.35913	0.000366271	0.00124532

## Sheet: CD8
CD8	Pos_mean	Neg_mean	log2FC	Significance
Exhausted Markers
BTLA	0.0165058	0.0203626	0.302948	N
TIGIT	0.336692	0.407003	0.273611	Y
HAVCR2	0.0233489	0.0373979	0.679603	Y
PDCD1	0.11239	0.169033	0.588788	N
CTLA4	0.135055	0.180494	0.418408	N
LAG3	0.178691	0.323368	0.855713	Y
ITGA4	0.957786	0.910231	-0.0734712	N
Cytotoxic Markers
CST7	0.414521	0.442212	0.0932919	N
IFNG	1.0852	1.36418	0.330074	Y
NKG7	0.186552	0.186021	-0.00411847	N
PRF1	0.559119	0.680255	0.28292	Y
TNFSF10	0.0986201	0.125888	0.352193	N
GZMA	0.654505	0.783556	0.259633	Y
GZMB	0.658077	0.868541	0.400337	Y
PD-1 and Interferon Gamma Markers
CD274	0.754898	0.742037	-0.024791	N
HLA-DPA1	0.309057	0.469669	0.603772	Y
HLA-DPB1	0.451162	0.613327	0.443012	Y
HLA-DRA	0.180659	0.313927	0.797159	Y
HLA-DRB1	0.255183	0.416489	0.706743	Y
HLA-DRB5	0.0713192	0.156812	1.13667	Y
STAT1	0.447538	0.627723	0.488119	Y
MT2A	0.104766	0.174198	0.733557	Y
HLA-A	3.07595	3.11365	0.0175774	N
HLA-B	4.14486	4.32874	0.062623	Y
HLA-C	2.68846	2.95591	0.136821	Y
HLA-E	3.11282	3.28597	0.0780938	N
HLA-F	1.2184	1.62885	0.418871	Y
HLA-G	0.172222	0.309828	0.847198	Y
ICAM1	0.102135	0.116425	0.188929	N
CD44	1.28369	1.54811	0.270214	Y
B2M	4.34766	4.38051	0.0108594	N
GBP2	0.498237	0.58448	0.23032	Y
GBP4	0.19201	0.28247	0.556919	Y
GBP5	0.610822	0.753677	0.303196	Y
TGFBR1	0.205672	0.219349	0.0928813	N
TGFBR2	0.585051	0.695945	0.250411	Y
ENTPD1	0.0465911	0.0751188	0.689121	Y
GZMK	0.427132	0.397964	-0.102044	N
TGFB1	0.216144	0.285691	0.402465	Y
TGFB2	0.00370762	0.00507334	0.452442	N
CXCR4	2.80207	2.8148	0.00654023	N
IFNGR1	0.211886	0.375887	0.827009	Y
IFNGR2	0	0.00821753	Inf	Y

## Sheet: Top50_Tcell_markers
gene	p_value (likelihood ratio test)	avg_logFC	pct.1	pct.2	p_val_adj (bonferroni correction using all genes in the dataset)	cluster
MTRNR2L1	9.41519e-50	1.28408	0.452	0.078	2.05976e-45	CD4_cluster2
MYO7A	2.39644e-49	1.10984	0.267	0.025	5.24268e-45	CD4_cluster2
GNA15	6.00651e-45	1.11474	0.274	0.029	1.31404e-40	CD4_cluster2
NTRK2	7.35629e-39	0.659206	0.13	0.005	1.60934e-34	CD4_cluster2
RBPJ	1.07242e-35	1.07505	0.658	0.232	2.34613e-31	CD4_cluster2
SPOCK2	9.48421e-32	0.885919	0.904	0.596	2.07486e-27	CD4_cluster2
CXCL13	4.78938e-29	0.729898	0.062	0	1.04777e-24	CD4_cluster2
CREM	2.70295e-25	0.880418	0.849	0.513	5.91324e-21	CD4_cluster2
PPARG	4.37464e-25	0.805192	0.171	0.021	9.57041e-21	CD4_cluster2
MAF	1.25478e-24	1.06812	0.541	0.204	2.74509e-20	CD4_cluster2
MSC	1.62335e-24	0.63477	0.137	0.013	3.5514e-20	CD4_cluster2
CXCR6	2.27891e-24	0.927485	0.568	0.223	4.98557e-20	CD4_cluster2
SH3TC1	3.89852e-24	0.773699	0.178	0.024	8.5288e-20	CD4_cluster2
ADAM12	6.88874e-24	0.7521	0.144	0.015	1.50705e-19	CD4_cluster2
RP3-428L16.2	1.62486e-23	0.681214	0.103	0.007	3.5547e-19	CD4_cluster2
PLIN2	1.40973e-22	1.02212	0.479	0.173	3.08407e-18	CD4_cluster2
CTSH	1.9658e-22	0.859644	0.226	0.043	4.30058e-18	CD4_cluster2
PTPN13	1.19389e-21	0.741364	0.226	0.042	2.61187e-17	CD4_cluster2
KLRB1	1.62279e-21	0.771465	0.541	0.203	3.55018e-17	CD4_cluster2
FURIN	1.69743e-21	0.812489	0.24	0.049	3.71347e-17	CD4_cluster2
CTLA4	2.68344e-20	0.724231	0.349	0.098	5.87057e-16	CD4_cluster2
TRPS1	4.59309e-20	0.882866	0.342	0.101	1.00483e-15	CD4_cluster2
MCAM	6.94249e-20	0.672882	0.171	0.027	1.51881e-15	CD4_cluster2
AGPAT5	6.70166e-19	0.687682	0.199	0.039	1.46612e-14	CD4_cluster2
FNBP1	4.71164e-18	0.626137	0.836	0.573	1.03077e-13	CD4_cluster2
TP53INP1	5.01154e-18	0.80416	0.253	0.063	1.09637e-13	CD4_cluster2
USP36	9.62142e-17	0.860085	0.568	0.283	2.10488e-12	CD4_cluster2
CD4	1.09596e-16	0.73898	0.37	0.129	2.39763e-12	CD4_cluster2
ADAM19	7.91631e-16	0.741979	0.247	0.067	1.73185e-11	CD4_cluster2
JMY	7.6286e-15	0.726675	0.644	0.359	1.66891e-10	CD4_cluster2
RORA	1.07332e-14	0.655759	0.74	0.461	2.3481e-10	CD4_cluster2
GSPT1	1.2349e-14	0.660176	0.651	0.375	2.70158e-10	CD4_cluster2
IRS2	2.93866e-14	0.915055	0.452	0.213	6.4289e-10	CD4_cluster2
NAB1	2.95108e-14	0.734811	0.253	0.076	6.45608e-10	CD4_cluster2
NR3C1	3.35928e-14	0.696286	0.685	0.442	7.3491e-10	CD4_cluster2
CENPF	1.76048e-13	0.97238	0.178	0.042	3.85141e-09	CD4_cluster2
TMIGD2	5.91798e-13	0.707451	0.192	0.05	1.29468e-08	CD4_cluster2
SESN3	1.85805e-12	0.704433	0.329	0.126	4.06486e-08	CD4_cluster2
ZEB2	2.68329e-12	0.664172	0.404	0.176	5.87023e-08	CD4_cluster2
ERN1	6.58643e-12	0.665783	0.445	0.217	1.44091e-07	CD4_cluster2
LIMA1	2.95455e-11	0.784858	0.212	0.066	6.46367e-07	CD4_cluster2
TOPORS	4.54604e-11	0.642271	0.322	0.133	9.94537e-07	CD4_cluster2
CCR4	3.1212e-10	0.645938	0.199	0.063	6.82826e-06	CD4_cluster2
KPNA2	7.84486e-10	0.63516	0.315	0.139	1.71622e-05	CD4_cluster2
THBS1	1.2056e-08	0.709586	0.253	0.101	0.000263749	CD4_cluster2
BCL2L11	5.45653e-08	0.707072	0.336	0.167	0.00119372	CD4_cluster2
GBP5	1.67247e-07	0.620765	0.493	0.324	0.00365885	CD4_cluster2
MT1E	2.04467e-06	0.659807	0.089	0.024	0.0447312	CD4_cluster2
MKI67	8.55436e-05	0.62796	0.048	0.011	1	CD4_cluster2
MT2A	0.00185038	0.648788	0.137	0.07	1	CD4_cluster2
LEF1	2.80769e-37	0.830839	0.214	0.036	6.14239e-33	CD4_cluster1
CCR7	1.02435e-32	0.958818	0.241	0.053	2.24096e-28	CD4_cluster1
FOS	1.74349e-27	0.701572	0.817	0.603	3.81422e-23	CD4_cluster1
CD28	8.88064e-20	0.632286	0.325	0.128	1.94282e-15	CD4_cluster1
CD4	9.44402e-20	0.541649	0.313	0.117	2.06607e-15	CD4_cluster1
CD40LG	1.9023e-19	0.591409	0.217	0.066	4.16166e-15	CD4_cluster1
FOSB	1.9483e-18	0.5106	0.876	0.693	4.2623e-14	CD4_cluster1
IL6R	3.42545e-18	0.510926	0.161	0.04	7.49387e-14	CD4_cluster1
IL7R	3.2739e-16	0.375863	0.876	0.678	7.16231e-12	CD4_cluster1
JUNB	3.88933e-15	0.449933	0.774	0.587	8.50868e-11	CD4_cluster1
JUN	4.39243e-15	0.367381	0.916	0.768	9.60932e-11	CD4_cluster1
TESPA1	1.20953e-14	0.474093	0.167	0.052	2.6461e-10	CD4_cluster1
SLC2A3	2.10311e-14	0.522258	0.728	0.565	4.60097e-10	CD4_cluster1
ZBTB10	2.49126e-14	0.791419	0.291	0.134	5.45013e-10	CD4_cluster1
GPR183	7.07396e-14	0.629007	0.402	0.222	1.54757e-09	CD4_cluster1
DPP4	9.04421e-14	0.542719	0.235	0.095	1.9786e-09	CD4_cluster1
IRS2	2.60818e-13	0.469327	0.387	0.202	5.70592e-09	CD4_cluster1
LTB	8.54343e-13	0.548295	0.381	0.21	1.86905e-08	CD4_cluster1
PDE3B	1.58829e-11	0.449945	0.303	0.15	3.47471e-07	CD4_cluster1
INPP4B	2.1764e-11	0.4833	0.3	0.151	4.7613e-07	CD4_cluster1
DDX3X	4.84383e-11	0.382776	0.793	0.65	1.05969e-06	CD4_cluster1
TMEM123	1.33919e-10	0.435229	0.517	0.347	2.92975e-06	CD4_cluster1
CTSB	2.04631e-10	0.427451	0.313	0.166	4.47672e-06	CD4_cluster1
TCF7	2.42431e-10	0.411731	0.26	0.127	5.30365e-06	CD4_cluster1
TUBA1A	1.33453e-09	0.390981	0.477	0.313	2.91956e-05	CD4_cluster1
CYLD	2.05352e-09	0.37549	0.582	0.427	4.49248e-05	CD4_cluster1
NELL2	2.69803e-09	0.453604	0.204	0.094	5.90248e-05	CD4_cluster1
RGS16	8.23717e-09	0.450864	0.18	0.081	0.000180205	CD4_cluster1
DGKA	1.42173e-08	0.409349	0.313	0.181	0.000311032	CD4_cluster1
PAG1	6.33806e-08	0.352149	0.502	0.366	0.00138658	CD4_cluster1
GADD45G	7.07783e-08	0.383722	0.146	0.062	0.00154842	CD4_cluster1
CCDC109B	1.1751e-07	0.352839	0.173	0.082	0.00257077	CD4_cluster1
HIVEP2	1.36517e-07	0.390687	0.328	0.2	0.00298659	CD4_cluster1
SORL1	1.49211e-07	0.439904	0.359	0.231	0.00326429	CD4_cluster1
ANXA1	2.34327e-07	0.338128	0.759	0.644	0.00512636	CD4_cluster1
CHN1	4.60422e-07	0.406012	0.099	0.037	0.0100726	CD4_cluster1
LRRC8D	5.39738e-07	0.356405	0.096	0.036	0.0118079	CD4_cluster1
CYB561	7.88829e-07	0.340926	0.093	0.034	0.0172572	CD4_cluster1
ITGA6	8.10174e-07	0.373107	0.167	0.082	0.0177242	CD4_cluster1
SATB1	1.26317e-06	0.399971	0.356	0.239	0.0276345	CD4_cluster1
EGR1	2.10838e-06	0.536976	0.415	0.303	0.046125	CD4_cluster1
LDHB	1.00055e-05	0.362465	0.474	0.362	0.218891	CD4_cluster1
FAM65B	1.12089e-05	0.443664	0.254	0.163	0.245216	CD4_cluster1
SELL	1.12437e-05	0.466957	0.096	0.041	0.245978	CD4_cluster1
BCAS2	1.22605e-05	0.398299	0.337	0.232	0.268223	CD4_cluster1
CHD7	1.23554e-05	0.481108	0.161	0.087	0.270299	CD4_cluster1
ETV3	2.09426e-05	0.374859	0.316	0.212	0.458162	CD4_cluster1
MASTL	3.55444e-05	0.351392	0.142	0.077	0.777605	CD4_cluster1
SESN3	0.000154462	0.513414	0.201	0.129	1	CD4_cluster1
NR1D2	0.000679733	0.336461	0.368	0.295	1	CD4_cluster1
CCL5	5.59059e-95	0.784488	0.869	0.593	1.22305e-90	CD8
CD8A	7.92859e-82	0.935998	0.702	0.338	1.73454e-77	CD8
CCL4	3.18791e-52	1.16765	0.557	0.289	6.9742e-48	CD8
ITGA1	3.57441e-50	0.894564	0.54	0.286	7.81975e-46	CD8
ZNF683	8.14514e-36	0.754737	0.244	0.061	1.78191e-31	CD8
CRTAM	1.74274e-27	1.00509	0.244	0.084	3.81259e-23	CD8
GZMK	9.49209e-21	0.856561	0.198	0.073	2.07659e-16	CD8
IFNG	3.99849e-20	1.15305	0.409	0.268	8.74749e-16	CD8
CD8B	4.70505e-20	0.644115	0.21	0.084	1.02932e-15	CD8
AUTS2	5.71421e-20	0.557141	0.323	0.168	1.2501e-15	CD8
NR4A2	4.64036e-18	0.419829	0.777	0.732	1.01517e-13	CD8
SLAMF7	4.95805e-17	0.508055	0.294	0.157	1.08467e-12	CD8
ZFP36L2	1.6255e-14	0.342572	0.838	0.791	3.5561e-10	CD8
GZMH	1.91076e-13	0.403873	0.324	0.189	4.18016e-09	CD8
ITM2C	2.26841e-13	0.51622	0.284	0.17	4.9626e-09	CD8
FASLG	1.64837e-11	0.471805	0.189	0.096	3.60613e-07	CD8
SPRY1	1.48411e-10	0.472316	0.208	0.115	3.24678e-06	CD8
THEMIS	2.12065e-09	0.407598	0.323	0.229	4.63936e-05	CD8
XCL2	3.92703e-09	0.529233	0.123	0.056	8.59117e-05	CD8
PIK3R1	4.16138e-09	0.321633	0.638	0.576	9.10385e-05	CD8
GZMB	4.28962e-08	0.375839	0.296	0.201	0.00093844	CD8
XCL1	5.10638e-08	0.493208	0.12	0.059	0.00111712	CD8
TRGC2	5.45612e-08	0.372609	0.257	0.176	0.00119364	CD8
EPAS1	1.66832e-07	0.45239	0.242	0.167	0.00364978	CD8
CCR5	2.14466e-07	0.424712	0.295	0.223	0.00469187	CD8
IGFBP3	2.16042e-07	0.370789	0.119	0.06	0.00472635	CD8
PTGER4	2.71077e-07	0.315586	0.56	0.524	0.00593035	CD8
HOPX	3.6101e-07	0.352425	0.265	0.188	0.00789782	CD8
AOAH	8.41207e-07	0.335069	0.201	0.131	0.0184031	CD8
MAP3K8	1.21919e-06	0.372056	0.255	0.183	0.0266722	CD8
TBCD	3.37602e-06	0.35049	0.261	0.192	0.0738572	CD8
GABARAPL1	4.0588e-06	0.332364	0.36	0.288	0.0887944	CD8
NR4A3	4.90753e-06	0.448365	0.437	0.387	0.107362	CD8
CD101	8.59878e-06	0.310242	0.141	0.086	0.188116	CD8
YBX3	8.69714e-06	0.353731	0.08	0.038	0.190267	CD8
CCL3	1.15479e-05	0.528385	0.101	0.055	0.252633	CD8
ARHGAP26	1.18547e-05	0.379038	0.182	0.123	0.259344	CD8
SLA	1.35985e-05	0.38049	0.539	0.518	0.297494	CD8
ARHGAP9	1.37993e-05	0.325261	0.396	0.346	0.301888	CD8
RASGEF1B	4.22472e-05	0.374475	0.405	0.356	0.924242	CD8
ARL5B	5.65637e-05	0.375274	0.253	0.195	1	CD8
IRF4	6.7821e-05	0.323476	0.284	0.224	1	CD8
CD81	7.06098e-05	0.32256	0.339	0.288	1	CD8
APOBEC3G	0.000159409	0.302913	0.286	0.238	1	CD8
RMND5A	0.000289801	0.314209	0.184	0.137	1	CD8
EGR2	0.00043201	0.457802	0.173	0.128	1	CD8
GRAP2	0.000931095	0.313318	0.188	0.146	1	CD8
C12orf65	0.00199274	0.31007	0.112	0.078	1	CD8
ENC1	0.00737276	0.34458	0.061	0.038	1	CD8
LDLRAD4	0.00961118	0.345645	0.276	0.252	1	CD8
FGFBP2	0	2.4527	0.735	0.003	0	NK-cell_cluster1
FCGR3A	1.59185e-222	2.45492	0.582	0.009	3.4825e-218	NK-cell_cluster1
S1PR5	4.95199e-191	1.64949	0.469	0.005	1.08335e-186	NK-cell_cluster1
CX3CR1	3.46969e-185	1.69644	0.449	0.005	7.59065e-181	NK-cell_cluster1
ITGAM	3.44122e-157	1.32948	0.388	0.004	7.52836e-153	NK-cell_cluster1
PRSS23	1.2625e-115	1.12625	0.276	0.003	2.76197e-111	NK-cell_cluster1
PLEK	1.49217e-108	1.72641	0.694	0.061	3.26443e-104	NK-cell_cluster1
GPR56	1.99293e-90	1.52981	0.469	0.03	4.35994e-86	NK-cell_cluster1
VCL	8.76596e-82	1.31396	0.367	0.018	1.91773e-77	NK-cell_cluster1
C1orf21	7.45317e-79	0.996479	0.316	0.013	1.63053e-74	NK-cell_cluster1
SLCO4C1	2.6669e-77	1.00224	0.204	0.003	5.83437e-73	NK-cell_cluster1
GNLY	6.31018e-75	2.01049	0.694	0.095	1.38048e-70	NK-cell_cluster1
SPON2	1.10577e-74	1.53247	0.49	0.044	2.41909e-70	NK-cell_cluster1
NKG7	3.18421e-69	1.546	0.612	0.079	6.9661e-65	NK-cell_cluster1
FGR	4.2122e-66	0.987846	0.265	0.011	9.21503e-62	NK-cell_cluster1
PLAC8	2.2906e-64	1.13321	0.408	0.033	5.01114e-60	NK-cell_cluster1
PRF1	3.61719e-56	1.68036	0.847	0.225	7.91333e-52	NK-cell_cluster1
TGFBR3	1.89806e-50	1.47031	0.571	0.095	4.15239e-46	NK-cell_cluster1
KLRG1	1.64352e-49	1.14323	0.418	0.048	3.59554e-45	NK-cell_cluster1
TYROBP	2.79236e-48	1.27287	0.327	0.029	6.10885e-44	NK-cell_cluster1
ENC1	1.42906e-47	1.09967	0.367	0.037	3.12636e-43	NK-cell_cluster1
GZMB	3.5024e-46	1.39252	0.827	0.226	7.66219e-42	NK-cell_cluster1
SYNE1	2.34193e-44	1.52125	0.898	0.371	5.12343e-40	NK-cell_cluster1
EFHD2	5.32667e-44	1.389	0.653	0.151	1.16532e-39	NK-cell_cluster1
ITGB2	5.1953e-39	1.37427	0.857	0.348	1.13658e-34	NK-cell_cluster1
PLEKHG3	2.04595e-38	0.889208	0.235	0.018	4.47593e-34	NK-cell_cluster1
FAM65B	1.73766e-35	1.25071	0.622	0.156	3.80148e-31	NK-cell_cluster1
BPGM	5.2172e-35	1.05809	0.398	0.063	1.14137e-30	NK-cell_cluster1
GZMH	2.66937e-33	1.22518	0.724	0.24	5.83977e-29	NK-cell_cluster1
PTPN12	5.91954e-32	1.05523	0.449	0.086	1.29502e-27	NK-cell_cluster1
FCER1G	4.98076e-29	0.81257	0.163	0.012	1.08964e-24	NK-cell_cluster1
GZMA	9.7495e-29	1.03442	0.776	0.275	2.1329e-24	NK-cell_cluster1
LPCAT1	3.0413e-27	0.805485	0.378	0.069	6.65345e-23	NK-cell_cluster1
KLF3	4.76839e-26	1.08455	0.378	0.075	1.04318e-21	NK-cell_cluster1
FLNA	2.40356e-25	1.03741	0.765	0.313	5.25827e-21	NK-cell_cluster1
RAB7L1	4.45535e-25	0.861078	0.449	0.105	9.74698e-21	NK-cell_cluster1
FCRL6	3.79781e-24	0.853569	0.367	0.074	8.30846e-20	NK-cell_cluster1
CST7	4.67677e-24	1.00594	0.602	0.194	1.02314e-19	NK-cell_cluster1
GNPTAB	2.26788e-23	1.12785	0.663	0.249	4.96144e-19	NK-cell_cluster1
ITGB1	3.02012e-23	1.10369	0.551	0.178	6.60713e-19	NK-cell_cluster1
MYBL1	8.00735e-23	0.975695	0.633	0.209	1.75177e-18	NK-cell_cluster1
LITAF	1.2563e-22	0.796223	0.704	0.251	2.7484e-18	NK-cell_cluster1
SH3BP5	3.60329e-22	0.941742	0.347	0.073	7.88291e-18	NK-cell_cluster1
NCAM1	2.98819e-20	0.978225	0.224	0.035	6.53726e-16	NK-cell_cluster1
P2RY8	4.29279e-20	0.802451	0.378	0.091	9.39133e-16	NK-cell_cluster1
CTSW	4.63584e-20	0.788558	0.439	0.119	1.01418e-15	NK-cell_cluster1
ZEB2	1.60569e-18	0.94567	0.52	0.176	3.51277e-14	NK-cell_cluster1
GNG2	1.18761e-15	0.896532	0.653	0.313	2.59813e-11	NK-cell_cluster1
TPM4	1.28178e-12	0.789212	0.52	0.22	2.80414e-08	NK-cell_cluster1
CD247	1.60638e-12	0.838918	0.673	0.378	3.51429e-08	NK-cell_cluster1
SLC4A10	6.2074e-156	1.47762	0.407	0.007	1.35799e-151	CD8_cluster3
LTK	2.96543e-127	1.25575	0.333	0.006	6.48748e-123	CD8_cluster3
IL17A	1.27276e-71	2.90831	0.281	0.015	2.78441e-67	CD8_cluster3
TMIGD2	3.72761e-53	0.92568	0.363	0.041	8.1549e-49	CD8_cluster3
PTPN13	1.06507e-49	1.03269	0.333	0.037	2.33006e-45	CD8_cluster3
DPP4	2.70286e-45	1.08172	0.489	0.092	5.91306e-41	CD8_cluster3
KIT	1.08623e-42	0.972513	0.156	0.007	2.37634e-38	CD8_cluster3
SCRN1	1.34563e-39	0.86017	0.23	0.021	2.94383e-35	CD8_cluster3
NCR3	3.4222e-39	0.741158	0.222	0.02	7.48675e-35	CD8_cluster3
IFI44	1.68769e-36	0.998393	0.444	0.093	3.69216e-32	CD8_cluster3
B3GALT2	9.28175e-31	0.67858	0.193	0.02	2.03057e-26	CD8_cluster3
KLRB1	3.234e-30	0.98717	0.615	0.2	7.07503e-26	CD8_cluster3
CA2	4.69565e-30	0.585947	0.111	0.005	1.02727e-25	CD8_cluster3
NRIP1	1.14969e-26	0.898708	0.467	0.13	2.51518e-22	CD8_cluster3
LTB	3.53688e-24	0.831597	0.593	0.211	7.73763e-20	CD8_cluster3
CCL20	3.6153e-22	0.626036	0.222	0.038	7.90919e-18	CD8_cluster3
TNFSF13B	1.08457e-20	0.596696	0.156	0.02	2.37271e-16	CD8_cluster3
TIAM2	5.86131e-19	0.598817	0.193	0.034	1.28228e-14	CD8_cluster3
TNF	1.25273e-18	1.26582	0.593	0.267	2.74059e-14	CD8_cluster3
JUN	1.57786e-18	0.812924	0.926	0.78	3.45189e-14	CD8_cluster3
IKZF2	4.8099e-18	0.667213	0.311	0.082	1.05226e-13	CD8_cluster3
TNFRSF25	1.06673e-17	0.653489	0.304	0.081	2.33369e-13	CD8_cluster3
EGR3	3.96568e-16	0.82203	0.274	0.075	8.67571e-12	CD8_cluster3
ZFP36L1	1.67791e-15	0.82024	0.711	0.419	3.67076e-11	CD8_cluster3
HIPK2	2.10691e-15	0.733568	0.37	0.127	4.60929e-11	CD8_cluster3
CD40LG	2.13485e-15	0.713069	0.274	0.075	4.67041e-11	CD8_cluster3
PRR5	2.65259e-15	0.697748	0.207	0.047	5.80306e-11	CD8_cluster3
ABCB1	6.07062e-15	0.710207	0.489	0.202	1.32807e-10	CD8_cluster3
ANKRD28	2.99445e-14	0.620026	0.474	0.199	6.55096e-10	CD8_cluster3
AQP3	4.63552e-14	0.728302	0.237	0.064	1.01411e-09	CD8_cluster3
RORA	4.78857e-14	0.637144	0.77	0.46	1.0476e-09	CD8_cluster3
IFI44L	6.00638e-14	0.58817	0.17	0.036	1.31402e-09	CD8_cluster3
MAN1A1	3.26323e-13	0.646019	0.496	0.221	7.13896e-09	CD8_cluster3
PPP1R10	8.9436e-13	0.592071	0.526	0.251	1.95659e-08	CD8_cluster3
DUSP1	1.01899e-12	0.605298	0.822	0.548	2.22924e-08	CD8_cluster3
APOL3	1.58411e-12	0.586571	0.415	0.171	3.46556e-08	CD8_cluster3
SLAMF1	1.33089e-11	0.61449	0.385	0.158	2.91158e-07	CD8_cluster3
CITED2	1.67622e-11	0.641131	0.681	0.397	3.66707e-07	CD8_cluster3
PIK3AP1	1.89824e-11	0.676316	0.267	0.089	4.15277e-07	CD8_cluster3
EGR2	2.4278e-11	0.836323	0.348	0.14	5.31129e-07	CD8_cluster3
FOS	9.7336e-11	0.696829	0.83	0.62	2.12942e-06	CD8_cluster3
EGR1	1.28495e-10	0.695266	0.556	0.304	2.81109e-06	CD8_cluster3
ID2	5.85172e-10	0.559741	0.807	0.589	1.28018e-05	CD8_cluster3
TSC22D2	1.03006e-09	0.664745	0.496	0.261	2.25347e-05	CD8_cluster3
IER2	1.95108e-09	0.618223	0.585	0.35	4.26838e-05	CD8_cluster3
GADD45B	5.98847e-09	0.838596	0.741	0.526	0.00013101	CD8_cluster3
PNP	1.24461e-08	0.683787	0.348	0.162	0.000272283	CD8_cluster3
CD69	1.60171e-07	0.645147	0.8	0.68	0.00350406	CD8_cluster3
AHR	1.52992e-06	0.662579	0.467	0.269	0.0334702	CD8_cluster3
PHLDA1	4.45744e-05	0.620777	0.407	0.26	0.975153	CD8_cluster3
FOXP3	1.773e-206	1.67308	0.541	0.009	3.8788e-202	Treg
RTKN2	2.19487e-124	1.58364	0.396	0.011	4.80171e-120	Treg
IL2RA	6.60087e-120	1.81957	0.505	0.026	1.44407e-115	Treg
ICA1	3.87855e-118	1.29193	0.324	0.006	8.48511e-114	Treg
F5	1.12238e-106	1.19245	0.306	0.006	2.45542e-102	Treg
VDR	4.26384e-94	1.28663	0.315	0.01	9.328e-90	Treg
CCR8	1.77177e-90	0.992573	0.207	0.002	3.8761e-86	Treg
TBC1D4	2.19461e-88	1.82964	0.721	0.1	4.80115e-84	Treg
TNFRSF4	8.81984e-82	1.68547	0.387	0.024	1.92952e-77	Treg
IKZF2	5.58548e-76	1.46204	0.595	0.071	1.22194e-71	Treg
IL1R1	1.27054e-74	1.31801	0.306	0.015	2.77957e-70	Treg
CTLA4	8.27112e-74	1.68161	0.631	0.088	1.80947e-69	Treg
LAYN	1.27081e-62	0.972646	0.27	0.014	2.78014e-58	Treg
TNFRSF9	4.97612e-60	1.20454	0.378	0.034	1.08863e-55	Treg
ENTPD1	3.86092e-58	1.20676	0.333	0.026	8.44653e-54	Treg
TNFRSF18	8.8471e-57	1.20507	0.315	0.024	1.93548e-52	Treg
TIGIT	3.44735e-48	1.37576	0.685	0.158	7.54176e-44	Treg
LAPTM4B	7.39973e-48	0.836403	0.225	0.013	1.61884e-43	Treg
TRIB1	8.71744e-43	0.9702	0.306	0.032	1.90711e-38	Treg
INPP5F	1.29661e-42	0.894567	0.261	0.022	2.8366e-38	Treg
FAM184A	1.83851e-42	0.991004	0.198	0.012	4.02212e-38	Treg
MAST4	1.16354e-40	1.15385	0.36	0.048	2.54547e-36	Treg
STAM	2.37573e-40	1.02917	0.405	0.061	5.19739e-36	Treg
BATF	1.05544e-39	1.19835	0.532	0.111	2.30899e-35	Treg
CCR4	4.35248e-39	0.905431	0.387	0.056	9.52192e-35	Treg
SELL	8.85684e-38	0.84132	0.306	0.036	1.93761e-33	Treg
CD27	1.09362e-37	0.858628	0.459	0.082	2.39251e-33	Treg
TIAM1	1.04415e-36	0.892064	0.279	0.031	2.28429e-32	Treg
PMAIP1	2.07732e-34	1.36269	0.559	0.145	4.54455e-30	Treg
ARID5B	2.31834e-33	1.22596	0.694	0.219	5.07184e-29	Treg
ZC3H7A	6.51256e-31	0.948294	0.532	0.13	1.42475e-26	Treg
MAGEH1	1.11102e-29	1.02904	0.261	0.035	2.43058e-25	Treg
PMCH	4.0991e-29	1.03708	0.054	0	8.96761e-25	Treg
GEM	4.16104e-28	0.938131	0.171	0.015	9.1031e-24	Treg
CD4	4.8582e-25	0.907867	0.477	0.127	1.06283e-20	Treg
PELI1	9.16438e-25	0.960084	0.396	0.091	2.00489e-20	Treg
CD28	1.50968e-24	0.815898	0.505	0.137	3.30274e-20	Treg
GBP2	2.94784e-24	0.9682	0.676	0.25	6.44899e-20	Treg
PHACTR2	1.26102e-23	1.01969	0.441	0.117	2.75873e-19	Treg
DUSP4	5.73418e-22	0.889469	0.784	0.365	1.25447e-17	Treg
CCNG2	2.33887e-19	0.799268	0.243	0.046	5.11676e-15	Treg
IL6R	2.22241e-18	0.845606	0.243	0.047	4.86197e-14	Treg
ACSL4	3.56941e-18	0.815955	0.369	0.102	7.8088e-14	Treg
CARD16	1.91935e-16	0.895566	0.27	0.066	4.19897e-12	Treg
NAMPT	2.27518e-16	0.878114	0.495	0.187	4.97741e-12	Treg
PKM	8.51134e-14	0.821063	0.532	0.232	1.86203e-09	Treg
GBP5	1.73465e-13	0.82653	0.622	0.32	3.79489e-09	Treg
BIRC3	6.73828e-10	0.805974	0.694	0.453	1.47413e-05	Treg
TTN	2.80781e-09	0.832511	0.288	0.106	6.14265e-05	Treg
MT2A	3.91612e-09	0.839842	0.216	0.067	8.5673e-05	Treg
B3GNT7	2.95473e-100	1.76066	0.444	0.009	6.46405e-96	NKcell_cluster2
TRDC	4.72747e-96	1.99749	0.611	0.021	1.03423e-91	NKcell_cluster2
KLRF1	2.68989e-69	1.31329	0.361	0.009	5.88466e-65	NKcell_cluster2
KRT86	1.37978e-68	1.73763	0.417	0.013	3.01855e-64	NKcell_cluster2
TYROBP	1.98349e-44	1.44804	0.5	0.034	4.33929e-40	NKcell_cluster2
SYK	4.16469e-34	0.933814	0.222	0.008	9.1111e-30	NKcell_cluster2
FCER1G	6.59815e-33	1.07057	0.278	0.014	1.44348e-28	NKcell_cluster2
IRF8	1.23603e-32	1.59418	0.444	0.038	2.70407e-28	NKcell_cluster2
ADAM28	1.38366e-30	0.907447	0.222	0.009	3.02704e-26	NKcell_cluster2
NCAM1	1.22194e-29	1.50037	0.417	0.037	2.67323e-25	NKcell_cluster2
LAT2	6.55617e-25	1.12312	0.278	0.019	1.43429e-20	NKcell_cluster2
CD160	1.42274e-22	1.11634	0.444	0.054	3.11252e-18	NKcell_cluster2
PLCG2	1.19279e-19	0.980931	0.306	0.03	2.60946e-15	NKcell_cluster2
MAFF	1.25523e-17	1.45164	0.667	0.162	2.74606e-13	NKcell_cluster2
CYSLTR2	1.01083e-15	0.897184	0.167	0.011	2.2114e-11	NKcell_cluster2
IGF1R	8.30769e-14	0.944117	0.167	0.013	1.81747e-09	NKcell_cluster2
MATK	5.74616e-12	1.11463	0.444	0.102	1.25709e-07	NKcell_cluster2
CLDND1	9.15876e-12	1.15051	0.556	0.157	2.00366e-07	NKcell_cluster2
PIK3AP1	5.22842e-11	1.05348	0.417	0.095	1.14382e-06	NKcell_cluster2
SCRN1	1.16493e-10	0.791401	0.222	0.03	2.54851e-06	NKcell_cluster2
TMIGD2	1.62431e-10	0.859099	0.306	0.055	3.55349e-06	NKcell_cluster2
IL2RB	3.58871e-10	1.20179	0.75	0.34	7.85101e-06	NKcell_cluster2
EOMES	1.85343e-09	1.24138	0.361	0.084	4.05474e-05	NKcell_cluster2
SLFN13	6.06183e-09	0.929214	0.278	0.054	0.000132615	NKcell_cluster2
PLAC8	8.43392e-09	0.873899	0.25	0.046	0.000184509	NKcell_cluster2
KLRB1	1.60948e-08	0.836464	0.611	0.217	0.000352106	NKcell_cluster2
ITM2C	6.13176e-08	1.05589	0.556	0.224	0.00134145	NKcell_cluster2
KLRD1	1.03791e-07	0.810321	0.444	0.138	0.00227063	NKcell_cluster2
GNLY	2.52184e-07	1.29944	0.389	0.115	0.00551704	NKcell_cluster2
FBXO34	2.83949e-07	0.934092	0.5	0.186	0.00621195	NKcell_cluster2
FOSL2	3.33728e-07	0.895031	0.778	0.487	0.00730097	NKcell_cluster2
CD247	1.71403e-06	0.929632	0.667	0.386	0.0374979	NKcell_cluster2
CCDC69	1.98721e-06	0.849366	0.583	0.273	0.0434742	NKcell_cluster2
TCIRG1	2.44421e-06	0.851734	0.444	0.161	0.0534721	NKcell_cluster2
RASGEF1B	6.74019e-06	0.786133	0.722	0.376	0.147455	NKcell_cluster2
CCL3	8.03821e-06	0.920318	0.278	0.076	0.175852	NKcell_cluster2
FAM177A1	9.37343e-06	0.853253	0.472	0.199	0.205062	NKcell_cluster2
RNF168	1.4208e-05	0.805503	0.472	0.202	0.310828	NKcell_cluster2
REL	1.42891e-05	0.849949	0.722	0.434	0.312602	NKcell_cluster2
SLAMF7	1.55503e-05	0.909253	0.5	0.224	0.340194	NKcell_cluster2
VPS37B	2.83722e-05	0.827006	0.528	0.262	0.620699	NKcell_cluster2
GFOD1	2.94668e-05	0.857283	0.222	0.059	0.644644	NKcell_cluster2
IFNGR1	3.89452e-05	0.80444	0.361	0.137	0.852004	NKcell_cluster2
PLEKHA2	5.4226e-05	0.824562	0.583	0.33	1	NKcell_cluster2
PHYKPL	6.12244e-05	0.870105	0.25	0.077	1	NKcell_cluster2
CEBPD	0.00012783	0.834656	0.194	0.053	1	NKcell_cluster2
METRNL	0.000177917	0.796101	0.472	0.234	1	NKcell_cluster2
KDM4B	0.00113471	0.826547	0.194	0.063	1	NKcell_cluster2
PTPN12	0.00151437	0.784455	0.25	0.098	1	NKcell_cluster2
LPGAT1	0.00986033	0.826783	0.278	0.14	1	NKcell_cluster2
HSPA6	3.45937e-186	2.8611	0.591	0.044	7.56805e-182	CD8_cluster2
HSPA1A	5.41566e-145	1.76967	0.994	0.535	1.18478e-140	CD8_cluster2
DNAJB1	5.43532e-126	1.58292	0.994	0.74	1.18909e-121	CD8_cluster2
BAG3	4.49313e-123	1.95699	0.601	0.099	9.82963e-119	CD8_cluster2
HSPA1B	4.84747e-123	1.70298	0.963	0.445	1.06048e-118	CD8_cluster2
DNAJB4	1.79576e-102	1.52074	0.604	0.124	3.92858e-98	CD8_cluster2
HSPH1	6.90023e-100	1.50725	0.935	0.62	1.50956e-95	CD8_cluster2
HSP90AA1	9.55955e-99	1.07772	0.991	0.926	2.09134e-94	CD8_cluster2
SERPINH1	9.33994e-96	1.55047	0.353	0.031	2.0433e-91	CD8_cluster2
HSPD1	2.12966e-93	1.52583	0.845	0.398	4.65905e-89	CD8_cluster2
ZFAND2A	9.4256e-93	1.81361	0.554	0.113	2.06204e-88	CD8_cluster2
HSPE1	4.74136e-90	1.47978	0.706	0.235	1.03727e-85	CD8_cluster2
HSPB1	4.99753e-84	1.24136	0.402	0.055	1.09331e-79	CD8_cluster2
DNAJA4	8.25501e-66	1.53343	0.483	0.122	1.80595e-61	CD8_cluster2
HSPA8	1.0932e-65	0.917518	0.954	0.809	2.39159e-61	CD8_cluster2
TXNIP	3.43655e-59	0.934488	0.944	0.673	7.51815e-55	CD8_cluster2
ATF3	9.70741e-56	1.28116	0.551	0.174	2.12369e-51	CD8_cluster2
CACYBP	2.90057e-55	1.03325	0.607	0.216	6.34558e-51	CD8_cluster2
HSP90AB1	1.46122e-48	0.80115	0.935	0.827	3.1967e-44	CD8_cluster2
DNAJA1	1.95809e-46	0.941055	0.87	0.715	4.28371e-42	CD8_cluster2
DOK2	8.664e-44	0.995431	0.57	0.221	1.89542e-39	CD8_cluster2
DEDD2	4.60402e-43	0.911224	0.641	0.275	1.00722e-38	CD8_cluster2
MIR24-2	2.68107e-42	0.581535	0.248	0.04	5.86537e-38	CD8_cluster2
FKBP4	2.5663e-41	0.884456	0.356	0.091	5.6143e-37	CD8_cluster2
UBC	2.51508e-40	0.804929	0.91	0.833	5.50223e-36	CD8_cluster2
UBB	3.4468e-40	0.815077	0.889	0.714	7.54056e-36	CD8_cluster2
FKBP5	8.92581e-39	0.638238	0.783	0.42	1.9527e-34	CD8_cluster2
NEU1	2.82872e-32	1.01306	0.44	0.166	6.18838e-28	CD8_cluster2
PPP1R15A	3.45214e-31	0.768486	0.848	0.579	7.55224e-27	CD8_cluster2
MXD1	1.59087e-27	0.677398	0.26	0.068	3.48034e-23	CD8_cluster2
RGS2	2.27612e-27	0.803563	0.783	0.501	4.97946e-23	CD8_cluster2
ANKRD37	1.22578e-24	0.901814	0.294	0.096	2.68163e-20	CD8_cluster2
CHORDC1	7.06259e-24	0.691397	0.495	0.238	1.54508e-19	CD8_cluster2
AHSA1	4.33704e-23	0.613998	0.502	0.238	9.48815e-19	CD8_cluster2
NR4A1	6.16321e-23	0.675418	0.65	0.375	1.34832e-18	CD8_cluster2
MB21D1	4.28335e-22	0.608065	0.214	0.058	9.37068e-18	CD8_cluster2
SAT1	8.07098e-22	0.769202	0.684	0.446	1.76569e-17	CD8_cluster2
SOD1	9.08896e-21	0.562365	0.709	0.451	1.98839e-16	CD8_cluster2
MYADM	2.92194e-20	0.623866	0.486	0.247	6.39233e-16	CD8_cluster2
MRPL18	1.0663e-19	0.701601	0.322	0.131	2.33275e-15	CD8_cluster2
HSPA4	4.29665e-19	0.622146	0.536	0.301	9.39979e-15	CD8_cluster2
DUSP1	2.75465e-18	0.604459	0.765	0.532	6.02634e-14	CD8_cluster2
HMGB2	1.06669e-17	0.557269	0.498	0.261	2.3336e-13	CD8_cluster2
TNFSF14	1.48828e-17	1.08545	0.276	0.113	3.25592e-13	CD8_cluster2
RHOB	1.02173e-16	0.733353	0.387	0.187	2.23524e-12	CD8_cluster2
GLUL	1.82464e-16	0.634789	0.43	0.217	3.99176e-12	CD8_cluster2
IER5	1.09973e-13	0.855893	0.526	0.33	2.40587e-09	CD8_cluster2
KLF2	1.94197e-11	0.677567	0.241	0.109	4.24846e-07	CD8_cluster2
PLIN2	1.23587e-09	0.610572	0.316	0.172	2.70372e-05	CD8_cluster2
CSF1	9.91668e-08	0.732027	0.189	0.093	0.00216947	CD8_cluster2

## Sheet: CD4_DEG
gene	p_value (likelihood ratio test)	avg_logFC	pct.1	pct.2	p_val_adj (bonferroni correction using all genes in the dataset)	cluster
MTRNR2L1	6.95175e-27	1.49485	0.452	0.05	1.52083e-22	ERGneg_CD4
CXCR6	2.56814e-25	1.30647	0.568	0.127	5.61831e-21	ERGneg_CD4
DUSP4	6.19761e-25	1.30242	0.637	0.186	1.35585e-20	ERGneg_CD4
ZEB2	6.74229e-21	1.29419	0.404	0.062	1.47501e-16	ERGneg_CD4
TNFRSF1B	2.7718e-19	0.893256	0.774	0.378	6.06387e-15	ERGneg_CD4
RBPJ	5.09418e-19	1.0147	0.658	0.26	1.11445e-14	ERGneg_CD4
SPOCK2	6.53639e-16	0.672821	0.904	0.728	1.42997e-11	ERGneg_CD4
MYO7A	2.0818e-15	1.08082	0.267	0.028	4.55435e-11	ERGneg_CD4
CREM	5.98729e-15	0.771493	0.849	0.582	1.30984e-10	ERGneg_CD4
FNBP1	1.98123e-14	0.672071	0.836	0.567	4.33433e-10	ERGneg_CD4
MAF	4.14392e-13	1.00746	0.541	0.235	9.06566e-09	ERGneg_CD4
TRPS1	6.74048e-13	0.982717	0.342	0.084	1.47461e-08	ERGneg_CD4
PLIN2	9.33481e-13	1.04854	0.479	0.183	2.04218e-08	ERGneg_CD4
GNA15	6.70877e-12	0.985422	0.274	0.053	1.46768e-07	ERGneg_CD4
KLRB1	1.08583e-11	0.721063	0.541	0.217	2.37546e-07	ERGneg_CD4
THBS1	3.06066e-11	1.22131	0.253	0.046	6.69582e-07	ERGneg_CD4
USP36	4.26466e-11	0.905817	0.568	0.303	9.3298e-07	ERGneg_CD4
NAA50	4.63363e-11	0.79442	0.479	0.204	1.0137e-06	ERGneg_CD4
TMIGD2	4.8029e-11	0.881219	0.192	0.022	1.05073e-06	ERGneg_CD4
IRF4	5.67258e-11	0.861593	0.404	0.136	1.24099e-06	ERGneg_CD4
CTLA4	6.74761e-11	0.729763	0.349	0.099	1.47618e-06	ERGneg_CD4
METRNL	7.96998e-11	0.789198	0.322	0.087	1.74359e-06	ERGneg_CD4
RORA	5.03818e-10	0.663002	0.74	0.48	1.1022e-05	ERGneg_CD4
GSPT1	1.04962e-09	0.66108	0.651	0.402	2.29625e-05	ERGneg_CD4
TOPORS	1.40318e-09	0.84401	0.322	0.105	3.06974e-05	ERGneg_CD4
FURIN	1.66285e-09	0.856338	0.24	0.056	3.63782e-05	ERGneg_CD4
TP53INP1	1.67881e-09	0.880001	0.253	0.062	3.67274e-05	ERGneg_CD4
HLA-DRA	1.7562e-09	0.926459	0.205	0.037	3.84204e-05	ERGneg_CD4
ITGAE	2.48443e-09	0.91259	0.377	0.149	5.43519e-05	ERGneg_CD4
IL17A	3.30327e-09	1.09431	0.137	0.009	7.22656e-05	ERGneg_CD4
HLA-DPA1	1.4636e-08	0.804449	0.315	0.108	0.000320191	ERGneg_CD4
ARHGAP18	1.69187e-08	0.745293	0.253	0.071	0.00037013	ERGneg_CD4
GZMA	2.23895e-08	0.815159	0.342	0.13	0.000489814	ERGneg_CD4
CTSH	2.50448e-08	0.771304	0.226	0.056	0.000547904	ERGneg_CD4
CENPF	2.51513e-08	1.04677	0.178	0.031	0.000550236	ERGneg_CD4
LIMA1	5.17992e-08	0.932621	0.212	0.053	0.00113321	ERGneg_CD4
HLA-DQA1	5.24803e-08	0.665057	0.137	0.015	0.00114811	ERGneg_CD4
HLA-DRB1	7.99895e-08	0.761447	0.274	0.087	0.00174993	ERGneg_CD4
ADAM12	1.65068e-07	0.748538	0.144	0.022	0.00361119	ERGneg_CD4
SH3TC1	1.66481e-07	0.696701	0.178	0.037	0.00364211	ERGneg_CD4
RP3-428L16.2	2.20636e-07	0.697578	0.103	0.006	0.00482685	ERGneg_CD4
GBP5	3.36085e-07	0.73861	0.493	0.294	0.00735252	ERGneg_CD4
HLA-DPB1	4.40155e-07	0.674787	0.363	0.164	0.00962928	ERGneg_CD4
FOSB	2.27836e-34	1.78838	0.876	0.39	4.98436e-30	ERGpos_CD4
FOS	2.82424e-30	1.78009	0.817	0.349	6.17859e-26	ERGpos_CD4
JUN	2.53225e-26	1.55048	0.916	0.692	5.5398e-22	ERGpos_CD4
ANXA1	1.23526e-17	1.23078	0.759	0.349	2.70238e-13	ERGpos_CD4
NR4A1	4.3841e-15	1.47318	0.508	0.144	9.5911e-11	ERGpos_CD4
GADD45B	7.834e-15	1.35818	0.619	0.274	1.71384e-10	ERGpos_CD4
NR4A2	6.87238e-13	0.789022	0.858	0.664	1.50347e-08	ERGpos_CD4
DUSP1	1.86066e-12	0.823707	0.724	0.404	4.07056e-08	ERGpos_CD4
HSPA1B	1.39369e-11	1.17509	0.644	0.37	3.04897e-07	ERGpos_CD4
PPP1R15A	1.76281e-10	0.703407	0.746	0.486	3.8565e-06	ERGpos_CD4
BRD2	2.13142e-10	0.768815	0.789	0.603	4.66291e-06	ERGpos_CD4
TUBA1A	4.36052e-10	0.902369	0.477	0.178	9.53952e-06	ERGpos_CD4
UBB	7.80682e-10	0.607553	0.842	0.685	1.7079e-05	ERGpos_CD4
TXNIP	2.69272e-09	0.720263	0.7	0.486	5.89086e-05	ERGpos_CD4
AHNAK	1.05432e-08	0.647285	0.839	0.678	0.000230654	ERGpos_CD4
DDX3X	3.36537e-08	0.624572	0.793	0.63	0.000736243	ERGpos_CD4
PCF11	5.53456e-08	0.888033	0.467	0.226	0.0012108	ERGpos_CD4
EGR1	6.81709e-08	0.976923	0.415	0.171	0.00149137	ERGpos_CD4
CD69	1.21537e-07	0.60716	0.786	0.658	0.00265887	ERGpos_CD4
TSC22D3	4.20645e-07	0.618431	0.808	0.692	0.00920244	ERGpos_CD4
ITGA6	6.68943e-07	0.829916	0.167	0.007	0.0146345	ERGpos_CD4
ZFP36	8.17292e-07	0.713514	0.542	0.315	0.0178799	ERGpos_CD4
TNF	1.14604e-06	1.17063	0.337	0.13	0.0250719	ERGpos_CD4
KLF6	1.22547e-06	0.615122	0.885	0.842	0.0268096	ERGpos_CD4
PPP1R10	1.26203e-06	0.778665	0.331	0.123	0.0276093	ERGpos_CD4
TSC22D2	1.84889e-06	0.913163	0.319	0.116	0.0404482	ERGpos_CD4
