# Supplementary material for: Single-cell analysis of human primary prostate cancer reveals the heterogeneity of tumor-associated epithelial cell states
Source: Nat Commun. 2022 Jan 10;13:141. doi: 10.1038/s41467-021-27322-4 (PMC8748675; doi:10.1038/s41467-021-27322-4)
Supplement: Supplementary file 9 — Supplementary Dataset 8 [file 41467_2021_27322_MOESM9_ESM.xlsx]

## Sheet: Stromal_singleR_table
Cell_name	SingleR_annotation	Confidence p-value (chi-squared outlier test)
AUG_PB1.39	Smooth_muscle	0.0629713
AUG_PB1.111	Smooth_muscle	0.0461878
AUG_PB1.600	Smooth_muscle	0.0703548
AUG_PB1.606	Smooth_muscle	0.0827664
AUG_PB1.637	Smooth_muscle	0.0920768
PR5249_N.592	Smooth_muscle	0.0724754
PR5249_N.1164	Smooth_muscle	0.0665634
PR5249_N.1244	Smooth_muscle	0.0648605
PR5249_T.745	Smooth_muscle	0.0419147
PR5251_N.728	Smooth_muscle	0.0397313
PR5251_N.752	Smooth_muscle	0.0621806
PR5251_T.158	Smooth_muscle	0.0565213
PR5251_T.184	Smooth_muscle	0.0669726
PR5251_T.345	Smooth_muscle	0.0653412
PR5251_T.1081	Smooth_muscle	0.0739902
PR5251_T.1583	Smooth_muscle	0.071717
PR5251_T.1632	Smooth_muscle	0.0495126
PR5251_T.1653	Smooth_muscle	0.0539089
PR5254_N.42	Smooth_muscle	0.052818
PR5254_N.126	Smooth_muscle	0.0452914
PR5254_N.290	Smooth_muscle	0.0683109
PR5261_N.40	Smooth_muscle	0.0529187
PR5261_N.44	Smooth_muscle	0.0438753
PR5261_N.283	Smooth_muscle	0.0355939
PR5261_T.123	Smooth_muscle	0.0514067
PR5261_T.129	Smooth_muscle	0.0374033
PR5261_T.149	Smooth_muscle	0.0661488
PR5261_T.164	Smooth_muscle	0.0721424
PR5261_T.269	Smooth_muscle	0.0802952
PR5261_T.291	Smooth_muscle	0.0362674
PR5261_T.540	Smooth_muscle	0.0267768
PR5261_T.906	Smooth_muscle	0.0375962
PR5261_T.969	Smooth_muscle	0.0293675
PR5261_T.1104	Smooth_muscle	0.0206342
PR5261_T.1249	Smooth_muscle	0.0245085
PR5261_T.1253	Smooth_muscle	0.0164655
PR5261_T.1318	Smooth_muscle	0.0438423
PR5261_T.1320	Smooth_muscle	0.034024
PR5261_T.1425	Smooth_muscle	0.0322641
PR5269.792	Smooth_muscle	0.0601973
PR5269.1446	Smooth_muscle	0.0546312
MAY_PB1.18	Smooth_muscle	0.109745
MAY_PB1.37	Smooth_muscle	0.0883659
MAY_PB1.107	Smooth_muscle	0.0742711
MAY_PB1.173	Smooth_muscle	0.104573
MAY_PB1.185	Smooth_muscle	0.0882884
MAY_PB1.194	Smooth_muscle	0.0781016
MAY_PB1.206	Smooth_muscle	0.0348019
MAY_PB1.2787	Smooth_muscle	0.0545559
MAY_PB1.2873	Smooth_muscle	0.0785632
MAY_PB1.2971	Smooth_muscle	0.0964891
MAY_PB1.3059	Smooth_muscle	0.0679107
MAY_PB1.3257	Smooth_muscle	0.0834537
MAY_PB2.74	Smooth_muscle	0.0681825
MAY_PB2.102	Smooth_muscle	0.0822785
MAY_PB2.341	Smooth_muscle	0.115129
MAY_PB2.450	Smooth_muscle	0.0562695
MAY_PB2.454	Smooth_muscle	0.0788614
MAY_PB2.712	Smooth_muscle	0.0805943
MAY_PB2.735	Smooth_muscle	0.0420365
MAY_PB2.916	Smooth_muscle	0.0722297
MAY_PB2.930	Smooth_muscle	0.053697
MAY_PB2.937	Smooth_muscle	0.0994221
MAY_PB2.1037	Smooth_muscle	0.101488
MAY_PB2.1110	Smooth_muscle	0.0743958
MAY_PB2.1247	Smooth_muscle	0.0996765
MAY_PB2.1273	Smooth_muscle	0.0651683
MAY_PB2.1303	Smooth_muscle	0.0702096
MAY_PB2.1349	Smooth_muscle	0.0818657
MAY_PB2.1735	Smooth_muscle	0.0849486
MAY_PB2.1784	Smooth_muscle	0.101133
PR5186.3	Smooth_muscle	0.0455279
PR5186.74	Smooth_muscle	0.0577958
PR5186.89	Smooth_muscle	0.0634344
PR5186.120	Smooth_muscle	0.0679191
PR5186.139	Smooth_muscle	0.0803135
PR5186.142	Smooth_muscle	0.0980305
PR5186.162	Smooth_muscle	0.0445864
PR5186.164	Smooth_muscle	0.0622484
PR5186.168	Smooth_muscle	0.0495685
PR5186.212	Smooth_muscle	0.0624008
PR5186.230	Smooth_muscle	0.0641105
PR5186.232	Smooth_muscle	0.0514546
PR5186.249	Smooth_muscle	0.0341428
PR5186.255	Smooth_muscle	0.069473
PR5186.263	Smooth_muscle	0.0574472
PR5186.288	Smooth_muscle	0.0576641
PR5186.357	Smooth_muscle	0.0336004
PR5186.381	Smooth_muscle	0.0276975
PR5186.416	Smooth_muscle	0.0403507
PR5186.549	Smooth_muscle	0.0360952
PR5186.559	Smooth_muscle	0.0513458
PR5186.564	Smooth_muscle	0.0799909
PR5186.599	Smooth_muscle	0.0243173
PR5196.393	Smooth_muscle	0.054804
PR5196.1176	Smooth_muscle	0.068401
PR5199.129	Smooth_muscle	0.0846438
PR5199.528	Smooth_muscle	0.0641513
PR5199.659	Smooth_muscle	0.0477214
PR5199.806	Smooth_muscle	0.074694
PR5199.835	Smooth_muscle	0.0339339
PR5199.973	Smooth_muscle	0.0717965
AUG_PB1.160	Fibroblast	0.0403331
AUG_PB1.249	Fibroblast	0.0547568
AUG_PB1.254	Fibroblast	0.0402914
AUG_PB1.281	Fibroblast	0.0550397
AUG_PB1.298	Fibroblast	0.0563578
AUG_PB1.376	Fibroblast	0.0453797
PR5249_N.324	Fibroblast	0.0312959
PR5249_N.353	Fibroblast	0.0725232
PR5249_N.399	Fibroblast	0.0461272
PR5249_N.404	Fibroblast	0.0624828
PR5249_N.504	Fibroblast	0.0689031
PR5249_N.585	Fibroblast	0.0639547
PR5249_N.611	Fibroblast	0.0417607
PR5249_N.708	Fibroblast	0.0516764
PR5249_N.792	Fibroblast	0.0622217
PR5249_N.931	Fibroblast	0.0711123
PR5249_N.1006	Fibroblast	0.0777498
PR5249_N.1143	Fibroblast	0.0590956
PR5249_N.1145	Fibroblast	0.0742938
PR5249_N.1206	Fibroblast	0.0563242
PR5249_N.1303	Fibroblast	0.0377403
PR5249_N.1331	Fibroblast	0.0416311
PR5251_N.136	Fibroblast	0.071982
PR5251_T.620	Fibroblast	0.0705844
PR5254_N.229	Fibroblast	0.0563494
PR5254_N.580	Fibroblast	0.0742856
PR5254_N.780	Fibroblast	0.0688981
PR5261_N.228	Fibroblast	0.0518612
PR5261_N.292	Fibroblast	0.0615856
PR5261_N.729	Fibroblast	0.0694154
PR5261_T.353	Fibroblast	0.0453192
PR5261_T.477	Fibroblast	0.0597585
PR5261_T.1297	Fibroblast	0.0776202
PR5261_T.1395	Fibroblast	0.0660789
PR5261_T.1429	Fibroblast	0.0785794
PR5261_T.1556	Fibroblast	0.0589914
MAY_PB1.420	Fibroblast	0.0435953
MAY_PB1.1726	Fibroblast	0.064351
MAY_PB1.1837	Fibroblast	0.0607968
MAY_PB1.3455	Fibroblast	0.0462555
MAY_PB2.267	Fibroblast	0.0601126
MAY_PB2.338	Fibroblast	0.0641119
MAY_PB2.484	Fibroblast	0.0583585
MAY_PB2.492	Fibroblast	0.0519077
MAY_PB2.688	Fibroblast	0.0645913
MAY_PB2.769	Fibroblast	0.0676733
MAY_PB2.962	Fibroblast	0.0676942
PR5196.804	Fibroblast	0.04637
PR5196.1445	Fibroblast	0.0706667
PR5199.137	Fibroblast	0.0411921
PR5199.153	Fibroblast	0.0519488
PR5199.175	Fibroblast	0.0610359
PR5199.198	Fibroblast	0.0503317
PR5199.199	Fibroblast	0.0606431
PR5199.245	Fibroblast	0.0556747
PR5199.296	Fibroblast	0.0574093
PR5199.304	Fibroblast	0.0413894
PR5199.347	Fibroblast	0.0481389
PR5199.363	Fibroblast	0.0505765
PR5199.394	Fibroblast	0.0452658
PR5199.401	Fibroblast	0.0435758
PR5199.414	Fibroblast	0.060581
PR5199.436	Fibroblast	0.0461998
PR5199.495	Fibroblast	0.0699258
PR5199.562	Fibroblast	0.055081
PR5199.633	Fibroblast	0.0340378
PR5199.644	Fibroblast	0.0317302
PR5199.716	Fibroblast	0.0248747
PR5199.804	Fibroblast	0.0546253
PR5199.814	Fibroblast	0.0509833
PR5199.818	Fibroblast	0.0539459
PR5199.840	Fibroblast	0.050726
PR5254_N.390	Endothelial	0.0138413
PR5254_N.880	Endothelial	0.0226865
PR5254_T.91	Endothelial	0.0154115
PR5261_N.43	Endothelial	0.0127471
PR5261_N.57	Endothelial	0.0180587
PR5261_N.116	Endothelial	0.026245
PR5261_T.58	Endothelial	0.00596492
PR5261_T.113	Endothelial	0.0139328
PR5261_T.117	Endothelial	0.0129298
PR5261_T.188	Endothelial	0.00293142
PR5261_T.206	Endothelial	0.0166476
PR5261_T.239	Endothelial	0.0159387
PR5261_T.870	Endothelial	0.0326852
PR5261_T.901	Endothelial	0.0259302
PR5261_T.964	Endothelial	0.0252067
PR5261_T.976	Endothelial	0.0189643
PR5261_T.1184	Endothelial	0.00975675
PR5261_T.1210	Endothelial	0.0195415
PR5261_T.1310	Endothelial	0.0152805
MAY_PB1.1680	Endothelial	0.0080908
MAY_PB1.1853	Endothelial	0.0172944
MAY_PB1.2543	Endothelial	0.0113668
MAY_PB1.2960	Endothelial	0.0174335
MAY_PB1.3047	Endothelial	0.0291264
MAY_PB1.3167	Endothelial	0.00635585
MAY_PB2.1733	Endothelial	0.0212404
PR5186.83	Endothelial	0.0116827
PR5186.87	Endothelial	0.00921551
PR5199.280	Endothelial	0.0117895
AUG_PB1.94	Smooth_muscle	0.0570599
AUG_PB1.250	Smooth_muscle	0.0701264
AUG_PB1.292	Smooth_muscle	0.064538
AUG_PB1.575	Smooth_muscle	0.100356
PR5249_N.487	Smooth_muscle	0.0560474
PR5249_N.537	Smooth_muscle	0.0396558
PR5249_N.569	Smooth_muscle	0.0472744
PR5249_N.725	Smooth_muscle	0.0604641
PR5249_N.819	Smooth_muscle	0.023654
PR5249_N.1243	Smooth_muscle	0.0492174
PR5249_N.1262	Smooth_muscle	0.0301414
PR5249_N.1541	Smooth_muscle	0.0624293
PR5249_N.1581	Smooth_muscle	0.0351189
PR5249_T.483	Smooth_muscle	0.0388348
PR5251_N.919	Smooth_muscle	0.0667735
PR5251_N.1081	Smooth_muscle	0.0373773
PR5254_N.182	Smooth_muscle	0.0253718
PR5254_N.183	Smooth_muscle	0.0762955
PR5254_N.237	Smooth_muscle	0.0369105
PR5254_N.296	Smooth_muscle	0.0271075
PR5254_N.301	Smooth_muscle	0.0321098
PR5254_N.334	Smooth_muscle	0.0228226
PR5254_N.406	Smooth_muscle	0.0296092
PR5254_N.431	Smooth_muscle	0.0833651
PR5254_N.483	Smooth_muscle	0.0238297
PR5254_N.508	Smooth_muscle	0.010967
PR5254_N.539	Smooth_muscle	0.0426174
PR5254_N.569	Smooth_muscle	0.0278306
PR5254_N.589	Smooth_muscle	0.0367658
PR5254_N.664	Smooth_muscle	0.0572137
PR5254_N.694	Smooth_muscle	0.0440601
PR5254_N.840	Smooth_muscle	0.0287842
PR5254_N.952	Smooth_muscle	0.034901
PR5254_T.118	Smooth_muscle	0.0594439
PR5254_T.162	Smooth_muscle	0.038121
PR5254_T.214	Smooth_muscle	0.0307365
PR5254_T.259	Smooth_muscle	0.0434113
PR5254_T.332	Smooth_muscle	0.0504211
PR5254_T.450	Smooth_muscle	0.0156144
PR5254_T.451	Smooth_muscle	0.0371315
PR5261_N.108	Smooth_muscle	0.0264223
PR5261_N.162	Smooth_muscle	0.0261942
PR5261_N.203	Smooth_muscle	0.0815707
PR5261_N.208	Smooth_muscle	0.0630084
PR5261_N.225	Smooth_muscle	0.0221099
PR5261_N.231	Smooth_muscle	0.0549423
PR5261_N.247	Smooth_muscle	0.0441521
PR5261_N.259	Smooth_muscle	0.051344
PR5261_N.295	Smooth_muscle	0.051808
PR5261_N.299	Smooth_muscle	0.0039421
PR5261_N.304	Smooth_muscle	0.0101676
PR5261_N.310	Smooth_muscle	0.0669537
PR5261_N.313	Smooth_muscle	0.0223583
PR5261_N.325	Smooth_muscle	0.0304959
PR5261_N.389	Smooth_muscle	0.0506705
PR5261_N.391	Smooth_muscle	0.0168428
PR5261_N.408	Smooth_muscle	0.0628413
PR5261_N.442	Smooth_muscle	0.0421242
PR5261_N.461	Smooth_muscle	0.0516447
PR5261_N.467	Smooth_muscle	0.026046
PR5261_N.468	Smooth_muscle	0.0615784
PR5261_N.476	Smooth_muscle	0.033403
PR5261_N.486	Smooth_muscle	0.0508198
PR5261_N.490	Smooth_muscle	0.0225769
PR5261_N.501	Smooth_muscle	0.0371435
PR5261_N.556	Smooth_muscle	0.0781485
PR5261_N.748	Smooth_muscle	0.039858
PR5261_N.769	Smooth_muscle	0.0488435
PR5261_N.803	Smooth_muscle	0.036977
PR5261_N.862	Smooth_muscle	0.017804
PR5261_N.880	Smooth_muscle	0.017425
PR5261_N.886	Smooth_muscle	0.0314805
PR5261_N.902	Smooth_muscle	0.0405699
PR5261_N.907	Smooth_muscle	0.0137764
PR5261_T.180	Smooth_muscle	0.0475516
PR5261_T.196	Smooth_muscle	0.0372356
PR5261_T.203	Smooth_muscle	0.0469034
PR5261_T.221	Smooth_muscle	0.0262673
PR5261_T.225	Smooth_muscle	0.0254451
PR5261_T.252	Smooth_muscle	0.0661875
PR5261_T.301	Smooth_muscle	0.0656654
PR5261_T.323	Smooth_muscle	0.0517883
PR5261_T.337	Smooth_muscle	0.0487589
PR5261_T.384	Smooth_muscle	0.0719605
PR5261_T.391	Smooth_muscle	0.0294283
PR5261_T.398	Smooth_muscle	0.0329392
PR5261_T.424	Smooth_muscle	0.0387179
PR5261_T.429	Smooth_muscle	0.0411073
PR5261_T.432	Smooth_muscle	0.0598682
PR5261_T.435	Smooth_muscle	0.0574318
PR5261_T.480	Smooth_muscle	0.067666
PR5261_T.481	Smooth_muscle	0.0300236
PR5261_T.487	Smooth_muscle	0.035816
PR5261_T.493	Smooth_muscle	0.0578656
PR5261_T.498	Smooth_muscle	0.0344918
PR5261_T.499	Smooth_muscle	0.0425563
PR5261_T.522	Smooth_muscle	0.0630006
PR5261_T.524	Smooth_muscle	0.0160695
PR5261_T.562	Smooth_muscle	0.042948
PR5261_T.583	Smooth_muscle	0.021599
PR5261_T.587	Smooth_muscle	0.0108652
PR5261_T.601	Smooth_muscle	0.0227136
PR5261_T.604	Smooth_muscle	0.0218597
PR5261_T.646	Smooth_muscle	0.0238837
PR5261_T.647	Smooth_muscle	0.0464695
PR5261_T.660	Smooth_muscle	0.0449472
PR5261_T.666	Smooth_muscle	0.0258238
PR5261_T.667	Smooth_muscle	0.0401851
PR5261_T.673	Smooth_muscle	0.0430642
PR5261_T.675	Smooth_muscle	0.094477
PR5261_T.682	Smooth_muscle	0.0160456
PR5261_T.693	Smooth_muscle	0.0300582
PR5261_T.700	Smooth_muscle	0.0326975
PR5261_T.730	Smooth_muscle	0.0284537
PR5261_T.735	Smooth_muscle	0.0743005
PR5261_T.758	Smooth_muscle	0.0148553
PR5261_T.772	Smooth_muscle	0.0278598
PR5261_T.774	Smooth_muscle	0.0398565
PR5261_T.780	Smooth_muscle	0.0703795
PR5261_T.810	Smooth_muscle	0.0119349
PR5261_T.814	Smooth_muscle	0.00468294
PR5261_T.819	Smooth_muscle	0.0478296
PR5261_T.858	Smooth_muscle	0.0370532
PR5261_T.896	Smooth_muscle	0.0502998
PR5261_T.977	Smooth_muscle	0.0399039
PR5261_T.992	Smooth_muscle	0.0487252
PR5261_T.1023	Smooth_muscle	0.0441158
PR5261_T.1086	Smooth_muscle	0.0186879
PR5261_T.1105	Smooth_muscle	0.0533013
PR5261_T.1110	Smooth_muscle	0.0546889
PR5261_T.1113	Smooth_muscle	0.0191617
PR5261_T.1115	Smooth_muscle	0.0505663
PR5261_T.1122	Smooth_muscle	0.0406653
PR5261_T.1124	Smooth_muscle	0.0641131
PR5261_T.1127	Smooth_muscle	0.0593033
PR5261_T.1163	Smooth_muscle	0.0383359
PR5261_T.1178	Smooth_muscle	0.0242747
PR5261_T.1300	Smooth_muscle	0.00963838
PR5261_T.1301	Smooth_muscle	0.0332011
PR5261_T.1305	Smooth_muscle	0.0335301
PR5261_T.1306	Smooth_muscle	0.077322
PR5261_T.1329	Smooth_muscle	0.0422208
PR5261_T.1402	Smooth_muscle	0.0434486
PR5261_T.1408	Smooth_muscle	0.0718862
PR5261_T.1409	Smooth_muscle	0.0173635
PR5261_T.1420	Smooth_muscle	0.058114
PR5261_T.1434	Smooth_muscle	0.0549802
PR5261_T.1461	Smooth_muscle	0.0487363
PR5261_T.1472	Smooth_muscle	0.0467076
PR5261_T.1477	Smooth_muscle	0.0500593
PR5261_T.1496	Smooth_muscle	0.0435322
PR5261_T.1503	Smooth_muscle	0.0187352
PR5261_T.1504	Smooth_muscle	0.0667556
PR5261_T.1535	Smooth_muscle	0.0155542
PR5261_T.1552	Smooth_muscle	0.0675803
PR5261_T.1553	Smooth_muscle	0.0220582
PR5261_T.1558	Smooth_muscle	0.048709
PR5261_T.1559	Smooth_muscle	0.037409
PR5269.361	Smooth_muscle	0.044959
PR5269.580	Smooth_muscle	0.0391993
PR5269.1027	Smooth_muscle	0.0538479
PR5269.1250	Smooth_muscle	0.0393274
PR5269.1332	Smooth_muscle	0.0266734
PR5269.1428	Smooth_muscle	0.0512537
PR5269.1547	Smooth_muscle	0.0385759
PR5269.1614	Smooth_muscle	0.0492253
PR5269.1651	Smooth_muscle	0.0235173
PR5269.1689	Smooth_muscle	0.027863
MAY_PB1.412	Smooth_muscle	0.0424641
MAY_PB1.474	Smooth_muscle	0.0463245
MAY_PB1.530	Smooth_muscle	0.039316
MAY_PB1.578	Smooth_muscle	0.0613497
MAY_PB1.704	Smooth_muscle	0.0461544
MAY_PB1.754	Smooth_muscle	0.0906043
MAY_PB1.777	Smooth_muscle	0.0277269
MAY_PB1.977	Smooth_muscle	0.0490013
MAY_PB1.1094	Smooth_muscle	0.0426176
MAY_PB1.1098	Smooth_muscle	0.0739984
MAY_PB1.1143	Smooth_muscle	0.0599925
MAY_PB1.1314	Smooth_muscle	0.0810746
MAY_PB1.3353	Smooth_muscle	0.018138
MAY_PB2.1256	Smooth_muscle	0.0607387
MAY_PB2.1288	Smooth_muscle	0.0720255
MAY_PB2.1306	Smooth_muscle	0.0550814
MAY_PB2.1342	Smooth_muscle	0.0472798
MAY_PB2.2099	Smooth_muscle	0.0315809
PR5186.125	Smooth_muscle	0.0792976
PR5186.166	Smooth_muscle	0.0523663
PR5186.351	Smooth_muscle	0.0487437
PR5186.372	Smooth_muscle	0.0841263
PR5186.439	Smooth_muscle	0.0995006
PR5186.514	Smooth_muscle	0.0725767
PR5186.710	Smooth_muscle	0.0287259
PR5186.733	Smooth_muscle	0.0271472
PR5186.742	Smooth_muscle	0.0663585
PR5196.1025	Smooth_muscle	0.0744978
PR5196.1043	Smooth_muscle	0.106383
PR5196.1334	Smooth_muscle	0.0736131
PR5196.1869	Smooth_muscle	0.0632058
PR5199.85	Smooth_muscle	0.00671054
PR5199.188	Smooth_muscle	0.0216103
PR5199.453	Smooth_muscle	0.0451001
PR5199.578	Smooth_muscle	0.0838792
PR5199.608	Smooth_muscle	0.02047
PR5199.609	Smooth_muscle	0.03361
PR5199.646	Smooth_muscle	0.0538416
PR5199.857	Smooth_muscle	0.029298
PR5199.1022	Smooth_muscle	0.0648147
AUG_PB1.197	Fibroblast	0.0396718
AUG_PB1.236	Fibroblast	0.0673321
AUG_PB1.241	Fibroblast	0.068926
AUG_PB1.260	Fibroblast	0.0513704
AUG_PB1.908	Fibroblast	0.0589957
AUG_PB1.909	Fibroblast	0.0683385
PR5249_N.304	Fibroblast	0.0734182
PR5249_N.533	Fibroblast	0.0490042
PR5249_N.575	Fibroblast	0.0563649
PR5249_N.644	Fibroblast	0.0619473
PR5249_N.656	Fibroblast	0.0607627
PR5249_N.728	Fibroblast	0.0521413
PR5249_N.821	Fibroblast	0.056727
PR5249_N.1106	Fibroblast	0.059808
PR5249_N.1366	Fibroblast	0.0585281
PR5249_N.1578	Fibroblast	0.0518649
PR5249_T.530	Fibroblast	0.0710345
PR5251_N.289	Fibroblast	0.073911
PR5254_N.281	Fibroblast	0.0560505
PR5254_N.295	Fibroblast	0.0653034
PR5254_N.332	Fibroblast	0.065673
PR5254_N.399	Fibroblast	0.057077
PR5254_N.410	Fibroblast	0.0477261
PR5254_N.416	Fibroblast	0.0367914
PR5254_N.492	Fibroblast	0.0589773
PR5254_N.523	Fibroblast	0.0630713
PR5254_N.548	Fibroblast	0.0756837
PR5254_N.607	Fibroblast	0.0692945
PR5254_N.613	Fibroblast	0.0390555
PR5254_N.686	Fibroblast	0.0513828
PR5254_N.792	Fibroblast	0.0714663
PR5254_N.825	Fibroblast	0.0473861
PR5254_N.826	Fibroblast	0.0736635
PR5254_N.888	Fibroblast	0.0621825
PR5254_T.440	Fibroblast	0.0617633
PR5254_T.465	Fibroblast	0.0703018
PR5261_N.153	Fibroblast	0.0355019
PR5261_N.175	Fibroblast	0.064254
PR5261_N.214	Fibroblast	0.0607132
PR5261_N.256	Fibroblast	0.0520969
PR5261_N.257	Fibroblast	0.059077
PR5261_N.286	Fibroblast	0.0604032
PR5261_N.305	Fibroblast	0.0231097
PR5261_N.332	Fibroblast	0.039881
PR5261_N.337	Fibroblast	0.0297185
PR5261_N.354	Fibroblast	0.0517627
PR5261_N.374	Fibroblast	0.046284
PR5261_N.377	Fibroblast	0.0423742
PR5261_N.382	Fibroblast	0.0527897
PR5261_N.417	Fibroblast	0.0447983
PR5261_N.418	Fibroblast	0.0614553
PR5261_N.470	Fibroblast	0.0278524
PR5261_N.473	Fibroblast	0.0500902
PR5261_N.479	Fibroblast	0.0498082
PR5261_N.493	Fibroblast	0.0803284
PR5261_N.528	Fibroblast	0.0640938
PR5261_N.541	Fibroblast	0.036585
PR5261_N.548	Fibroblast	0.0456961
PR5261_N.549	Fibroblast	0.0164049
PR5261_N.555	Fibroblast	0.0539435
PR5261_N.559	Fibroblast	0.0260254
PR5261_N.560	Fibroblast	0.0538982
PR5261_N.654	Fibroblast	0.0689214
PR5261_N.794	Fibroblast	0.0446677
PR5261_N.808	Fibroblast	0.0623243
PR5261_N.864	Fibroblast	0.0644624
PR5261_N.869	Fibroblast	0.0455345
PR5261_N.874	Fibroblast	0.0367031
PR5261_N.876	Fibroblast	0.0431497
PR5261_N.884	Fibroblast	0.0559812
PR5261_N.908	Fibroblast	0.0582619
PR5261_T.318	Fibroblast	0.0350191
PR5261_T.346	Fibroblast	0.0528847
PR5261_T.351	Fibroblast	0.0481834
PR5261_T.382	Fibroblast	0.0423411
PR5261_T.399	Fibroblast	0.0550045
PR5261_T.510	Fibroblast	0.0553024
PR5261_T.539	Fibroblast	0.0587543
PR5261_T.565	Fibroblast	0.0657802
PR5261_T.593	Fibroblast	0.0421663
PR5261_T.605	Fibroblast	0.0475205
PR5261_T.609	Fibroblast	0.0153792
PR5261_T.616	Fibroblast	0.0393992
PR5261_T.620	Fibroblast	0.0660941
PR5261_T.671	Fibroblast	0.0643109
PR5261_T.708	Fibroblast	0.0662545
PR5261_T.711	Fibroblast	0.0223284
PR5261_T.734	Fibroblast	0.0387464
PR5261_T.764	Fibroblast	0.0545975
PR5261_T.778	Fibroblast	0.0307177
PR5261_T.782	Fibroblast	0.054254
PR5261_T.784	Fibroblast	0.0159879
PR5261_T.786	Fibroblast	0.0417282
PR5261_T.794	Fibroblast	0.00904618
PR5261_T.813	Fibroblast	0.0332875
PR5261_T.1141	Fibroblast	0.0634805
PR5261_T.1268	Fibroblast	0.0391182
PR5261_T.1312	Fibroblast	0.0602385
PR5261_T.1313	Fibroblast	0.037099
PR5261_T.1337	Fibroblast	0.0680591
PR5261_T.1338	Fibroblast	0.0673949
PR5261_T.1342	Fibroblast	0.043274
PR5261_T.1358	Fibroblast	0.0573639
PR5261_T.1397	Fibroblast	0.0648034
PR5261_T.1436	Fibroblast	0.0407322
PR5261_T.1486	Fibroblast	0.0534633
PR5261_T.1537	Fibroblast	0.0409943
PR5261_T.1544	Fibroblast	0.0419588
PR5261_T.1549	Fibroblast	0.0330774
PR5269.1631	Fibroblast	0.0512593
MAY_PB1.393	Fibroblast	0.0783516
MAY_PB1.636	Fibroblast	0.0593877
MAY_PB1.763	Fibroblast	0.0141023
MAY_PB1.1315	Fibroblast	0.0726508
MAY_PB1.1340	Fibroblast	0.023732
MAY_PB1.1380	Fibroblast	0.0427033
MAY_PB1.2660	Fibroblast	0.0870712
MAY_PB1.3233	Fibroblast	0.076174
MAY_PB1.3385	Fibroblast	0.0642394
MAY_PB2.936	Fibroblast	0.0483369
PR5196.374	Fibroblast	0.0752277
PR5196.1528	Fibroblast	0.0549716
PR5196.1785	Fibroblast	0.0776948
PR5199.250	Fibroblast	0.0524722
PR5199.421	Fibroblast	0.0325555
PR5199.423	Fibroblast	0.0630726
PR5199.433	Fibroblast	0.0620628
PR5199.441	Fibroblast	0.0525895
PR5199.535	Fibroblast	0.0442676
PR5199.554	Fibroblast	0.0530193
PR5199.566	Fibroblast	0.0465546
PR5199.589	Fibroblast	0.0479258
PR5199.592	Fibroblast	0.049146
PR5199.594	Fibroblast	0.0518615
PR5199.611	Fibroblast	0.0486582
PR5199.639	Fibroblast	0.0498379
PR5199.645	Fibroblast	0.0261395
PR5199.751	Fibroblast	0.0437955
PR5199.752	Fibroblast	0.0574515
PR5199.762	Fibroblast	0.0105017
PR5199.830	Fibroblast	0.0452062
PR5199.868	Fibroblast	0.0512871
PR5199.895	Fibroblast	0.055937
PR5199.910	Fibroblast	0.0703308
PR5199.957	Fibroblast	0.0158268
PR5199.996	Fibroblast	0.047108
PR5199.1004	Fibroblast	0.0473591
PR5199.1006	Fibroblast	0.0396499
PR5199.1014	Fibroblast	0.0264484
PR5199.1015	Fibroblast	0.0518423
PR5199.1020	Fibroblast	0.056629
PR5249_N.203	Endothelial	0.0177135
PR5249_N.693	Endothelial	0.00263224
PR5249_T.291	Endothelial	0.00156615
PR5254_N.104	Endothelial	0.0140536
PR5254_N.207	Endothelial	0.0140529
PR5254_N.266	Endothelial	0.0258491
PR5254_N.271	Endothelial	0.0183083
PR5254_N.356	Endothelial	0.0196405
PR5254_N.359	Endothelial	0.00411783
PR5254_N.364	Endothelial	0.00434633
PR5254_N.371	Endothelial	0.00563312
PR5254_N.433	Endothelial	0.0096901
PR5254_N.453	Endothelial	0.00565049
PR5254_N.471	Endothelial	0.00331834
PR5254_N.481	Endothelial	0.0205402
PR5254_N.499	Endothelial	0.00380856
PR5254_N.522	Endothelial	0.0126012
PR5254_N.733	Endothelial	0.013455
PR5254_N.796	Endothelial	0.0188157
PR5254_N.804	Endothelial	0.00967155
PR5254_N.960	Endothelial	0.00216665
PR5254_T.88	Endothelial	0.0165637
PR5254_T.243	Endothelial	0.0088378
PR5254_T.293	Endothelial	0.0274103
PR5254_T.306	Endothelial	0.00166933
PR5254_T.308	Endothelial	0.0099466
PR5254_T.382	Endothelial	0.00101104
PR5254_T.392	Endothelial	0.00410913
PR5254_T.479	Endothelial	0.00125262
PR5261_N.5	Endothelial	0.00203032
PR5261_N.118	Endothelial	0.0324439
PR5261_N.137	Endothelial	0.00554551
PR5261_N.183	Endothelial	0.0114887
PR5261_N.226	Endothelial	0.00760412
PR5261_N.266	Endothelial	0.00343623
PR5261_N.287	Endothelial	0.0116938
PR5261_N.371	Endothelial	0.00491096
PR5261_N.439	Endothelial	0.020236
PR5261_N.440	Endothelial	0.00706144
PR5261_N.781	Endothelial	0.00382086
PR5261_T.128	Endothelial	0.00458082
PR5261_T.195	Endothelial	0.00545828
PR5261_T.208	Endothelial	0.0237563
PR5261_T.275	Endothelial	0.00658916
PR5261_T.294	Endothelial	0.00678714
PR5261_T.395	Endothelial	0.00420416
PR5261_T.396	Endothelial	0.00484944
PR5261_T.408	Endothelial	0.000780085
PR5261_T.411	Endothelial	0.00349702
PR5261_T.426	Endothelial	0.0019514
PR5261_T.447	Endothelial	0.0165902
PR5261_T.514	Endothelial	0.00472036
PR5261_T.579	Endothelial	0.00616054
PR5261_T.615	Endothelial	0.00156503
PR5261_T.619	Endothelial	0.00948339
PR5261_T.628	Endothelial	0.00495667
PR5261_T.633	Endothelial	0.0038116
PR5261_T.635	Endothelial	0.016678
PR5261_T.655	Endothelial	0.00508028
PR5261_T.680	Endothelial	0.00630604
PR5261_T.722	Endothelial	0.000867687
PR5261_T.739	Endothelial	0.00439192
PR5261_T.1032	Endothelial	0.00888743
PR5261_T.1050	Endothelial	0.0142655
PR5261_T.1053	Endothelial	0.006554
PR5261_T.1111	Endothelial	0.00469353
PR5261_T.1166	Endothelial	0.0103586
PR5261_T.1176	Endothelial	0.00936472
PR5261_T.1180	Endothelial	0.010287
PR5261_T.1183	Endothelial	0.012235
PR5261_T.1185	Endothelial	0.00599906
PR5261_T.1247	Endothelial	0.00406984
PR5261_T.1263	Endothelial	0.00742072
PR5261_T.1279	Endothelial	0.00884154
PR5261_T.1324	Endothelial	0.00619724
PR5261_T.1351	Endothelial	0.00280996
PR5261_T.1383	Endothelial	0.0106257
PR5261_T.1454	Endothelial	0.00520727
PR5261_T.1469	Endothelial	0.00206536
PR5261_T.1526	Endothelial	0.00690934
PR5269.1190	Endothelial	0.00662625
PR5269.1510	Endothelial	0.00807427
MAY_PB1.1163	Endothelial	0.0156701
MAY_PB1.1685	Endothelial	0.00404847
MAY_PB1.1806	Endothelial	0.0112784
MAY_PB1.2776	Endothelial	0.00849829
MAY_PB1.2820	Endothelial	0.00527375
MAY_PB1.3106	Endothelial	0.01011
MAY_PB1.3295	Endothelial	0.00670951
MAY_PB2.1440	Endothelial	0.00663673
PR5186.214	Endothelial	0.00429191
PR5186.578	Endothelial	0.00443967
PR5186.636	Endothelial	0.00580068
PR5199.247	Endothelial	0.00694501
PR5199.331	Endothelial	0.0148381
PR5199.365	Endothelial	0.0115886
AUG_PB1.121	Smooth_muscle	0.0854786
AUG_PB1.462	Smooth_muscle	0.0803679
AUG_PB1.547	Smooth_muscle	0.0770045
PR5249_N.302	Smooth_muscle	0.0645851
PR5249_N.746	Smooth_muscle	0.0346958
PR5249_N.1062	Smooth_muscle	0.0662163
PR5251_T.678	Smooth_muscle	0.0603252
PR5254_N.58	Smooth_muscle	0.03193
PR5254_N.119	Smooth_muscle	0.0580809
PR5254_N.240	Smooth_muscle	0.0280818
PR5254_N.498	Smooth_muscle	0.0509183
PR5261_N.477	Smooth_muscle	0.0649228
PR5261_N.515	Smooth_muscle	0.050117
PR5269.540	Smooth_muscle	0.0616096
MAY_PB1.564	Smooth_muscle	0.0804135
MAY_PB1.598	Smooth_muscle	0.096834
MAY_PB1.624	Smooth_muscle	0.0676909
MAY_PB1.934	Smooth_muscle	0.0816
MAY_PB1.1004	Smooth_muscle	0.058849
MAY_PB1.1052	Smooth_muscle	0.0624575
MAY_PB1.1097	Smooth_muscle	0.0497439
MAY_PB1.1158	Smooth_muscle	0.0402152
MAY_PB1.1187	Smooth_muscle	0.0423906
MAY_PB1.1711	Smooth_muscle	0.0689
MAY_PB1.1736	Smooth_muscle	0.0603129
MAY_PB1.1893	Smooth_muscle	0.0483386
MAY_PB1.2079	Smooth_muscle	0.0569823
MAY_PB1.2204	Smooth_muscle	0.0687318
MAY_PB1.2277	Smooth_muscle	0.0666818
MAY_PB1.2426	Smooth_muscle	0.0776679
MAY_PB1.2432	Smooth_muscle	0.0698677
MAY_PB1.2477	Smooth_muscle	0.0643994
MAY_PB1.2529	Smooth_muscle	0.0409021
MAY_PB1.2582	Smooth_muscle	0.0612257
MAY_PB1.2631	Smooth_muscle	0.080167
MAY_PB1.2913	Smooth_muscle	0.0847461
MAY_PB1.3146	Smooth_muscle	0.0874944
MAY_PB1.3487	Smooth_muscle	0.0397597
MAY_PB2.321	Smooth_muscle	0.090154
MAY_PB2.632	Smooth_muscle	0.0703417
MAY_PB2.793	Smooth_muscle	0.0454586
MAY_PB2.869	Smooth_muscle	0.070509
MAY_PB2.1083	Smooth_muscle	0.0694536
MAY_PB2.1112	Smooth_muscle	0.0709922
MAY_PB2.1144	Smooth_muscle	0.0879681
MAY_PB2.1258	Smooth_muscle	0.0690535
MAY_PB2.1276	Smooth_muscle	0.0848252
MAY_PB2.1311	Smooth_muscle	0.0617811
MAY_PB2.1337	Smooth_muscle	0.0566658
MAY_PB2.1445	Smooth_muscle	0.0823048
MAY_PB2.1497	Smooth_muscle	0.0732099
MAY_PB2.1510	Smooth_muscle	0.0672527
MAY_PB2.1523	Smooth_muscle	0.0544575
MAY_PB2.1537	Smooth_muscle	0.0483295
MAY_PB2.1558	Smooth_muscle	0.0733321
MAY_PB2.1571	Smooth_muscle	0.0599091
MAY_PB2.1574	Smooth_muscle	0.0476942
MAY_PB2.1795	Smooth_muscle	0.0534153
MAY_PB2.1843	Smooth_muscle	0.064206
MAY_PB2.1884	Smooth_muscle	0.0685472
MAY_PB2.1920	Smooth_muscle	0.0473949
MAY_PB2.1927	Smooth_muscle	0.063782
MAY_PB2.1992	Smooth_muscle	0.0536317
MAY_PB2.1994	Smooth_muscle	0.0354505
PR5186.194	Smooth_muscle	0.0711166
PR5186.362	Smooth_muscle	0.0413458
PR5186.680	Smooth_muscle	0.0329727
PR5199.222	Smooth_muscle	0.0343436
PR5199.345	Smooth_muscle	0.0462132
PR5199.378	Smooth_muscle	0.0349383
PR5199.434	Smooth_muscle	0.0503061
PR5199.503	Smooth_muscle	0.0305567
PR5199.515	Smooth_muscle	0.0483302
PR5199.708	Smooth_muscle	0.0321091
PR5199.849	Smooth_muscle	0.0590163
AUG_PB1.71	Fibroblast	0.0665549
AUG_PB1.103	Fibroblast	0.0612157
AUG_PB1.176	Fibroblast	0.0631966
AUG_PB1.190	Fibroblast	0.039506
AUG_PB1.430	Fibroblast	0.0642957
AUG_PB1.590	Fibroblast	0.0634401
PR5249_N.164	Fibroblast	0.0513535
PR5254_N.493	Fibroblast	0.0425177
MAY_PB1.23	Fibroblast	0.0740584
MAY_PB1.38	Fibroblast	0.0654548
MAY_PB1.200	Fibroblast	0.0597156
MAY_PB2.353	Fibroblast	0.0651208
MAY_PB2.416	Fibroblast	0.0711416
MAY_PB2.671	Fibroblast	0.0598329
MAY_PB2.733	Fibroblast	0.0553554
MAY_PB2.833	Fibroblast	0.0498309
MAY_PB2.961	Fibroblast	0.064702
MAY_PB2.1084	Fibroblast	0.0673599
MAY_PB2.1121	Fibroblast	0.0678865
MAY_PB2.1518	Fibroblast	0.0533095
MAY_PB2.1871	Fibroblast	0.0695656
PR5199.112	Fibroblast	0.0650186
PR5199.146	Fibroblast	0.0702586
PR5199.155	Fibroblast	0.0552155
PR5199.176	Fibroblast	0.0521125
PR5199.191	Fibroblast	0.057251
PR5199.204	Fibroblast	0.0541407
PR5199.229	Fibroblast	0.0510134
PR5199.233	Fibroblast	0.0504267
PR5199.249	Fibroblast	0.0588125
PR5199.257	Fibroblast	0.0692954
PR5199.263	Fibroblast	0.0515578
PR5199.282	Fibroblast	0.0563543
PR5199.302	Fibroblast	0.0620227
PR5199.315	Fibroblast	0.0300021
PR5199.317	Fibroblast	0.0447329
PR5199.318	Fibroblast	0.0526038
PR5199.328	Fibroblast	0.050688
PR5199.348	Fibroblast	0.053806
PR5199.349	Fibroblast	0.036609
PR5199.353	Fibroblast	0.0563488
PR5199.358	Fibroblast	0.0488852
PR5199.361	Fibroblast	0.0446163
PR5199.369	Fibroblast	0.052139
PR5199.390	Fibroblast	0.047045
PR5199.399	Fibroblast	0.0453906
PR5199.411	Fibroblast	0.0508442
PR5199.416	Fibroblast	0.0622217
PR5199.431	Fibroblast	0.0511983
PR5199.437	Fibroblast	0.0433791
PR5199.444	Fibroblast	0.0607226
PR5199.447	Fibroblast	0.0640336
PR5199.449	Fibroblast	0.0549446
PR5199.454	Fibroblast	0.052404
PR5199.486	Fibroblast	0.0470682
PR5199.505	Fibroblast	0.0535573
PR5199.521	Fibroblast	0.047254
PR5199.540	Fibroblast	0.05634
PR5199.558	Fibroblast	0.0494249
PR5199.579	Fibroblast	0.0390252
PR5199.585	Fibroblast	0.016985
PR5199.666	Fibroblast	0.0507308
PR5199.686	Fibroblast	0.0519675
PR5199.719	Fibroblast	0.041902
PR5199.764	Fibroblast	0.0501963
PR5199.802	Fibroblast	0.0598815
PR5199.842	Fibroblast	0.0493865
PR5199.915	Fibroblast	0.0311443
PR5199.929	Fibroblast	0.0573419
PR5199.980	Fibroblast	0.0570179
AUG_PB1.84	Endothelial	0.0223778
PR5249_N.516	Endothelial	0.0140801
PR5249_T.283	Endothelial	0.00702404
PR5254_N.68	Endothelial	0.0268131
PR5254_N.169	Endothelial	0.00915011
PR5261_N.141	Endothelial	0.0197879
PR5261_N.278	Endothelial	0.0195226
PR5261_N.319	Endothelial	0.00380038
PR5261_N.577	Endothelial	0.0254712
PR5261_N.885	Endothelial	0.0522095
PR5261_T.198	Endothelial	0.0152301
PR5261_T.319	Endothelial	0.0567464
PR5261_T.321	Endothelial	0.0055774
PR5261_T.343	Endothelial	0.010638
PR5261_T.428	Endothelial	0.00429774
PR5261_T.622	Endothelial	0.0500366
PR5261_T.951	Endothelial	0.0150109
PR5261_T.1292	Endothelial	0.0178924
PR5261_T.1396	Endothelial	0.0123639
PR5269.173	Endothelial	0.0221921
PR5269.322	Endothelial	0.0248268
PR5269.961	Endothelial	0.0168529
MAY_PB2.195	Endothelial	0.0246233
MAY_PB2.1053	Endothelial	0.0177099
MAY_PB2.1140	Endothelial	0.0103369
MAY_PB2.1236	Endothelial	0.0167073
MAY_PB2.1439	Endothelial	0.0104146
MAY_PB2.1671	Endothelial	0.0417208
MAY_PB2.1972	Endothelial	0.00976035
PR5199.105	Endothelial	0.0156944
PR5199.181	Endothelial	0.0330718
PR5199.235	Endothelial	0.0254723
PR5199.343	Endothelial	0.0118829
PR5199.393	Endothelial	0.00538443
PR5199.445	Endothelial	0.0169251
PR5199.670	Endothelial	0.00460897
PR5199.784	Endothelial	0.0246869
PR5199.971	Endothelial	0.0197503
AUG_PB1.155	Smooth_muscle	0.0773773
AUG_PB1.170	Smooth_muscle	0.0687813
PR5249_N.706	Smooth_muscle	0.0561995
PR5249_N.1163	Smooth_muscle	0.0821705
PR5251_T.645	Smooth_muscle	0.0556347
PR5261_T.1367	Smooth_muscle	0.08531
MAY_PB1.69	Smooth_muscle	0.0702305
MAY_PB1.99	Smooth_muscle	0.101453
MAY_PB1.105	Smooth_muscle	0.0890418
MAY_PB1.125	Smooth_muscle	0.0860942
MAY_PB1.130	Smooth_muscle	0.0887519
MAY_PB1.139	Smooth_muscle	0.100172
MAY_PB1.151	Smooth_muscle	0.0951557
MAY_PB1.154	Smooth_muscle	0.0748456
MAY_PB1.162	Smooth_muscle	0.103442
MAY_PB1.183	Smooth_muscle	0.0607442
MAY_PB1.190	Smooth_muscle	0.0942358
MAY_PB1.192	Smooth_muscle	0.0951722
MAY_PB1.199	Smooth_muscle	0.0884862
MAY_PB1.232	Smooth_muscle	0.0836034
MAY_PB1.233	Smooth_muscle	0.101577
MAY_PB1.236	Smooth_muscle	0.0940596
MAY_PB1.248	Smooth_muscle	0.0801181
MAY_PB1.267	Smooth_muscle	0.0905373
MAY_PB1.275	Smooth_muscle	0.0712054
MAY_PB1.323	Smooth_muscle	0.0769567
MAY_PB1.327	Smooth_muscle	0.0655391
MAY_PB1.343	Smooth_muscle	0.0731659
MAY_PB1.377	Smooth_muscle	0.0650582
MAY_PB1.380	Smooth_muscle	0.0569204
MAY_PB1.384	Smooth_muscle	0.0697887
MAY_PB1.401	Smooth_muscle	0.0986193
MAY_PB1.416	Smooth_muscle	0.0789279
MAY_PB1.425	Smooth_muscle	0.0789127
MAY_PB1.459	Smooth_muscle	0.0774124
MAY_PB1.464	Smooth_muscle	0.0733706
MAY_PB1.473	Smooth_muscle	0.0846846
MAY_PB1.482	Smooth_muscle	0.101305
MAY_PB1.496	Smooth_muscle	0.111193
MAY_PB1.518	Smooth_muscle	0.0816154
MAY_PB1.544	Smooth_muscle	0.102854
MAY_PB1.554	Smooth_muscle	0.0877998
MAY_PB1.592	Smooth_muscle	0.090094
MAY_PB1.645	Smooth_muscle	0.078578
MAY_PB1.646	Smooth_muscle	0.102418
MAY_PB1.791	Smooth_muscle	0.0871627
MAY_PB1.795	Smooth_muscle	0.089929
MAY_PB1.816	Smooth_muscle	0.0755714
MAY_PB1.851	Smooth_muscle	0.105138
MAY_PB1.861	Smooth_muscle	0.10053
MAY_PB1.879	Smooth_muscle	0.0691552
MAY_PB1.886	Smooth_muscle	0.105308
MAY_PB1.887	Smooth_muscle	0.109843
MAY_PB1.893	Smooth_muscle	0.0957058
MAY_PB1.894	Smooth_muscle	0.0930785
MAY_PB1.897	Smooth_muscle	0.0906922
MAY_PB1.935	Smooth_muscle	0.103485
MAY_PB1.943	Smooth_muscle	0.0625034
MAY_PB1.964	Smooth_muscle	0.0940123
MAY_PB1.969	Smooth_muscle	0.0866632
MAY_PB1.986	Smooth_muscle	0.0670477
MAY_PB1.1012	Smooth_muscle	0.094218
MAY_PB1.1015	Smooth_muscle	0.0856085
MAY_PB1.1019	Smooth_muscle	0.0720298
MAY_PB1.1023	Smooth_muscle	0.0922601
MAY_PB1.1045	Smooth_muscle	0.0420225
MAY_PB1.1063	Smooth_muscle	0.0504419
MAY_PB1.1076	Smooth_muscle	0.0933935
MAY_PB1.1099	Smooth_muscle	0.109157
MAY_PB1.1517	Smooth_muscle	0.0974008
MAY_PB1.1532	Smooth_muscle	0.0846976
MAY_PB1.1773	Smooth_muscle	0.0787841
MAY_PB1.2020	Smooth_muscle	0.0820284
MAY_PB1.2275	Smooth_muscle	0.109722
MAY_PB1.2957	Smooth_muscle	0.0847109
MAY_PB1.3088	Smooth_muscle	0.123762
MAY_PB1.3153	Smooth_muscle	0.064422
MAY_PB1.3300	Smooth_muscle	0.0654834
MAY_PB2.428	Smooth_muscle	0.083125
MAY_PB2.468	Smooth_muscle	0.0594823
MAY_PB2.588	Smooth_muscle	0.0720625
MAY_PB2.629	Smooth_muscle	0.09306
MAY_PB2.669	Smooth_muscle	0.0630408
MAY_PB2.776	Smooth_muscle	0.0559701
MAY_PB2.863	Smooth_muscle	0.0928052
MAY_PB2.1146	Smooth_muscle	0.0854157
MAY_PB2.1215	Smooth_muscle	0.087394
MAY_PB2.1229	Smooth_muscle	0.0967161
MAY_PB2.1333	Smooth_muscle	0.10182
MAY_PB2.1457	Smooth_muscle	0.103195
MAY_PB2.1689	Smooth_muscle	0.0943804
MAY_PB2.1720	Smooth_muscle	0.0901516
MAY_PB2.1844	Smooth_muscle	0.106592
MAY_PB2.1921	Smooth_muscle	0.117377
MAY_PB2.1993	Smooth_muscle	0.0991995
PR5186.460	Smooth_muscle	0.0770706
PR5199.560	Smooth_muscle	0.0494338
PR5199.832	Smooth_muscle	0.0687176
AUG_PB1.28	Fibroblast	0.0747623
AUG_PB1.46	Fibroblast	0.0652208
AUG_PB1.48	Fibroblast	0.066193
AUG_PB1.50	Fibroblast	0.0602186
AUG_PB1.52	Fibroblast	0.0765853
AUG_PB1.57	Fibroblast	0.0621872
AUG_PB1.62	Fibroblast	0.0594383
AUG_PB1.77	Fibroblast	0.0624954
AUG_PB1.85	Fibroblast	0.0528085
AUG_PB1.90	Fibroblast	0.0744519
AUG_PB1.92	Fibroblast	0.0588139
AUG_PB1.95	Fibroblast	0.05437
AUG_PB1.98	Fibroblast	0.0589017
AUG_PB1.99	Fibroblast	0.0494431
AUG_PB1.104	Fibroblast	0.0667192
AUG_PB1.122	Fibroblast	0.0740447
AUG_PB1.145	Fibroblast	0.060973
AUG_PB1.152	Fibroblast	0.0661015
AUG_PB1.159	Fibroblast	0.0738972
AUG_PB1.222	Fibroblast	0.0745162
AUG_PB1.244	Fibroblast	0.0600253
AUG_PB1.246	Fibroblast	0.0734398
AUG_PB1.253	Fibroblast	0.0739842
AUG_PB1.300	Fibroblast	0.0632943
AUG_PB1.312	Fibroblast	0.0809952
AUG_PB1.313	Fibroblast	0.0470728
AUG_PB1.330	Fibroblast	0.0594207
AUG_PB1.333	Fibroblast	0.0458195
AUG_PB1.340	Fibroblast	0.0579119
AUG_PB1.440	Fibroblast	0.0692171
AUG_PB1.525	Fibroblast	0.0728199
AUG_PB1.528	Fibroblast	0.0599217
AUG_PB1.538	Fibroblast	0.079145
AUG_PB1.541	Fibroblast	0.0648587
AUG_PB1.542	Fibroblast	0.0664675
AUG_PB1.589	Fibroblast	0.0486653
AUG_PB1.638	Fibroblast	0.0562361
AUG_PB1.726	Fibroblast	0.0375036
PR5249_N.1127	Fibroblast	0.0661222
PR5249_N.1285	Fibroblast	0.0547308
PR5249_N.1462	Fibroblast	0.0519525
MAY_PB1.161	Fibroblast	0.0692632
MAY_PB1.176	Fibroblast	0.0650497
MAY_PB1.205	Fibroblast	0.0687683
MAY_PB1.257	Fibroblast	0.0671717
MAY_PB1.271	Fibroblast	0.0672734
MAY_PB1.272	Fibroblast	0.0631256
MAY_PB1.307	Fibroblast	0.0717456
MAY_PB1.316	Fibroblast	0.0765265
MAY_PB1.320	Fibroblast	0.0677723
MAY_PB1.334	Fibroblast	0.0765415
MAY_PB1.344	Fibroblast	0.0503084
MAY_PB1.346	Fibroblast	0.0669231
MAY_PB1.443	Fibroblast	0.0829531
MAY_PB1.489	Fibroblast	0.0799036
MAY_PB1.614	Fibroblast	0.0658282
MAY_PB1.641	Fibroblast	0.0481989
MAY_PB1.667	Fibroblast	0.0278398
MAY_PB1.694	Fibroblast	0.0583024
MAY_PB1.768	Fibroblast	0.0705761
MAY_PB1.830	Fibroblast	0.0571955
MAY_PB1.924	Fibroblast	0.0572311
MAY_PB1.971	Fibroblast	0.0605763
MAY_PB1.985	Fibroblast	0.0624127
MAY_PB1.1073	Fibroblast	0.0691313
MAY_PB1.1074	Fibroblast	0.0768945
MAY_PB1.1113	Fibroblast	0.0646715
MAY_PB1.1208	Fibroblast	0.0560584
MAY_PB1.1503	Fibroblast	0.0726334
MAY_PB1.1526	Fibroblast	0.0721663
MAY_PB1.1530	Fibroblast	0.0796065
MAY_PB1.1556	Fibroblast	0.0753277
MAY_PB1.1557	Fibroblast	0.0727999
MAY_PB1.1581	Fibroblast	0.0565133
MAY_PB1.1590	Fibroblast	0.0522122
MAY_PB1.1623	Fibroblast	0.072136
MAY_PB1.1667	Fibroblast	0.0536166
MAY_PB1.1672	Fibroblast	0.0741385
MAY_PB1.1673	Fibroblast	0.0650128
MAY_PB1.1699	Fibroblast	0.074157
MAY_PB1.1718	Fibroblast	0.0676973
MAY_PB1.1719	Fibroblast	0.0657132
MAY_PB1.1760	Fibroblast	0.0643783
MAY_PB1.1794	Fibroblast	0.066398
MAY_PB1.1800	Fibroblast	0.068634
MAY_PB1.1808	Fibroblast	0.0832936
MAY_PB1.1825	Fibroblast	0.0674189
MAY_PB1.1845	Fibroblast	0.0689373
MAY_PB1.1857	Fibroblast	0.0549451
MAY_PB1.1862	Fibroblast	0.0576609
MAY_PB1.1884	Fibroblast	0.0638829
MAY_PB1.1890	Fibroblast	0.0706616
MAY_PB1.1905	Fibroblast	0.0756088
MAY_PB1.1912	Fibroblast	0.0584881
MAY_PB1.1960	Fibroblast	0.0598055
MAY_PB1.2001	Fibroblast	0.0649943
MAY_PB1.2024	Fibroblast	0.061951
MAY_PB1.2177	Fibroblast	0.0710516
MAY_PB1.2238	Fibroblast	0.0681064
MAY_PB1.2248	Fibroblast	0.0812879
MAY_PB1.2274	Fibroblast	0.0735639
MAY_PB1.2278	Fibroblast	0.0745631
MAY_PB1.2355	Fibroblast	0.0697993
MAY_PB1.2376	Fibroblast	0.0776459
MAY_PB1.2393	Fibroblast	0.0678509
MAY_PB1.2410	Fibroblast	0.0703122
MAY_PB1.2416	Fibroblast	0.0707467
MAY_PB1.2421	Fibroblast	0.0647483
MAY_PB1.2425	Fibroblast	0.0636628
MAY_PB1.2435	Fibroblast	0.0806605
MAY_PB1.2439	Fibroblast	0.0746745
MAY_PB1.2452	Fibroblast	0.0772892
MAY_PB1.2520	Fibroblast	0.0654262
MAY_PB1.2534	Fibroblast	0.0789432
MAY_PB1.2544	Fibroblast	0.0301115
MAY_PB1.2547	Fibroblast	0.064279
MAY_PB1.2560	Fibroblast	0.0624926
MAY_PB1.2584	Fibroblast	0.078152
MAY_PB1.2602	Fibroblast	0.0655309
MAY_PB1.2603	Fibroblast	0.0689484
MAY_PB1.2651	Fibroblast	0.0689408
MAY_PB1.2654	Fibroblast	0.0689516
MAY_PB1.2656	Fibroblast	0.0581291
MAY_PB1.2706	Fibroblast	0.0750699
MAY_PB1.2748	Fibroblast	0.0734517
MAY_PB1.2751	Fibroblast	0.0612393
MAY_PB1.2756	Fibroblast	0.0624883
MAY_PB1.2761	Fibroblast	0.0541842
MAY_PB1.2837	Fibroblast	0.0607221
MAY_PB1.2889	Fibroblast	0.0802292
MAY_PB1.3094	Fibroblast	0.0657843
MAY_PB1.3138	Fibroblast	0.0762091
MAY_PB1.3139	Fibroblast	0.0657299
MAY_PB1.3141	Fibroblast	0.0662063
MAY_PB1.3211	Fibroblast	0.0699469
MAY_PB1.3222	Fibroblast	0.072644
MAY_PB1.3244	Fibroblast	0.0694932
MAY_PB1.3281	Fibroblast	0.0509005
MAY_PB1.3293	Fibroblast	0.0649175
MAY_PB1.3320	Fibroblast	0.0643417
MAY_PB1.3321	Fibroblast	0.0713511
MAY_PB1.3337	Fibroblast	0.0700672
MAY_PB1.3424	Fibroblast	0.0614928
MAY_PB2.133	Fibroblast	0.0721974
MAY_PB2.483	Fibroblast	0.0572089
MAY_PB2.485	Fibroblast	0.0664409
MAY_PB2.551	Fibroblast	0.0599206
MAY_PB2.590	Fibroblast	0.0725396
MAY_PB2.676	Fibroblast	0.065069
MAY_PB2.709	Fibroblast	0.0627673
MAY_PB2.711	Fibroblast	0.0673684
MAY_PB2.755	Fibroblast	0.0662187
MAY_PB2.800	Fibroblast	0.0516791
MAY_PB2.803	Fibroblast	0.0616958
MAY_PB2.826	Fibroblast	0.065042
MAY_PB2.837	Fibroblast	0.0684329
MAY_PB2.883	Fibroblast	0.0760413
MAY_PB2.910	Fibroblast	0.0652055
MAY_PB2.975	Fibroblast	0.0819111
MAY_PB2.1468	Fibroblast	0.0599549
MAY_PB2.1864	Fibroblast	0.0579089
MAY_PB2.1970	Fibroblast	0.0711925
PR5196.1034	Fibroblast	0.0604782
PR5196.1172	Fibroblast	0.0747449
PR5196.1340	Fibroblast	0.0624138
PR5196.1370	Fibroblast	0.0644648
PR5196.1690	Fibroblast	0.0511831
AUG_PB1.467	Endothelial	0.0124986
PR5249_N.1003	Endothelial	0.00879077
MAY_PB1.129	Endothelial	0.0186614
MAY_PB1.144	Endothelial	0.0114264
MAY_PB1.212	Endothelial	0.0273017
MAY_PB1.264	Endothelial	0.00997208
MAY_PB1.342	Endothelial	0.0212746
MAY_PB1.910	Endothelial	0.0161569
MAY_PB1.965	Endothelial	0.0232372
MAY_PB1.2461	Endothelial	0.015786
MAY_PB1.3054	Endothelial	0.0231156
MAY_PB1.3097	Endothelial	0.0102739
MAY_PB1.3166	Endothelial	0.0121845
MAY_PB2.234	Endothelial	0.0113139
MAY_PB2.531	Endothelial	0.00731955
MAY_PB2.906	Endothelial	0.00961916
MAY_PB2.1054	Endothelial	0.00579372
MAY_PB2.1166	Endothelial	0.0196057
MAY_PB2.1262	Endothelial	0.00929338
MAY_PB2.1319	Endothelial	0.014829
MAY_PB2.1382	Endothelial	0.00766728
PR5186.310	Endothelial	0.011123
PR5196.1501	Endothelial	0.0296649
PR5199.161	Endothelial	0.032738
PR5199.466	Endothelial	0.0241278
AUG_PB1.647	Smooth_muscle	0.0224045
AUG_PB1.772	Smooth_muscle	0.0691012
AUG_PB1.788	Smooth_muscle	0.100167
AUG_PB1.796	Smooth_muscle	0.0718537
AUG_PB1.879	Smooth_muscle	0.055986
PR5249_N.501	Smooth_muscle	0.0564313
PR5249_N.631	Smooth_muscle	0.0412092
PR5249_N.694	Smooth_muscle	0.095635
PR5249_N.1628	Smooth_muscle	0.0423685
PR5249_T.797	Smooth_muscle	0.0473111
PR5251_N.320	Smooth_muscle	0.0520001
PR5251_N.1011	Smooth_muscle	0.0838106
PR5251_T.503	Smooth_muscle	0.0393864
PR5251_T.1763	Smooth_muscle	0.0433041
PR5254_N.411	Smooth_muscle	0.0549825
PR5254_N.428	Smooth_muscle	0.0840997
PR5254_N.600	Smooth_muscle	0.0408852
PR5254_T.463	Smooth_muscle	0.020341
PR5261_N.502	Smooth_muscle	0.0490835
PR5261_N.753	Smooth_muscle	0.0187793
PR5261_N.847	Smooth_muscle	0.0351114
PR5261_N.855	Smooth_muscle	0.0801528
PR5261_T.529	Smooth_muscle	0.071258
PR5261_T.581	Smooth_muscle	0.0798546
PR5261_T.702	Smooth_muscle	0.0599306
PR5261_T.1139	Smooth_muscle	0.0673025
PR5261_T.1277	Smooth_muscle	0.0205874
PR5261_T.1359	Smooth_muscle	0.0560395
PR5261_T.1473	Smooth_muscle	0.0546031
PR5269.558	Smooth_muscle	0.0406714
PR5269.583	Smooth_muscle	0.0518312
PR5269.592	Smooth_muscle	0.0300276
PR5269.1240	Smooth_muscle	0.0490909
PR5269.1316	Smooth_muscle	0.0444934
PR5269.1803	Smooth_muscle	0.0886552
MAY_PB1.428	Smooth_muscle	0.0600293
MAY_PB1.555	Smooth_muscle	0.0943688
MAY_PB1.642	Smooth_muscle	0.0629206
MAY_PB1.713	Smooth_muscle	0.121294
MAY_PB1.751	Smooth_muscle	0.00552686
MAY_PB1.970	Smooth_muscle	0.0693392
MAY_PB1.1079	Smooth_muscle	0.0632515
MAY_PB1.1175	Smooth_muscle	0.0878393
MAY_PB1.1312	Smooth_muscle	0.0609258
MAY_PB1.2710	Smooth_muscle	0.0604067
MAY_PB1.2804	Smooth_muscle	0.0639986
MAY_PB1.3486	Smooth_muscle	0.0817131
MAY_PB2.1371	Smooth_muscle	0.0327138
MAY_PB2.1498	Smooth_muscle	0.0644367
MAY_PB2.1513	Smooth_muscle	0.03137
MAY_PB2.1847	Smooth_muscle	0.0477821
MAY_PB2.2084	Smooth_muscle	0.0485747
MAY_PB2.2107	Smooth_muscle	0.0262382
PR5186.322	Smooth_muscle	0.035719
PR5186.346	Smooth_muscle	0.0947859
PR5186.365	Smooth_muscle	0.0303507
PR5186.434	Smooth_muscle	0.0556579
PR5196.583	Smooth_muscle	0.0849968
PR5199.201	Smooth_muscle	0.0917489
PR5199.258	Smooth_muscle	0.0345153
PR5199.574	Smooth_muscle	0.0392116
PR5199.871	Smooth_muscle	0.0585735
PR5199.1021	Smooth_muscle	0.0577981
AUG_PB1.264	Fibroblast	0.0745109
AUG_PB1.296	Fibroblast	0.0385499
AUG_PB1.311	Fibroblast	0.0659872
AUG_PB1.332	Fibroblast	0.0676215
AUG_PB1.347	Fibroblast	0.0617814
AUG_PB1.353	Fibroblast	0.0525976
AUG_PB1.367	Fibroblast	0.077239
AUG_PB1.518	Fibroblast	0.0626286
AUG_PB1.555	Fibroblast	0.0660052
AUG_PB1.658	Fibroblast	0.0611774
AUG_PB1.660	Fibroblast	0.0585126
AUG_PB1.709	Fibroblast	0.059373
AUG_PB1.777	Fibroblast	0.0684098
AUG_PB1.781	Fibroblast	0.0675212
AUG_PB1.840	Fibroblast	0.0611117
AUG_PB1.875	Fibroblast	0.0343788
PR5249_N.277	Fibroblast	0.0623845
PR5249_N.490	Fibroblast	0.067995
PR5249_N.512	Fibroblast	0.0634833
PR5249_N.607	Fibroblast	0.0539012
PR5249_N.716	Fibroblast	0.0290236
PR5249_N.752	Fibroblast	0.0252037
PR5249_N.1173	Fibroblast	0.051739
PR5249_N.1455	Fibroblast	0.0612986
PR5249_N.1670	Fibroblast	0.0641326
PR5254_N.389	Fibroblast	0.0632604
PR5254_N.466	Fibroblast	0.0516064
PR5254_N.908	Fibroblast	0.0535139
PR5254_T.35	Fibroblast	0.0775911
PR5261_N.404	Fibroblast	0.0725283
PR5261_T.494	Fibroblast	0.0374628
PR5261_T.653	Fibroblast	0.054614
PR5261_T.1220	Fibroblast	0.0890261
PR5261_T.1370	Fibroblast	0.067345
PR5269.832	Fibroblast	0.0677796
PR5269.1607	Fibroblast	0.0753621
MAY_PB1.536	Fibroblast	0.0906071
MAY_PB1.797	Fibroblast	0.0597097
MAY_PB1.937	Fibroblast	0.0552793
MAY_PB1.1031	Fibroblast	0.0603331
MAY_PB1.1223	Fibroblast	0.055385
MAY_PB1.1645	Fibroblast	0.116937
MAY_PB1.1924	Fibroblast	0.0582573
MAY_PB1.1982	Fibroblast	0.0802402
MAY_PB1.2044	Fibroblast	0.0709211
MAY_PB1.2775	Fibroblast	0.0751124
MAY_PB1.3435	Fibroblast	0.0713573
MAY_PB2.664	Fibroblast	0.113664
MAY_PB2.814	Fibroblast	0.058007
MAY_PB2.1232	Fibroblast	0.0514559
MAY_PB2.1327	Fibroblast	0.0570459
MAY_PB2.1532	Fibroblast	0.0666663
MAY_PB2.1800	Fibroblast	0.0562367
MAY_PB2.1816	Fibroblast	0.0763858
MAY_PB2.1888	Fibroblast	0.0773312
MAY_PB2.1965	Fibroblast	0.0615411
MAY_PB2.2086	Fibroblast	0.0435239
PR5186.361	Fibroblast	0.0463828
PR5196.822	Fibroblast	0.0549215
PR5196.1457	Fibroblast	0.0499632
PR5196.1924	Fibroblast	0.0660309
PR5199.591	Fibroblast	0.047938
PR5199.828	Fibroblast	0.0755549
PR5199.834	Fibroblast	0.0575196
PR5199.1005	Fibroblast	0.0890059
AUG_PB1.64	Endothelial	0.00418282
AUG_PB1.745	Endothelial	0.0163681
MAY_PB1.697	Endothelial	0.0179473
MAY_PB1.1657	Endothelial	0.020791
MAY_PB1.1888	Endothelial	0.0110152
PR5199.942	Endothelial	0.0121744
PR5249_N.82	Smooth_muscle	0.067027
PR5249_N.1484	Endothelial	0.0903453
PR5261_N.255	Smooth_muscle	0.0432078
PR5261_T.108	Endothelial	0.0715102
PR5261_T.1097	Smooth_muscle	0.0738384
MAY_PB2.260	Smooth_muscle	0.0752203
MAY_PB2.2012	Smooth_muscle	0.0607806
MAY_PB2.2068	Smooth_muscle	0.0465651
PR5186.696	Endothelial	0.021112
MAY_PB2.91	Fibroblast	0.071379
MAY_PB2.792	Endothelial	0.0276833
PR5261_T.999	Endothelial	0.0283813
PR5261_T.1209	Endothelial	0.00504779
MAY_PB2.12	Endothelial	0.0362206
MAY_PB2.287	Endothelial	0.0494773
MAY_PB2.663	Endothelial	0.00771485
MAY_PB2.720	Endothelial	0.000982474
MAY_PB2.765	Endothelial	0.0155472
MAY_PB2.884	Endothelial	0.02217
MAY_PB2.1511	Endothelial	0.039937
MAY_PB2.1709	Endothelial	0.0579897
MAY_PB2.1776	Endothelial	0.0129255
PR5249_N.1191	Smooth_muscle	0.038057
PR5249_N.1205	Smooth_muscle	0.0914127
PR5251_N.262	Smooth_muscle	0.0230156
PR5251_T.457	Smooth_muscle	0.0511481
PR5251_T.1735	Smooth_muscle	0.0612692
PR5261_N.858	Endothelial	0.0232178
PR5261_N.921	Smooth_muscle	0.0754955
PR5261_T.126	Smooth_muscle	0.0207987
PR5261_T.183	Smooth_muscle	0.0343347
PR5261_T.448	Smooth_muscle	0.0418351
PR5261_T.985	Smooth_muscle	0.0550495
PR5261_T.1138	Smooth_muscle	0.026235
PR5261_T.1155	Smooth_muscle	0.0158035
PR5261_T.1270	Smooth_muscle	0.0141224
MAY_PB1.67	Smooth_muscle	0.0914354
MAY_PB1.229	Smooth_muscle	0.093928
MAY_PB1.246	Smooth_muscle	0.0953934
MAY_PB1.860	Smooth_muscle	0.100228
MAY_PB1.1176	Smooth_muscle	0.0767178
MAY_PB1.1286	Smooth_muscle	0.0666749
MAY_PB1.3061	Fibroblast	0.0903255
MAY_PB2.741	Endothelial	0.00236423
PR5186.558	Endothelial	0.0192397
PR5249_N.1126	Fibroblast	0.0588073
PR5249_N.1558	Fibroblast	0.069613
PR5249_T.295	Fibroblast	0.0791107
PR5251_N.804	Fibroblast	0.061804
PR5254_N.176	Fibroblast	0.067719
PR5254_N.243	Fibroblast	0.0766795
PR5261_N.553	Fibroblast	0.0743706
PR5261_T.769	Fibroblast	0.0451667
PR5261_T.1117	Fibroblast	0.0431151
MAY_PB1.460	Fibroblast	0.0560805
MAY_PB1.659	Fibroblast	0.0663958
MAY_PB1.1792	Fibroblast	0.0676676
MAY_PB1.2302	Fibroblast	0.0880143
MAY_PB1.2486	Fibroblast	0.0685616
MAY_PB1.2549	Fibroblast	0.0825386
MAY_PB1.2556	Fibroblast	0.0762211
MAY_PB2.702	Fibroblast	0.0600744
MAY_PB2.732	Fibroblast	0.0648746
MAY_PB2.889	Fibroblast	0.0709526
PR5196.1211	Fibroblast	0.0748698
PR5199.183	Fibroblast	0.0439989
PR5199.236	Fibroblast	0.0637398
PR5199.323	Fibroblast	0.0477704
PR5199.496	Fibroblast	0.0762102
PR5249_N.423	Endothelial	0.0141693
PR5249_N.760	Endothelial	0.00646179
PR5249_N.1085	Endothelial	0.0130673
PR5249_T.105	Endothelial	0.0428182
PR5251_N.516	Endothelial	0.00379972
PR5251_N.1034	Endothelial	0.00156871
PR5251_T.453	Endothelial	0.0162677
PR5251_T.1080	Endothelial	0.0201017
PR5254_N.49	Endothelial	0.0208117
PR5254_N.335	Endothelial	0.0174025
PR5254_N.376	Endothelial	0.00867735
PR5254_N.420	Endothelial	0.00757362
PR5254_N.574	Endothelial	0.0065717
PR5254_N.687	Endothelial	0.0144101
PR5254_T.81	Endothelial	0.0181773
PR5254_T.384	Endothelial	0.0104855
PR5261_N.21	Endothelial	0.0266391
PR5261_N.32	Endothelial	0.0185793
PR5261_N.46	Endothelial	0.00556531
PR5261_N.139	Endothelial	0.0182298
PR5261_N.206	Endothelial	0.00812468
PR5261_N.250	Endothelial	0.00851716
PR5261_N.303	Endothelial	0.00898268
PR5261_N.314	Endothelial	0.00263623
PR5261_N.342	Endothelial	0.00554991
PR5261_N.362	Endothelial	0.00483589
PR5261_N.365	Endothelial	0.00605801
PR5261_N.545	Endothelial	0.0399665
PR5261_N.636	Endothelial	0.0212913
PR5261_N.703	Endothelial	0.0143697
PR5261_N.754	Endothelial	0.0091464
PR5261_N.768	Endothelial	0.0011874
PR5261_N.797	Endothelial	0.0367967
PR5261_N.805	Endothelial	0.0051259
PR5261_N.807	Endothelial	0.00623375
PR5261_N.819	Endothelial	0.000106338
PR5261_N.831	Endothelial	0.0334811
PR5261_N.852	Endothelial	0.00858218
PR5261_N.901	Endothelial	0.00168542
PR5261_T.68	Endothelial	0.0270416
PR5261_T.132	Endothelial	0.0129919
PR5261_T.276	Endothelial	0.0151017
PR5261_T.304	Endothelial	0.0127295
PR5261_T.308	Endothelial	0.0158704
PR5261_T.412	Endothelial	0.00501637
PR5261_T.467	Endothelial	0.0031608
PR5261_T.468	Endothelial	0.00806682
PR5261_T.503	Endothelial	6.98098e-05
PR5261_T.536	Endothelial	0.0217034
PR5261_T.538	Endothelial	0.000495147
PR5261_T.638	Endothelial	0.0127942
PR5261_T.719	Endothelial	0.0168654
PR5261_T.726	Endothelial	0.00532195
PR5261_T.737	Endothelial	0.0191493
PR5261_T.761	Endothelial	0.0239314
PR5261_T.803	Endothelial	0.00785524
PR5261_T.899	Endothelial	0.00974376
PR5261_T.1444	Endothelial	0.0109071
PR5261_T.1517	Endothelial	0.040066
PR5261_T.1548	Endothelial	0.00185496
PR5269.994	Endothelial	0.0161382
PR5269.1423	Endothelial	0.0110177
PR5269.1772	Endothelial	0.0316088
MAY_PB1.90	Endothelial	0.0369282
MAY_PB1.103	Endothelial	0.0351008
MAY_PB1.136	Endothelial	0.0320758
MAY_PB1.211	Endothelial	0.0379089
MAY_PB1.524	Endothelial	0.0159872
MAY_PB1.1534	Endothelial	0.0220667
MAY_PB1.1549	Endothelial	0.0224253
MAY_PB1.1578	Endothelial	0.0208868
MAY_PB1.1748	Endothelial	0.0122673
MAY_PB1.1838	Endothelial	0.0245237
MAY_PB1.1883	Endothelial	0.0112
MAY_PB1.2212	Endothelial	0.0126609
MAY_PB1.2346	Endothelial	0.0103291
MAY_PB1.2446	Endothelial	0.0125148
MAY_PB1.2891	Endothelial	0.0185085
MAY_PB1.3374	Endothelial	0.00327431
MAY_PB1.3461	Endothelial	0.0117549
MAY_PB1.3554	Endothelial	0.0509244
MAY_PB2.188	Endothelial	0.0154549
MAY_PB2.652	Endothelial	0.00612812
MAY_PB2.1234	Endothelial	0.00413219
MAY_PB2.1315	Endothelial	0.01325
MAY_PB2.1399	Endothelial	0.0178449
MAY_PB2.1618	Endothelial	0.00335931
MAY_PB2.1856	Endothelial	0.00784653
PR5186.90	Endothelial	0.0287939
PR5186.92	Endothelial	0.0190613
PR5186.248	Endothelial	0.00831695
PR5196.304	Endothelial	0.0378305
PR5196.429	Endothelial	0.0117849
PR5196.1276	Endothelial	0.0170598
PR5196.1307	Endothelial	0.0174031
PR5199.424	Endothelial	0.024747
PR5199.617	Endothelial	0.0266704
PR5199.740	Endothelial	0.0231903
PR5199.856	Endothelial	0.0190646
PR5199.1009	Endothelial	0.0235942
PR5261_T.701	Smooth_muscle	0.00106818
PR5269.471	Endothelial	0.00979681
PR5269.1236	Smooth_muscle	0.00294933
MAY_PB1.506	Endothelial	0.00532687
MAY_PB1.998	Endothelial	0.0139895
MAY_PB2.482	Smooth_muscle	0.00439143
MAY_PB2.597	Smooth_muscle	0.00918476
MAY_PB2.701	Endothelial	0.00745005
MAY_PB2.845	Endothelial	0.0352088
MAY_PB2.1822	Endothelial	0.0584412
PR5186.251	Smooth_muscle	0.00275313
AUG_PB1.261	Fibroblast	0.0224839
AUG_PB1.832	Fibroblast	0.00420761
PR5254_N.365	Fibroblast	0.0277111
PR5261_T.170	Fibroblast	0.0322731
MAY_PB1.456	Fibroblast	0.0446545
MAY_PB1.463	Fibroblast	0.041635
MAY_PB1.673	Fibroblast	0.00284209
MAY_PB1.1684	Fibroblast	0.045716
MAY_PB1.1687	Fibroblast	0.0209345
MAY_PB1.2300	Fibroblast	0.0326126
MAY_PB1.2895	Fibroblast	0.0395416
MAY_PB1.3292	Fibroblast	0.0106423
MAY_PB2.1866	Fibroblast	0.0205438
PR5196.1100	Endothelial	0.0353025
PR5199.251	Fibroblast	0.0165557
PR5251_T.555	Endothelial	0.0525305
MAY_PB2.49	Endothelial	0.0412276
MAY_PB2.453	Endothelial	0.0385645
MAY_PB2.834	Endothelial	0.0551125
PR5196.620	Endothelial	0.0580366
PR5196.993	Endothelial	0.0743124
PR5196.1178	Endothelial	0.0548464
PR5196.1537	Endothelial	0.0735012
PR5261_T.1100	Smooth_muscle	0.000106712
PR5261_T.1128	Endothelial	0.00179989
PR5269.1806	Endothelial	0.0026866
MAY_PB1.50	Endothelial	0.00279642
MAY_PB1.167	Endothelial	0.000115783
MAY_PB1.613	Smooth_muscle	0.000483341
MAY_PB1.767	Endothelial	0.00226168
MAY_PB1.1896	Smooth_muscle	0.00685483
MAY_PB2.1699	Endothelial	0.00224475
PR5249_N.1340	Endothelial	0.00236227
PR5261_T.434	Fibroblast	0.000539551
PR5261_T.545	Fibroblast	0.00393755
MAY_PB1.3060	Endothelial	0.000605923
MAY_PB1.3550	Endothelial	0.000609464
MAY_PB2.580	Fibroblast	0.0412365
MAY_PB2.760	Fibroblast	0.0344864
AUG_PB1.439	Endothelial	0.00573619
PR5249_N.1075	Endothelial	0.0133514
PR5251_T.1477	Endothelial	0.00280165
PR5261_T.911	Endothelial	0.000948114
MAY_PB1.86	Endothelial	0.000596262
MAY_PB1.203	Endothelial	0.0138942
MAY_PB1.366	Endothelial	0.0422727
MAY_PB1.418	Endothelial	0.0220342
MAY_PB1.2388	Endothelial	0.00653661
MAY_PB1.3066	Endothelial	0.000945699
MAY_PB2.147	Endothelial	0.00785944
MAY_PB2.255	Endothelial	0.00418967
MAY_PB2.426	Endothelial	0.00162911
MAY_PB2.572	Endothelial	0.000717271
MAY_PB1.87	Smooth_muscle	0.106667
MAY_PB1.340	Smooth_muscle	0.0671964
MAY_PB2.452	Smooth_muscle	0.0106426
PR5186.137	Smooth_muscle	0.0537846
PR5186.605	Smooth_muscle	0.0338124
AUG_PB1.10	Fibroblast	0.0755659
AUG_PB1.27	Fibroblast	0.0702818
AUG_PB1.37	Fibroblast	0.0587065
AUG_PB1.43	Fibroblast	0.0688109
AUG_PB1.67	Fibroblast	0.0575492
AUG_PB1.74	Fibroblast	0.0557634
AUG_PB1.83	Fibroblast	0.0465089
AUG_PB1.100	Fibroblast	0.0562646
AUG_PB1.134	Fibroblast	0.0588858
AUG_PB1.536	Fibroblast	0.0542073
PR5249_N.583	Fibroblast	0.0495667
PR5261_T.763	Fibroblast	0.016098
MAY_PB1.34	Fibroblast	0.0690766
MAY_PB1.51	Fibroblast	0.0501666
MAY_PB1.57	Fibroblast	0.0565284
MAY_PB1.112	Fibroblast	0.0625747
MAY_PB1.120	Fibroblast	0.0679487
MAY_PB1.150	Fibroblast	0.0615121
MAY_PB1.462	Fibroblast	0.0650707
MAY_PB1.476	Fibroblast	0.0758591
MAY_PB1.815	Fibroblast	0.0627567
MAY_PB1.856	Fibroblast	0.0569392
MAY_PB1.876	Fibroblast	0.0544298
MAY_PB1.899	Fibroblast	0.0608672
MAY_PB1.1014	Fibroblast	0.0513516
MAY_PB1.1128	Fibroblast	0.063448
MAY_PB1.1166	Fibroblast	0.0394699
MAY_PB1.1473	Fibroblast	0.0686569
MAY_PB1.1544	Fibroblast	0.0581315
MAY_PB1.1594	Fibroblast	0.0758756
MAY_PB1.2188	Fibroblast	0.0639548
MAY_PB1.2241	Fibroblast	0.0763241
MAY_PB1.2552	Fibroblast	0.0556905
MAY_PB1.2978	Fibroblast	0.0693299
MAY_PB1.2986	Fibroblast	0.063273
MAY_PB2.509	Fibroblast	0.0700113
MAY_PB2.1780	Fibroblast	0.0598541
PR5199.419	Fibroblast	0.022083
AUG_PB1.8	Endothelial	0.0171726
AUG_PB1.70	Endothelial	0.00881228
AUG_PB1.429	Endothelial	0.00970753
AUG_PB1.505	Endothelial	0.0157481
PR5249_N.202	Endothelial	0.0103748
PR5249_N.218	Endothelial	0.0206405
PR5254_N.73	Endothelial	0.0213273
PR5269.127	Endothelial	0.0433314
PR5269.178	Endothelial	0.0201505
PR5269.787	Endothelial	0.0242588
MAY_PB1.7	Endothelial	0.00996182
MAY_PB1.24	Endothelial	0.0251733
MAY_PB1.48	Endothelial	0.00913237
MAY_PB1.53	Endothelial	0.0157028
MAY_PB1.60	Endothelial	0.0103869
MAY_PB1.61	Endothelial	0.0184922
MAY_PB1.65	Endothelial	0.0169926
MAY_PB1.73	Endothelial	0.0109422
MAY_PB1.78	Endothelial	0.0197707
MAY_PB1.80	Endothelial	0.0180806
MAY_PB1.85	Endothelial	0.0134952
MAY_PB1.94	Endothelial	0.0116008
MAY_PB1.95	Endothelial	0.00529723
MAY_PB1.101	Endothelial	0.00914937
MAY_PB1.102	Endothelial	0.00871073
MAY_PB1.115	Endothelial	0.0140017
MAY_PB1.121	Endothelial	0.0129384
MAY_PB1.122	Endothelial	0.0170539
MAY_PB1.135	Endothelial	0.00688616
MAY_PB1.140	Endothelial	0.00951374
MAY_PB1.141	Endothelial	0.0138768
MAY_PB1.143	Endothelial	0.0154771
MAY_PB1.159	Endothelial	0.0234169
MAY_PB1.164	Endothelial	0.0133325
MAY_PB1.169	Endothelial	0.014603
MAY_PB1.180	Endothelial	0.0118891
MAY_PB1.195	Endothelial	0.0172803
MAY_PB1.210	Endothelial	0.0211804
MAY_PB1.213	Endothelial	0.0216684
MAY_PB1.221	Endothelial	0.023997
MAY_PB1.226	Endothelial	0.00967759
MAY_PB1.252	Endothelial	0.0126899
MAY_PB1.254	Endothelial	0.0180259
MAY_PB1.276	Endothelial	0.0242179
MAY_PB1.279	Endothelial	0.00844617
MAY_PB1.280	Endothelial	0.0115319
MAY_PB1.285	Endothelial	0.0145366
MAY_PB1.292	Endothelial	0.00831379
MAY_PB1.295	Endothelial	0.0186763
MAY_PB1.308	Endothelial	0.0121405
MAY_PB1.309	Endothelial	0.0197036
MAY_PB1.326	Endothelial	0.0206211
MAY_PB1.328	Endothelial	0.0143972
MAY_PB1.335	Endothelial	0.00556852
MAY_PB1.349	Endothelial	0.0176506
MAY_PB1.359	Endothelial	0.0145908
MAY_PB1.371	Endothelial	0.0146184
MAY_PB1.374	Endothelial	0.00977499
MAY_PB1.391	Endothelial	0.00493243
MAY_PB1.398	Endothelial	0.0133121
MAY_PB1.408	Endothelial	0.0207582
MAY_PB1.421	Endothelial	0.0061482
MAY_PB1.427	Endothelial	0.0199597
MAY_PB1.507	Endothelial	0.0117082
MAY_PB1.510	Endothelial	0.0149273
MAY_PB1.580	Endothelial	0.0137911
MAY_PB1.604	Endothelial	0.00932559
MAY_PB1.607	Endothelial	0.0222893
MAY_PB1.622	Endothelial	0.0231783
MAY_PB1.644	Endothelial	0.00606773
MAY_PB1.654	Endothelial	0.0130208
MAY_PB1.662	Endothelial	0.00859308
MAY_PB1.680	Endothelial	0.00659408
MAY_PB1.807	Endothelial	0.0198027
MAY_PB1.812	Endothelial	0.0105735
MAY_PB1.818	Endothelial	0.0169249
MAY_PB1.825	Endothelial	0.0138936
MAY_PB1.845	Endothelial	0.0164036
MAY_PB1.847	Endothelial	0.0144883
MAY_PB1.848	Endothelial	0.0177543
MAY_PB1.858	Endothelial	0.00731792
MAY_PB1.863	Endothelial	0.00549035
MAY_PB1.875	Endothelial	0.0146091
MAY_PB1.880	Endothelial	0.020898
MAY_PB1.883	Endothelial	0.0229654
MAY_PB1.884	Endothelial	0.0171982
MAY_PB1.895	Endothelial	0.0192578
MAY_PB1.907	Endothelial	0.0224391
MAY_PB1.912	Endothelial	0.00647987
MAY_PB1.913	Endothelial	0.0105047
MAY_PB1.915	Endothelial	0.0186216
MAY_PB1.944	Endothelial	0.00552805
MAY_PB1.958	Endothelial	0.0288262
MAY_PB1.966	Endothelial	0.00787342
MAY_PB1.972	Endothelial	0.00839875
MAY_PB1.984	Endothelial	0.00926364
MAY_PB1.1013	Endothelial	0.0156214
MAY_PB1.1404	Endothelial	0.0114964
MAY_PB1.1408	Endothelial	0.00336915
MAY_PB1.1446	Endothelial	0.00915695
MAY_PB1.1459	Endothelial	0.0153968
MAY_PB1.1469	Endothelial	0.00865041
MAY_PB1.1478	Endothelial	0.0161145
MAY_PB1.1481	Endothelial	0.0154303
MAY_PB1.1485	Endothelial	0.00835183
MAY_PB1.1496	Endothelial	0.0112345
MAY_PB1.1509	Endothelial	0.0228051
MAY_PB1.1511	Endothelial	0.013945
MAY_PB1.1512	Endothelial	0.0137836
MAY_PB1.1533	Endothelial	0.0128046
MAY_PB1.1552	Endothelial	0.0140459
MAY_PB1.1585	Endothelial	0.00984238
MAY_PB1.1690	Endothelial	0.0153705
MAY_PB1.1750	Endothelial	0.0153483
MAY_PB1.1756	Endothelial	0.0107681
MAY_PB1.2080	Endothelial	0.0130067
MAY_PB1.2081	Endothelial	0.0150078
MAY_PB1.2086	Endothelial	0.0151851
MAY_PB1.2090	Endothelial	0.0133476
MAY_PB1.2097	Endothelial	0.010114
MAY_PB1.2132	Endothelial	0.0199686
MAY_PB1.2141	Endothelial	0.0134683
MAY_PB1.2160	Endothelial	0.00867531
MAY_PB1.2165	Endothelial	0.0116276
MAY_PB1.2172	Endothelial	0.0122833
MAY_PB1.2175	Endothelial	0.0154705
MAY_PB1.2182	Endothelial	0.0134121
MAY_PB1.2214	Endothelial	0.00983211
MAY_PB1.2236	Endothelial	0.0114545
MAY_PB1.2269	Endothelial	0.0291382
MAY_PB1.2299	Endothelial	0.0144677
MAY_PB1.2301	Endothelial	0.00919028
MAY_PB1.2324	Endothelial	0.0125522
MAY_PB1.2340	Endothelial	0.0160015
MAY_PB1.2369	Endothelial	0.007667
MAY_PB1.2397	Endothelial	0.0236743
MAY_PB1.2402	Endothelial	0.00895259
MAY_PB1.2413	Endothelial	0.0128526
MAY_PB1.2456	Endothelial	0.00466077
MAY_PB1.2494	Endothelial	0.0081569
MAY_PB1.2696	Endothelial	0.00735608
MAY_PB1.2760	Endothelial	0.00852807
MAY_PB1.2847	Endothelial	0.014221
MAY_PB1.2852	Endothelial	0.0109279
MAY_PB1.2853	Endothelial	0.0152317
MAY_PB1.2867	Endothelial	0.00755318
MAY_PB1.2872	Endothelial	0.00996295
MAY_PB1.2898	Endothelial	0.0091614
MAY_PB1.2916	Endothelial	0.0118976
MAY_PB1.2946	Endothelial	0.0169258
MAY_PB1.2955	Endothelial	0.0150935
MAY_PB1.2959	Endothelial	0.00619294
MAY_PB1.2976	Endothelial	0.0195318
MAY_PB1.2977	Endothelial	0.0123811
MAY_PB1.3048	Endothelial	0.0113102
MAY_PB1.3058	Endothelial	0.0134275
MAY_PB1.3071	Endothelial	0.0218107
MAY_PB1.3072	Endothelial	0.0114001
MAY_PB1.3105	Endothelial	0.0126981
MAY_PB1.3112	Endothelial	0.0142436
MAY_PB1.3171	Endothelial	0.0194034
MAY_PB1.3332	Endothelial	0.0154162
MAY_PB2	Endothelial	0.0108052
MAY_PB2.2	Endothelial	0.00986627
MAY_PB2.9	Endothelial	0.0114419
MAY_PB2.14	Endothelial	0.0188773
MAY_PB2.16	Endothelial	0.00693691
MAY_PB2.17	Endothelial	0.00988278
MAY_PB2.20	Endothelial	0.0190656
MAY_PB2.27	Endothelial	0.0217444
MAY_PB2.29	Endothelial	0.0119341
MAY_PB2.32	Endothelial	0.014374
MAY_PB2.36	Endothelial	0.00503289
MAY_PB2.40	Endothelial	0.00777884
MAY_PB2.46	Endothelial	0.0135063
MAY_PB2.51	Endothelial	0.00787565
MAY_PB2.52	Endothelial	0.0115845
MAY_PB2.54	Endothelial	0.0391451
MAY_PB2.61	Endothelial	0.00804919
MAY_PB2.66	Endothelial	0.0274953
MAY_PB2.73	Endothelial	0.00820791
MAY_PB2.76	Endothelial	0.0130224
MAY_PB2.77	Endothelial	0.00805792
MAY_PB2.78	Endothelial	0.013177
MAY_PB2.88	Endothelial	0.0178711
MAY_PB2.93	Endothelial	0.00643693
MAY_PB2.98	Endothelial	0.0111665
MAY_PB2.99	Endothelial	0.00745163
MAY_PB2.105	Endothelial	0.0173592
MAY_PB2.115	Endothelial	0.0105614
MAY_PB2.122	Endothelial	0.0072801
MAY_PB2.131	Endothelial	0.0183349
MAY_PB2.132	Endothelial	0.0224863
MAY_PB2.134	Endothelial	0.00635676
MAY_PB2.139	Endothelial	0.0102611
MAY_PB2.165	Endothelial	0.0110186
MAY_PB2.171	Endothelial	0.0199791
MAY_PB2.180	Endothelial	0.0165916
MAY_PB2.181	Endothelial	0.0137497
MAY_PB2.185	Endothelial	0.00582516
MAY_PB2.187	Endothelial	0.0164648
MAY_PB2.198	Endothelial	0.015666
MAY_PB2.203	Endothelial	0.0166296
MAY_PB2.207	Endothelial	0.00963768
MAY_PB2.208	Endothelial	0.0181826
MAY_PB2.210	Endothelial	0.012694
MAY_PB2.220	Endothelial	0.00535044
MAY_PB2.224	Endothelial	0.00472861
MAY_PB2.237	Endothelial	0.0161615
MAY_PB2.259	Endothelial	0.0122699
MAY_PB2.272	Endothelial	0.0133407
MAY_PB2.275	Endothelial	0.0135069
MAY_PB2.282	Endothelial	0.0142973
MAY_PB2.285	Endothelial	0.0204337
MAY_PB2.293	Endothelial	0.0151823
MAY_PB2.301	Endothelial	0.00642344
MAY_PB2.315	Endothelial	0.0084505
MAY_PB2.328	Endothelial	0.00904243
MAY_PB2.335	Endothelial	0.00841048
MAY_PB2.343	Endothelial	0.0248785
MAY_PB2.345	Endothelial	0.0101079
MAY_PB2.349	Endothelial	0.020311
MAY_PB2.357	Endothelial	0.015329
MAY_PB2.359	Endothelial	0.0113302
MAY_PB2.365	Endothelial	0.0100788
MAY_PB2.367	Endothelial	0.0084766
MAY_PB2.383	Endothelial	0.0176461
MAY_PB2.403	Endothelial	0.0116439
MAY_PB2.423	Endothelial	0.011138
MAY_PB2.424	Endothelial	0.010094
MAY_PB2.429	Endothelial	0.00843086
MAY_PB2.433	Endothelial	0.016613
MAY_PB2.444	Endothelial	0.013308
MAY_PB2.448	Endothelial	0.00804613
MAY_PB2.451	Endothelial	0.0176346
MAY_PB2.456	Endothelial	0.026762
MAY_PB2.458	Endothelial	0.0253838
MAY_PB2.459	Endothelial	0.0133138
MAY_PB2.464	Endothelial	0.00726499
MAY_PB2.466	Endothelial	0.00383297
MAY_PB2.476	Endothelial	0.00378202
MAY_PB2.487	Endothelial	0.017123
MAY_PB2.496	Endothelial	0.00491254
MAY_PB2.498	Endothelial	0.0114546
MAY_PB2.499	Endothelial	0.0169663
MAY_PB2.516	Endothelial	0.0138185
MAY_PB2.518	Endothelial	0.00551677
MAY_PB2.545	Endothelial	0.0080794
MAY_PB2.549	Endothelial	0.0183694
MAY_PB2.561	Endothelial	0.00376511
MAY_PB2.563	Endothelial	0.0115633
MAY_PB2.567	Endothelial	0.0137367
MAY_PB2.568	Endothelial	0.0100853
MAY_PB2.574	Endothelial	0.014701
MAY_PB2.577	Endothelial	0.0118953
MAY_PB2.599	Endothelial	0.0107252
MAY_PB2.601	Endothelial	0.00782181
MAY_PB2.609	Endothelial	0.000815959
MAY_PB2.611	Endothelial	0.0197174
MAY_PB2.612	Endothelial	0.0117368
MAY_PB2.616	Endothelial	0.0230484
MAY_PB2.636	Endothelial	0.00357076
MAY_PB2.639	Endothelial	0.0105504
MAY_PB2.642	Endothelial	0.0114131
MAY_PB2.643	Endothelial	0.0160833
MAY_PB2.655	Endothelial	0.0110271
MAY_PB2.666	Endothelial	0.0174185
MAY_PB2.668	Endothelial	0.00732874
MAY_PB2.678	Endothelial	0.0171061
MAY_PB2.695	Endothelial	0.00982888
MAY_PB2.705	Endothelial	0.0190767
MAY_PB2.707	Endothelial	0.00853177
MAY_PB2.714	Endothelial	0.0122989
MAY_PB2.716	Endothelial	0.00116934
MAY_PB2.721	Endothelial	0.0131166
MAY_PB2.724	Endothelial	0.0096973
MAY_PB2.725	Endothelial	0.00645278
MAY_PB2.728	Endothelial	0.0289675
MAY_PB2.734	Endothelial	0.00164177
MAY_PB2.747	Endothelial	0.00677267
MAY_PB2.759	Endothelial	0.00496966
MAY_PB2.772	Endothelial	0.0282568
MAY_PB2.775	Endothelial	0.0137838
MAY_PB2.780	Endothelial	0.00649018
MAY_PB2.802	Endothelial	0.00789885
MAY_PB2.820	Endothelial	0.00264816
MAY_PB2.823	Endothelial	0.0025977
MAY_PB2.832	Endothelial	0.0123338
MAY_PB2.841	Endothelial	0.00785189
MAY_PB2.842	Endothelial	0.00712756
MAY_PB2.843	Endothelial	0.0126858
MAY_PB2.864	Endothelial	0.00834504
MAY_PB2.871	Endothelial	0.00567429
MAY_PB2.879	Endothelial	0.0119446
MAY_PB2.896	Endothelial	0.0117986
MAY_PB2.917	Endothelial	0.00553336
MAY_PB2.950	Endothelial	0.0104339
MAY_PB2.960	Endothelial	0.00699665
MAY_PB2.963	Endothelial	0.00886518
MAY_PB2.994	Endothelial	0.01098
MAY_PB2.995	Endothelial	0.0116239
MAY_PB2.996	Endothelial	0.0105097
MAY_PB2.1008	Endothelial	0.0173771
MAY_PB2.1013	Endothelial	0.0107396
MAY_PB2.1018	Endothelial	0.0102629
MAY_PB2.1030	Endothelial	0.0155539
MAY_PB2.1031	Endothelial	0.0145381
MAY_PB2.1032	Endothelial	0.0191371
MAY_PB2.1039	Endothelial	0.0136534
MAY_PB2.1049	Endothelial	0.0102809
MAY_PB2.1070	Endothelial	0.0258008
MAY_PB2.1079	Endothelial	0.00911413
MAY_PB2.1097	Endothelial	0.00750499
MAY_PB2.1104	Endothelial	0.0172907
MAY_PB2.1125	Endothelial	0.0102914
MAY_PB2.1139	Endothelial	0.0056544
MAY_PB2.1147	Endothelial	0.00580426
MAY_PB2.1149	Endothelial	0.0184881
MAY_PB2.1151	Endothelial	0.0213751
MAY_PB2.1157	Endothelial	0.0051627
MAY_PB2.1179	Endothelial	0.00679712
MAY_PB2.1207	Endothelial	0.00789478
MAY_PB2.1216	Endothelial	0.00936535
MAY_PB2.1231	Endothelial	0.0191331
MAY_PB2.1244	Endothelial	0.0133529
MAY_PB2.1265	Endothelial	0.00516343
MAY_PB2.1269	Endothelial	0.00657707
MAY_PB2.1270	Endothelial	0.0107202
MAY_PB2.1283	Endothelial	0.0147868
MAY_PB2.1304	Endothelial	0.00622064
MAY_PB2.1369	Endothelial	0.0156726
MAY_PB2.1431	Endothelial	0.0183522
MAY_PB2.1490	Endothelial	0.0111668
MAY_PB2.1652	Endothelial	0.0173649
MAY_PB2.1658	Endothelial	0.018559
MAY_PB2.1669	Endothelial	0.00662509
MAY_PB2.1670	Endothelial	0.0117185
MAY_PB2.1675	Endothelial	0.00660762
MAY_PB2.1682	Endothelial	0.0175692
MAY_PB2.1683	Endothelial	0.00771962
MAY_PB2.1695	Endothelial	0.0080414
MAY_PB2.1716	Endothelial	0.0147577
MAY_PB2.1740	Endothelial	0.0110221
MAY_PB2.1742	Endothelial	0.00926276
MAY_PB2.1753	Endothelial	0.0138705
MAY_PB2.1756	Endothelial	0.0108289
MAY_PB2.1758	Endothelial	0.00909074
MAY_PB2.1762	Endothelial	0.0041194
MAY_PB2.1778	Endothelial	0.00524545
MAY_PB2.1812	Endothelial	0.00910522
MAY_PB2.1813	Endothelial	0.0145879
MAY_PB2.1837	Endothelial	0.0108608
MAY_PB2.1850	Endothelial	0.0090525
MAY_PB2.1904	Endothelial	0.0124097
MAY_PB2.1980	Endothelial	0.00521501
PR5186.35	Endothelial	0.0115701
PR5186.79	Endothelial	0.00914235
PR5186.185	Endothelial	0.0125588
PR5186.354	Endothelial	0.00556988
PR5196.195	Endothelial	0.0119142
PR5199.316	Endothelial	0.0107672
PR5199.793	Endothelial	0.021664
AUG_PB1.322	Fibroblast	0.0462299
PR5251_N.511	Fibroblast	0.105594
MAY_PB1.1377	Fibroblast	0.0689706
PR5199.772	Fibroblast	0.117103
AUG_PB1.34	Endothelial	0.0171681
AUG_PB1.714	Endothelial	0.0210704
AUG_PB1.748	Endothelial	0.00287155
AUG_PB1.829	Endothelial	0.00812512
PR5249_N.390	Endothelial	0.0116263
PR5249_N.615	Endothelial	0.00502619
PR5249_N.701	Endothelial	0.021042
PR5249_N.732	Endothelial	0.00657963
PR5249_N.756	Endothelial	0.00845001
PR5249_N.825	Endothelial	0.00717788
PR5249_N.1263	Endothelial	0.00440317
PR5249_N.1284	Endothelial	0.020548
PR5249_N.1362	Endothelial	0.000975341
PR5249_N.1396	Endothelial	0.0161197
PR5249_N.1586	Endothelial	0.0201984
PR5249_N.1672	Endothelial	0.00600475
PR5249_T.586	Endothelial	0.0126612
PR5249_T.695	Endothelial	0.00871324
PR5251_N.520	Endothelial	0.00331492
PR5251_N.703	Endothelial	0.0110162
PR5251_N.739	Endothelial	0.0105525
PR5251_N.749	Endothelial	0.00976931
PR5251_N.925	Endothelial	0.0171343
PR5251_N.1014	Endothelial	0.0136992
PR5251_T.683	Endothelial	0.00833338
PR5251_T.766	Endothelial	0.0059997
PR5251_T.771	Endothelial	0.0197015
PR5251_T.1792	Endothelial	0.00918469
PR5254_N.200	Endothelial	0.0236663
PR5254_N.354	Endothelial	0.00998243
PR5254_N.480	Endothelial	0.00483502
PR5254_N.490	Endothelial	0.0194387
PR5254_N.738	Endothelial	0.00251767
PR5254_N.783	Endothelial	0.00374517
PR5254_N.851	Endothelial	0.00682422
PR5254_T.2	Endothelial	0.023886
PR5254_T.370	Endothelial	0.00689786
PR5254_T.480	Endothelial	0.00739519
PR5261_N.268	Endothelial	0.00908448
PR5261_N.775	Endothelial	0.0105992
PR5261_T.584	Endothelial	0.0120713
PR5261_T.753	Endothelial	0.00326094
PR5261_T.793	Endothelial	0.0072114
PR5269.488	Endothelial	0.0125512
PR5269.534	Endothelial	0.0119983
PR5269.537	Endothelial	0.023083
PR5269.700	Endothelial	0.00524737
PR5269.939	Endothelial	0.00753243
PR5269.1105	Endothelial	0.0218473
PR5269.1176	Endothelial	0.00815064
PR5269.1211	Endothelial	0.00752745
PR5269.1311	Endothelial	0.00904023
PR5269.1622	Endothelial	0.00365079
PR5269.1662	Endothelial	0.0252694
PR5269.1710	Endothelial	0.00194983
PR5269.1737	Endothelial	0.0112095
PR5269.1896	Endothelial	0.0103627
MAY_PB1.322	Endothelial	0.0162525
MAY_PB1.350	Endothelial	0.00961631
MAY_PB1.397	Endothelial	0.0237496
MAY_PB1.403	Endothelial	0.00571696
MAY_PB1.484	Endothelial	0.0186395
MAY_PB1.492	Endothelial	0.0153288
MAY_PB1.499	Endothelial	0.00862804
MAY_PB1.516	Endothelial	0.0056754
MAY_PB1.526	Endothelial	0.00326696
MAY_PB1.546	Endothelial	0.00720916
MAY_PB1.586	Endothelial	0.00505153
MAY_PB1.631	Endothelial	0.000804328
MAY_PB1.665	Endothelial	0.00463344
MAY_PB1.717	Endothelial	0.0110678
MAY_PB1.761	Endothelial	0.0129298
MAY_PB1.771	Endothelial	0.0139515
MAY_PB1.794	Endothelial	0.00886122
MAY_PB1.796	Endothelial	0.00600488
MAY_PB1.800	Endothelial	0.00544683
MAY_PB1.997	Endothelial	0.00492241
MAY_PB1.1020	Endothelial	0.0198838
MAY_PB1.1029	Endothelial	0.0127872
MAY_PB1.1057	Endothelial	0.00510381
MAY_PB1.1069	Endothelial	0.023015
MAY_PB1.1086	Endothelial	0.00960811
MAY_PB1.1093	Endothelial	0.0101045
MAY_PB1.1103	Endothelial	0.0143649
MAY_PB1.1118	Endothelial	0.00209534
MAY_PB1.1125	Endothelial	0.0243743
MAY_PB1.1139	Endothelial	0.00853452
MAY_PB1.1148	Endothelial	0.000686932
MAY_PB1.1150	Endothelial	0.00659909
MAY_PB1.1162	Endothelial	0.0102228
MAY_PB1.1212	Endothelial	0.0183216
MAY_PB1.1234	Endothelial	0.00605932
[truncated: 480 more rows]

## Sheet: Myeloid_singleR_table
Cell_name	SingleR_annotation	Confidence p-value (chi-squared outlier test)
AUG_PB1.13	Monocytes	0.052332
AUG_PB1.33	Monocytes	0.0278146
AUG_PB1.36	Monocytes	0.0582462
AUG_PB1.41	Macrophages	0.0239821
AUG_PB1.47	Monocytes	0.0470806
AUG_PB1.51	Monocytes	0.0433953
AUG_PB1.54	Monocytes	0.0198504
AUG_PB1.55	Monocytes	0.0342745
AUG_PB1.56	Monocytes	0.0304279
AUG_PB1.58	Macrophages	0.0123971
AUG_PB1.60	Monocytes	0.0280649
AUG_PB1.80	Monocytes	0.0512681
AUG_PB1.96	Monocytes	0.0273708
AUG_PB1.116	Monocytes	0.031553
AUG_PB1.128	Monocytes	0.024781
AUG_PB1.131	Monocytes	0.00992837
AUG_PB1.139	Monocytes	0.0111931
AUG_PB1.149	Monocytes	0.0278494
AUG_PB1.153	Monocytes	0.0312818
AUG_PB1.198	Monocytes	0.00676541
AUG_PB1.203	Monocytes	0.0276975
AUG_PB1.207	Monocytes	0.034082
AUG_PB1.320	Monocytes	0.053664
AUG_PB1.442	Monocytes	0.0279931
AUG_PB1.457	Monocytes	0.076226
AUG_PB1.460	Macrophages	0.0554622
AUG_PB1.461	Monocytes	0.0395437
AUG_PB1.527	Monocytes	0.0410511
AUG_PB1.530	Monocytes	0.0264412
AUG_PB1.532	Monocytes	0.0134066
AUG_PB1.554	Monocytes	0.0203213
AUG_PB1.558	Macrophages	0.0224014
AUG_PB1.563	Monocytes	0.0324016
AUG_PB1.569	Monocytes	0.0379811
AUG_PB1.571	Monocytes	0.0894512
AUG_PB1.580	Monocytes	0.037182
AUG_PB1.581	Monocytes	0.0217843
AUG_PB1.618	Monocytes	0.0114802
AUG_PB1.633	Monocytes	0.00975857
AUG_PB1.683	Monocytes	0.0642137
AUG_PB1.743	Monocytes	0.0292761
AUG_PB1.769	Monocytes	0.0239224
AUG_PB1.773	Monocytes	0.0305883
AUG_PB1.792	Monocytes	0.0541006
AUG_PB1.802	Monocytes	0.018882
AUG_PB1.805	Monocytes	0.016708
AUG_PB1.815	Monocytes	0.025003
AUG_PB1.820	Monocytes	0.0175507
AUG_PB1.869	Monocytes	0.0432737
AUG_PB1.895	Monocytes	0.0320689
PR5249_N.109	Monocytes	0.0300156
PR5249_N.163	Monocytes	0.0303314
PR5249_N.184	Monocytes	0.0174006
PR5249_N.216	Macrophages	0.0473364
PR5249_N.267	Monocytes	0.0114875
PR5249_N.284	Macrophages	0.00917808
PR5249_N.355	Monocytes	0.0244021
PR5249_N.379	Monocytes	0.0325383
PR5249_N.383	Monocytes	0.015701
PR5249_N.411	Monocytes	0.0185274
PR5249_N.488	Monocytes	0.0146475
PR5249_N.535	Monocytes	0.0267157
PR5249_N.550	Monocytes	0.0370426
PR5249_N.600	Monocytes	0.0686446
PR5249_N.618	Monocytes	0.0251756
PR5249_N.620	Macrophages	0.010367
PR5249_N.645	Monocytes	0.0855096
PR5249_N.665	Monocytes	0.0241292
PR5249_N.730	Macrophages	0.00979422
PR5249_N.744	Monocytes	0.0489794
PR5249_N.749	Monocytes	0.0076301
PR5249_N.775	Monocytes	0.0422865
PR5249_N.779	Monocytes	0.0185407
PR5249_N.983	Macrophages	0.0192889
PR5249_N.1017	Monocytes	0.0321319
PR5249_N.1057	Monocytes	0.0307924
PR5249_N.1111	Monocytes	0.0319805
PR5249_N.1202	Monocytes	0.0120206
PR5249_N.1308	Monocytes	0.0108945
PR5249_N.1357	Monocytes	0.0313732
PR5249_N.1414	Monocytes	0.0501458
PR5249_N.1415	Monocytes	0.0398485
PR5249_N.1424	Monocytes	0.0401537
PR5249_N.1429	Monocytes	0.0471508
PR5249_N.1440	Monocytes	0.0260669
PR5249_N.1467	Macrophages	0.0155998
PR5249_N.1522	Monocytes	0.019752
PR5249_N.1566	Macrophages	0.0328545
PR5249_N.1598	Monocytes	0.0177187
PR5249_N.1664	Monocytes	0.0358157
PR5249_T.72	Monocytes	0.020142
PR5249_T.473	Monocytes	0.0327046
PR5249_T.510	Macrophages	0.022305
PR5249_T.547	Monocytes	0.0155724
PR5249_T.556	Macrophages	0.0217985
PR5249_T.584	Monocytes	0.0186791
PR5249_T.591	Macrophages	0.0217569
PR5249_T.617	Macrophages	0.0123657
PR5249_T.708	Monocytes	0.0555015
PR5249_T.726	Monocytes	0.0605686
PR5249_T.798	Monocytes	0.0253335
PR5251_N.61	Macrophages	0.015724
PR5251_N.129	Macrophages	0.0108749
PR5251_N.156	Monocytes	0.0306732
PR5251_N.220	Macrophages	0.0306778
PR5251_N.243	Monocytes	0.0219095
PR5251_N.296	Monocytes	0.0214601
PR5251_N.448	Monocytes	0.010094
PR5251_N.740	Monocytes	0.012729
PR5251_N.812	Monocytes	0.0164061
PR5251_N.820	Monocytes	0.0322319
PR5251_N.832	Monocytes	0.00912936
PR5251_N.863	Monocytes	0.0409629
PR5251_N.865	Monocytes	0.0288181
PR5251_N.950	Monocytes	0.0238556
PR5251_N.953	Monocytes	0.00994775
PR5251_N.980	Monocytes	0.00791811
PR5251_N.1002	Monocytes	0.010625
PR5251_N.1005	Macrophages	0.0250843
PR5251_N.1026	Monocytes	0.00567006
PR5251_N.1048	Monocytes	0.0392645
PR5251_N.1078	Macrophages	0.0105756
PR5251_T.307	Macrophages	0.0129179
PR5251_T.346	Monocytes	0.0581115
PR5251_T.376	Monocytes	0.0445036
PR5251_T.395	Macrophages	0.0383487
PR5251_T.440	Monocytes	0.0289271
PR5251_T.495	Monocytes	0.0531723
PR5251_T.627	Macrophages	0.0296364
PR5251_T.695	Monocytes	0.0133232
PR5251_T.748	Monocytes	0.0318086
PR5251_T.1056	Macrophages	0.0299481
PR5251_T.1168	Monocytes	0.0150498
PR5251_T.1279	Monocytes	0.0411271
PR5251_T.1284	Monocytes	0.0317032
PR5251_T.1339	Macrophages	0.0208755
PR5251_T.1397	Monocytes	0.035807
PR5251_T.1417	Monocytes	0.020192
PR5251_T.1528	Macrophages	0.0250067
PR5251_T.1551	Monocytes	0.0288767
PR5251_T.1673	Monocytes	0.0338137
PR5251_T.1703	Monocytes	0.0538537
PR5251_T.1707	Macrophages	0.0169132
PR5251_T.1724	Macrophages	0.0448418
PR5251_T.1726	Monocytes	0.0520299
PR5251_T.1737	Macrophages	0.0532076
PR5251_T.1757	Monocytes	0.0329448
PR5251_T.1766	Macrophages	0.022571
PR5251_T.1814	Macrophages	0.0195146
PR5254_N.97	Macrophages	0.0376536
PR5254_N.109	Monocytes	0.0132762
PR5254_N.125	Monocytes	0.0384137
PR5254_N.205	Monocytes	0.0349033
PR5254_N.363	Monocytes	0.0302026
PR5254_N.424	Macrophages	0.0666968
PR5254_N.440	Monocytes	0.0634864
PR5254_N.488	Monocytes	0.032004
PR5254_N.545	Monocytes	0.0399406
PR5254_N.813	Macrophages	0.0486508
PR5254_N.816	Macrophages	0.00840302
PR5254_N.823	Monocytes	0.0655759
PR5254_N.946	Monocytes	0.033299
PR5254_T.196	Macrophages	0.0299351
PR5254_T.230	Monocytes	0.0684081
PR5254_T.273	Macrophages	0.0207904
PR5254_T.276	Macrophages	0.0157224
PR5261_N.194	Monocytes	0.0210842
PR5261_N.350	Monocytes	0.0150269
PR5261_N.379	Monocytes	0.0234658
PR5261_N.723	Monocytes	0.0179801
PR5261_N.735	Monocytes	0.00864823
PR5261_N.800	Monocytes	0.0185415
PR5261_N.829	Monocytes	0.00947927
PR5261_T.272	Monocytes	0.0631911
PR5261_T.339	Macrophages	0.0345032
PR5261_T.446	Monocytes	0.0422609
PR5261_T.469	Monocytes	0.0386997
PR5261_T.596	Monocytes	0.00436736
PR5261_T.640	Monocytes	0.00880887
PR5261_T.776	Monocytes	0.0431708
PR5261_T.956	Monocytes	0.0439657
PR5261_T.1150	Monocytes	0.0154116
PR5261_T.1197	Macrophages	0.042115
PR5261_T.1202	Monocytes	0.0328416
PR5261_T.1290	Monocytes	0.0226876
PR5261_T.1322	Monocytes	0.0182926
PR5261_T.1326	Monocytes	0.0403214
PR5261_T.1343	Monocytes	0.0545317
PR5261_T.1360	Monocytes	0.0352851
PR5261_T.1479	Monocytes	0.0527404
PR5261_T.1505	Macrophages	0.0261019
PR5261_T.1519	Monocytes	0.0341771
PR5261_T.1521	Monocytes	0.0262885
PR5261_T.1532	Monocytes	0.0142094
PR5269.44	Monocytes	0.0648504
PR5269.294	Macrophages	0.0252265
PR5269.339	Monocytes	0.0447375
PR5269.376	Monocytes	0.0466856
PR5269.446	Macrophages	0.0347627
PR5269.501	Monocytes	0.0276968
PR5269.530	Monocytes	0.044995
PR5269.557	Monocytes	0.076467
PR5269.577	Monocytes	0.0374078
PR5269.593	Monocytes	0.038161
PR5269.627	Monocytes	0.0249985
PR5269.694	Monocytes	0.0355435
PR5269.818	Monocytes	0.0610683
PR5269.969	Macrophages	0.0226968
PR5269.982	Macrophages	0.0139505
PR5269.1002	Monocytes	0.0412513
PR5269.1067	Monocytes	0.0467447
PR5269.1126	Macrophages	0.0090274
PR5269.1207	Monocytes	0.0430102
PR5269.1223	Macrophages	0.058239
PR5269.1231	Monocytes	0.0311577
PR5269.1238	Monocytes	0.0404693
PR5269.1254	Macrophages	0.0203221
PR5269.1255	Monocytes	0.0231477
PR5269.1265	Monocytes	0.0311842
PR5269.1294	Monocytes	0.0209934
PR5269.1297	Macrophages	0.0134066
PR5269.1320	Macrophages	0.0358109
PR5269.1325	Monocytes	0.017496
PR5269.1336	Macrophages	0.0109467
PR5269.1486	Monocytes	0.0716787
PR5269.1507	Monocytes	0.0423088
PR5269.1516	Monocytes	0.0234027
PR5269.1519	Monocytes	0.0242327
PR5269.1522	Monocytes	0.0203977
PR5269.1533	Monocytes	0.0252133
PR5269.1572	Monocytes	0.039046
PR5269.1580	Monocytes	0.0591382
PR5269.1584	Monocytes	0.0307829
PR5269.1691	Monocytes	0.00959779
PR5269.1697	Monocytes	0.0780969
PR5269.1699	Monocytes	0.0437505
PR5269.1774	Monocytes	0.0191142
PR5269.1776	Monocytes	0.0223917
PR5269.1778	Macrophages	0.0132719
PR5269.1843	Monocytes	0.0478802
PR5269.1846	Macrophages	0.0148012
PR5269.1847	Macrophages	0.0605386
PR5269.1861	Monocytes	0.0281488
PR5269.1865	Monocytes	0.0405637
PR5269.1869	Monocytes	0.0157657
PR5269.1874	Monocytes	0.050307
PR5269.1888	Monocytes	0.0298851
MAY_PB1.56	Monocytes	0.0302099
MAY_PB1.111	Monocytes	0.0404589
MAY_PB1.156	Monocytes	0.0268946
MAY_PB1.171	Monocytes	0.0251845
MAY_PB1.174	Monocytes	0.0157695
MAY_PB1.187	Monocytes	0.0335197
MAY_PB1.191	Macrophages	0.0228992
MAY_PB1.218	Monocytes	0.0275733
MAY_PB1.228	Monocytes	0.0195704
MAY_PB1.241	Monocytes	0.0280035
MAY_PB1.247	Monocytes	0.0129658
MAY_PB1.255	Monocytes	0.0349525
MAY_PB1.265	Monocytes	0.0304974
MAY_PB1.266	Monocytes	0.0203165
MAY_PB1.282	Monocytes	0.0911827
MAY_PB1.304	Monocytes	0.0358341
MAY_PB1.306	Monocytes	0.0177079
MAY_PB1.318	Monocytes	0.0310253
MAY_PB1.370	Monocytes	0.01804
MAY_PB1.378	Monocytes	0.0177258
MAY_PB1.383	Monocytes	0.0332159
MAY_PB1.388	Monocytes	0.0137373
MAY_PB1.399	Monocytes	0.0420436
MAY_PB1.405	Monocytes	0.0119285
MAY_PB1.426	Monocytes	0.00911401
MAY_PB1.523	Monocytes	0.0291995
MAY_PB1.570	Monocytes	0.0153893
MAY_PB1.593	Monocytes	0.0153839
MAY_PB1.611	Monocytes	0.0164894
MAY_PB1.702	Monocytes	0.0199677
MAY_PB1.708	Macrophages	0.0150339
MAY_PB1.732	Monocytes	0.0199915
MAY_PB1.736	Monocytes	0.0410324
MAY_PB1.770	Monocytes	0.0323463
MAY_PB1.799	Monocytes	0.0223808
MAY_PB1.802	Monocytes	0.0212291
MAY_PB1.844	Monocytes	0.0253858
MAY_PB1.846	Monocytes	0.0285414
MAY_PB1.849	Monocytes	0.0158056
MAY_PB1.855	Monocytes	0.0397872
MAY_PB1.865	Monocytes	0.0136506
MAY_PB1.874	Macrophages	0.0297374
MAY_PB1.885	Monocytes	0.013565
MAY_PB1.916	Monocytes	0.0135928
MAY_PB1.923	Monocytes	0.0524221
MAY_PB1.930	Monocytes	0.0271498
MAY_PB1.932	Monocytes	0.0201512
MAY_PB1.939	Monocytes	0.0171989
MAY_PB1.942	Monocytes	0.0145561
MAY_PB1.947	Monocytes	0.0139938
MAY_PB1.948	Monocytes	0.0481527
MAY_PB1.954	Monocytes	0.0797758
MAY_PB1.959	Monocytes	0.0160351
MAY_PB1.973	Monocytes	0.0382078
MAY_PB1.979	Macrophages	0.0391347
MAY_PB1.983	Monocytes	0.0312451
MAY_PB1.994	Monocytes	0.0435543
MAY_PB1.1005	Monocytes	0.020462
MAY_PB1.1017	Monocytes	0.0391191
MAY_PB1.1088	Macrophages	0.0146953
MAY_PB1.1169	Macrophages	0.00966855
MAY_PB1.1188	Monocytes	0.00899731
MAY_PB1.1364	Monocytes	0.00823221
MAY_PB1.1454	Monocytes	0.0448447
MAY_PB1.1455	Monocytes	0.0450529
MAY_PB1.1464	Monocytes	0.061734
MAY_PB1.1482	Monocytes	0.019427
MAY_PB1.1486	Monocytes	0.0418712
MAY_PB1.1519	Monocytes	0.0311957
MAY_PB1.1536	Monocytes	0.0213112
MAY_PB1.1541	Monocytes	0.0593786
MAY_PB1.1595	Monocytes	0.0206761
MAY_PB1.1598	Macrophages	0.0300026
MAY_PB1.1609	Macrophages	0.0400663
MAY_PB1.1621	Macrophages	0.0149167
MAY_PB1.1647	Monocytes	0.0445819
MAY_PB1.1682	Monocytes	0.02786
MAY_PB1.1713	Monocytes	0.0315397
MAY_PB1.1714	Monocytes	0.0124231
MAY_PB1.1743	Monocytes	0.0163276
MAY_PB1.1795	Monocytes	0.0232483
MAY_PB1.1818	Monocytes	0.034906
MAY_PB1.1820	Monocytes	0.0345833
MAY_PB1.1832	Monocytes	0.0432871
MAY_PB1.1847	Monocytes	0.0105728
MAY_PB1.1867	Monocytes	0.0256007
MAY_PB1.1882	Monocytes	0.0120536
MAY_PB1.1902	Monocytes	0.0420354
MAY_PB1.1927	Macrophages	0.0068899
MAY_PB1.2025	Monocytes	0.0152215
MAY_PB1.2035	Monocytes	0.0128504
MAY_PB1.2065	Macrophages	0.0112831
MAY_PB1.2209	Monocytes	0.0636768
MAY_PB1.2234	Monocytes	0.0285207
MAY_PB1.2243	Macrophages	0.0203751
MAY_PB1.2267	Monocytes	0.0432599
MAY_PB1.2281	Monocytes	0.0358258
MAY_PB1.2322	Monocytes	0.0119989
MAY_PB1.2353	Macrophages	0.0178147
MAY_PB1.2371	Monocytes	0.0195594
MAY_PB1.2418	Monocytes	0.0156692
MAY_PB1.2450	Monocytes	0.0212593
MAY_PB1.2469	Monocytes	0.0223399
MAY_PB1.2485	Macrophages	0.0183201
MAY_PB1.2502	Monocytes	0.0248257
MAY_PB1.2550	Monocytes	0.0337071
MAY_PB1.2613	Macrophages	0.0114545
MAY_PB1.2619	Monocytes	0.0144528
MAY_PB1.2627	Monocytes	0.0447198
MAY_PB1.2628	Monocytes	0.0106022
MAY_PB1.2637	Monocytes	0.0226413
MAY_PB1.2747	Monocytes	0.0173563
MAY_PB1.2763	Macrophages	0.0147268
MAY_PB1.2783	Monocytes	0.0133438
MAY_PB1.2832	Macrophages	0.0230294
MAY_PB1.2923	Monocytes	0.0402042
MAY_PB1.2944	Monocytes	0.0216696
MAY_PB1.2970	Monocytes	0.0458016
MAY_PB1.2989	Monocytes	0.0350915
MAY_PB1.2993	Monocytes	0.0208148
MAY_PB1.3000	Monocytes	0.107534
MAY_PB1.3015	Monocytes	0.0556177
MAY_PB1.3016	Monocytes	0.0349876
MAY_PB1.3019	Monocytes	0.0406665
MAY_PB1.3051	Macrophages	0.0118352
MAY_PB1.3056	Monocytes	0.0147741
MAY_PB1.3065	Monocytes	0.031263
MAY_PB1.3124	Macrophages	0.0278152
MAY_PB1.3165	Monocytes	0.071717
MAY_PB1.3248	Monocytes	0.0218284
MAY_PB1.3274	Macrophages	0.0331781
MAY_PB1.3357	Monocytes	0.033104
MAY_PB1.3383	Monocytes	0.0205755
MAY_PB1.3429	Monocytes	0.0188651
MAY_PB1.3490	Monocytes	0.0817849
MAY_PB1.3503	Monocytes	0.0938705
MAY_PB1.3540	Monocytes	0.0147113
MAY_PB1.3557	Monocytes	0.0287246
MAY_PB2.34	Monocytes	0.0821838
MAY_PB2.56	Monocytes	0.0467884
MAY_PB2.135	Monocytes	0.0479549
MAY_PB2.143	Monocytes	0.0437738
MAY_PB2.184	Monocytes	0.0118347
MAY_PB2.216	Monocytes	0.0357342
MAY_PB2.219	Monocytes	0.0496794
MAY_PB2.221	Monocytes	0.0123021
MAY_PB2.245	Monocytes	0.0375892
MAY_PB2.304	Monocytes	0.0749462
MAY_PB2.306	Monocytes	0.025508
MAY_PB2.309	Monocytes	0.0367187
MAY_PB2.318	Monocytes	0.0926574
MAY_PB2.324	Monocytes	0.0162222
MAY_PB2.325	Monocytes	0.0327245
MAY_PB2.327	Monocytes	0.0384226
MAY_PB2.340	Monocytes	0.0109441
MAY_PB2.366	Monocytes	0.0246823
MAY_PB2.375	Monocytes	0.0528097
MAY_PB2.384	Monocytes	0.0873359
MAY_PB2.386	Monocytes	0.0117447
MAY_PB2.392	Monocytes	0.0316529
MAY_PB2.394	Monocytes	0.0349101
MAY_PB2.408	Monocytes	0.0572652
MAY_PB2.409	Monocytes	0.0418904
MAY_PB2.418	Monocytes	0.0318065
MAY_PB2.427	Monocytes	0.0174173
MAY_PB2.434	Monocytes	0.0310608
MAY_PB2.455	Monocytes	0.0424248
MAY_PB2.474	Monocytes	0.00770822
MAY_PB2.477	Monocytes	0.0323416
MAY_PB2.504	Monocytes	0.0337279
MAY_PB2.517	Monocytes	0.0698477
MAY_PB2.522	Monocytes	0.0481624
MAY_PB2.544	Monocytes	0.0353398
MAY_PB2.565	Monocytes	0.0508606
MAY_PB2.571	Monocytes	0.023865
MAY_PB2.587	Monocytes	0.0272986
MAY_PB2.592	Monocytes	0.0172119
MAY_PB2.604	Monocytes	0.0105796
MAY_PB2.628	Monocytes	0.0241922
MAY_PB2.633	Monocytes	0.0180618
MAY_PB2.637	Monocytes	0.0248442
MAY_PB2.638	Monocytes	0.0213433
MAY_PB2.644	Monocytes	0.0137989
MAY_PB2.699	Monocytes	0.0504558
MAY_PB2.717	Monocytes	0.0523089
MAY_PB2.738	Monocytes	0.0116813
MAY_PB2.745	Monocytes	0.101966
MAY_PB2.748	Monocytes	0.0305446
MAY_PB2.762	Monocytes	0.0109403
MAY_PB2.801	Monocytes	0.00773521
MAY_PB2.807	Monocytes	0.0231873
MAY_PB2.816	Monocytes	0.0524412
MAY_PB2.824	Monocytes	0.0274863
MAY_PB2.825	Monocytes	0.0384439
MAY_PB2.838	Monocytes	0.0191851
MAY_PB2.865	Monocytes	0.00904697
MAY_PB2.867	Monocytes	0.0250724
MAY_PB2.872	Monocytes	0.0360492
MAY_PB2.890	Monocytes	0.0290274
MAY_PB2.892	Monocytes	0.0214086
MAY_PB2.911	Monocytes	0.00968041
MAY_PB2.947	Monocytes	0.0148725
MAY_PB2.956	Monocytes	0.0558058
MAY_PB2.959	Macrophages	0.0267725
MAY_PB2.984	Monocytes	0.0339567
MAY_PB2.999	Monocytes	0.021424
MAY_PB2.1024	Monocytes	0.041259
MAY_PB2.1026	Monocytes	0.0308523
MAY_PB2.1029	Monocytes	0.0623101
MAY_PB2.1040	Monocytes	0.0484795
MAY_PB2.1057	Macrophages	0.0337751
MAY_PB2.1059	Monocytes	0.0376683
MAY_PB2.1060	Macrophages	0.0421036
MAY_PB2.1096	Monocytes	0.0281191
MAY_PB2.1111	Monocytes	0.0514164
MAY_PB2.1118	Monocytes	0.0268015
MAY_PB2.1122	Monocytes	0.0530421
MAY_PB2.1127	Monocytes	0.0419443
MAY_PB2.1132	Monocytes	0.0673584
MAY_PB2.1133	Monocytes	0.0587416
MAY_PB2.1141	Monocytes	0.0379072
MAY_PB2.1143	Monocytes	0.0285368
MAY_PB2.1153	Monocytes	0.0297729
MAY_PB2.1174	Monocytes	0.0248543
MAY_PB2.1178	Monocytes	0.0537193
MAY_PB2.1194	Monocytes	0.0280263
MAY_PB2.1208	Monocytes	0.0266401
MAY_PB2.1210	Monocytes	0.0593164
MAY_PB2.1213	Monocytes	0.0313424
MAY_PB2.1266	Macrophages	0.0150561
MAY_PB2.1286	Monocytes	0.0510113
MAY_PB2.1287	Monocytes	0.0311138
MAY_PB2.1314	Monocytes	0.0754327
MAY_PB2.1332	Monocytes	0.0403592
MAY_PB2.1338	Monocytes	0.0536174
MAY_PB2.1355	Monocytes	0.0277785
MAY_PB2.1356	Monocytes	0.0260747
MAY_PB2.1362	Monocytes	0.055014
MAY_PB2.1398	Macrophages	0.0328121
MAY_PB2.1424	Monocytes	0.0485183
MAY_PB2.1547	Monocytes	0.0678443
MAY_PB2.1662	Monocytes	0.0301585
MAY_PB2.1672	Monocytes	0.0389189
MAY_PB2.1677	Monocytes	0.0591
MAY_PB2.1717	Monocytes	0.0277085
MAY_PB2.1728	Monocytes	0.0359426
MAY_PB2.1729	Monocytes	0.0439031
MAY_PB2.1730	Monocytes	0.0198663
MAY_PB2.1731	Monocytes	0.0454183
MAY_PB2.1732	Monocytes	0.0326371
MAY_PB2.1743	Monocytes	0.0567281
MAY_PB2.1746	Monocytes	0.0570476
MAY_PB2.1747	Monocytes	0.0160807
MAY_PB2.1752	Monocytes	0.0272058
MAY_PB2.1754	Monocytes	0.0703034
MAY_PB2.1787	Monocytes	0.0325131
MAY_PB2.1825	Monocytes	0.0572082
MAY_PB2.1841	Macrophages	0.0174103
MAY_PB2.1849	Monocytes	0.0456236
MAY_PB2.1872	Monocytes	0.0594512
MAY_PB2.1909	Monocytes	0.0204856
MAY_PB2.1931	Monocytes	0.0414209
MAY_PB2.1964	Monocytes	0.0491743
MAY_PB2.2015	Monocytes	0.0930369
MAY_PB2.2046	Monocytes	0.0630736
MAY_PB2.2063	Macrophages	0.0347751
MAY_PB2.2064	Monocytes	0.0547307
PR5186.10	Monocytes	0.0356051
PR5186.14	Monocytes	0.0413215
PR5186.16	Monocytes	0.0401432
PR5186.19	Macrophages	0.0359242
PR5186.24	Macrophages	0.0202147
PR5186.25	Monocytes	0.0228769
PR5186.39	Macrophages	0.0350568
PR5186.42	Monocytes	0.0487283
PR5186.46	Monocytes	0.0315576
PR5186.52	Monocytes	0.037103
PR5186.53	Monocytes	0.0469531
PR5186.54	Monocytes	0.0358161
PR5186.56	Monocytes	0.0222114
PR5186.59	Macrophages	0.0115093
PR5186.68	Monocytes	0.0346313
PR5186.70	Macrophages	0.0197659
PR5186.72	Monocytes	0.0459986
PR5186.76	Monocytes	0.0457935
PR5186.77	Monocytes	0.0295366
PR5186.85	Macrophages	0.0112925
PR5186.94	Monocytes	0.0217625
PR5186.96	Monocytes	0.0682886
PR5186.98	Macrophages	0.0203099
PR5186.99	Macrophages	0.0377435
PR5186.100	Macrophages	0.0155036
PR5186.101	Macrophages	0.0259344
PR5186.105	Macrophages	0.0214524
PR5186.109	Monocytes	0.0328932
PR5186.116	Monocytes	0.0206149
PR5186.123	Monocytes	0.0445445
PR5186.127	Macrophages	0.0378889
PR5186.130	Macrophages	0.0225618
PR5186.134	Monocytes	0.0570564
PR5186.136	Macrophages	0.0254277
PR5186.141	Macrophages	0.0275005
PR5186.150	Monocytes	0.0332615
PR5186.155	Macrophages	0.0345084
PR5186.160	Monocytes	0.0531128
PR5186.161	Monocytes	0.0133624
PR5186.188	Monocytes	0.0176685
PR5186.198	Macrophages	0.0527182
PR5186.228	Macrophages	0.0283513
PR5186.312	Monocytes	0.0366301
PR5186.316	Monocytes	0.0322354
PR5186.325	Macrophages	0.0103964
PR5186.326	Macrophages	0.0221523
PR5186.334	Monocytes	0.0228179
PR5186.343	Monocytes	0.0425075
PR5186.461	Monocytes	0.0521319
PR5186.462	Macrophages	0.0142308
PR5186.490	Monocytes	0.0730265
PR5186.533	Monocytes	0.0471215
PR5186.576	Monocytes	0.0347008
PR5186.600	Macrophages	0.0110655
PR5186.622	Macrophages	0.0157783
PR5186.634	Macrophages	0.0367307
PR5186.638	Macrophages	0.0355964
PR5186.649	Monocytes	0.0252773
PR5186.704	Monocytes	0.0371029
PR5186.723	Macrophages	0.0174469
PR5186.734	Monocytes	0.0194272
PR5196.94	Monocytes	0.0374332
PR5196.121	Monocytes	0.0347792
PR5196.153	Monocytes	0.0313241
PR5196.183	Monocytes	0.0103036
PR5196.205	Monocytes	0.0341794
PR5196.208	Monocytes	0.0146202
PR5196.217	Monocytes	0.0131972
PR5196.220	Monocytes	0.0436646
PR5196.251	Monocytes	0.0388719
PR5196.258	Monocytes	0.0164872
PR5196.265	Monocytes	0.0547844
PR5196.269	Monocytes	0.0171059
PR5196.300	Monocytes	0.0178783
PR5196.336	Macrophages	0.0163259
PR5196.338	Macrophages	0.0168188
PR5196.350	Monocytes	0.0331397
PR5196.372	Monocytes	0.0566388
PR5196.373	Monocytes	0.0130821
PR5196.382	Monocytes	0.0231191
PR5196.389	Monocytes	0.0122059
PR5196.404	Monocytes	0.00889392
PR5196.425	Monocytes	0.0299862
PR5196.440	Monocytes	0.08069
PR5196.442	Monocytes	0.0154189
PR5196.447	Macrophages	0.0178552
PR5196.455	Monocytes	0.0159332
PR5196.458	Monocytes	0.00833849
PR5196.467	Monocytes	0.045893
PR5196.477	Monocytes	0.0280633
PR5196.507	Monocytes	0.00650023
PR5196.513	Monocytes	0.0234886
PR5196.517	Monocytes	0.00744118
PR5196.520	Monocytes	0.0215457
PR5196.529	Monocytes	0.00844826
PR5196.532	Monocytes	0.0202361
PR5196.537	Monocytes	0.0074875
PR5196.544	Monocytes	0.0239175
PR5196.568	Monocytes	0.0208376
PR5196.572	Monocytes	0.0134578
PR5196.576	Monocytes	0.0283577
PR5196.582	Monocytes	0.018089
PR5196.603	Monocytes	0.0149111
PR5196.605	Monocytes	0.0124024
PR5196.631	Monocytes	0.0369726
PR5196.633	Monocytes	0.00629769
PR5196.650	Monocytes	0.00946396
PR5196.651	Monocytes	0.0599123
PR5196.652	Monocytes	0.00824323
PR5196.700	Macrophages	0.011033
PR5196.715	Monocytes	0.00548353
PR5196.718	Monocytes	0.0164521
PR5196.738	Monocytes	0.0112894
PR5196.739	Monocytes	0.00609188
PR5196.743	Monocytes	0.0363975
PR5196.749	Monocytes	0.00946977
PR5196.767	Monocytes	0.00632226
PR5196.776	Monocytes	0.0250098
PR5196.778	Monocytes	0.0135848
PR5196.819	Monocytes	0.0108578
PR5196.825	Monocytes	0.0304354
PR5196.842	Monocytes	0.0450144
PR5196.855	Monocytes	0.00418369
PR5196.857	Monocytes	0.019652
PR5196.863	Monocytes	0.0118208
PR5196.871	Monocytes	0.0308314
PR5196.875	Macrophages	0.0459843
PR5196.897	Monocytes	0.0074824
PR5196.899	Monocytes	0.0259418
PR5196.922	Monocytes	0.00627001
PR5196.955	Macrophages	0.0140905
PR5196.967	Monocytes	0.032215
PR5196.974	Monocytes	0.00681238
PR5196.981	Monocytes	0.00930684
PR5196.986	Monocytes	0.0063938
PR5196.991	Monocytes	0.031928
PR5196.1018	Monocytes	0.010396
PR5196.1028	Monocytes	0.013804
PR5196.1049	Monocytes	0.00478558
PR5196.1051	Monocytes	0.0109096
PR5196.1065	Monocytes	0.0188266
PR5196.1105	Macrophages	0.00758088
PR5196.1107	Monocytes	0.00891847
PR5196.1117	Monocytes	0.0300759
PR5196.1124	Monocytes	0.0184231
PR5196.1152	Monocytes	0.0654894
PR5196.1184	Monocytes	0.0266537
PR5196.1201	Monocytes	0.0338607
PR5196.1209	Monocytes	0.0636278
PR5196.1212	Macrophages	0.0151139
PR5196.1220	Monocytes	0.0495513
PR5196.1225	Monocytes	0.0318453
PR5196.1228	Monocytes	0.0432032
PR5196.1229	Monocytes	0.0128907
PR5196.1232	Monocytes	0.0288326
PR5196.1237	Monocytes	0.0186231
PR5196.1240	Monocytes	0.0237475
PR5196.1245	Monocytes	0.00998616
PR5196.1258	Monocytes	0.0127936
PR5196.1262	Monocytes	0.0319742
PR5196.1268	Macrophages	0.0150796
PR5196.1272	Monocytes	0.0327134
PR5196.1281	Monocytes	0.0104903
PR5196.1329	Monocytes	0.0270133
PR5196.1358	Monocytes	0.037065
PR5196.1368	Monocytes	0.0105913
PR5196.1374	Monocytes	0.0205462
PR5196.1384	Macrophages	0.0146951
PR5196.1398	Monocytes	0.0131265
PR5196.1402	Monocytes	0.0705691
PR5196.1405	Monocytes	0.0422584
PR5196.1435	Monocytes	0.0180001
PR5196.1447	Monocytes	0.033224
PR5196.1450	Monocytes	0.0162379
PR5196.1469	Monocytes	0.0144313
PR5196.1476	Monocytes	0.012939
PR5196.1477	Monocytes	0.00803535
PR5196.1484	Macrophages	0.00857062
PR5196.1490	Monocytes	0.0103745
PR5196.1496	Monocytes	0.0176766
PR5196.1510	Monocytes	0.0106119
PR5196.1521	Monocytes	0.016571
PR5196.1522	Monocytes	0.0108705
PR5196.1524	Monocytes	0.0240672
PR5196.1544	Monocytes	0.01729
PR5196.1559	Monocytes	0.00860258
PR5196.1561	Macrophages	0.0144145
PR5196.1588	Monocytes	0.0168581
PR5196.1598	Monocytes	0.0224124
PR5196.1604	Monocytes	0.0074037
PR5196.1621	Monocytes	0.00978397
PR5196.1637	Neutrophils	0.0771571
PR5196.1641	Monocytes	0.0246554
PR5196.1647	Monocytes	0.00609271
PR5196.1650	Monocytes	0.00856855
PR5196.1669	Monocytes	0.00922514
PR5196.1673	Monocytes	0.0148284
PR5196.1684	Monocytes	0.00464603
PR5196.1718	Monocytes	0.00753282
PR5196.1719	Monocytes	0.0410395
PR5196.1733	Monocytes	0.0291005
PR5196.1739	Monocytes	0.0376593
PR5196.1740	Monocytes	0.0123968
PR5196.1765	Monocytes	0.0252375
PR5196.1803	Monocytes	0.0375688
PR5196.1805	Monocytes	0.054737
PR5196.1861	Monocytes	0.0147424
PR5196.1871	Monocytes	0.0111528
PR5196.1879	Monocytes	0.0117592
PR5196.1893	Monocytes	0.0316023
PR5196.1929	Monocytes	0.0211015
PR5196.1932	Monocytes	0.0123135
PR5196.1934	Monocytes	0.0101451
PR5196.1969	Monocytes	0.0102037
PR5196.1987	Monocytes	0.00885276
PR5196.1989	Monocytes	0.0155537
PR5199.59	Macrophages	0.0145031
PR5199.92	Macrophages	0.0287925
PR5199.139	Macrophages	0.0203703
PR5199.150	Monocytes	0.0305868
PR5199.171	Monocytes	0.0293514
PR5199.174	Monocytes	0.0205158
PR5199.177	Monocytes	0.0204958
PR5199.184	Macrophages	0.0158525
PR5199.189	Macrophages	0.0325147
PR5199.214	Monocytes	0.0414673
PR5199.219	Monocytes	0.0148943
PR5199.230	Monocytes	0.0319286
PR5199.240	Monocytes	0.0605945
PR5199.255	Macrophages	0.040256
PR5199.284	Macrophages	0.0288155
PR5199.289	Monocytes	0.0044937
PR5199.295	Monocytes	0.0156233
PR5199.303	Macrophages	0.0273221
PR5199.310	Monocytes	0.010201
PR5199.324	Macrophages	0.0208987
PR5199.334	Monocytes	0.0127673
PR5199.346	Macrophages	0.0344047
PR5199.360	Macrophages	0.0118683
PR5199.384	Monocytes	0.0386671
PR5199.387	Monocytes	0.0520573
PR5199.392	Monocytes	0.0453086
PR5199.413	Monocytes	0.016879
PR5199.427	Monocytes	0.0143453
PR5199.440	Macrophages	0.0187829
PR5199.442	Macrophages	0.0217347
PR5199.459	Macrophages	0.0262537
PR5199.487	Monocytes	0.0465611
PR5199.491	Macrophages	0.00770224
PR5199.494	Monocytes	0.0267896
PR5199.514	Macrophages	0.0282777
PR5199.516	Macrophages	0.00704893
PR5199.520	Monocytes	0.0516015
PR5199.572	Monocytes	0.0229083
PR5199.573	Monocytes	0.0426758
PR5199.607	Macrophages	0.0148424
PR5199.614	Macrophages	0.0145577
PR5199.653	Macrophages	0.0099862
PR5199.655	Monocytes	0.0438946
PR5199.691	Monocytes	0.0414025
PR5199.692	Monocytes	0.0539981
PR5199.725	Monocytes	0.05048
PR5199.749	Macrophages	0.0130744
PR5199.813	Macrophages	0.0379612
PR5199.824	Monocytes	0.0146736
PR5199.837	Monocytes	0.063429
PR5199.847	Macrophages	0.0130784
PR5199.865	Macrophages	0.0466512
PR5199.870	Macrophages	0.0136864
PR5199.875	Macrophages	0.0239905
PR5199.903	Macrophages	0.0245355
PR5199.923	Macrophages	0.0655981
PR5199.924	Monocytes	0.0418629
PR5199.1001	Macrophages	0.00995034
PR5199.1012	Monocytes	0.0559944
PR5199.1018	Monocytes	0.072717
AUG_PB1.16	Monocytes	0.0788689
PR5249_N.230	Monocytes	0.0537382
PR5249_N.320	Macrophages	0.0756701
PR5249_N.422	Macrophages	0.0291973
PR5249_N.470	Monocytes	0.0624694
PR5249_N.658	Monocytes	0.0318701
PR5249_N.709	Monocytes	0.0967422
PR5249_N.878	Monocytes	0.0378607
PR5249_N.907	Macrophages	0.0266206
PR5249_N.921	Monocytes	0.0605449
PR5249_N.1026	Monocytes	0.0396274
PR5249_N.1065	Monocytes	0.0297622
PR5249_N.1213	Monocytes	0.031865
PR5249_N.1282	Monocytes	0.0678392
PR5249_N.1346	Macrophages	0.0618174
PR5249_N.1619	Monocytes	0.00904362
PR5249_T.251	Monocytes	0.115868
PR5249_T.519	Monocytes	0.0914785
PR5249_T.754	Monocytes	0.0849985
PR5251_N.17	Monocytes	0.0691172
PR5251_N.101	Monocytes	0.0544319
PR5251_N.180	Monocytes	0.106971
PR5251_N.236	Monocytes	0.0179201
PR5251_N.275	Monocytes	0.0371537
PR5251_N.336	Monocytes	0.0174648
PR5251_N.377	Monocytes	0.0285244
PR5251_N.979	Macrophages	0.0518782
PR5251_T.82	Monocytes	0.0665355
PR5251_T.91	Monocytes	0.051522
PR5251_T.156	Monocytes	0.0486329
PR5251_T.212	Macrophages	0.0410881
PR5251_T.333	Macrophages	0.0584461
PR5251_T.760	Monocytes	0.0204333
PR5251_T.1108	Macrophages	0.00458815
PR5251_T.1133	Monocytes	0.0250595
PR5251_T.1308	Monocytes	0.0505647
PR5251_T.1344	Monocytes	0.0293043
PR5251_T.1385	Monocytes	0.038865
PR5251_T.1495	Monocytes	0.0116118
PR5251_T.1507	Monocytes	0.015752
PR5251_T.1643	Macrophages	0.0482081
PR5251_T.1678	Monocytes	0.0398115
PR5251_T.1756	Monocytes	0.0276996
PR5254_T.350	Macrophages	0.106467
PR5261_N.213	Eosinophils	0.0368088
PR5261_T.926	Monocytes	0.0973584
PR5269.266	Monocytes	0.0481698
PR5269.273	Monocytes	0.0702644
PR5269.560	Monocytes	0.0457623
PR5269.568	Monocytes	0.056174
PR5269.654	Monocytes	0.0229009
PR5269.758	Macrophages	0.0586814
PR5269.926	Monocytes	0.117081
PR5269.987	Monocytes	0.0236439
PR5269.1020	Eosinophils	0.0207012
PR5269.1074	Monocytes	0.0366352
PR5269.1085	Monocytes	0.0876634
PR5269.1768	Monocytes	0.10469
PR5269.1793	Monocytes	0.015482
PR5269.1797	Monocytes	0.0591395
MAY_PB1.35	Macrophages	0.0925158
MAY_PB1.118	Monocytes	0.013926
MAY_PB1.357	Monocytes	0.111035
MAY_PB1.452	Monocytes	0.0131141
MAY_PB1.574	Monocytes	0.116751
MAY_PB1.671	Monocytes	0.0295897
MAY_PB1.867	Monocytes	0.123984
MAY_PB1.902	Macrophages	0.0598333
MAY_PB1.953	Monocytes	0.0206351
MAY_PB1.1006	Monocytes	0.0986074
MAY_PB1.1018	Monocytes	0.0448438
MAY_PB1.1085	Monocytes	0.0770965
MAY_PB1.1224	Monocytes	0.0860372
MAY_PB1.1318	Monocytes	0.103472
MAY_PB1.1458	Macrophages	0.0336464
MAY_PB1.2142	Monocytes	0.0533986
MAY_PB1.2312	Monocytes	0.0131928
MAY_PB1.2940	Monocytes	0.015517
MAY_PB2.239	Monocytes	0.0878901
MAY_PB2.405	Macrophages	0.0256581
PR5186.11	Monocytes	0.0150719
PR5186.154	Monocytes	0.101455
PR5186.181	Monocytes	0.0294075
PR5196.10	Macrophages	0.00781101
PR5196.75	Monocytes	0.0295099
PR5196.113	Monocytes	0.0643601
PR5196.129	Macrophages	0.01523
PR5196.191	Monocytes	0.0259416
PR5196.214	Monocytes	0.102456
PR5196.257	Macrophages	0.0163178
PR5196.263	Monocytes	0.100009
PR5196.282	Macrophages	0.0241151
PR5196.290	Monocytes	0.0230285
PR5196.421	Monocytes	0.0386796
PR5196.445	Monocytes	0.0426605
PR5196.500	Monocytes	0.0841627
PR5196.523	Monocytes	0.09444
PR5196.612	Monocytes	0.0214261
PR5196.664	Monocytes	0.0174793
PR5196.676	Monocytes	0.0113666
PR5196.707	Monocytes	0.0973941
PR5196.710	Monocytes	0.0451564
PR5196.787	Monocytes	0.021447
PR5196.814	Monocytes	0.0575715
PR5196.880	Monocytes	0.0256493
PR5196.976	Monocytes	0.0142105
PR5196.1116	Monocytes	0.102331
PR5196.1140	Monocytes	0.0330323
PR5196.1142	Monocytes	0.0206667
PR5196.1144	Monocytes	0.0821155
PR5196.1175	Monocytes	0.0432251
PR5196.1222	Monocytes	0.033931
PR5196.1282	Macrophages	0.0192316
PR5196.1331	Monocytes	0.112427
PR5196.1345	Macrophages	0.0256876
PR5196.1497	Monocytes	0.0392082
PR5196.1847	Monocytes	0.025545
PR5196.1850	Monocytes	0.0461234
PR5199.37	Monocytes	0.0836493
PR5199.98	Monocytes	0.0979876
PR5199.252	Monocytes	0.0491388
PR5199.405	Eosinophils	0.00342826
PR5199.803	Macrophages	0.0130538
PR5199.831	Monocytes	0.0419732
AUG_PB1.42	Monocytes	0.0723881
AUG_PB1.44	Monocytes	0.0767183
AUG_PB1.66	Monocytes	0.0740508
AUG_PB1.105	Monocytes	0.099893
AUG_PB1.178	Monocytes	0.0606336
AUG_PB1.180	Monocytes	0.0764471
AUG_PB1.239	Monocytes	0.0330255
AUG_PB1.252	Monocytes	0.0527637
AUG_PB1.265	Monocytes	0.0255048
AUG_PB1.267	Monocytes	0.00304551
AUG_PB1.285	Monocytes	0.0453467
AUG_PB1.302	Monocytes	0.018747
AUG_PB1.321	Monocytes	0.0099011
AUG_PB1.327	Monocytes	0.0647346
AUG_PB1.362	Monocytes	0.00705386
AUG_PB1.373	Monocytes	0.00883582
AUG_PB1.375	Monocytes	0.0202548
AUG_PB1.410	Monocytes	0.107998
AUG_PB1.433	Monocytes	0.0534354
AUG_PB1.452	Monocytes	0.057932
AUG_PB1.458	Monocytes	0.0058652
AUG_PB1.473	Monocytes	0.118275
AUG_PB1.504	Monocytes	0.0115232
AUG_PB1.511	Monocytes	0.0223367
AUG_PB1.520	Monocytes	0.0645278
AUG_PB1.561	Monocytes	0.0380218
AUG_PB1.582	Monocytes	0.0490883
AUG_PB1.632	Monocytes	0.0588763
AUG_PB1.656	Monocytes	0.0113757
AUG_PB1.662	Macrophages	0.0433547
AUG_PB1.676	Monocytes	0.0337737
AUG_PB1.696	Monocytes	0.0952493
AUG_PB1.698	Monocytes	0.0605789
AUG_PB1.722	Monocytes	0.0465781
AUG_PB1.739	Monocytes	0.0612416
AUG_PB1.740	Monocytes	0.0309622
AUG_PB1.747	Monocytes	0.0385173
AUG_PB1.751	Monocytes	0.02214
AUG_PB1.754	Monocytes	0.0337226
AUG_PB1.778	Monocytes	0.0725282
AUG_PB1.779	Monocytes	0.0451386
AUG_PB1.858	Monocytes	0.0637869
AUG_PB1.877	Monocytes	0.0453822
AUG_PB1.890	Macrophages	0.0108126
AUG_PB1.897	Monocytes	0.00784682
AUG_PB1.914	Monocytes	0.0153597
AUG_PB1.923	Monocytes	0.0778542
AUG_PB1.930	Monocytes	0.0492719
AUG_PB1.932	Monocytes	0.0423501
PR5249_N.65	Monocytes	0.0621903
PR5249_N.137	Monocytes	0.0276591
PR5249_N.185	Monocytes	0.0340891
PR5249_N.258	Monocytes	0.024823
PR5249_N.271	Monocytes	0.0347115
PR5249_N.297	Monocytes	0.0863754
PR5249_N.326	Monocytes	0.0228198
PR5249_N.370	Monocytes	0.0389079
PR5249_N.391	Monocytes	0.0564871
PR5249_N.416	Monocytes	0.036362
PR5249_N.431	Monocytes	0.0949452
PR5249_N.458	Monocytes	0.0818064
PR5249_N.460	Monocytes	0.0701392
PR5249_N.464	Monocytes	0.0545517
PR5249_N.469	Monocytes	0.054174
PR5249_N.473	Monocytes	0.0506945
PR5249_N.484	Monocytes	0.0226643
PR5249_N.485	Monocytes	0.0638151
PR5249_N.507	Monocytes	0.0198059
PR5249_N.513	Monocytes	0.0792262
PR5249_N.517	Neutrophils	0.0799415
PR5249_N.532	Monocytes	0.0332424
PR5249_N.563	Monocytes	0.0627971
PR5249_N.564	Monocytes	0.0545147
PR5249_N.572	Monocytes	0.0770342
PR5249_N.574	Monocytes	0.0084714
PR5249_N.613	Monocytes	0.0352167
PR5249_N.629	Monocytes	0.0333815
PR5249_N.634	Monocytes	0.0328775
PR5249_N.642	Monocytes	0.0428722
PR5249_N.674	Monocytes	0.0366152
PR5249_N.684	Monocytes	0.0938193
PR5249_N.685	Monocytes	0.0568295
PR5249_N.689	Macrophages	0.0374458
PR5249_N.710	Monocytes	0.0684985
PR5249_N.712	Monocytes	0.0373092
PR5249_N.733	Monocytes	0.0632964
PR5249_N.751	Monocytes	0.0576841
PR5249_N.757	Monocytes	0.0559305
PR5249_N.758	Monocytes	0.0527901
PR5249_N.772	Monocytes	0.0256905
PR5249_N.774	Monocytes	0.0679063
PR5249_N.793	Monocytes	0.0901123
PR5249_N.796	Monocytes	0.0202573
PR5249_N.813	Monocytes	0.0906423
PR5249_N.814	Monocytes	0.0302251
PR5249_N.1025	Monocytes	0.028195
PR5249_N.1031	Monocytes	0.0806347
PR5249_N.1082	Macrophages	0.0419569
PR5249_N.1109	Monocytes	0.0805519
PR5249_N.1119	Monocytes	0.0973472
PR5249_N.1152	Monocytes	0.04521
PR5249_N.1160	Macrophages	0.00766827
PR5249_N.1180	Monocytes	0.0429038
PR5249_N.1184	Monocytes	0.0411017
PR5249_N.1209	Monocytes	0.0306927
PR5249_N.1278	Monocytes	0.0452639
PR5249_N.1286	Monocytes	0.0598592
PR5249_N.1290	Monocytes	0.0934646
PR5249_N.1300	Monocytes	0.0249662
PR5249_N.1302	Monocytes	0.0514707
PR5249_N.1326	Monocytes	0.0180092
PR5249_N.1377	Monocytes	0.10847
PR5249_N.1392	Monocytes	0.0214069
PR5249_N.1397	Monocytes	0.0362118
PR5249_N.1402	Monocytes	0.0541133
PR5249_N.1403	Monocytes	0.0198088
PR5249_N.1437	Monocytes	0.0561722
PR5249_N.1446	Monocytes	0.0313679
PR5249_N.1447	Monocytes	0.0794822
PR5249_N.1466	Monocytes	0.0477027
PR5249_N.1468	Monocytes	0.0422472
PR5249_N.1475	Macrophages	0.0274767
PR5249_N.1485	Monocytes	0.0229165
PR5249_N.1486	Monocytes	0.0996076
PR5249_N.1495	Monocytes	0.0176629
PR5249_N.1515	Monocytes	0.01851
PR5249_N.1535	Monocytes	0.0576803
PR5249_N.1542	Monocytes	0.023191
PR5249_N.1563	Monocytes	0.0853447
PR5249_N.1568	Macrophages	0.0254989
PR5249_N.1572	Monocytes	0.0428333
PR5249_N.1573	Monocytes	0.0295015
PR5249_N.1606	Monocytes	0.0524267
PR5249_N.1616	Monocytes	0.0264508
PR5249_N.1618	Monocytes	0.0821734
PR5249_N.1626	Monocytes	0.00990846
PR5249_N.1634	Monocytes	0.0388276
PR5249_N.1658	Monocytes	0.0395388
PR5249_N.1665	Monocytes	0.0471225
PR5249_N.1669	Monocytes	0.0246763
PR5249_T.129	Monocytes	0.0724298
PR5249_T.133	Monocytes	0.0177353
PR5249_T.138	Macrophages	0.0325636
PR5249_T.152	Monocytes	0.0172429
PR5249_T.220	Monocytes	0.0410914
PR5249_T.236	Monocytes	0.0364221
PR5249_T.245	Monocytes	0.0379247
PR5249_T.249	Monocytes	0.0205797
PR5249_T.272	Monocytes	0.0423045
PR5249_T.293	Monocytes	0.05336
PR5249_T.612	Monocytes	0.0645045
PR5249_T.648	Monocytes	0.0534748
PR5249_T.666	Macrophages	0.0909581
PR5249_T.672	Macrophages	0.00884412
PR5249_T.683	Monocytes	0.0347905
PR5249_T.684	Monocytes	0.0383559
PR5249_T.690	Monocytes	0.0190402
PR5249_T.698	Monocytes	0.0371635
PR5249_T.700	Monocytes	0.041837
PR5249_T.761	Monocytes	0.0359574
PR5249_T.773	Macrophages	0.00474728
PR5249_T.788	Monocytes	0.072438
PR5249_T.792	Macrophages	0.0135533
PR5249_T.805	Macrophages	0.0129465
PR5249_T.807	Macrophages	0.0241636
PR5251_N.57	Monocytes	0.0282421
PR5251_N.75	Monocytes	0.0618573
PR5251_N.85	Monocytes	0.0926165
PR5251_N.97	Macrophages	0.0168623
PR5251_N.100	Monocytes	0.03554
PR5251_N.246	Monocytes	0.11304
PR5251_N.279	Monocytes	0.0139148
PR5251_N.291	Monocytes	0.0663849
PR5251_N.306	Monocytes	0.018726
PR5251_N.312	Monocytes	0.0103019
PR5251_N.319	Monocytes	0.0501875
PR5251_N.457	Monocytes	0.03602
PR5251_N.471	Monocytes	0.0953069
PR5251_N.495	Monocytes	0.0581674
PR5251_N.499	Monocytes	0.0109565
PR5251_N.613	Monocytes	0.0855918
PR5251_N.649	Monocytes	0.118709
PR5251_N.683	Monocytes	0.0222087
PR5251_N.707	Monocytes	0.0936763
PR5251_N.709	Monocytes	0.0474028
PR5251_N.721	Monocytes	0.0423261
PR5251_N.737	Monocytes	0.0858369
PR5251_N.766	Monocytes	0.0591524
PR5251_N.770	Monocytes	0.0265082
PR5251_N.776	Monocytes	0.0492945
PR5251_N.817	Monocytes	0.0648409
PR5251_N.823	Monocytes	0.00476703
PR5251_N.860	Monocytes	0.0692655
PR5251_N.902	Monocytes	0.080476
PR5251_N.941	Monocytes	0.0530386
PR5251_N.963	Monocytes	0.0699687
PR5251_N.996	Monocytes	0.0303641
PR5251_N.1023	Monocytes	0.0098406
PR5251_N.1029	Monocytes	0.0790757
PR5251_T.297	Monocytes	0.0143823
PR5251_T.467	Monocytes	0.0239503
PR5251_T.470	Monocytes	0.0305862
PR5251_T.526	Monocytes	0.0284137
PR5251_T.528	Monocytes	0.0242071
PR5251_T.559	Monocytes	0.0440434
PR5251_T.607	Monocytes	0.0843622
PR5251_T.626	Monocytes	0.0264082
PR5251_T.688	Monocytes	0.0307657
PR5251_T.697	Macrophages	0.0258248
PR5251_T.752	Monocytes	0.0241678
PR5251_T.768	Monocytes	0.103602
PR5251_T.774	Monocytes	0.0303279
PR5251_T.776	Monocytes	0.0311017
PR5251_T.1208	Monocytes	0.089173
PR5251_T.1231	Monocytes	0.0773673
PR5251_T.1244	Monocytes	0.0499802
PR5251_T.1304	Monocytes	0.0618802
PR5251_T.1363	Monocytes	0.0142674
PR5251_T.1388	Monocytes	0.113113
PR5251_T.1396	Monocytes	0.044101
PR5251_T.1398	Monocytes	0.0599068
PR5251_T.1420	Monocytes	0.0705112
PR5251_T.1455	Monocytes	0.0589592
PR5251_T.1471	Monocytes	0.0293238
PR5251_T.1547	Monocytes	0.0622495
PR5251_T.1591	Macrophages	0.0346416
PR5251_T.1601	Monocytes	0.060759
PR5251_T.1612	Monocytes	0.0838074
PR5251_T.1681	Macrophages	0.0300946
PR5251_T.1684	Monocytes	0.0158808
PR5251_T.1705	Monocytes	0.0482698
PR5251_T.1738	Monocytes	0.0812477
PR5251_T.1745	Monocytes	0.0554029
PR5251_T.1829	Monocytes	0.0441141
PR5254_N.69	Monocytes	0.0822442
PR5254_N.76	Macrophages	0.0477075
PR5254_N.84	Macrophages	0.0988617
PR5254_N.88	Monocytes	0.03524
PR5254_N.89	Macrophages	0.033039
PR5254_N.112	Monocytes	0.0696026
PR5254_N.123	Macrophages	0.0770432
PR5254_N.134	Monocytes	0.0709523
PR5254_N.194	Monocytes	0.0845961
PR5254_N.204	Macrophages	0.0174331
PR5254_N.206	Monocytes	0.0507275
PR5254_N.236	Monocytes	0.0866923
PR5254_N.241	Monocytes	0.0555745
PR5254_N.263	Monocytes	0.0282329
PR5254_N.270	Monocytes	0.059709
PR5254_N.284	Monocytes	0.107222
PR5254_N.289	Macrophages	0.0104659
PR5254_N.307	Monocytes	0.0521079
PR5254_N.309	Monocytes	0.0882934
PR5254_N.323	Monocytes	0.0851475
PR5254_N.337	Monocytes	0.100262
PR5254_N.349	Monocytes	0.0662077
PR5254_N.369	Monocytes	0.0244324
PR5254_N.382	Monocytes	0.0183782
PR5254_N.384	Monocytes	0.0465627
PR5254_N.385	Macrophages	0.0269109
PR5254_N.394	Monocytes	0.0259059
PR5254_N.396	Macrophages	0.0111427
PR5254_N.398	Monocytes	0.0492145
PR5254_N.413	Monocytes	0.0447119
PR5254_N.423	Macrophages	0.0317989
PR5254_N.425	Monocytes	0.0842016
PR5254_N.438	Monocytes	0.0593178
PR5254_N.455	Monocytes	0.0901358
PR5254_N.500	Monocytes	0.0694222
PR5254_N.528	Macrophages	0.0344618
PR5254_N.553	Monocytes	0.0204647
PR5254_N.560	Monocytes	0.0520799
PR5254_N.562	Monocytes	0.0274969
PR5254_N.584	Macrophages	0.0316671
PR5254_N.588	Macrophages	0.102157
PR5254_N.590	Monocytes	0.095614
PR5254_N.614	Monocytes	0.0820607
PR5254_N.615	Monocytes	0.0407863
PR5254_N.749	Monocytes	0.0933292
PR5254_N.834	Monocytes	0.0823194
PR5254_N.845	Macrophages	0.0405407
PR5254_N.856	Monocytes	0.0525558
PR5254_N.873	Monocytes	0.0695836
PR5254_N.875	Monocytes	0.0343275
PR5254_N.885	Monocytes	0.0373069
PR5254_N.886	Monocytes	0.0856024
PR5254_N.887	Monocytes	0.0362638
PR5254_N.902	Macrophages	0.0194085
PR5254_N.938	Monocytes	0.0841546
PR5254_N.947	Monocytes	0.0449274
PR5254_N.950	Monocytes	0.0713405
PR5254_N.969	Monocytes	0.0681223
PR5254_N.973	Monocytes	0.0828702
PR5254_T.40	Macrophages	0.049218
PR5254_T.68	Monocytes	0.0824701
PR5254_T.183	Macrophages	0.0305619
PR5254_T.223	Monocytes	0.089368
PR5254_T.235	Macrophages	0.0342197
PR5254_T.274	Monocytes	0.0669391
PR5254_T.275	Macrophages	0.00759041
PR5254_T.296	Macrophages	0.0275122
PR5254_T.322	Macrophages	0.0330642
PR5254_T.323	Monocytes	0.101982
PR5254_T.343	Monocytes	0.100155
PR5254_T.375	Macrophages	0.0458202
PR5254_T.377	Monocytes	0.0881628
PR5254_T.385	Macrophages	0.0388909
PR5254_T.389	Macrophages	0.0598986
PR5254_T.396	Macrophages	0.0490491
PR5254_T.448	Monocytes	0.09387
PR5261_N.211	Monocytes	0.0403867
PR5261_N.260	Monocytes	0.0977153
PR5261_N.276	Macrophages	0.0376224
PR5261_N.296	Monocytes	0.0186436
PR5261_N.333	Monocytes	0.031841
PR5261_N.400	Monocytes	0.0814148
PR5261_N.401	Monocytes	0.022938
PR5261_N.405	Macrophages	0.036504
PR5261_N.419	Monocytes	0.0292631
PR5261_N.429	Monocytes	0.013934
PR5261_N.430	Monocytes	0.036976
PR5261_N.433	Monocytes	0.102305
PR5261_N.434	Monocytes	0.0621075
PR5261_N.436	Monocytes	0.0610726
PR5261_N.441	Monocytes	0.0323156
PR5261_N.448	Macrophages	0.0158832
PR5261_N.450	Monocytes	0.0318073
PR5261_N.452	Monocytes	0.0486874
PR5261_N.458	Monocytes	0.0117494
PR5261_N.481	Monocytes	0.0135119
PR5261_N.495	Monocytes	0.0204596
PR5261_N.512	Monocytes	0.0218414
PR5261_N.552	Monocytes	0.0337138
PR5261_N.564	Monocytes	0.0221553
PR5261_N.722	Monocytes	0.0638693
PR5261_N.744	Monocytes	0.0461447
PR5261_N.763	Monocytes	0.0500518
PR5261_N.766	Monocytes	0.012799
PR5261_N.773	Monocytes	0.0409464
PR5261_N.784	Monocytes	0.0175517
PR5261_N.798	Monocytes	0.0347371
PR5261_N.815	Monocytes	0.0271139
PR5261_N.867	Monocytes	0.0282266
PR5261_N.877	Monocytes	0.026295
PR5261_N.887	Monocytes	0.0130551
PR5261_N.898	Monocytes	0.0240907
PR5261_N.926	Macrophages	0.0218932
PR5261_N.929	Monocytes	0.0633278
PR5261_T.197	Monocytes	0.0523264
PR5261_T.250	Monocytes	0.0782599
PR5261_T.286	Monocytes	0.040659
PR5261_T.309	Monocytes	0.0442191
PR5261_T.312	Monocytes	0.0436553
PR5261_T.316	Monocytes	0.0524923
PR5261_T.333	Monocytes	0.0215531
PR5261_T.338	Monocytes	0.0557742
PR5261_T.340	Monocytes	0.0588861
PR5261_T.355	Monocytes	0.0579962
PR5261_T.371	Monocytes	0.0424136
PR5261_T.375	Monocytes	0.0437333
PR5261_T.387	Monocytes	0.081414
PR5261_T.394	Monocytes	0.0131659
PR5261_T.403	Monocytes	0.0595681
PR5261_T.416	Monocytes	0.0469793
PR5261_T.427	Monocytes	0.0172932
PR5261_T.430	Monocytes	0.0722497
PR5261_T.437	Macrophages	0.03751
PR5261_T.458	Monocytes	0.0178367
PR5261_T.470	Monocytes	0.0599703
PR5261_T.474	Monocytes	0.0252312
PR5261_T.476	Monocytes	0.00887726
PR5261_T.485	Monocytes	0.0195331
PR5261_T.488	Monocytes	0.0294622
PR5261_T.508	Monocytes	0.0678888
PR5261_T.517	Monocytes	0.055561
PR5261_T.518	Monocytes	0.066069
PR5261_T.520	Macrophages	0.0802586
PR5261_T.521	Monocytes	0.0311884
PR5261_T.525	Monocytes	0.0360075
PR5261_T.533	Monocytes	0.0348502
PR5261_T.534	Monocytes	0.023337
PR5261_T.535	Monocytes	0.0573524
PR5261_T.537	Monocytes	0.0423041
PR5261_T.546	Monocytes	0.0315747
PR5261_T.550	Monocytes	0.0273687
PR5261_T.551	Monocytes	0.0533725
PR5261_T.553	Monocytes	0.0399543
PR5261_T.567	Monocytes	0.0471872
PR5261_T.573	Monocytes	0.0140985
PR5261_T.586	Monocytes	0.025068
PR5261_T.595	Monocytes	0.0424612
PR5261_T.608	Monocytes	0.0144767
PR5261_T.612	Monocytes	0.0102576
PR5261_T.618	Macrophages	0.0394375
PR5261_T.624	Macrophages	0.0282605
PR5261_T.627	Monocytes	0.0208361
PR5261_T.630	Monocytes	0.0312491
PR5261_T.632	Monocytes	0.0201437
PR5261_T.637	Monocytes	0.0239696
PR5261_T.639	Monocytes	0.0376305
PR5261_T.641	Monocytes	0.0320722
PR5261_T.650	Monocytes	0.0215628
PR5261_T.652	Monocytes	0.00686328
PR5261_T.662	Monocytes	0.0710106
PR5261_T.663	Monocytes	0.0393365
PR5261_T.685	Monocytes	0.076311
PR5261_T.703	Monocytes	0.0523273
PR5261_T.710	Monocytes	0.0464707
PR5261_T.718	Monocytes	0.0824937
PR5261_T.727	Monocytes	0.0555591
PR5261_T.728	Monocytes	0.00322431
PR5261_T.738	Monocytes	0.0193767
PR5261_T.745	Monocytes	0.0240271
PR5261_T.746	Monocytes	0.0598575
PR5261_T.751	Monocytes	0.0205882
PR5261_T.760	Monocytes	0.0145432
PR5261_T.787	Monocytes	0.0750598
PR5261_T.798	Monocytes	0.0756496
PR5261_T.811	Monocytes	0.0686277
PR5261_T.816	Monocytes	0.0253208
PR5261_T.909	Macrophages	0.0197021
PR5261_T.927	Monocytes	0.0417839
PR5261_T.959	Monocytes	0.0263968
PR5261_T.990	Macrophages	0.0215814
PR5261_T.995	Monocytes	0.0296175
PR5261_T.1044	Monocytes	0.0246504
PR5261_T.1066	Monocytes	0.0600279
PR5261_T.1081	Monocytes	0.0723145
PR5261_T.1099	Monocytes	0.0334655
PR5261_T.1120	Monocytes	0.0287177
PR5261_T.1137	Monocytes	0.0249941
PR5261_T.1159	Monocytes	0.0567167
PR5261_T.1165	Monocytes	0.101535
PR5261_T.1167	Monocytes	0.0588073
PR5261_T.1182	Monocytes	0.0405341
PR5261_T.1188	Monocytes	0.0469888
PR5261_T.1230	Monocytes	0.0298459
PR5261_T.1238	Monocytes	0.0291401
PR5261_T.1252	Monocytes	0.0604622
PR5261_T.1260	Monocytes	0.0154065
PR5261_T.1264	Monocytes	0.019464
PR5261_T.1271	Monocytes	0.0853785
PR5261_T.1314	Macrophages	0.0199661
PR5261_T.1317	Monocytes	0.0543261
PR5261_T.1327	Monocytes	0.0631041
PR5261_T.1333	Monocytes	0.101918
PR5261_T.1346	Monocytes	0.0251612
PR5261_T.1356	Monocytes	0.027842
PR5261_T.1357	Monocytes	0.0477523
PR5261_T.1378	Monocytes	0.0300231
PR5261_T.1379	Monocytes	0.083215
PR5261_T.1394	Monocytes	0.0228531
PR5261_T.1398	Monocytes	0.028065
PR5261_T.1422	Monocytes	0.0780473
PR5261_T.1435	Monocytes	0.0413019
PR5261_T.1438	Monocytes	0.0515889
PR5261_T.1441	Monocytes	0.0819318
PR5261_T.1448	Monocytes	0.0148087
PR5261_T.1450	Macrophages	0.0510743
PR5261_T.1451	Monocytes	0.00731553
PR5261_T.1460	Monocytes	0.034945
PR5261_T.1489	Monocytes	0.0602996
PR5261_T.1491	Monocytes	0.0625335
PR5261_T.1499	Monocytes	0.0336494
PR5261_T.1510	Monocytes	0.016223
PR5261_T.1525	Monocytes	0.038956
PR5261_T.1527	Monocytes	0.0576951
PR5261_T.1529	Monocytes	0.054814
PR5261_T.1538	Monocytes	0.0555777
PR5261_T.1543	Monocytes	0.0308327
PR5261_T.1560	Monocytes	0.0342166
PR5269.69	Monocytes	0.0931026
PR5269.298	Monocytes	0.0576666
PR5269.344	Monocytes	0.0551232
PR5269.398	Monocytes	0.0826234
PR5269.427	Monocytes	0.0501696
PR5269.485	Monocytes	0.0345636
PR5269.486	Monocytes	0.0486764
PR5269.487	Monocytes	0.0504467
PR5269.504	Monocytes	0.00623987
PR5269.524	Monocytes	0.0668558
PR5269.528	Monocytes	0.0368389
PR5269.584	Monocytes	0.022024
PR5269.604	Monocytes	0.0361548
PR5269.612	Monocytes	0.0873707
PR5269.617	Monocytes	0.0671577
PR5269.625	Monocytes	0.0117753
PR5269.645	Monocytes	0.0307283
PR5269.648	Monocytes	0.0587655
PR5269.655	Monocytes	0.0386763
PR5269.656	Monocytes	0.0218972
PR5269.674	Monocytes	0.0865009
PR5269.682	Monocytes	0.0613003
PR5269.689	Monocytes	0.0790181
PR5269.701	Monocytes	0.0237037
PR5269.707	Monocytes	0.0505682
PR5269.919	Monocytes	0.0886644
PR5269.989	Monocytes	0.0540906
PR5269.995	Monocytes	0.0947687
PR5269.1046	Monocytes	0.057926
PR5269.1050	Monocytes	0.0478692
PR5269.1090	Monocytes	0.0655597
PR5269.1103	Monocytes	0.049941
PR5269.1147	Monocytes	0.0406296
PR5269.1155	Monocytes	0.0668618
PR5269.1163	Monocytes	0.0753418
PR5269.1180	Monocytes	0.0221598
PR5269.1183	Monocytes	0.0584223
PR5269.1196	Monocytes	0.109637
PR5269.1206	Monocytes	0.0785249
PR5269.1212	Monocytes	0.0133268
PR5269.1243	Monocytes	0.0151459
PR5269.1287	Monocytes	0.0697978
PR5269.1298	Monocytes	0.0282293
PR5269.1317	Macrophages	0.0161406
PR5269.1322	Monocytes	0.0758707
PR5269.1333	Monocytes	0.0410961
PR5269.1464	Monocytes	0.0609713
PR5269.1505	Monocytes	0.0693853
PR5269.1538	Monocytes	0.0687428
PR5269.1552	Monocytes	0.0377642
PR5269.1589	Monocytes	0.0308238
PR5269.1599	Monocytes	0.0611713
PR5269.1610	Monocytes	0.111262
PR5269.1612	Macrophages	0.05599
PR5269.1623	Monocytes	0.0409392
PR5269.1633	Monocytes	0.0612756
PR5269.1645	Monocytes	0.0445685
PR5269.1696	Macrophages	0.0241671
PR5269.1711	Monocytes	0.0925646
PR5269.1729	Monocytes	0.0874196
PR5269.1763	Macrophages	0.0364023
PR5269.1764	Monocytes	0.0179279
PR5269.1788	Macrophages	0.0206045
PR5269.1799	Monocytes	0.0395813
PR5269.1804	Monocytes	0.0708315
PR5269.1807	Monocytes	0.0608738
PR5269.1813	Monocytes	0.0242292
PR5269.1821	Monocytes	0.0427426
PR5269.1824	Monocytes	0.0722172
PR5269.1829	Monocytes	0.0355159
PR5269.1832	Monocytes	0.0751059
PR5269.1855	Monocytes	0.117664
PR5269.1872	Monocytes	0.0445143
PR5269.1899	Monocytes	0.061122
MAY_PB1.31	Monocytes	0.0964861
MAY_PB1.89	Monocytes	0.0787426
MAY_PB1.97	Monocytes	0.0488411
MAY_PB1.109	Monocytes	0.0853494
MAY_PB1.222	Monocytes	0.0764276
MAY_PB1.234	Monocytes	0.0269991
MAY_PB1.240	Monocytes	0.0481461
MAY_PB1.300	Monocytes	0.0264598
MAY_PB1.330	Monocytes	0.0324011
MAY_PB1.341	Monocytes	0.0979248
MAY_PB1.355	Monocytes	0.0158058
MAY_PB1.368	Monocytes	0.0703419
MAY_PB1.382	Monocytes	0.0347964
MAY_PB1.392	Monocytes	0.0862744
MAY_PB1.442	Monocytes	0.0168122
MAY_PB1.465	Monocytes	0.0145739
MAY_PB1.486	Monocytes	0.0845998
MAY_PB1.527	Monocytes	0.064479
MAY_PB1.535	Monocytes	0.0396969
MAY_PB1.547	Monocytes	0.0173101
MAY_PB1.571	Monocytes	0.0314633
MAY_PB1.588	Monocytes	0.0258781
MAY_PB1.663	Monocytes	0.053638
MAY_PB1.762	Macrophages	0.0183653
MAY_PB1.822	Monocytes	0.0416415
MAY_PB1.842	Monocytes	0.0911823
MAY_PB1.870	Monocytes	0.0169728
MAY_PB1.908	Monocytes	0.0455725
MAY_PB1.940	Monocytes	0.076633
MAY_PB1.946	Monocytes	0.0462717
MAY_PB1.963	Monocytes	0.01464
MAY_PB1.978	Monocytes	0.0153882
MAY_PB1.1001	Monocytes	0.0353722
MAY_PB1.1021	Monocytes	0.0720793
MAY_PB1.1061	Monocytes	0.108903
MAY_PB1.1117	Monocytes	0.0713245
MAY_PB1.1164	Macrophages	0.0119598
MAY_PB1.1173	Monocytes	0.0281418
MAY_PB1.1219	Monocytes	0.0679974
MAY_PB1.1244	Monocytes	0.0228232
MAY_PB1.1253	Monocytes	0.0717475
MAY_PB1.1301	Monocytes	0.0111506
MAY_PB1.1304	Monocytes	0.0212195
MAY_PB1.1311	Monocytes	0.0335727
MAY_PB1.1316	Monocytes	0.0108748
MAY_PB1.1542	Monocytes	0.058276
MAY_PB1.1573	Monocytes	0.0533675
MAY_PB1.1638	Monocytes	0.0307951
MAY_PB1.1774	Monocytes	0.0358557
MAY_PB1.1824	Monocytes	0.0538039
MAY_PB1.1834	Monocytes	0.0971556
MAY_PB1.1874	Macrophages	0.0387431
MAY_PB1.1936	Macrophages	0.00478593
MAY_PB1.1963	Monocytes	0.0299539
MAY_PB1.2029	Monocytes	0.035045
MAY_PB1.2254	Monocytes	0.0531277
MAY_PB1.2362	Monocytes	0.0423087
MAY_PB1.2378	Monocytes	0.041184
MAY_PB1.2401	Monocytes	0.0316695
MAY_PB1.2460	Monocytes	0.0162522
MAY_PB1.2490	Monocytes	0.0593475
MAY_PB1.2503	Monocytes	0.031388
MAY_PB1.2580	Monocytes	0.0317386
MAY_PB1.2697	Monocytes	0.0768704
MAY_PB1.2818	Monocytes	0.0134755
MAY_PB1.3020	Monocytes	0.0512952
MAY_PB1.3128	Monocytes	0.0455729
MAY_PB1.3143	Monocytes	0.0322117
MAY_PB1.3216	Monocytes	0.0390525
MAY_PB1.3232	Monocytes	0.0317161
MAY_PB1.3278	Monocytes	0.0300703
MAY_PB1.3380	Monocytes	0.0530444
MAY_PB1.3388	Monocytes	0.0283017
MAY_PB1.3397	Macrophages	0.0104729
MAY_PB2.45	Monocytes	0.0104721
MAY_PB2.202	Monocytes	0.0301752
MAY_PB2.205	Monocytes	0.0634189
MAY_PB2.212	Monocytes	0.0348664
MAY_PB2.319	Monocytes	0.0414597
MAY_PB2.342	Monocytes	0.0506311
MAY_PB2.406	Monocytes	0.0764064
MAY_PB2.462	Monocytes	0.0342797
MAY_PB2.480	Monocytes	0.0938051
MAY_PB2.481	Monocytes	0.0383272
MAY_PB2.486	Monocytes	0.0318768
MAY_PB2.519	Monocytes	0.037016
MAY_PB2.538	Monocytes	0.0571352
MAY_PB2.548	Monocytes	0.0195198
MAY_PB2.560	Monocytes	0.0991285
MAY_PB2.623	Monocytes	0.0435286
MAY_PB2.626	Monocytes	0.00128974
MAY_PB2.630	Monocytes	0.0393837
MAY_PB2.657	Monocytes	0.0126311
MAY_PB2.704	Monocytes	0.0234934
MAY_PB2.779	Monocytes	0.00349484
MAY_PB2.799	Monocytes	0.0360993
MAY_PB2.839	Macrophages	0.03624
MAY_PB2.853	Monocytes	0.0224859
MAY_PB2.868	Monocytes	0.07184
MAY_PB2.877	Monocytes	0.0366867
MAY_PB2.914	Monocytes	0.102259
MAY_PB2.1041	Monocytes	0.0426237
MAY_PB2.1047	Monocytes	0.0959813
MAY_PB2.1094	Monocytes	0.0415846
MAY_PB2.1116	Monocytes	0.0758215
MAY_PB2.1130	Monocytes	0.0546442
MAY_PB2.1150	Monocytes	0.0437429
MAY_PB2.1165	Monocytes	0.0954728
MAY_PB2.1180	Monocytes	0.0392164
MAY_PB2.1192	Monocytes	0.0544204
MAY_PB2.1198	Monocytes	0.0463083
MAY_PB2.1235	Monocytes	0.046219
MAY_PB2.1240	Monocytes	0.0550048
MAY_PB2.1254	Monocytes	0.0673406
MAY_PB2.1301	Macrophages	0.039658
MAY_PB2.1302	Monocytes	0.0356044
MAY_PB2.1307	Macrophages	0.0338117
MAY_PB2.1346	Monocytes	0.0506512
MAY_PB2.1350	Monocytes	0.0338984
MAY_PB2.1351	Monocytes	0.0320416
MAY_PB2.1384	Macrophages	0.0432229
MAY_PB2.1412	Monocytes	0.0555177
MAY_PB2.1418	Monocytes	0.0235774
MAY_PB2.1430	Monocytes	0.0484275
MAY_PB2.1442	Monocytes	0.0904904
MAY_PB2.1470	Monocytes	0.0571969
MAY_PB2.1482	Monocytes	0.0496618
MAY_PB2.1500	Monocytes	0.0680751
MAY_PB2.1553	Macrophages	0.0181049
MAY_PB2.1581	Monocytes	0.0700571
MAY_PB2.1585	Monocytes	0.0414271
MAY_PB2.1600	Monocytes	0.0670488
MAY_PB2.1602	Macrophages	0.0215225
MAY_PB2.1622	Monocytes	0.0424021
MAY_PB2.1631	Monocytes	0.0490865
MAY_PB2.1632	Macrophages	0.019087
MAY_PB2.1681	Monocytes	0.0583428
MAY_PB2.1686	Monocytes	0.0440037
MAY_PB2.1687	Monocytes	0.0469579
MAY_PB2.1706	Monocytes	0.0420431
MAY_PB2.1714	Monocytes	0.0674167
MAY_PB2.1715	Monocytes	0.0418908
MAY_PB2.1722	Monocytes	0.0312842
MAY_PB2.1751	Monocytes	0.0297024
MAY_PB2.1764	Monocytes	0.046172
MAY_PB2.1773	Monocytes	0.0288623
MAY_PB2.1786	Monocytes	0.0568872
MAY_PB2.1817	Monocytes	0.0440444
MAY_PB2.1824	Monocytes	0.032348
MAY_PB2.1853	Monocytes	0.0409918
MAY_PB2.1870	Monocytes	0.0591816
MAY_PB2.1880	Monocytes	0.0665794
MAY_PB2.1908	Monocytes	0.0471663
MAY_PB2.1934	Monocytes	0.0257621
MAY_PB2.1954	Monocytes	0.0581561
MAY_PB2.1977	Monocytes	0.037501
MAY_PB2.2000	Monocytes	0.0222725
MAY_PB2.2001	Monocytes	0.0404471
MAY_PB2.2025	Monocytes	0.0173629
MAY_PB2.2041	Monocytes	0.0113331
MAY_PB2.2076	Macrophages	0.0576103
MAY_PB2.2081	Macrophages	0.0355413
MAY_PB2.2093	Monocytes	0.0922873
MAY_PB2.2105	Macrophages	0.0211998
MAY_PB2.2127	Monocytes	0.0545564
MAY_PB2.2132	Monocytes	0.0308083
PR5186.27	Monocytes	0.0356977
PR5186.45	Monocytes	0.0716633
PR5186.50	Macrophages	0.0416363
PR5186.51	Macrophages	0.023919
PR5186.55	Monocytes	0.0630164
PR5186.61	Macrophages	0.0551903
PR5186.63	Monocytes	0.0685764
PR5186.67	Monocytes	0.0629177
PR5186.81	Monocytes	0.0827492
PR5186.93	Monocytes	0.0650416
PR5186.95	Monocytes	0.0452293
PR5186.112	Monocytes	0.104731
PR5186.113	Monocytes	0.0948853
PR5186.114	Monocytes	0.0660441
PR5186.115	Monocytes	0.0981228
PR5186.117	Monocytes	0.055687
PR5186.126	Monocytes	0.0886414
PR5186.132	Monocytes	0.0437338
PR5186.138	Monocytes	0.0365298
PR5186.146	Monocytes	0.0642671
PR5186.149	Monocytes	0.0797095
PR5186.171	Monocytes	0.0505342
PR5186.175	Macrophages	0.0184891
PR5186.176	Monocytes	0.0436435
PR5186.177	Monocytes	0.0427341
PR5186.184	Monocytes	0.0906556
PR5186.190	Monocytes	0.0906269
PR5186.200	Monocytes	0.0369953
PR5186.205	Monocytes	0.0729466
PR5186.218	Monocytes	0.0351855
PR5186.220	Monocytes	0.0920122
PR5186.224	Monocytes	0.0326765
PR5186.242	Macrophages	0.0207749
PR5186.265	Monocytes	0.0600393
PR5186.267	Monocytes	0.0651146
PR5186.287	Monocytes	0.0436389
PR5186.306	Monocytes	0.0613065
PR5186.327	Monocytes	0.101661
PR5186.369	Monocytes	0.0477174
PR5186.380	Macrophages	0.0708442
PR5186.392	Monocytes	0.0505348
PR5186.550	Monocytes	0.0722249
PR5186.618	Monocytes	0.0726091
PR5186.628	Monocytes	0.0355994
PR5186.633	Monocytes	0.042713
PR5186.637	Monocytes	0.0545272
PR5186.689	Macrophages	0.0093656
PR5186.728	Monocytes	0.0710574
PR5186.737	Monocytes	0.0592231
PR5186.749	Monocytes	0.0256556
PR5196.108	Monocytes	0.0873491
PR5196.169	Macrophages	0.0442467
PR5196.178	Monocytes	0.100278
PR5196.209	Monocytes	0.0474436
PR5196.211	Monocytes	0.0574607
PR5196.235	Monocytes	0.0423424
PR5196.236	Monocytes	0.0464494
PR5196.254	Monocytes	0.0474677
PR5196.293	Monocytes	0.0158833
PR5196.301	Monocytes	0.0158725
PR5196.306	Monocytes	0.068704
PR5196.308	Monocytes	0.0374296
PR5196.309	Monocytes	0.0919694
PR5196.316	Monocytes	0.100381
PR5196.358	Monocytes	0.0433116
PR5196.362	Monocytes	0.106066
PR5196.386	Monocytes	0.0315962
PR5196.388	Monocytes	0.0331183
PR5196.397	Monocytes	0.0506901
PR5196.402	Monocytes	0.0782427
PR5196.423	Monocytes	0.0733568
PR5196.431	Monocytes	0.103199
PR5196.439	Monocytes	0.0397415
PR5196.470	Monocytes	0.0152642
PR5196.488	Monocytes	0.0066517
PR5196.511	Macrophages	0.0312078
PR5196.525	Monocytes	0.0319546
PR5196.530	Monocytes	0.100209
PR5196.539	Monocytes	0.0557682
PR5196.554	Monocytes	0.0688902
PR5196.569	Monocytes	0.102625
PR5196.574	Monocytes	0.0571878
PR5196.584	Monocytes	0.0368988
PR5196.585	Monocytes	0.048164
PR5196.588	Monocytes	0.115397
PR5196.592	Monocytes	0.0490335
PR5196.614	Monocytes	0.0559979
PR5196.635	Monocytes	0.0944615
PR5196.661	Monocytes	0.049905
PR5196.666	Monocytes	0.0126371
PR5196.670	Monocytes	0.0764131
PR5196.678	Monocytes	0.0209255
PR5196.682	Monocytes	0.0826165
PR5196.687	Monocytes	0.0367614
PR5196.703	Monocytes	0.00572165
PR5196.714	Monocytes	0.0375105
PR5196.736	Monocytes	0.090649
PR5196.750	Monocytes	0.0279713
PR5196.751	Monocytes	0.0502805
PR5196.759	Monocytes	0.0177648
PR5196.765	Monocytes	0.0340827
PR5196.779	Monocytes	0.0943488
PR5196.781	Monocytes	0.0111704
PR5196.783	Monocytes	0.0539565
PR5196.809	Monocytes	0.106648
PR5196.812	Monocytes	0.0250833
PR5196.830	Monocytes	0.0585578
PR5196.847	Monocytes	0.0596703
PR5196.859	Monocytes	0.0448761
PR5196.873	Monocytes	0.0291242
PR5196.890	Monocytes	0.0520725
PR5196.891	Macrophages	0.0678478
PR5196.903	Monocytes	0.0640448
PR5196.942	Monocytes	0.0359117
PR5196.985	Monocytes	0.0106824
PR5196.1013	Monocytes	0.00567175
PR5196.1041	Monocytes	0.0636829
PR5196.1054	Macrophages	0.0210472
PR5196.1068	Monocytes	0.0525348
PR5196.1084	Monocytes	0.00821616
PR5196.1121	Monocytes	0.0203386
PR5196.1133	Monocytes	0.0378215
PR5196.1155	Monocytes	0.110252
PR5196.1160	Monocytes	0.123105
PR5196.1170	Monocytes	0.0266894
PR5196.1199	Monocytes	0.0577121
PR5196.1261	Monocytes	0.0384699
PR5196.1279	Monocytes	0.0422502
PR5196.1280	Monocytes	0.0817492
PR5196.1286	Monocytes	0.0442562
PR5196.1309	Monocytes	0.0322801
PR5196.1311	Monocytes	0.0459191
PR5196.1316	Monocytes	0.00750478
PR5196.1319	Monocytes	0.0835707
PR5196.1338	Monocytes	0.00955396
PR5196.1346	Monocytes	0.0655892
PR5196.1347	Monocytes	0.0521122
PR5196.1354	Monocytes	0.0809315
PR5196.1369	Monocytes	0.0810503
PR5196.1391	Monocytes	0.0661868
PR5196.1400	Monocytes	0.0225642
PR5196.1416	Monocytes	0.0559581
PR5196.1425	Monocytes	0.0785181
PR5196.1427	Monocytes	0.10149
PR5196.1443	Monocytes	0.0227623
PR5196.1444	Neutrophils	0.0701972
PR5196.1452	Monocytes	0.0321204
PR5196.1458	Monocytes	0.0163344
PR5196.1460	Monocytes	0.0581189
PR5196.1475	Monocytes	0.059911
PR5196.1486	Monocytes	0.0610382
PR5196.1492	Monocytes	0.075901
PR5196.1512	Monocytes	0.063726
PR5196.1514	Monocytes	0.00576282
PR5196.1520	Monocytes	0.113338
PR5196.1523	Monocytes	0.0488429
PR5196.1558	Monocytes	0.0885123
PR5196.1567	Macrophages	0.0588357
PR5196.1592	Monocytes	0.110384
PR5196.1600	Monocytes	0.0234547
PR5196.1610	Monocytes	0.0334044
PR5196.1617	Macrophages	0.0162065
PR5196.1618	Monocytes	0.0490025
PR5196.1646	Monocytes	0.0596103
PR5196.1656	Neutrophils	0.0753354
PR5196.1688	Monocytes	0.0373855
PR5196.1737	Monocytes	0.124078
PR5196.1778	Monocytes	0.0157256
PR5196.1832	Monocytes	0.034957
PR5196.1853	Monocytes	0.00778092
PR5196.1872	Monocytes	0.0855317
PR5196.1876	Monocytes	0.0498827
PR5196.1920	Monocytes	0.0549407
PR5196.1926	Monocytes	0.0282668
PR5196.1954	Monocytes	0.0283692
PR5196.1960	Monocytes	0.00962393
PR5196.1964	Monocytes	0.0288166
PR5199.104	Monocytes	0.0363149
PR5199.164	Macrophages	0.0173798
PR5199.166	Monocytes	0.0331079
PR5199.172	Monocytes	0.0890201
PR5199.193	Monocytes	0.0473704
PR5199.203	Monocytes	0.0754593
PR5199.205	Monocytes	0.0154258
PR5199.206	Macrophages	0.0462309
PR5199.209	Monocytes	0.0813326
PR5199.210	Monocytes	0.0631827
PR5199.220	Monocytes	0.034893
PR5199.228	Monocytes	0.0816041
PR5199.239	Monocytes	0.0955807
PR5199.243	Macrophages	0.0237525
PR5199.275	Monocytes	0.0315621
PR5199.276	Monocytes	0.0659711
PR5199.281	Monocytes	0.0901787
PR5199.286	Macrophages	0.0351534
PR5199.292	Monocytes	0.0412084
PR5199.294	Monocytes	0.0518429
PR5199.308	Monocytes	0.0212515
PR5199.312	Monocytes	0.0462887
PR5199.321	Macrophages	0.0278567
PR5199.327	Monocytes	0.0641107
PR5199.355	Monocytes	0.0642366
PR5199.367	Monocytes	0.0277149
PR5199.371	Monocytes	0.0952661
PR5199.374	Monocytes	0.0300964
PR5199.388	Monocytes	0.0557932
PR5199.410	Monocytes	0.0923216
PR5199.425	Monocytes	0.0967094
PR5199.451	Monocytes	0.0192082
PR5199.457	Monocytes	0.0488452
PR5199.476	Macrophages	0.064499
PR5199.477	Monocytes	0.0613391
PR5199.481	Monocytes	0.0668527
PR5199.488	Monocytes	0.0337926
PR5199.490	Monocytes	0.0598419
PR5199.493	Monocytes	0.0393847
PR5199.498	Monocytes	0.0835009
PR5199.506	Monocytes	0.0207276
PR5199.507	Monocytes	0.0353643
PR5199.512	Monocytes	0.041797
PR5199.538	Macrophages	0.0347812
PR5199.542	Macrophages	0.0478604
PR5199.577	Monocytes	0.0631023
PR5199.580	Monocytes	0.00953678
PR5199.586	Monocytes	0.015547
PR5199.598	Monocytes	0.0240618
PR5199.599	Monocytes	0.0640309
PR5199.601	Macrophages	0.0146888
PR5199.610	Macrophages	0.0385488
PR5199.621	Monocytes	0.0894098
PR5199.624	Monocytes	0.0226747
PR5199.637	Macrophages	0.0356039
PR5199.643	Monocytes	0.0790426
PR5199.654	Monocytes	0.0185859
PR5199.656	Macrophages	0.0156955
PR5199.657	Macrophages	0.0386106
PR5199.661	Monocytes	0.0630377
PR5199.697	Macrophages	0.0439863
PR5199.699	Monocytes	0.0560111
PR5199.718	Monocytes	0.0630827
PR5199.721	Monocytes	0.0535997
PR5199.722	Monocytes	0.0684847
PR5199.723	Monocytes	0.0832336
PR5199.755	Monocytes	0.0129643
PR5199.760	Macrophages	0.0310795
PR5199.805	Macrophages	0.0618433
PR5199.807	Monocytes	0.0302157
PR5199.817	Monocytes	0.0478547
PR5199.827	Monocytes	0.0360965
PR5199.829	Monocytes	0.0488835
PR5199.833	Monocytes	0.0171656
PR5199.838	Monocytes	0.0510504
PR5199.881	Monocytes	0.0143005
PR5199.885	Monocytes	0.0274272
PR5199.974	Macrophages	0.0425431
PR5199.984	Monocytes	0.0313047
PR5199.990	Macrophages	0.0269678
PR5199.991	Monocytes	0.0549647
PR5199.997	Monocytes	0.0437474
PR5199.999	Monocytes	0.012756
PR5199.1000	Macrophages	0.0306313
PR5199.1007	Monocytes	0.0427062
PR5199.1024	Macrophages	0.0371251
AUG_PB1.212	Neutrophils	0.00452673
AUG_PB1.295	Neutrophils	0.0077106
AUG_PB1.309	Neutrophils	0.00492948
AUG_PB1.310	Neutrophils	0.00808345
AUG_PB1.334	Neutrophils	0.0189588
AUG_PB1.817	Neutrophils	0.00797667
AUG_PB1.854	Neutrophils	0.00497593
AUG_PB1.874	Neutrophils	0.0132178
AUG_PB1.883	Neutrophils	0.00439284
AUG_PB1.896	Neutrophils	0.00967494
PR5251_N.292	Neutrophils	0.00469587
PR5251_N.427	Neutrophils	0.00879133
PR5251_N.433	Neutrophils	0.00880782
PR5251_N.441	Neutrophils	0.0066403
PR5251_N.469	Neutrophils	0.00989731
PR5251_N.526	Neutrophils	0.00447124
PR5251_N.1024	Neutrophils	0.01064
PR5251_T.554	Neutrophils	0.00656029
PR5251_T.573	Neutrophils	0.00511145
PR5269.1840	Neutrophils	0.0665293
MAY_PB1.569	Neutrophils	0.0104152
MAY_PB1.675	Neutrophils	0.00640417
MAY_PB1.722	Neutrophils	0.00801513
MAY_PB1.756	Neutrophils	0.00561136
MAY_PB1.1068	Neutrophils	0.00597685
MAY_PB1.1240	Neutrophils	0.00774803
MAY_PB1.1258	Neutrophils	0.00565084
MAY_PB1.1365	Neutrophils	0.0945054
MAY_PB1.1366	Neutrophils	0.0084603
MAY_PB1.1830	Neutrophils	0.00638236
MAY_PB1.1962	Neutrophils	0.00837497
MAY_PB1.2640	Neutrophils	0.00955239
MAY_PB1.2657	Neutrophils	0.00398839
MAY_PB1.2704	Neutrophils	0.00853085
MAY_PB1.2745	Neutrophils	0.00723994
MAY_PB1.3200	Neutrophils	0.0450998
MAY_PB1.3279	Neutrophils	0.00890619
MAY_PB1.3420	Neutrophils	0.0163922
MAY_PB1.3567	Neutrophils	0.0124781
MAY_PB2.247	Monocytes	0.0501809
MAY_PB2.430	Neutrophils	0.00800925
MAY_PB2.593	Neutrophils	0.00940582
MAY_PB2.672	Neutrophils	0.0146808
MAY_PB2.731	Neutrophils	0.0101412
MAY_PB2.880	Neutrophils	0.0135869
MAY_PB2.938	Neutrophils	0.0117821
MAY_PB2.971	Neutrophils	0.0106666
MAY_PB2.979	Neutrophils	0.00690229
MAY_PB2.1448	Neutrophils	0.00957017
MAY_PB2.1452	Neutrophils	0.0142649
MAY_PB2.1989	Neutrophils	0.0119232
MAY_PB2.2007	Neutrophils	0.00615907
MAY_PB2.2021	Neutrophils	0.0142636
MAY_PB2.2065	Neutrophils	0.0200725
MAY_PB2.2066	Neutrophils	0.00582074
MAY_PB2.2104	Neutrophils	0.00538812
PR5186.397	Neutrophils	0.00688611
PR5186.421	Neutrophils	0.00427971
PR5186.527	Neutrophils	0.00685792
PR5186.635	Neutrophils	0.0139583
PR5186.731	Neutrophils	0.00905236
PR5196.719	Monocytes	0.021901
PR5196.1075	Neutrophils	0.00704006
PR5196.1693	Neutrophils	0.0181294
PR5196.1794	Neutrophils	0.0109431
PR5196.1806	Neutrophils	0.0661941
PR5196.1860	Neutrophils	0.0047841
PR5196.1981	Neutrophils	0.00755824
PR5199.379	Neutrophils	0.0888122
PR5199.737	Neutrophils	0.0149684
AUG_PB1.492	Monocytes	0.0230245
AUG_PB1.604	Macrophages	0.0171149
AUG_PB1.646	Monocytes	0.0438439
AUG_PB1.732	Monocytes	0.0337736
AUG_PB1.795	Macrophages	0.0363427
PR5249_N.117	Monocytes	0.0118955
PR5249_N.133	Macrophages	0.00805756
PR5249_N.134	Monocytes	0.0350453
PR5249_N.153	Macrophages	0.0117039
PR5249_N.154	Monocytes	0.0294008
PR5249_N.170	Monocytes	0.0399439
PR5249_N.176	Macrophages	0.0130848
PR5249_N.252	Macrophages	0.0170419
PR5249_N.259	Monocytes	0.0400691
PR5249_N.292	Macrophages	0.0123146
PR5249_N.293	Monocytes	0.0315589
PR5249_N.295	Monocytes	0.0206459
PR5249_N.341	Monocytes	0.0309216
PR5249_N.358	Macrophages	0.0125544
PR5249_N.365	Macrophages	0.010676
PR5249_N.378	Macrophages	0.0211811
PR5249_N.380	Monocytes	0.0355105
PR5249_N.385	Macrophages	0.0298753
PR5249_N.408	Monocytes	0.0376997
PR5249_N.437	Monocytes	0.018201
PR5249_N.467	Macrophages	0.0137676
PR5249_N.474	Monocytes	0.0305606
PR5249_N.480	Macrophages	0.0118708
PR5249_N.509	Macrophages	0.0132546
PR5249_N.529	Monocytes	0.0384045
PR5249_N.549	Monocytes	0.0348625
PR5249_N.560	Macrophages	0.00639718
PR5249_N.578	Monocytes	0.0325561
PR5249_N.596	Macrophages	0.0127695
PR5249_N.632	Macrophages	0.0148818
PR5249_N.638	Monocytes	0.0329131
PR5249_N.683	Monocytes	0.0289837
PR5249_N.723	Macrophages	0.0177074
PR5249_N.816	Monocytes	0.0433804
PR5249_N.880	Macrophages	0.0160418
PR5249_N.882	Macrophages	0.0142748
[truncated: 656 more rows]
