# Supplementary material for: Single-cell analysis of human primary prostate cancer reveals the heterogeneity of tumor-associated epithelial cell states
Source: Nat Commun. 2022 Jan 10;13:141. doi: 10.1038/s41467-021-27322-4 (PMC8748675; doi:10.1038/s41467-021-27322-4)
Supplement: Supplementary file 10 — Supplementary Dataset 9 [file 41467_2021_27322_MOESM10_ESM.xlsx]

## Sheet: Primer Used in the Study
Primer	Sequence
TSO	AAGCAGTGGTATCAACGCAGAGTGAATrGrGrG
dN-SMRT	AAGCAGTGGTATCAACGCAGAGTGANNNGGNNNB
SMART PCR Primer	AAGCAGTGGTATCAACGCAGAGT
Custom Read 1 Primer	GCCTGTCCGCGGAAGCAGTGGTATCAACGCAGAGTAC
