# Supplementary material for: Single-cell analysis of human primary prostate cancer reveals the heterogeneity of tumor-associated epithelial cell states
Source: Nat Commun. 2022 Jan 10;13:141. doi: 10.1038/s41467-021-27322-4 (PMC8748675; doi:10.1038/s41467-021-27322-4)
Supplement: Supplementary file 13 — Source Data [file 41467_2021_27322_MOESM13_ESM.xlsx]

## Sheet: Figure1e
	Type1	Epithelial	Endothelial	Fibroblast	Myeloid	Plasma	Smooth_muscle	T-cell	Mast	B-cell
AUG_PB	Biopsy	43.4084	3.10825	9.86066	12.6474	0.214362	2.03644	25.6163	3.00107	0.107181
MAY_PB1	Biopsy	47.3374	11.0146	5.29709	8.07175	1.82175	4.45628	18.8061	2.83072	0.36435
MAY_PB2	Biopsy	43.2787	13.6768	2.76347	13.6768	0.608899	4.0281	20.281	1.49883	0.187354
PR5186	RP_tumor	32.1101	2.35911	0.131062	25.1638	0.917431	5.89777	30.4063	2.09699	0.917431
PR5196	RP_tumor	45.1079	1.15404	0.80281	32.4636	0.852985	0.351229	16.6583	2.00702	0.602107
PR5199	RP_tumor	43.0244	5.65854	10.8293	19.3171	0	2.92683	17.1707	0.195122	0.878049
PR5269	RP_tumor	84.6316	1.63158	0.157895	10.4737	0.0526316	1.31579	1.47368	0.263158	0
PR5261_T	RP_tumor	63.7412	13.6451	3.65151	10.2498	0.128123	7.8155	0.640615	0.128123	0
PR5249_T	RP_tumor	88.8889	0.617284	0.37037	9.25926	0	0.37037	0.493827	0	0
PR5251_T	RP_tumor	85.082	0.874317	0.0546448	8.52459	0	0.710383	4.04372	0.491803	0.218579
PR5254_T	RP_tumor	84.9899	3.44828	0.608519	6.69371	0.20284	1.82556	2.0284	0.20284	0
PR5254_N	RP_pairN	77.1429	5.20408	2.65306	8.57143	0.102041	2.7551	2.95918	0.408163	0.204082
PR5251_N	RP_pairN	67.1366	1.85022	0.352423	9.42731	0.0881057	0.61674	17.7974	2.29075	0.440529
PR5261_N	RP_pairN	70.2355	14.0257	4.38972	5.88865	0	5.13919	0.107066	0.214133	0
PR5249_N	RP_pairN	74.0345	2.0202	2.6738	13.0125	0.0594177	1.48544	5.58526	0.534759	0.594177

## Sheet: Figure2b
	KRT5	KRT15	KLK3	ACPP	NKX3-1	PIGR	MMP7	CP	ERG	PCA3	SPON2	dge_E$seurat_clusters
AUG_PB1	0	0.227763	5.20314	5.594	3.57041	0	0	0	0	0	0.704655	3
AUG_PB1.1	0.205056	0	5.12293	5.47482	3.71495	0	0	0	0	0	0.952875	3
AUG_PB1.2	1.90771	2.00143	5.05637	5.40619	2.45036	0	0	0	0	0	0	7
AUG_PB1.3	0.218906	0	5.43618	5.91093	2.98785	0	0	0	0	0	0.550513	3
AUG_PB1.4	0	0	5.0058	5.27776	3.15369	0	0	0	0	0	0.8947	3
AUG_PB1.5	0.343354	0.343354	4.87729	5.52993	2.92401	0	0	0	0	0	0	3
AUG_PB1.6	0.549329	1.61472	5.20305	5.18272	3.23966	0	0	0	0	0	1.45731	3
AUG_PB1.7	0	0.322626	4.94417	5.96842	3.43654	0	0	0	0	0	1.066	3
AUG_PB1.9	0	0	5.30121	5.35736	3.7763	0	0	0	0	0	0.719393	3
AUG_PB1.11	0.383164	0	5.42696	5.25977	3.39949	0	0	0	0	0	0	3
AUG_PB1.12	0	0	5.01185	5.59984	3.50577	0	0	0	0	0	0	3
AUG_PB1.14	2.89588	3.03492	0	0.371553	1.70472	0	0	0	0	0	0	7
AUG_PB1.15	0	0	5.82711	6.02828	3.54697	0	0	0	0	0	1.95305	3
AUG_PB1.17	0	0	6.03054	3.24869	3.18395	0	0	0	1.44199	3.09055	2.93173	13
AUG_PB1.18	0	0	5.3941	4.57554	3.58566	0	0	0	0	0.926276	0	2
AUG_PB1.19	0	0	5.38827	3.64168	2.37522	0	0	0	2.07527	3.06506	2.0152	13
AUG_PB1.20	0	0	5.65372	6.00754	3.70753	0	0	0	0	0	1.3366	3
AUG_PB1.21	0	0	5.31904	5.59601	3.8793	0	0	0	0	0	0.465231	3
AUG_PB1.22	0	0	5.43325	5.84519	3.98678	0	0	0	0	0	0.985357	3
AUG_PB1.23	0	0	5.03568	5.46733	3.43565	0	0	0	0	0	1.62428	3
AUG_PB1.24	0	0	5.58857	5.8855	3.53697	0	0	0	0	0	1.1593	3
AUG_PB1.25	0	0	4.61902	5.66839	3.58659	0	0	0	0	0	0	3
AUG_PB1.26	0	0	4.77418	5.11266	3.68357	0	0	0	0	0	2.29362	3
AUG_PB1.29	0	0	5.12287	5.35387	2.49113	0	0	0	0	0	1.12381	3
AUG_PB1.30	0	0	5.54571	1.16101	2.70068	0	0	0	2.02544	3.03198	2.20183	13
AUG_PB1.31	2.79158	3.27014	0.77815	0	1.63336	0	0	0	0	0	0	7
AUG_PB1.32	0	0	5.33622	5.86261	3.49055	0	0	0	0	0	0.951737	3
AUG_PB1.38	0	0	4.41911	3.66429	2.43705	0	0	0	0	1.38194	0	2
AUG_PB1.45	1.30118	1.84802	5.08812	6.08253	2.9814	0	0	0	0	0	0	7
AUG_PB1.59	0	0	6.2006	2.64905	2.41774	0	0	0	1.92283	2.99478	2.74731	13
AUG_PB1.61	0	0	5.40454	5.75067	3.6208	0	0	0	0	0	0	10
AUG_PB1.63	0.922333	0	0.922333	0	1.39384	0	0	0	0	0	0	7
AUG_PB1.65	0	0	6.02488	5.11435	3.21922	0	0	0	2.19754	2.77984	1.84613	2
AUG_PB1.69	0	0	5.73637	1.56183	3.6552	0	0	0	2.24886	2.98758	2.24886	13
AUG_PB1.72	0	0	5.20591	5.05268	0	0	0	0	0	0	0	8
AUG_PB1.75	1.00139	1.00139	0	0	0	0	0	0	0	0	0	7
AUG_PB1.79	0	0	5.80392	1.11625	2.96941	0	0	0	1.96853	3.45949	3.06963	13
AUG_PB1.81	0	0	5.73519	2.136	2.59842	0	0	0	2.84347	3.38837	1.24947	13
AUG_PB1.86	0	0	5.02126	5.87522	3.84958	0	0	0	0	0	0.949837	3
AUG_PB1.87	2.9933	4.16155	0	0	0	0	0	0	0	0	0	7
AUG_PB1.89	0	0	5.75574	6.15486	3.67207	0	0	0	0	0	0.980829	3
AUG_PB1.91	2.28997	2.72126	1.02063	0	0	0	0	2.28997	1.02063	0	0	7
AUG_PB1.101	0	0	3.04834	2.04037	1.69787	0	0	0	0	0	2.66632	9
AUG_PB1.106	0	0	6.1344	3.01695	0	0	0	0	0	3.52721	3.52721	13
AUG_PB1.108	0	0	2.69803	3.08079	3.99071	0	0	0	0	0	1.72576	11
AUG_PB1.110	0	0	5.233	5.01119	3.64468	0	0	0	0	0	0	2
AUG_PB1.115	0	0	4.8786	5.7661	3.29914	0	0	0	0	0	0	3
AUG_PB1.123	0	0	5.772	5.67468	2.9763	0	0	0	0	0	0	3
AUG_PB1.124	0	0	5.03081	4.83806	2.93858	0	0	0	0	0	0	1
AUG_PB1.125	0	0	5.60503	5.91315	2.89356	0	0	0	0	0	0	3
AUG_PB1.127	0	0	5.67595	5.55124	3.95721	0	0	0	0	0	2.15196	3
AUG_PB1.129	0	0	5.04328	6.1063	3.17017	0	0	0	0	0	0	3
AUG_PB1.132	0	0	4.6504	3.22603	3.46848	0	0	0	2.06793	3.46848	2.06793	13
AUG_PB1.135	0	0	5.35036	2.46882	2.90655	0	0	0	2.7808	3.20998	2.46882	13
AUG_PB1.140	0	0	4.93842	5.86206	3.23671	0	0	0	0	0	0	10
AUG_PB1.141	0	0	5.75047	5.70681	3.47612	0	0	0	0	0	0	3
AUG_PB1.142	0	0	5.49786	6.04538	2.77517	0	0	0	0	0	0	3
AUG_PB1.148	0	0	4.94423	0	0	0	0	0	0	1.90036	3.47462	4
AUG_PB1.150	0	0	5.6814	2.03399	0	0	0	0	0	3.53289	2.65949	9
AUG_PB1.151	0	0	5.35899	6.04527	3.38718	0	0	0	0	0	0	3
AUG_PB1.157	0	0	5.01058	5.78468	4.13276	0	0	0	0	0	3.5851	1
AUG_PB1.165	0	0	3.32194	0	3.32194	0	0	0	0	0	0	11
AUG_PB1.166	0	0	5.49167	5.97252	3.68049	0	0	0	0	0	0	1
AUG_PB1.169	0	0	5.3916	0	1.6975	0	0	0	2.6659	3.47265	2.29461	13
AUG_PB1.171	0	0	5.15708	5.64505	3.98628	0	0	0	0	0	1.50931	3
AUG_PB1.172	0	0	1.58494	2.53662	3.1894	0	0	0	0	0	0	11
AUG_PB1.174	0	0	5.40155	1.32425	4.0287	0	0	0	3.01139	3.60745	2.22766	13
AUG_PB1.179	0	0	5.8665	5.67658	2.10217	0	0	0	0	0	0	10
AUG_PB1.181	0	0	5.14555	6.10702	3.10608	0	0	0	0	0	0	1
AUG_PB1.182	0	0	6.02619	5.81319	2.82671	0	0	0	0	0	0	1
AUG_PB1.184	1.45996	0	5.8989	1.45996	2.39035	0	0	0	1.45996	2.65487	1.45996	13
AUG_PB1.185	0	0	5.21487	6.19921	3.20764	0	0	0	0	0	0	3
AUG_PB1.186	0	0	6.06589	4.19601	2.7093	0	0	0	0	2.33658	2.98019	13
AUG_PB1.187	0	0	5.30066	5.84859	2.93015	0	0	0	0	0	0	3
AUG_PB1.188	0	0	5.11312	5.76563	3.45285	0	0	0	0	0	1.96264	3
AUG_PB1.191	1.80607	3.60019	0	1.80607	1.80607	0	0	0	0	0	0	0
AUG_PB1.193	0	0	5.63642	0	2.14627	0	0	0	0	3.16373	0	9
AUG_PB1.195	0	0	5.48914	5.90296	3.25091	0	0	0	0	0	0	3
AUG_PB1.196	0	0	5.84137	5.67656	2.38021	0	0	0	0	0	3.02598	3
AUG_PB1.199	0	0	5.62905	5.68874	3.21778	0	0	0	0	0	0	3
AUG_PB1.200	0	0	4.83732	6.20369	3.57679	0	0	0	0	0	2.07338	3
AUG_PB1.204	0	0	5.2836	3.22206	2.69191	0	0	0	1.49065	3.07454	0	4
AUG_PB1.205	0	0	5.65944	1.75206	2.99902	0	0	0	2.3545	3.53704	0	13
AUG_PB1.206	0	0	5.60419	4.69341	2.47001	0	0	0	0	0	0	8
AUG_PB1.208	0	0	5.35325	2.49056	2.49056	0	0	0	0	1.87702	0	8
AUG_PB1.209	0	0	6.01259	1.80734	1.80734	0	0	0	0	3.60168	1.80734	13
AUG_PB1.211	0	0	4.38033	3.48265	1.8338	0	0	0	0	0	0	1
AUG_PB1.213	0	0	5.12684	5.05132	3.91242	0	0	0	0	0	0	2
AUG_PB1.216	0	0	5.93081	6.32177	4.0775	0	0	0	0	0	1.39933	3
AUG_PB1.219	0	0	6.00514	1.81162	2.41954	0	0	0	0	1.81162	0	9
AUG_PB1.220	0	1.87937	5.58864	5.85968	3.35853	0	0	0	0	0	0	8
AUG_PB1.221	0	0	5.59596	5.49101	2.29702	0	0	0	0	0	0	1
AUG_PB1.223	0	0	5.67014	5.99835	3.80879	0	0	0	0	0	1.77488	3
AUG_PB1.224	0	2.5565	5.57061	5.87975	4.19567	0	0	0	0	0	0	1
AUG_PB1.226	0	0	6.03372	5.74172	4.01521	0	0	0	0	0	2.83382	3
AUG_PB1.227	0	0	4.66347	5.90105	3.46208	0	0	0	0	0	2.59176	1
AUG_PB1.228	0	0	4.4486	5.23066	2.50696	0	0	0	0	0	0	3
AUG_PB1.233	0	0	5.28177	5.59884	3.2373	0	0	0	0	0	0	3
AUG_PB1.235	0	0	5.37413	5.8478	3.64671	0	0	0	0	0	0	15
AUG_PB1.237	0	0	4.0629	4.31039	4.74741	0	0	0	0	0	0	11
AUG_PB1.238	0	0	5.86123	5.80078	3.28641	0	0	0	1.81634	3.07257	1.81634	8
AUG_PB1.248	0	0	5.43009	4.88853	3.34146	0	0	0	0	1.71261	1.71261	2
AUG_PB1.255	0	0	5.24533	5.75405	2.4408	0	0	0	0	0	0	3
AUG_PB1.256	0	0	6.10324	0	2.70451	0	0	0	0	0	0	1
AUG_PB1.257	0	0	6.3316	5.7245	3.52646	0	0	0	0	0	3.24853	1
AUG_PB1.258	0	0	5.26309	5.05664	0	0	0	0	0	0	0	1
AUG_PB1.259	0	0	5.34031	5.45756	1.82284	0	0	0	0	0	1.82284	3
AUG_PB1.262	0	0	5.53798	4.71635	0	0	0	0	0	0	0	1
AUG_PB1.266	0	0	5.18526	6.00044	4.19158	0	0	0	0	0	1.93451	1
AUG_PB1.269	0	0	4.03367	4.38501	4.03367	0	0	0	0	0	0	1
AUG_PB1.270	0	0	5.06251	0	0	0	0	0	4.55589	3.47807	0	4
AUG_PB1.272	0	0	4.76659	6.17541	3.34695	0	0	0	0	0	2.68839	8
AUG_PB1.273	0	2.85455	4.1967	4.88229	2.85455	0	0	0	0	0	2.85455	1
AUG_PB1.274	0	0	5.04404	5.652	3.23203	0	0	0	0	0	0	8
AUG_PB1.278	0	0	5.73016	2.48198	2.48198	0	0	0	0	0	0	4
AUG_PB1.279	0	0	6.08747	5.62926	4.0742	0	0	0	0	0	0	1
AUG_PB1.280	0	0	5.54878	5.58501	3.38222	0	0	0	0	2.34934	3.66137	8
AUG_PB1.283	0	0	2.07187	0	3.35893	0	0	0	0	0	0	11
AUG_PB1.287	0	0	5.34048	5.49394	0	0	0	0	0	0	0	1
AUG_PB1.288	0	0	5.97271	5.78782	1.94935	0	0	0	0	0	0	1
AUG_PB1.289	0	0	5.87442	6.05628	1.9335	0	0	0	0	0	0	1
AUG_PB1.290	0	0	5.57946	5.8662	3.69139	0	0	0	0	0	0	8
AUG_PB1.291	0	0	5.55315	5.72945	4.07827	0	0	0	0	0	0	1
AUG_PB1.293	0	0	3.1659	4.80501	3.1659	0	0	0	0	0	0	2
AUG_PB1.294	0	0	5.34393	6.03468	4.25482	0	0	2.91023	0	0	0	1
AUG_PB1.299	2.95915	3.62602	0	0	2.31656	0	0	0	0	0	0	0
AUG_PB1.303	0	0	6.0477	2.33996	2.33996	0	0	0	2.33996	4.64621	2.33996	9
AUG_PB1.304	0	0	5.7778	6.04534	3.52726	0	0	0	0	0	0	1
AUG_PB1.305	0	0	5.96365	5.80993	3.53396	0	0	0	0	0	2.49209	1
AUG_PB1.306	0	0	5.50086	6.28709	2.70386	0	0	0	0	0	0	1
AUG_PB1.307	0	0	4.98503	4.7636	3.40258	0	0	0	0	0	0	1
AUG_PB1.308	0	0	5.91583	3.73995	2.68775	0	0	0	0	2.68775	2.68775	4
AUG_PB1.316	0	0	4.91663	4.51482	0	0	0	0	0	2.77635	0	8
AUG_PB1.317	0	0	5.40687	3.69298	3.29989	0	0	0	0	3.29989	0	8
AUG_PB1.319	0	0	5.33876	5.43363	0	0	0	0	0	0	0	1
AUG_PB1.323	0	0	4.45874	2.45722	0	0	0	0	0	2.45722	2.45722	4
AUG_PB1.324	0	0	4.31701	5.26428	3.42054	0	0	0	0	0	0	8
AUG_PB1.325	0	0	5.28053	6.09444	3.95968	0	0	0	0	0	2.42375	8
AUG_PB1.326	0	0	5.61343	3.68917	2.63934	0	0	0	2.63934	0	0	1
AUG_PB1.328	0	0	6.0048	5.69064	2.47897	0	0	0	0	0	3.80033	1
AUG_PB1.329	0	0	0	0	4.00127	0	0	0	0	0	0	11
AUG_PB1.338	0	0	4.13881	3.91965	4.47072	0	0	0	0	0	0	11
AUG_PB1.341	0	0	4.96567	4.84876	0	0	0	0	0	0	0	8
AUG_PB1.342	0	3.29321	5.74348	5.96598	4.11906	0	0	0	0	0	0	10
AUG_PB1.343	0	0	2.26237	3.78485	3.96338	0	0	0	0	0	0	11
AUG_PB1.344	0	0	4.87605	4.32214	3.64217	0	0	0	0	0	0	8
AUG_PB1.345	0	0	4.9668	5.98683	2.41442	0	0	0	0	0	0	8
AUG_PB1.346	0	0	5.6017	5.65281	3.59762	0	0	0	0	0	0	1
AUG_PB1.348	0	0	5.81618	6.03266	0	0	0	0	0	0	0	1
AUG_PB1.349	0	0	5.60987	6.16792	0	0	0	0	0	0	2.51267	1
AUG_PB1.350	0	0	5.64849	6.45091	2.87011	0	0	0	0	0	0	1
AUG_PB1.352	0	0	5.37142	6.04287	3.24695	0	0	0	0	0	0	1
AUG_PB1.354	0	0	5.3075	5.94424	2.44849	0	0	0	0	0	0	1
AUG_PB1.355	0	0	5.04626	5.04626	3.01087	0	0	0	0	0	0	8
AUG_PB1.356	0	0	5.22674	5.54373	3.18421	0	0	0	0	0	0	8
AUG_PB1.358	0	0	4.26446	4.72917	2.70973	0	0	0	0	2.70973	0	8
AUG_PB1.360	0	0	4.44489	5.82235	0	0	0	0	0	0	0	1
AUG_PB1.363	0	0	5.31253	5.57964	0	0	0	0	0	0	0	1
AUG_PB1.364	0	0	4.48015	3.54261	3.32668	0	0	0	0	0	0	2
AUG_PB1.365	0	0	5.68299	5.52107	2.74991	0	0	0	0	0	0	8
AUG_PB1.368	0	0	5.62123	6.62716	3.0628	0	0	0	0	0	0	1
AUG_PB1.369	2.62734	0	5.19694	5.64691	2.62734	0	0	0	0	0	0	1
AUG_PB1.370	0	0	5.3011	5.93474	3.14299	0	0	0	0	0	0	1
AUG_PB1.372	0	0	6.08249	5.7539	3.17831	0	0	0	0	0	0	1
AUG_PB1.377	0	0	5.34739	6.06549	3.85984	0	0	0	0	0	2.53484	1
AUG_PB1.378	0	0	5.23436	5.98184	2.48298	0	0	0	0	0	2.48298	1
AUG_PB1.380	0	0	5.79566	5.90072	0	0	0	0	0	0	0	8
AUG_PB1.381	0	0	3.56678	1.77743	3.84737	0	0	0	1.70567	0.801397	0	9
AUG_PB1.382	0	0	5.42183	5.69335	3.60681	0	0	0	0	0	1.91558	3
AUG_PB1.383	0	0	5.51386	5.46998	3.3811	0	0	0	0	0	1.24854	3
AUG_PB1.384	1.15509	0.807577	5.73978	5.63566	2.97742	0	0	0	0	0	0	3
AUG_PB1.385	0	0	5.71405	5.89921	3.52286	0	0	0	0	0	0	3
AUG_PB1.386	0	0	0	0	0	0	0	0	0	0	0	1
AUG_PB1.387	0	0.437998	4.87295	5.27023	3.3492	0	0	0	0	0	0	3
AUG_PB1.388	0	0	5.29948	5.33958	3.30709	0	0	0	0	0	2.97263	3
AUG_PB1.389	1.7233	1.7233	5.76396	5.47572	3.27019	0	0	0	0	0	0	3
AUG_PB1.390	0	0	5.17297	5.47748	3.42054	0	0	0	0	0	0.712017	3
AUG_PB1.391	1.48421	1.48421	4.59961	0.396998	3.15352	0	0	0	0	0	0	17
AUG_PB1.392	0	0	4.64533	4.0965	3.28745	0	0	0	1.51242	2.71805	0.698515	9
AUG_PB1.393	0	0	5.09913	5.38725	3.10212	0	0	0	0	0	0	3
AUG_PB1.394	0	0	4.78033	2.07313	3.30303	0	0	0	2.2569	2.45888	0	9
AUG_PB1.395	0	0	5.40214	5.88949	2.94773	0	0	0	0	0	0	3
AUG_PB1.396	0	0	4.95034	5.2887	3.78557	0	0	0	0	0	2.39216	3
AUG_PB1.397	0	0	5.00161	5.20059	3.77554	0	0	0	0	0	0	3
AUG_PB1.398	0	0.456011	5.5353	5.43719	3.05503	0	0	0	0	0	1.82453	3
AUG_PB1.399	0	0	5.10436	5.38861	3.2654	0	0	0	0	0	1.79809	3
AUG_PB1.400	0	0	5.05157	5.29044	2.94811	0	0	0	0	0	0	3
AUG_PB1.401	1.79936	1.6724	4.87328	4.69907	2.8667	0	0	0	0	0	0	17
AUG_PB1.402	0	0	4.8354	5.44166	2.8045	0	0	0	0	0	0	3
AUG_PB1.403	0	0	5.38309	5.85204	3.88966	0	0	0	0	0	1.20487	3
AUG_PB1.404	0	0	5.18936	5.52553	2.69765	0	0	0	0	0	0	3
AUG_PB1.405	0	0	6.00464	6.06257	2.5431	0	0	0	0	0	0	3
AUG_PB1.406	0	0	5.20674	5.767	3.6513	0	0	0	0	0	1.72185	12
AUG_PB1.407	0	0	5.82937	6.10381	3.48898	0	0	0	0	0	2.13197	3
AUG_PB1.408	0	0	5.15743	5.45211	3.72384	0	0	0	0	0	0	8
AUG_PB1.409	3.01971	3.87306	0	0	1.44634	0	0	0	0	0	0	7
AUG_PB1.411	0	0	5.22099	5.57047	3.43488	0	0	0	0	0	1.74767	3
AUG_PB1.412	0	0	5.37959	5.45229	2.94415	0	0	0	0	1.23947	1.45202	3
AUG_PB1.413	3.06803	3.06803	0.923659	1.18715	1.71478	0	0	0	0	0	0	7
AUG_PB1.414	0	0	5.57091	6.02176	3.05589	0	0	0	0	0	0.894337	3
AUG_PB1.415	0	0	5.93239	5.3262	3.65118	0	0	0	0	0	0	10
AUG_PB1.416	1.1598	1.53662	4.94958	5.05268	3.78547	0	0	0	0	0	0	7
AUG_PB1.417	0	0	5.19522	5.7486	2.97488	0	0	0	0	0	1.23094	3
AUG_PB1.419	0	0	3.83259	1.72463	3.14113	0	0	0	2.22988	2.4108	0	9
AUG_PB1.420	0	0	5.53299	5.21684	3.11233	0	0	0	0	0	2.31104	3
AUG_PB1.421	0	0	4.88033	3.59376	2.81662	0	0	0	1.59535	2.62268	0.684364	9
AUG_PB1.422	0	0	5.77338	5.86657	3.21206	0	0	0	0	0	1.67387	3
AUG_PB1.423	0	0	4.15064	4.66152	3.14279	0	0	0	0	0	0	3
AUG_PB1.424	0	0	5.85196	5.94927	2.95796	0	0	0	0	0	0	3
AUG_PB1.426	0	0	5.5897	5.77376	3.28172	0	0	0	0	0	1.74828	3
AUG_PB1.427	0	0	4.7047	5.85568	4.20553	0	0	0.664574	0	0	1.34312	12
AUG_PB1.428	0	0	5.37673	6.37872	3.30534	0	0	0	0	0	1.6489	3
AUG_PB1.431	0	0	5.43826	5.69622	3.00473	0	0	0	0	0	1.47816	3
AUG_PB1.432	1.10824	2.65244	5.40797	5.64914	3.3461	0	0	0	0	0	0.700375	3
AUG_PB1.434	0.808714	0	5.40544	5.51648	3.43012	0	0	0	0	0	0	3
AUG_PB1.435	0	0	3.89981	1.78564	3.50442	0	0	0	1.78564	1.55235	0	9
AUG_PB1.436	0	0	5.32041	5.34025	3.24181	0	0	0	0	0	0	3
AUG_PB1.437	1.1947	1.49377	4.69337	4.60527	3.13001	0	0	0	0	0	0	17
AUG_PB1.438	0	0	5.64052	5.67995	3.47996	0	0	0	0	0	0.814628	3
AUG_PB1.441	0	0	6.04577	6.07278	3.12838	0	0	0	0	0	0	6
AUG_PB1.443	0	0	5.21155	5.87465	3.63676	0	0	0	0	0	0	3
AUG_PB1.444	3.03458	3.92159	0	0	0	0	0	0	0	0	0	7
AUG_PB1.445	0	0	5.45586	5.60109	3.8227	0	0	0	0	0	0	3
AUG_PB1.446	0	0	5.87789	6.19945	2.68747	0	0	0	0	0	0.924896	3
AUG_PB1.447	0	0	5.86033	6.25798	3.99394	0	0	0	0	0	0	3
AUG_PB1.448	0	0	5.01681	5.77478	2.71762	0	0	0	0.881462	0	0	3
AUG_PB1.450	0	0	4.57105	2.40405	2.28335	0	0	0	2.40405	1.25761	0	4
AUG_PB1.451	0	0	5.84145	5.65664	3.79706	0	0	0	0	0	0	3
AUG_PB1.453	0	2.04416	4.96882	4.44305	3.19987	0	0	0	0	0	0	17
AUG_PB1.454	0	0	5.18039	5.532	1.38525	0	0	0	0	0	3.21753	1
AUG_PB1.455	0	0	4.96882	5.53913	3.35515	0	0	0	0	0	0	3
AUG_PB1.456	0	0	4.38621	3.08091	2.34609	0	0	0	2.51233	2.77953	0	9
AUG_PB1.459	0	0	4.73831	3.24574	3.30073	0	0	0	2.53484	3.18754	0	9
AUG_PB1.463	0	0	4.56803	5.27692	4.02138	0	0	0	0	0	0	3
AUG_PB1.464	0	0	5.60769	6.02815	3.01002	0	0	0	0	0	0	3
AUG_PB1.465	0	0	4.54576	0	2.43002	0	0	0	2.06763	0	0	9
AUG_PB1.466	0	0	4.22638	0	2.95672	0	0	0	2.31426	1.03797	0	9
AUG_PB1.468	0	0	3.97314	1.88519	3.42754	0	0	0	2.97683	2.13419	0	9
AUG_PB1.469	0	0	5.27097	5.72673	3.93436	0	0	0	0	0	0	3
AUG_PB1.470	0	0	4.91461	5.67283	3.18587	0	0	0	0	0	0	3
AUG_PB1.471	0	0	5.02392	5.53873	3.19826	0	0	0	0	0	1.47149	3
AUG_PB1.472	0	0	5.66636	5.98895	3.0925	0	0	0	0	0	0.962358	3
AUG_PB1.474	0	0	5.97526	6.22958	1.99222	0	0	0	0	0	2.24521	3
AUG_PB1.475	0	0	5.20462	5.90682	3.43995	0	0	1.14934	0	0	0	3
AUG_PB1.476	0	0	5.28068	0	3.8593	0	0	0	2.37724	0	0	9
AUG_PB1.477	0	0	5.01824	3.76927	3.6263	0	0	0	2.36318	2.16329	0	9
AUG_PB1.478	0	0	5.8326	5.99665	3.15839	0	0	0	0	0	0	3
AUG_PB1.479	0	0.964965	5.63058	5.61294	2.21085	0	0	0	0	0	1.44678	3
AUG_PB1.481	0	2.98197	5.55848	5.69962	2.98197	0	0	0	0	0	0	3
AUG_PB1.482	0	0	5.57516	6.23961	3.67091	0	0	0	0	0	0	3
AUG_PB1.483	0	0	5.54672	6.1276	1.60133	0	0	0	0	0	0	3
AUG_PB1.484	0	0	5.79258	4.01596	3.77583	0	0	0	0	0	1.74695	6
AUG_PB1.485	0	0	2.77546	0	3.37456	0	0	0	2.77546	0	0	11
AUG_PB1.486	0	0	5.62	5.77483	2.69867	0	0	0	0	0	0	10
AUG_PB1.487	0	0	5.51019	6.14713	3.21964	0	0	0	0	0	1.09915	3
AUG_PB1.488	0	0	3.43554	3.33375	3.95281	0	0	0	0	0	0	11
AUG_PB1.489	0	0	5.761	5.84023	3.38681	0	0	0	0	0	0	3
AUG_PB1.490	1.74072	3.19897	5.03564	5.0508	2.54582	0	0	0	0	0	0	7
AUG_PB1.491	0	0	4.04253	1.63821	2.59807	0	0	0	1.63821	1.9767	0	9
AUG_PB1.493	0	0	5.40817	1.53536	3.40598	0	0	0	1.53536	0	0	13
AUG_PB1.494	0	0	5.55305	5.58347	3.80295	0	0	0	0	0	1.09609	3
AUG_PB1.495	3.34509	3.92694	0	0	0	0	0	0	0	0	0	7
AUG_PB1.496	3.34325	4.62341	1.13167	0	0	0	0	0	0	0	0	7
AUG_PB1.497	0	0	5.43512	5.84824	3.34041	0	0	0	0	0	0	3
AUG_PB1.499	0	0	5.87638	5.27151	3.42186	0	0	0	0	0	0	3
AUG_PB1.500	0	0	4.38633	5.9329	2.94004	0	0	0	0	0	0	3
AUG_PB1.502	0	0	5.21523	5.34808	3.3014	0	0	0	0	0	1.28511	3
AUG_PB1.503	2.61505	2.15184	5.09466	5.75309	2.93039	0	0	0	0	0	1.80289	3
AUG_PB1.506	0	0	3.77639	2.50355	4.08386	0	0	0	2.9424	1.70299	0	9
AUG_PB1.507	0	0	2.14894	2.78201	4.19955	0	0	0	0	0	0	11
AUG_PB1.508	2.39246	3.15127	0	0	2.39246	0	0	0	0	0	0	0
AUG_PB1.509	0	0	4.18028	5.35522	2.92097	0	0	0	0	0	0	3
AUG_PB1.510	3.49355	3.29961	0	0	1.91699	0	0	0	0	0	0	7
AUG_PB1.513	0	0	3.70998	3.84981	2.58493	0	0	0	0	0	0	9
AUG_PB1.514	0	0	4.78138	1.7972	2.92394	0	0	0	1.25743	0	0	9
AUG_PB1.515	0	0	4.21854	3.22272	3.22272	0	0	0	0	1.3022	0	9
AUG_PB1.516	0	0	3.63275	1.89674	2.51189	0	0	0	0	2.25089	0	9
AUG_PB1.521	0	0	5.5027	6.23817	3.29273	0	0	0	0	0	0	3
AUG_PB1.522	0	0	3.97672	1.87328	3.25012	0	0	0	1.32304	2.86385	0	9
AUG_PB1.524	0	0	4.76397	5.25595	3.32567	0	0	0	0	0	0	2
AUG_PB1.526	3.70787	4.0373	0	0	2.19203	0	0	0	0	0	0	7
AUG_PB1.529	0	0	5.66195	5.26748	3.50117	0	0	0	0	0	0	3
AUG_PB1.533	0	0	5.81779	6.19822	3.08885	0	0	0	0	0	0	3
AUG_PB1.534	0	0	4.85174	1.46813	3.53838	0	0	0	2.03891	0	0	9
AUG_PB1.539	0	0	5.75776	5.98389	2.26263	0	0	0	0	0	0	3
AUG_PB1.544	3.03662	3.42596	0	0	2.65487	0	0	0	0	0	0	7
AUG_PB1.546	0	0	4.64332	2.18768	3.60047	0	0	0	1.60085	2.82311	0	9
AUG_PB1.548	0	0	4.13535	4.13535	3.58766	0	0	0	1.92545	3.41086	0	9
AUG_PB1.549	0	0	5.78343	5.71386	3.40493	0	0	0	0	0	0	3
AUG_PB1.551	0	0	4.59309	5.21697	3.51452	0	0	0	0	0	0	3
AUG_PB1.552	2.59176	0	0	0	0	0	0	0	0	0	0	0
AUG_PB1.557	0	0	5.58278	5.90496	3.75681	0	0	0	0	0	2.43825	3
AUG_PB1.559	0	0	5.00641	4.38365	0	0	0	0	2.38795	2.65242	1.45793	4
AUG_PB1.562	0	0	5.90409	5.4152	3.54297	0	0	0	0	0	0	3
AUG_PB1.564	0	0	5.49394	6.19516	3.03364	0	0	0	0	0	1.78224	1
AUG_PB1.567	0	0	5.319	5.70828	2.28584	0	0	0	0	0	0	1
AUG_PB1.568	0	3.94366	1.80183	0	2.78391	0	0	0	0	0	0	0
AUG_PB1.570	0	0	6.0977	6.16595	3.59318	0	0	0	0	0	0	3
AUG_PB1.574	0	0	5.66732	5.18762	3.4234	0	0	0	0	0	0	3
AUG_PB1.576	0	0	4.9997	5.24951	3.48367	0	0	0	0	0	0	1
AUG_PB1.578	0	2.12521	5.40375	5.82963	2.96716	0	0	0	0	0	0	3
AUG_PB1.579	0	0	5.64333	6.00327	1.62498	0	0	0	0	0	0	10
AUG_PB1.584	3.89666	4.5796	0	0	0	0	0	0	0	0	0	0
AUG_PB1.586	0	0	5.69927	5.8302	3.29989	0	0	0	0	0	0	3
AUG_PB1.587	3.14895	2.93647	0	1.69787	0	0	0	0	0	0	0	0
AUG_PB1.591	0	0	5.60632	5.93447	2.69373	0	0	0	0	0	0	1
AUG_PB1.596	0	0	4.96489	5.99199	3.20743	0	0	0	0	0	0	3
AUG_PB1.598	0	0	5.56629	6.04906	2.89477	0	0	0	0	0	0	8
AUG_PB1.602	0	0	5.67447	5.71162	3.28563	0	0	0	0	0	1.54225	10
AUG_PB1.603	2.97709	3.75931	4.59321	4.87836	2.70625	0	0	0	0	0	0	0
AUG_PB1.605	0	0	2.51215	3.8357	2.89021	0	0	0	0	0	0	17
AUG_PB1.607	0	0	4.91202	5.07794	3.51769	0	0	0	0	0	1.62695	2
AUG_PB1.608	0	0	2.95396	3.16663	1.71298	0	0	0	2.68351	2.68351	0	9
AUG_PB1.609	3.02083	3.86745	0	0	0	0	0	0	0	0	0	7
AUG_PB1.610	0	0	5.62438	5.57655	2.90451	0	0	0	0	0	1.67036	10
AUG_PB1.611	3.15437	3.82595	0	0	1.55598	0	0	0	0	0	0	0
AUG_PB1.619	0	0	3.87894	2.63332	2.63332	0	0	0	0	0	0	9
AUG_PB1.622	0	0	4.14055	2.28584	2.28584	0	0	0	0	0	0	2
AUG_PB1.626	2.6597	2.6597	0	0	0	0	0	0	0	0	0	0
AUG_PB1.627	0	0	4.96801	5.4354	3.98932	0	0	0	0	0	0	2
AUG_PB1.628	0	0	5.92261	5.99813	3.7575	0	0	0	0	0	0	3
AUG_PB1.630	0	0	5.53924	5.56384	3.48694	0	0	0	0	0	0	1
AUG_PB1.635	0	0	6.03195	5.89124	3.12982	0	0	0	0	0	1.86678	1
AUG_PB1.641	0	0	6.1242	5.86841	3.66309	0	0	0	0	0	0	1
AUG_PB1.642	0	0	5.21419	6.23007	4.60785	0	0	0	0	0	0	3
AUG_PB1.645	0	0	0	0	2.45139	0	0	0	0	0	0	17
AUG_PB1.650	0	0	2.75725	3.56761	0	0	0	0	1.77814	1.77814	0	9
AUG_PB1.652	0	0	4.2892	3.39327	1.7568	0	0	0	0	0	0	9
AUG_PB1.669	0	0	5.74684	5.95388	3.78935	0	0	0	0	0	2.36143	3
AUG_PB1.670	0	0	4.94297	0	3.78024	0	0	0	0	0	0	17
AUG_PB1.677	0	0	5.26316	5.81214	3.83293	0	0	0	0	0	0	3
AUG_PB1.678	0	0	4.75976	3.00995	3.22319	0	0	0	2.73857	3.39885	0	9
AUG_PB1.680	0	0	4.30397	0	4.30397	0	0	0	0	0	0	9
AUG_PB1.687	0	0	4.29145	3.61189	3.8928	0	0	0	1.94677	2.56587	0	9
AUG_PB1.689	3.12201	3.12201	3.79288	5.02942	2.47199	0	0	0	0	0	0	1
AUG_PB1.690	0	0	5.73705	5.58344	0	0	0	0	0	0	0	1
AUG_PB1.691	0	0	2.45236	0	3.31561	0	0	0	0	0	0	11
AUG_PB1.694	0	0	6.26846	5.10947	3.3081	0	0	0	0	0	0	1
AUG_PB1.695	2.76652	2.13435	0	0	2.13435	0	0	0	0	0	0	0
AUG_PB1.697	0	0	5.52142	5.4075	3.05346	0	0	0	0	0	0	1
AUG_PB1.706	1.85669	1.85669	0	0	3.509	0	0	0	0	0	0	0
AUG_PB1.707	0	0	3.45019	0	3.45019	0	0	0	1.96028	0	0	11
AUG_PB1.708	3.23985	3.51769	0	0	0	0	0	0	0	0	0	0
AUG_PB1.717	0	0	3.41256	1.92695	4.26861	0	0	0	0	0	0	11
AUG_PB1.720	0	0	5.14836	5.52789	2.96204	0	0	0	0	0	0	1
AUG_PB1.721	0	0	6.10519	5.97198	3.15098	0	0	0	0	0	3.15098	3
AUG_PB1.723	0	0	5.35435	5.50782	2.92014	0	0	0	0	0	2.27951	1
AUG_PB1.725	0	0	5.75955	6.24384	0	0	0	0	0	0	0	1
AUG_PB1.735	0	0	5.55856	5.76548	3.85838	0	0	0	0	0	2.03168	1
AUG_PB1.736	3.84102	3.97186	0	0	2.01629	0	0	0	0	0	0	0
AUG_PB1.737	0	0	5.19224	6.40471	3.36552	0	0	0	0	0	0	1
AUG_PB1.738	0	0	3.40775	3.95307	3.62424	0	0	0	0	0	0	17
AUG_PB1.741	0	0	5.50799	1.94471	2.56366	0	0	0	2.94311	0	0	9
AUG_PB1.749	0	0	5.37086	6.309	0	0	0	0	0	0	0	1
AUG_PB1.750	0	0	4.21532	5.00568	2.12977	0	0	0	0	0	0	2
AUG_PB1.752	0	0	5.5818	5.44881	3.7058	0	0	0	0	0	0	1
AUG_PB1.753	0	0	4.98123	4.41596	2.6085	0	0	0	0	0	0	2
AUG_PB1.757	3.11513	3.60804	0	0	0	0	0	0	0	0	0	0
AUG_PB1.759	0	0	2.11681	0	2.11681	0	0	0	0	0	0	11
AUG_PB1.761	0	2.16517	4.75996	4.53895	3.18421	0	0	0	0	0	0	3
AUG_PB1.765	2.36143	2.36143	0	0	0	0	0	0	0	0	0	0
AUG_PB1.768	0	3.89653	0	2.83774	0	0	0	0	0	0	0	0
AUG_PB1.775	0	0	5.16115	2.18383	2.18383	0	0	0	2.81902	2.81902	0	9
AUG_PB1.780	0	0	4.30878	0	2.8507	0	0	0	2.21375	0	0	9
AUG_PB1.784	0	0	5.64904	5.98018	3.7815	0	0	0	0	0	0	1
AUG_PB1.793	0	0	5.47756	0	2.0804	0	0	0	2.0804	0	0	9
AUG_PB1.797	0	0	0	0	0	0	0	0	0	3.75342	0	11
AUG_PB1.804	0	0	4.59876	2.47897	3.1293	0	0	0	2.47897	2.47897	0	9
AUG_PB1.808	3.01363	0	4.98503	4.07895	3.01363	0	0	0	0	0	0	1
AUG_PB1.809	0	4.40079	0	0	3.50273	0	0	0	0	0	0	0
AUG_PB1.811	0	3.00265	4.83152	4.75215	0	0	0	0	0	0	0	1
AUG_PB1.812	0	0	5.49481	5.59619	4.47255	0	0	0	0	0	0	1
AUG_PB1.816	0	0	4.97707	2.78272	0	0	0	0	2.14961	0	0	9
AUG_PB1.823	0	0	3.99688	3.32194	3.32194	0	0	0	0	0	0	11
AUG_PB1.824	2.9936	3.66137	0	0	0	0	0	0	0	0	0	0
AUG_PB1.834	0	0	5.88643	5.57379	2.69545	0	0	0	0	0	0	1
AUG_PB1.835	0	0	2.28346	0	3.3117	0	0	0	2.9243	2.9243	0	11
AUG_PB1.837	0	0	0	0	0	0	0	0	0	0	0	11
AUG_PB1.841	2.92346	0	0	0	0	0	0	0	0	0	0	0
AUG_PB1.842	0	0	4.84394	0	3.01455	0	0	0	0	0	0	11
AUG_PB1.844	0	0	2.40612	0	2.40612	0	0	0	0	3.44274	0	11
AUG_PB1.851	0	2.44367	0	0	3.48265	0	0	0	0	0	0	0
AUG_PB1.855	0	3.99986	0	0	3.99986	0	0	0	0	0	0	0
AUG_PB1.860	0	0	5.01233	5.20531	0	0	0	0	0	0	0	3
AUG_PB1.861	2.93689	3.60317	0	0	2.93689	0	0	0	0	0	0	0
AUG_PB1.863	0	0	5.73953	5.4748	2.42751	0	0	0	0	0	0	1
AUG_PB1.870	0	0	5.61213	6.16489	2.40704	0	0	0	0	0	0	1
AUG_PB1.872	0	0	0	0	2.67257	0	0	0	0	0	0	11
AUG_PB1.885	0	0	4.4276	3.07651	3.46648	0	0	0	0	0	0	9
AUG_PB1.889	0	0	4.40771	3.33317	2.67508	0	0	0	0	0	0	2
AUG_PB1.891	0	0	5.34255	5.57793	0	0	0	0	0	0	0	1
AUG_PB1.892	0	0	5.4126	6.10352	2.76512	0	0	0	0	0	0	1
AUG_PB1.900	0	0	4.2463	3.56737	0	0	0	0	2.90206	0	0	1
AUG_PB1.905	0	0	4.58861	4.72087	3.36095	0	0	0	0	0	2.70191	2
AUG_PB1.911	2.90532	0	4.80319	4.6504	3.96677	0	0	0	0	0	0	1
AUG_PB1.915	0	0	5.71165	5.3302	0	0	0	0	0	0	0	1
AUG_PB1.917	0	0	4.25073	2.69674	3.74936	0	0	0	3.35559	0	0	4
AUG_PB1.918	0	0	0	0	2.70842	0	0	0	2.70842	0	0	11
AUG_PB1.919	0	0	0	0	3.72931	0	0	0	0	0	0	11
AUG_PB1.921	0	0	0	2.60617	4.48672	0	0	0	0	0	0	11
AUG_PB1.922	0	0	5.11045	0	4.42332	0	0	0	0	0	0	2
AUG_PB1.924	0	0	0	0	3.38268	0	0	0	0	0	0	4
AUG_PB1.925	0	0	2.68648	3.34497	0	0	0	0	0	0	0	11
AUG_PB1.929	0	0	5.30863	5.49012	3.32538	0	0	0	0	0	0	3
AUG_PB1.931	0	0	5.07227	0	2.57985	0	0	0	0	0	0	4
PR5249_N	1.78087	0.600211	0	0.803684	0.344477	0.344477	4.87171	2.45895	0.344477	0	0	5
PR5249_N.1	0	0	5.36901	5.5793	3.02688	0	0	0	0	0	0	1
PR5249_N.2	0	0	5.59403	6.15822	2.62529	0	0	0	0	1.3638	0	1
PR5249_N.3	0	2.50438	2.50438	3.1558	2.50438	0	0	0	0	0	0	8
PR5249_N.4	0	0	4.49601	5.38886	3.3571	0	0	0	0	0	0	3
PR5249_N.5	0	0	5.33675	5.72754	2.63384	0	0	0	0	0.592194	0	1
PR5249_N.6	1.91687	1.36093	4.39129	5.32514	1.80413	0	0	0.89605	0	0	0	1
PR5249_N.7	0	0	5.8987	5.98169	3.23664	0	0	0	0	0	2.09159	3
PR5249_N.8	0	0	5.44261	6.02262	2.90671	0.623169	0	0	0	0	0	2
PR5249_N.9	0	0	4.3332	4.55372	0	0	0	0	0	0	0	8
PR5249_N.10	0.620017	0.999866	4.99059	3.85828	3.11236	0	0	0	0	0	0	2
PR5249_N.11	0	0	5.86343	5.54638	2.73066	0	0	0	0	0	0.671007	3
PR5249_N.12	0	0	2.83926	2.83926	0	0	2.83926	0	0	0	0	1
PR5249_N.13	1.01119	2.51508	5.20884	5.81944	3.20314	0	0	0	0	0	0	7
PR5249_N.14	0.649541	1.04004	4.31866	5.19954	2.40345	1.32015	0.649541	1.04004	0	0	0	1
PR5249_N.15	0	0	5.62874	5.73535	2.74319	0	0	0	0	0	1.47123	3
PR5249_N.16	0	0	5.56614	4.17382	3.26303	0	0	0	0	0	0.761835	3
PR5249_N.18	2.30755	3.73108	0	0	0	0	0	0	0	0	0	7
PR5249_N.19	2.82145	4.82229	3.5769	3.04522	1.8353	1.1336	0	0	0	0	0	7
PR5249_N.20	0	0	4.43215	5.28954	3.14256	3.53353	1.16824	1.87806	0	0	0	1
PR5249_N.21	0	1.77664	0	0	0	0	2.6457	3.10354	0	0	0	5
PR5249_N.22	0	0	4.94861	6.07309	3.3019	0	0	0	0	0	0	1
PR5249_N.23	0	0	5.91593	5.53792	3.43574	0	0	0	0	0	0	3
PR5249_N.24	0	0	4.89504	6.37085	2.74656	0	0	0	0	0	0	3
PR5249_N.25	0	0	5.7638	6.3709	3.3092	0	0	0	0	0	0	1
PR5249_N.26	0	0	4.33685	5.20952	2.29035	0	0	0	0	0	0	1
PR5249_N.27	0	0	3.90728	5.09709	3.03195	2.33101	0	0	0	0	0	2
PR5249_N.28	2.91517	1.91947	0	0	1.3632	0	3.40408	1.3632	0	0	0	7
PR5249_N.29	0	0	5.04377	6.2994	2.67508	0	0	0	0	0	0	1
PR5249_N.30	0	0	0.951103	2.61802	3.38758	3.21199	3.14587	1.75192	0	0	0	5
PR5249_N.31	1.62695	1.62695	4.34789	5.175	2.0559	0	0	0.859834	0	0	0	1
PR5249_N.32	0	0	5.07349	6.19741	3.14511	0	0	0	0	0	0	1
PR5249_N.33	0	0	4.3419	6.19693	3.58677	0.877422	0	0	0	0	0	1
PR5249_N.34	0	0	5.36488	6.21596	2.74128	0	0	0	0	0	0	1
PR5249_N.35	1.98208	1.25366	5.07485	6.09876	2.91895	0	2.27839	2.14117	0	0	0	1
PR5249_N.36	0	0	4.92355	4.93363	3.20587	0	0	0	0	0	0	1
PR5249_N.37	0	0.974006	0	0.974006	0.974006	0	1.78265	3.5255	0	0	0	5
PR5249_N.38	0	2.8028	0	0.878901	0	0	1.65341	1.89206	0	0	0	5
PR5249_N.39	0	0	5.71306	6.21042	3.02781	0	0	0	0	0	0	3
PR5249_N.40	0	0	5.37038	6.19487	3.38188	0	0	0	0	0	0	3
PR5249_N.41	0	0	5.00479	5.54358	3.04731	0	0	0	0	0	0.933333	3
PR5249_N.42	0	1.03504	4.24818	5.81953	2.4758	0	0	2.4758	0	0	0	1
PR5249_N.43	0	0	5.40025	6.06624	2.8947	0	0	0	0	0	3.12394	3
PR5249_N.44	0	0	3.80412	4.63216	1.60736	0	0	0	0	0	0	1
PR5249_N.45	0	0	4.88642	5.59301	3.40278	0	0	0	0	0	0	6
PR5249_N.46	0	3.02521	0	0	0	0	3.41436	3.30068	0	0	0	5
PR5249_N.48	2.99943	2.99943	0	0	2.26903	1.00577	0	0	0	0	0	7
PR5249_N.49	0	0	5.57779	5.98002	3.64853	0	0	0	0	0	1.41541	1
PR5249_N.50	0	2.36536	0	0	0.958574	3.01041	3.71842	3.2857	0	0	0	5
PR5249_N.51	3.04675	2.40002	0.98229	0	1.46813	0.98229	1.46813	0	0	0	0	0
PR5249_N.52	0	0	5.09625	6.34303	2.74718	0	0	0	0	0	0	3
PR5249_N.53	0	2.75845	0	0	0	0	3.71097	2.93015	0	0	0	5
PR5249_N.54	0	0	3.74397	5.46619	1.49038	2.06402	0	1.00041	0	0	0	1
PR5249_N.55	0	0	5.06897	5.76879	3.06049	1.7393	0	0	0	0	2.81208	1
PR5249_N.56	0	0	5.14586	6.26844	3.96154	0	0	0	0	0	2.50748	3
PR5249_N.57	0	2.91083	4.91865	4.38158	3.20637	0	0	1.42517	0	0	0	1
PR5249_N.58	0	0	1.09423	5.08721	1.09423	3.49013	0	1.60418	0	0	0	1
PR5249_N.59	0	0	4.85026	5.95544	2.95024	0	0	0	0	0	0	1
PR5249_N.60	0	1.016	0	1.016	1.016	2.82489	3.09763	1.50945	0	0	0	5
PR5249_N.61	0	0	3.99339	5.27918	1.84433	1.02051	0	0	0	0	2.09168	1
PR5249_N.62	0	0	5.2598	5.83162	3.47371	0	0	0	0	0	2.17634	3
PR5249_N.63	0	0	4.35632	5.62941	2.95646	0	0	0	0	0	0	1
PR5249_N.64	1.91469	2.79887	1.58033	1.07441	1.58033	1.91469	0	0	0	0	0	7
PR5249_N.66	0	0	5.27381	5.71322	3.46574	0	0	0	0	0	0	3
PR5249_N.67	0	0	5.38418	6.25624	3.25643	0	0	0	0	0	1.0715	3
PR5249_N.68	0	0	3.54569	5.25625	2.77019	0	0	0	0	0	1.55612	3
PR5249_N.69	0	0	5.74762	5.26339	3.82628	0	0	0	0	0	0	3
PR5249_N.70	0	0	1.17238	0	0	1.17238	3.91307	4.07705	0	0	0	5
PR5249_N.71	3.50916	3.7263	0	0	0.963559	0	0	0	0	0	0	7
PR5249_N.73	0	0	5.74527	6.28002	2.47431	0	0	0	0	0	2.30869	15
PR5249_N.74	0	0	4.94702	5.99375	4.07842	0	0	0	0	0	1.14743	3
PR5249_N.75	0	0	5.5046	6.04403	3.08762	0	0	0	0	0	2.23751	8
PR5249_N.76	0	2.83087	0	0	0	1.02006	2.93032	2.28918	0	0	0	5
PR5249_N.77	0	0	5.18258	5.81874	3.279	0	0	0	0	0	0	3
PR5249_N.78	0	0	5.69037	5.68357	2.71123	0	0	0	0	0	0	10
PR5249_N.79	1.60848	1.60848	5.10475	5.78876	2.9433	0	0	0	0	0	0	1
PR5249_N.80	0	0	5.21521	5.76721	2.97778	0	0	0	0	0	1.47929	3
PR5249_N.81	0	3.7772	1.07862	0	0	1.07862	4.50279	3.18996	0	0	0	5
PR5249_N.83	0	0	4.77992	6.50093	2.52	0	0	0	0	0	0	1
PR5249_N.84	1.69641	3.32237	0	0	0	3.32237	4.7217	3.14724	0	0	0	5
PR5249_N.85	0	0	0	0	0	0	4.06551	2.58607	0	0	0	5
PR5249_N.86	1.98876	2.24163	3.89893	5.58302	2.44329	0	1.98876	0	0	0	0	5
PR5249_N.87	0	0	3.57048	4.91756	0	2.76002	0	0	0	0	0	1
PR5249_N.88	0	0	4.38658	5.53874	1.9608	1.39933	0	0	0	0	0	1
PR5249_N.89	0	0	4.9591	5.19057	3.08521	0	0	0	0	0	0	3
PR5249_N.90	2.00657	3.87557	1.14611	0	0	0	1.14611	0	0	0	0	7
PR5249_N.91	0	0	5.80306	4.69831	2.40428	0	0	0	0	0	1.1033	10
PR5249_N.92	0	0	5.55247	6.47341	4.35171	0	0	0	0	0	0	3
PR5249_N.93	0	0	0	0	2.70917	1.09941	2.83434	2.94558	0	0	0	5
PR5249_N.94	2.25165	3.7058	3.27753	4.549	2.89075	0	0	0	0	0	0	0
PR5249_N.95	0	0	5.19666	4.7055	2.48117	0	0	0	0	0	0	1
PR5249_N.96	0	0	4.91533	6.05969	3.34976	0	0	0	0	0	1.65443	12
PR5249_N.97	0	0	2.82621	3.21174	3.21174	3.09898	1.83957	0	0	0	0	1
PR5249_N.98	1.6908	2.48985	4.06919	4.91211	2.92827	0	0	0	0	0	0	1
PR5249_N.99	0	0	5.37104	5.7103	3.55905	0	0	0	0	0	0	3
PR5249_N.100	0	0	5.45108	6.07026	3.73329	0	0	0	0	0	0	10
PR5249_N.101	0	1.74578	5.10107	5.78392	2.34763	0	0	0	0	0	0	2
PR5249_N.102	0	0	4.93387	6.44458	2.64864	0	0	0	0	0	0	1
PR5249_N.103	0	0	5.49371	5.30651	2.96786	0	0	0	0	0	0	1
PR5249_N.104	0	0	5.53932	6.36909	2.67307	0	0	0	0	0	0	10
PR5249_N.105	0	0	5.32838	5.92171	3.46586	0	0	0	0	0	2.0986	6
PR5249_N.106	0	0	0	0	1.92997	0	3.81042	3.31425	0	0	0	5
PR5249_N.107	0	0	5.29445	6.34977	2.33489	0	0	0	0	2.07898	0	6
PR5249_N.108	0	0	4.95579	6.08059	2.83096	0	0	0	0	0	0	10
PR5249_N.110	0	0	4.95095	6.05045	3.21009	0	0	0	0	0	0	1
PR5249_N.111	0	0	3.63624	5.08755	2.82348	2.44728	1.83712	1.83712	0	0	0	1
PR5249_N.112	0	0	0	0	1.63173	2.22196	2.59062	3.16208	0	0	0	5
PR5249_N.113	0	0	5.18945	6.24667	2.71842	0	0	0	0	0	2.71842	3
PR5249_N.114	1.73937	0	0	0	0	3.37288	3.96331	3.45028	0	0	0	5
PR5249_N.115	0	0	5.30499	6.21548	1.89361	0	0	0	0	0	2.2476	10
PR5249_N.116	0	0	3.99726	3.06159	2.93472	3.06159	0	0	0	0	0	1
PR5249_N.118	0	2.14007	4.77491	4.61512	3.65066	0	0	0	0	0	0	2
PR5249_N.119	0	0	5.11588	5.91491	3.27655	0	0	0	0	0	1.2665	3
PR5249_N.120	0	0	4.87949	5.39628	2.55486	0	0	0	0	0	0	2
PR5249_N.121	0	0	4.29577	5.18954	3.18915	0	0	0	0	0	0	3
PR5249_N.122	0	0	4.73028	5.9657	2.90587	0	0	0	0	0	0	1
PR5249_N.123	0	0	5.19219	5.67137	1.4474	0	0	0	0	0	0	1
PR5249_N.124	0	0	5.91147	6.46037	3.24063	0	0	0	0	0	0	10
PR5249_N.125	0	3.1327	0	0	0	0	1.86933	1.86933	0	0	0	5
PR5249_N.126	0	0	5.37509	6.34444	3.07327	0	0	0	0	0	0	6
PR5249_N.127	0	0	4.44459	2.33714	1.41518	0	0	2.98078	0	0	0	1
PR5249_N.128	0	0	4.27698	3.55794	2.89289	0	0	0	0	0	0	2
PR5249_N.129	2.34649	1.98777	4.71166	6.21818	1.98777	0	0	0	0	0	0	1
PR5249_N.130	0	0	4.9399	5.80255	2.562	0	0	0	0	0	0	1
PR5249_N.131	0	0	5.77357	6.08511	2.98095	0	0	0	0	0	0	1
PR5249_N.132	0	0	4.3419	6.07546	3.26898	0	0	0	0	0	0	1
PR5249_N.135	0	0	4.5409	2.24433	3.02914	0	0	0	0	0	0	2
PR5249_N.136	0	0	1.96871	4.63146	4.23085	3.97729	0	0	0	0	0	1
PR5249_N.139	0	0	4.88718	6.16642	3.21581	0	0	0	0	0	0	1
PR5249_N.140	0	0	5.22991	6.13673	1.91773	0	0	0	0	0	0	1
PR5249_N.142	0	0	5.21726	5.25098	2.61376	0	0	0	0	0	0	2
PR5249_N.143	0	0	4.38095	6.20775	2.612	0	0	0	0	0	0	1
PR5249_N.144	0	0	5.01653	5.4135	2.51059	0	0	0	0	0	0	2
PR5249_N.145	0	0	0	0	0	1.3706	2.92458	2.5456	0	0	0	5
PR5249_N.146	0	1.36951	0	0	0	4.03839	0	0	0	0	0	5
PR5249_N.147	0	0	5.2116	6.21404	3.16962	0	0	0	0	0	1.34803	15
PR5249_N.148	0	0	5.40477	5.82563	2.51424	0	0	0	0	0	0	3
PR5249_N.149	0	0	5.42031	5.75736	2.74772	0	0	0	0	0	0	1
PR5249_N.150	0	0	5.02638	6.5144	1.37832	0	0	0	0	0	0	1
PR5249_N.151	0	0	5.04822	6.22097	2.91876	0	0	0	0	0	0	10
PR5249_N.152	0	1.59645	4.55861	6.23181	1.59645	0	0	0	0	0	0	2
PR5249_N.155	0	0	4.37372	2.05566	2.05566	0	3.21253	2.68266	0	0	0	1
PR5249_N.156	0	0	4.83776	6.38712	3.68256	0	0	0	0	0	0	3
PR5249_N.157	1.45768	0	5.29209	5.34064	2.86105	0	0	0	0	0	0	7
PR5249_N.158	2.94226	3.32999	0	0	1.94394	0	0	0	0	0	0	7
PR5249_N.159	0	0	5.25117	5.48719	2.83548	2.66482	0	1.84785	0	0	1.84785	1
PR5249_N.160	0	0	4.64053	5.55101	3.06898	0	0	2.05923	0	0	0	1
PR5249_N.161	0	0	3.76064	3.68254	1.44195	3.16135	0	1.44195	0	0	0	1
PR5249_N.162	0	0	5.2651	6.03713	3.38997	0	0	0	0	0	0	1
PR5249_N.165	0	0	5.2671	6.3375	3.03748	1.34445	0	0	0	0	0	1
PR5249_N.166	0	0	4.36189	4.80923	3.28847	3.81179	0	2.12488	0	0	0	1
PR5249_N.167	2.5402	3.58482	0	0	0	0	0	0	0	0	0	0
PR5249_N.168	2.43729	2.0746	0	0	0	0	2.43729	0	2.0746	0	0	5
PR5249_N.169	0	0	5.30861	6.10283	3.26322	1.4211	0	0	0	0	0	1
PR5249_N.171	0	0	4.18733	6.53234	2.05744	0	0	0	0	0	0	1
PR5249_N.172	0	4.08384	0	0	0	0	0	2.48031	0	0	0	5
PR5249_N.173	0	0	5.41654	5.64742	3.40884	0	0	0	0	0	0	1
PR5249_N.174	0	0	0	1.35996	1.35996	0	3.65451	1.35996	0	0	0	5
PR5249_N.175	0	0	0	0	0	1.50958	0	3.24548	0	0	0	5
PR5249_N.177	1.9237	3.73585	0	2.54101	2.54101	0	0	0	1.36689	0	0	7
PR5249_N.178	1.91206	2.73551	3.96846	5.57367	3.65028	0	0	0	0	0	0	1
PR5249_N.179	0	0	0	0	0	0	4.09595	2.24521	0	0	0	5
PR5249_N.180	0	3.14272	0	0	0	0	3.01534	2.69829	0	0	0	5
PR5249_N.181	0	0	5.79886	5.82152	1.56459	0	0	0	0	0	0	1
PR5249_N.182	0	0	6.03131	5.48356	2.67445	0	0	0	0	0	1.47616	1
PR5249_N.183	0	0	0	1.54544	0	4.03159	2.75748	3.96387	0	0	0	1
PR5249_N.186	0	0	5.40964	5.85697	2.49548	0	0	0	0	0	0	1
PR5249_N.187	2.4763	4.34744	0	0	0	0	0	0	0	0	0	7
PR5249_N.188	3.60355	0	0	0	1.60339	0	0	0	0	0	0	0
PR5249_N.189	0	0	4.57191	5.36854	1.5437	0	0	0	0	0	0	2
PR5249_N.190	0	0	5.37035	5.62231	2.37253	0	0	0	1.44491	0	2.01263	3
PR5249_N.191	0	0	5.2457	6.51639	2.47564	0	0	0	0	0	0	1
PR5249_N.192	0	1.58586	0	0	0	3.46786	2.17099	2.17099	0	0	0	5
PR5249_N.193	3.32023	4.07376	0	0	0	0	0	0	0	0	0	0
PR5249_N.194	0	0	5.4165	6.08376	3.09142	0	0	0	0	0	0	1
PR5249_N.195	0	0	4.43313	3.08185	0	0	0	0	0	0	0	1
PR5249_N.196	0	0	4.92859	5.77548	3.51128	0	0	0	0	0	0	1
PR5249_N.197	2.45853	3.49841	2.93453	1.51788	2.09495	0	0	0	0	0	0	0
PR5249_N.198	0	0	4.15172	6.138	3.0841	2.70126	0	0	0	0	0	1
PR5249_N.199	0	0	5.76702	6.27659	1.69098	0	0	0	0	0	0	3
PR5249_N.200	0	0	3.36498	5.05386	0	3.96794	0	0	0	0	0	1
PR5249_N.201	2.62615	3.56071	0	0	2.25623	0	0	0	0	0	0	0
PR5249_N.204	0	0	4.05253	5.70335	3.05371	0	0	0	0	0	0	1
PR5249_N.205	3.24108	2.44463	4.40308	5.06824	1.50602	0	0	0	0	0	0	0
PR5249_N.207	0	0	5.25793	5.75487	4.16967	2.13929	0	0	0	0	0	1
PR5249_N.208	0	0	5.53782	5.96333	2.64966	0	0	0	0	0	0	1
PR5249_N.209	0	0	4.28094	4.99594	0	2.23957	3.85314	1.64763	0	0	0	5
PR5249_N.210	0	0	5.60899	5.97891	3.35273	0	0	0	0	0	0	2
PR5249_N.211	2.14827	0	0	0	0	0	0	0	0	0	0	7
PR5249_N.212	0	0	5.67729	6.21589	3.39304	0	0	0	0	0	2.943	6
PR5249_N.213	0	0	4.2274	5.39591	3.54874	0	0	0	0	0	0	1
PR5249_N.214	3.2581	2.23359	3.53612	4.6944	3.08344	0	0	0	0	0	0	0
PR5249_N.215	0	0	3.54383	4.73968	3.09102	3.09102	0	0	0	0	0	1
PR5249_N.217	0	0	4.97481	5.36035	2.1476	3.31328	0	0	0	0	0	2
PR5249_N.219	0	3.77989	1.51899	0	0	0	2.93588	2.72592	0	0	0	5
PR5249_N.220	0	0	5.17982	5.08939	3.67383	3.00574	0	0	0	0	0	1
PR5249_N.221	0	4.18867	0	0	0	0	2.89526	2.89526	0	0	1.4856	5
PR5249_N.222	0	0	5.91355	5.32595	2.7482	0	0	0	0	0	0	0
PR5249_N.223	0	0	4.40771	3.92295	1.70557	3.72667	0	2.30349	0	0	0	1
PR5249_N.224	0	0	5.32264	5.73273	4.13616	0	0	0	0	0	0	10
PR5249_N.225	0	0	5.30556	5.50874	3.16517	0	0	0	0	0	0	2
PR5249_N.226	0	1.73033	2.33069	1.73033	0	0	0	1.73033	0	0	0	5
PR5249_N.227	0	0	5.18648	5.98574	1.48613	0	0	0	0	0	2.05923	3
PR5249_N.228	0	0	0	0	0	1.59425	3.02642	3.20063	0	0	0	5
PR5249_N.229	0	0	4.85704	4.61235	3.80393	0	0	0	0	0	0	2
PR5249_N.231	1.68059	2.91641	0	0	1.68059	0	0	0	0	0	1.68059	7
PR5249_N.232	0	0	4.62547	6.16953	1.61781	0	0	0	0	0	0	1
PR5249_N.233	0	0	3.50385	6.49872	4.10891	0	0	0	0	0	0	1
PR5249_N.234	2.67131	4.28746	0	0	0	3.15408	2.29984	3.47829	0	0	0	1
PR5249_N.235	0	0	3.81129	6.17976	3.46405	0	0	0	0	0	2.92764	6
PR5249_N.236	2.15667	3.56644	0	0	2.79022	0	0	1.57302	0	0	0	0
PR5249_N.237	0	0	1.90229	1.90229	0	2.5179	1.90229	3.1699	0	0	0	1
PR5249_N.238	0	0	4.49045	6.13729	2.60966	0	0	0	0	0	0	1
PR5249_N.239	0	3.13664	0	0	0	0	3.41341	2.12132	0	0	1.54139	5
PR5249_N.240	0	0	5.55446	5.60833	1.75206	0	0	0	0	0	0	1
PR5249_N.241	0	1.83868	4.9683	5.56115	3.31204	0	0	0	0	0	0	1
PR5249_N.242	0	0	5.37937	6.12515	3.23632	0	0	0	0	0	0	12
PR5249_N.243	0	0	4.92514	5.73612	2.78439	1.80225	0	0	0	1.80225	0	1
PR5249_N.244	0	0	4.85469	5.04057	2.50438	0	0	0	0	0	1.55716	2
PR5249_N.245	0	0	5.40108	5.54949	1.59739	0	0	0	0	0	0	1
PR5249_N.246	0	0	5.11395	5.73435	1.69896	1.69896	0	0	0	0	1.69896	3
PR5249_N.247	0	0	5.2306	5.61084	2.90655	0	0	0	0	0	0	1
PR5249_N.249	0	0	0	0	0	2.5587	1.9401	3.21237	0	0	0	5
PR5249_N.250	0	0	5.12519	4.87099	1.85532	0	0	0	0	0	0	2
PR5249_N.251	0	3.04548	1.79259	0	0	0	0	1.79259	0	0	0	5
PR5249_N.253	0	3.51531	4.99599	4.67316	2.58286	0	0	0	0	0	0	2
PR5249_N.254	0	1.74383	5.16827	4.45372	3.37811	0	0	0	0	0	0	2
PR5249_N.255	0	0	0	0	0	4.4947	0	1.82589	0	0	0	1
PR5249_N.257	0	0	0	0	1.61846	0	2.84382	3.37817	0	0	0	5
PR5249_N.260	0	0	4.33271	5.56651	3.04643	0	0	1.79343	0	0	0	1
PR5249_N.261	0	0	3.62959	5.58745	0	1.72047	0	0	0	0	0	2
PR5249_N.263	0	0	2.28544	0	0	4.71291	1.68917	0	0	0	0	1
PR5249_N.264	0	0	4.48365	4.43021	3.5043	0	0	0	0	0	0	1
PR5249_N.265	0	0	5.19834	5.97444	3.50564	0	0	0	0	0	0	3
PR5249_N.266	0	0	4.12033	5.52932	2.2674	0	0	0	0	0	0	1
PR5249_N.268	0	0	0	1.70926	0	0	0	0	0	0	0	5
PR5249_N.269	0	0	4.50347	5.89518	3.42676	0	0	0	0	0	0	1
PR5249_N.270	0	0	4.0943	5.81508	2.38258	3.24189	0	0	0	0	0	2
PR5249_N.272	0	0	4.98359	6.07763	3.40118	0	0	0	0	0	0	1
PR5249_N.273	0	0	5.37375	6.73553	3.32625	0	0	0	0	0	0	1
PR5249_N.274	3.39003	3.53936	0	0	0	0	0	0	0	0	0	7
PR5249_N.275	0	0	4.68942	6.88848	3.41436	0	0	0	0	0	0	1
PR5249_N.276	0	0	4.69631	5.845	3.77214	0	0	0	0	0	0	1
PR5249_N.278	0	0	4.81926	5.66739	2.34677	0	0	0	0	0	2.34677	3
PR5249_N.279	0	0	5.58778	6.53097	2.38482	0	0	0	0	0	0	1
PR5249_N.280	0	0	5.231	5.85541	3.5375	0	0	0	0	0	0	2
PR5249_N.281	0	0	3.69474	6.48201	3.02614	1.77569	0	0	0	0	0	2
PR5249_N.282	2.72027	2.72027	3.52921	4.69818	3.52921	0	0	0	0	0	0	1
PR5249_N.283	0	0	5.05738	6.36265	1.7216	0	0	0	0	0	0	2
PR5249_N.285	0	0	4.97928	5.83678	1.75998	0	0	0	0	0	2.36318	1
PR5249_N.287	0	0	3.51268	3.51268	2.84891	3.12201	0	0	0	0	0	2
PR5249_N.288	0	0	5.50573	5.97421	3.3228	0	0	0	0	0	0	1
PR5249_N.289	0	0	5.34048	6.11108	2.38751	0	0	0	0	0	0	1
PR5249_N.290	0	0	5.91305	5.76556	2.69674	0	0	0	0	0	0	3
PR5249_N.291	0	0	3.55299	5.03454	2.51007	0	0	0	0	0	0	1
PR5249_N.294	0	0	5.54755	6.28841	2.4365	0	0	0	0	0	0	15
PR5249_N.296	0	0	5.38931	6.21051	0	0	0	0	0	0	0	1
PR5249_N.298	0	0	4.7992	5.27788	3.17537	0	0	0	0	0	0	1
PR5249_N.299	0	0	2.47597	4.53895	2.85301	4.01577	0	0	0	0	0	2
PR5249_N.300	0	0	5.00284	5.85641	3.6365	0	0	2.44752	0	0	0	1
PR5249_N.301	0	0	5.51609	6.23995	3.13612	0	0	0	0	0	1.87235	10
PR5249_N.303	0	0	0	0	0	2.31451	2.95698	3.6238	0	0	0	5
PR5249_N.305	0	0	4.14915	6.34075	1.75759	0	0	0	0	0	2.36056	1
PR5249_N.306	0	0	0	3.40633	1.76799	4.53606	0	0	0	0	0	1
PR5249_N.307	0	0	5.01604	5.94249	2.45967	0	0	0	0	0	0	2
PR5249_N.308	2.3141	3.9345	0	0	0	0	0	0	0	0	0	0
PR5249_N.309	0	0	5.33252	5.9909	3.45552	0	0	0	0	0	2.64946	3
PR5249_N.310	0	0	6.05739	6.09652	3.10516	0	0	0	0	0	0	10
PR5249_N.311	1.82633	2.43555	0	0	0	0	2.43555	0	0	0	0	0
PR5249_N.312	0	0	4.49573	6.30709	1.82677	0	0	0	0	0	0	1
PR5249_N.313	2.34507	1.74344	4.27325	5.80269	3.37765	0	0	1.74344	0	0	0	1
PR5249_N.314	0	0	5.88647	5.98024	1.80141	0	0	0	0	0	2.78344	1
PR5249_N.315	0	0	5.65366	5.79379	1.85078	0	0	0	0	0	1.85078	1
PR5249_N.316	0	0	5.6234	5.82188	3.36904	0	0	0	0	0	0	1
PR5249_N.317	0	0	5.92384	6.10074	2.49565	2.49565	0	0	0	1.88173	0	1
PR5249_N.318	0	0	3.16663	4.92263	2.89289	0	0	0	0	0	0	2
PR5249_N.319	0	0	3.29138	5.96409	1.82067	3.74733	0	1.82067	0	0	0	1
PR5249_N.321	0	0	4.24383	5.99764	1.83779	0	0	0	0	0	0	1
PR5249_N.322	0	0	4.12614	5.52485	0	0	0	0	0	0	0	1
PR5249_N.323	0	0	4.63992	6.51557	2.84433	0	0	0	0	0	0	1
PR5249_N.325	0	0	5.93191	5.99918	0	0	0	0	0	0	0	1
PR5249_N.327	2.90152	4.24574	0	0	1.90716	0	0	0	0	0	0	0
PR5249_N.328	0	0	5.356	6.02019	0	0	0	0	0	0	4.12783	1
PR5249_N.329	0	0	5.30251	5.74541	0	0	0	0	0	0	0	1
PR5249_N.330	3.5043	3.11375	1.85259	0	2.46408	1.85259	0	0	0	0	0	7
PR5249_N.331	0	0	4.93888	6.16594	4.20479	0	0	0	0	0	0	1
PR5249_N.332	0	0	5.09296	5.80132	3.43321	0	0	0	0	0	1.94522	1
PR5249_N.333	0	0	5.63827	5.79808	1.95818	0	0	0	0	0	3.23261	1
PR5249_N.334	0	0	3.37583	5.292	2.08718	2.08718	0	0	0	0	0	1
PR5249_N.335	0	0	0	3.07898	3.07898	3.46899	0	0	0	0	0	1
PR5249_N.336	0	0	4.61512	6.22654	3.2581	0	0	0	0	0	0	1
PR5249_N.337	0	0	3.83514	4.634	3.37802	0	2.51163	1.8965	0	0	0	5
PR5249_N.338	0	0	5.46136	6.16365	2.83221	0	0	0	0	0	1.84493	3
PR5249_N.339	0	0	3.12965	3.80068	0	0	0	0	0	0	0	1
PR5249_N.340	2.61025	3.26594	5.02538	0	3.48142	0	0	0	0	0	0	0
PR5249_N.342	0	0	2.97254	1.97136	2.97254	0	0	0	0	0	0	5
PR5249_N.343	0	0	5.17961	5.63887	1.9587	0	0	0	0	0	0	1
PR5249_N.344	1.74189	0	4.2034	3.9663	3.52509	3.20032	2.7163	0	0	0	0	5
PR5249_N.345	0	0	0	0	0	3.05346	3.05346	2.04504	0	0	0	5
PR5249_N.346	0	0	4.96882	5.84713	3.75342	0	0	0	0	0	0	1
PR5249_N.347	1.63921	0	0	1.63921	0	1.63921	4.92715	3.07987	0	0	0	5
PR5249_N.348	2.82971	3.10252	0	2.45333	0	0	0	0	0	0	0	0
PR5249_N.349	0	0	4.45484	6.14468	2.39835	2.39835	0	1.79218	0	0	0	1
PR5249_N.350	0	1.88741	0	0	0	3.36768	2.5018	3.54424	0	0	0	5
PR5249_N.351	0	0	5.32786	5.49894	2.00231	0	0	0	0	0	0	1
PR5249_N.352	2.83372	1.84628	4.25377	5.01338	2.45722	0	0	0	0	0	0	1
PR5249_N.354	0	0	4.72123	6.24712	0	0	0	0	0	0	1.92545	1
PR5249_N.356	0	0	5.03103	6.089	2.47348	0	0	0	0	0	0	1
PR5249_N.357	0	0	5.72228	6.325	0	0	0	0	0	0	0	12
PR5249_N.359	0	0	3.86783	2.54236	2.54236	3.86783	0	0	0	0	0	2
PR5249_N.360	0	0	5.33455	4.88531	1.98154	0	0	0	0	0	0	2
PR5249_N.361	0	0	5.18795	6.46278	2.02766	0	0	0	0	0	2.65272	8
PR5249_N.362	0	0	3.23612	4.52862	3.45137	4.90818	1.96132	0	0	0	0	5
PR5249_N.363	0	0	6.04155	6.06649	2.45284	0	0	0	0	2.82921	2.45284	1
PR5249_N.364	0	0	5.46242	6.24028	3.49651	0	0	0	0	0	0	10
PR5249_N.366	0	0	4.23259	5.74101	3.40446	0	0	0	0	0	0	1
PR5249_N.367	0	0	3.56459	6.5247	2.89936	0	0	0	0	0	0	1
PR5249_N.368	0	0	5.14361	6.44992	3.10421	0	0	0	0	0	0	1
PR5249_N.369	0	0	5.8607	6.39304	2.90206	0	0	0	0	0	1.90765	1
PR5249_N.371	2.9903	1.98749	4.73927	6.11898	3.65799	1.98749	0	0	0	0	0	1
PR5249_N.372	0	0	5.88214	6.33618	2.57423	0	0	0	0	0	0	1
PR5249_N.373	0	0	0	0	0	0	2.82921	2.45284	0	0	0	5
PR5249_N.374	0	0	4.97594	4.88956	2.94368	0	0	0	0	0	0	2
PR5249_N.375	0	0	4.61578	5.48546	2.03746	0	0	0	0	0	0	1
PR5249_N.376	0	0	4.43478	5.35912	0	2.00287	0	2.00287	0	0	0	1
PR5249_N.377	0	0	3.52007	4.31442	3.52007	0	0	0	0	0	0	1
PR5249_N.381	0	0	4.60527	5.98404	2.22471	0	0	0	0	0	0	1
PR5249_N.382	0	0	0	0	0	0	0	0	0	0	0	19
PR5249_N.384	0	0	4.62865	5.89456	4.19223	0	0	0	0	0	0	1
PR5249_N.386	0	0	0	0	0	0	0	0	0	0	0	5
PR5249_N.387	0	0	5.04776	4.11944	2.67069	0	0	0	0	0	0	1
PR5249_N.388	0	0	5.00863	5.81584	2.97488	3.24972	0	0	0	0	0	1
PR5249_N.389	0	0	4.89688	6.25562	3.72422	0	0	0	0	0	0	1
PR5249_N.393	3.01886	3.29425	4.28196	5.13416	0	0	0	0	0	0	0	0
PR5249_N.394	0	0	5.43054	5.9172	3.54588	0	0	0	0	0	0	1
PR5249_N.395	0	0	5.33655	6.39564	2.75818	0	0	0	0	0	0	2
PR5249_N.396	0	0	4.36126	5.00179	3.588	0	0	0	0	0	0	11
PR5249_N.397	0	0	4.728	5.33704	2.26392	0	0	0	0	0	0	1
PR5249_N.398	0	0	3.12825	2.1136	0	0	0	0	0	0	0	1
PR5249_N.400	0	0	4.2511	2.98911	3.47959	0	0	0	0	0	0	1
PR5249_N.401	0	0	0	0	1.9924	3.66353	2.61493	2.61493	0	0	0	5
PR5249_N.402	0	0	5.28665	6.27208	2.5872	0	0	0	0	0	1.96659	3
PR5249_N.403	0	0	4.35434	3.90967	0	0	0	0	0	0	0	1
PR5249_N.405	0	0	5.21828	4.95754	2.7163	0	0	0	0	0	0	1
PR5249_N.406	0	3.63856	0	0	0	0	3.63856	3.63856	0	0	0	5
PR5249_N.407	3.41426	2.54614	0	0	2.54614	0	1.92846	0	0	0	0	0
PR5249_N.410	2.72027	2.0909	4.45558	5.81214	3.59624	0	0	0	0	0	0	1
PR5249_N.412	0	0	4.01631	5.63583	3.06507	0	0	0	0	0	0	1
PR5249_N.413	0	0	5.4249	5.77191	2.98732	0	0	0	0	0	0	1
PR5249_N.414	0	0	4.59552	3.23906	3.23906	2.85301	0	3.73408	0	0	0	1
PR5249_N.415	0	0	5.61916	5.64155	1.97992	0	0	0	0	0	0	1
PR5249_N.417	0	0	6.03728	6.71878	0	0	0	0	0	0	0	1
PR5249_N.418	0	0	5.12831	4.7258	3.21734	0	0	0	0	0	0	2
PR5249_N.419	2.67697	3.05924	0	0	0	0	0	0	0	0	0	0
PR5249_N.420	0	4.00076	0	0	0	0	0	0	0	0	0	7
PR5249_N.421	0	0	5.6902	6.01468	1.89794	0	0	0	0	0	0	1
PR5249_N.424	0	0	5.30268	6.31111	3.65005	0	0	0	0	0	0	1
PR5249_N.425	0	0	4.98876	4.42344	4.06103	0	1.99295	0	0	0	0	1
PR5249_N.426	0	0	5.65849	6.53531	3.19145	0	0	0	0	0	3.86382	1
PR5249_N.427	0	0	5.85936	5.63184	3.93043	0	0	0	0	0	2.09589	1
PR5249_N.428	0	0	5.64272	6.21071	3.30178	0	0	0	0	0	0	1
PR5249_N.429	0	0	4.97789	6.44587	0	0	0	0	0	0	0	1
PR5249_N.430	0	0	5.05488	6.37512	3.14653	0	0	0	0	0	0	1
PR5249_N.432	0	0	5.43321	5.73435	3.32538	0	0	0	0	0	0	1
PR5249_N.433	0	0	2.1028	0	0	3.93815	0	0	0	0	0	1
PR5249_N.434	0	0	0	0	0	0	2.82348	3.70348	0	0	0	5
PR5249_N.435	0	0	4.73739	6.56702	2.60791	0	0	0	0	0	0	1
PR5249_N.436	0	0	4.34884	6.55449	0	0	0	0	0	0	0	1
PR5249_N.438	3.60752	4.40327	0	0	0	0	0	0	0	0	0	0
PR5249_N.439	0	0	0	0	0	4.37644	0	2.18103	0	0	0	1
PR5249_N.440	0	0	4.88132	6.06994	2.64479	2.02025	0	0	0	0	0	1
PR5249_N.441	0	3.83109	0	0	0	0	3.1594	4.59253	0	0	0	5
PR5249_N.442	2.06402	4.77	0	0	0	0	0	0	0	0	0	0
PR5249_N.443	0	0	5.2421	5.9326	3.29362	0	0	0	0	0	0	10
PR5249_N.445	0	0	0	0	0	0	4.37595	3.60247	0	0	0	5
PR5249_N.446	0	0	0	3.10761	2.72425	0	0	0	0	0	0	1
PR5249_N.447	0	0	4.47949	6.11005	2.04212	0	0	0	0	0	0	1
PR5249_N.448	0	0	5.4039	6.92922	4.0622	0	0	0	0	0	0	10
PR5249_N.449	0	0	4.70938	6.79046	0	0	0	0	0	0	0	1
PR5249_N.450	0	2.92848	5.40375	5.76702	0	0	0	0	0	0	0	1
PR5249_N.451	0	0	3.5188	5.73267	2.02139	0	0	0	0	0	2.02139	1
PR5249_N.452	0	0	2.9218	3.98386	3.30916	2.28109	0	0	0	0	0	2
PR5249_N.453	0	0	0	3.39374	2.10343	0	0	2.10343	0	0	0	5
PR5249_N.454	0	0	0	0	0	0	3.85191	2.65088	0	0	0	5
PR5249_N.455	0	0	5.07212	5.90336	4.34133	0	0	0	0	0	0	1
PR5249_N.457	0	2.71301	0	0	0	0	0	2.08409	0	0	0	5
PR5249_N.462	0	0	5.60411	3.04643	0	0	0	0	0	0	0	2
PR5249_N.465	0	0	5.39717	2.81532	2.81532	0	0	0	0	0	0	1
PR5249_N.466	0	0	4.90165	6.07514	0	0	0	0	0	0	0	1
PR5249_N.468	0	2.13173	4.10157	5.79269	2.13173	0	0	0	0	0	0	0
PR5249_N.472	0	0	3.48036	4.02669	0	0	0	0	0	0	0	1
PR5249_N.475	0	0	5.40964	5.74484	2.76234	0	0	0	0	0	0	1
PR5249_N.476	0	0	5.26428	6.28681	0	0	0	0	0	0	0	1
PR5249_N.477	0	0	2.2058	2.2058	2.2058	3.22814	4.40398	0	0	0	0	5
PR5249_N.478	0	0	2.90859	5.25563	2.90859	0	0	0	0	0	0	2
PR5249_N.479	0	0	5.44694	6.80631	2.1066	0	0	0	0	0	0	1
PR5249_N.481	0	0	5.08273	6.13473	2.66383	0	0	0	0	0	0	1
PR5249_N.482	0	0	0	0	0	5.02426	3.6575	4.23376	0	0	0	5
PR5249_N.486	0	2.70973	0	0	0	3.09276	2.70973	3.58527	0	0	0	5
PR5249_N.489	0	0	5.22123	6.31624	3.85101	0	0	0	0	0	0	1
PR5249_N.491	0	0	0	0	0	3.46523	4.14262	2.80287	0	0	0	5
PR5249_N.492	0	0	4.49738	5.3121	3.50508	0	0	0	0	0	0	8
PR5249_N.493	0	0	3.8926	4.92078	0	2.83397	0	2.19794	0	0	0	1
PR5249_N.494	0	0	5.26013	5.97213	2.23285	0	0	0	0	0	0	8
PR5249_N.495	0	0	0	0	2.34592	2.34592	4.45418	3.37856	0	0	0	5
PR5249_N.496	0	0	5.59566	5.70065	3.1508	0	0	0	0	0	0	1
PR5249_N.497	0	0	5.12726	5.77106	3.66563	0	0	0	0	0	0	1
PR5249_N.499	3.68191	2.36842	0	0	0	0	0	0	0	0	0	7
PR5249_N.500	0	0	5.51001	6.78628	2.79634	0	0	0	0	0	0	1
PR5249_N.505	0	0	3.94949	5.57146	3.12756	0	0	0	0	0	0	1
PR5249_N.506	0	0	4.84876	5.50176	0	0	0	0	0	0	0	1
PR5249_N.508	3.78233	3.56487	0	0	2.26006	0	0	0	0	0	0	0
PR5249_N.514	0	0	0	2.24937	2.88834	3.77066	0	0	0	0	0	1
PR5249_N.518	0	0	0	0	0	3.18866	0	0	0	0	0	1
PR5249_N.519	0	0	5.72286	6.62086	3.52486	0	0	0	0	0	0	2
PR5249_N.520	0	0	3.21009	0	3.60201	3.21009	0	0	0	0	0	2
PR5249_N.521	0	0	4.45453	5.50297	4.32266	0	0	0	0	0	0	1
PR5249_N.522	0	0	5.48608	4.82856	3.46598	0	0	0	0	0	0	1
PR5249_N.523	0	0	4.64121	5.69958	3.45949	0	0	0	0	0	0	1
PR5249_N.524	0	0	5.26328	6.34076	3.72436	0	0	0	0	0	0	1
PR5249_N.525	0	0	0	0	2.16928	4.14338	2.16928	3.18866	0	0	0	1
PR5249_N.526	0	0	4.78789	4.18867	2.47001	0	0	0	0	0	0	1
PR5249_N.527	0	0	4.947	6.34172	0	0	0	0	0	0	0	1
PR5249_N.528	0	0	0	5.11843	3.5997	0	0	0	0	0	0	11
PR5249_N.530	0	0	3.83699	5.28661	2.78059	0	0	0	0	0	0	1
PR5249_N.531	0	0	4.89279	5.14244	0	0	0	0	0	0	0	1
PR5249_N.534	0	0	4.11853	5.63717	3.16445	0	0	0	0	0	0	1
PR5249_N.536	0	0	4.98226	0	2.25317	0	0	0	0	0	0	2
PR5249_N.538	0	0	4.67728	5.13338	2.28982	0	0	0	0	0	0	1
PR5249_N.539	0	0	3.78401	4.46573	2.90125	3.78401	0	0	0	0	0	1
PR5249_N.540	0	0	5.01047	3.64399	0	0	0	0	0	0	0	1
PR5249_N.541	2.80871	3.68816	0	0	0	0	0	0	0	0	0	0
PR5249_N.542	0	2.31739	3.84472	5.16383	3.34806	0	0	0	0	0	0	1
PR5249_N.543	0	0	4.55537	5.24325	0	0	0	0	0	0	0	1
PR5249_N.545	0	2.48399	0	0	0	2.48399	2.48399	3.52539	0	0	0	5
PR5249_N.546	0	0	5.24048	5.89334	3.08476	0	0	0	0	0	2.07369	1
PR5249_N.547	0	0	5.13949	5.78106	0	0	0	0	0	0	0	1
PR5249_N.551	0	2.16859	0	0	0	0	3.46523	3.6821	0	0	0	5
PR5249_N.552	0	0	5.07034	5.76034	3.09544	0	0	0	0	0	0	2
PR5249_N.553	0	0	3.90603	5.49924	2.21013	0	0	0	0	0	0	2
PR5249_N.554	0	0	4.82396	6.08187	2.35106	0	0	0	0	0	4.96599	1
PR5249_N.555	0	3.70271	0	0	0	0	2.82273	0	0	0	0	5
PR5249_N.557	0	0	5.52545	4.38137	0	0	0	0	0	0	0	1
PR5249_N.558	0	0	5.89689	6.32338	0	0	0	0	0	0	0	1
PR5249_N.559	0	0	5.42391	5.42391	2.65887	0	0	0	0	0	0	1
PR5249_N.561	2.43603	0	0	0	2.43603	3.47453	0	2.43603	0	0	0	8
PR5249_N.562	0	0	0	0	0	2.80505	4.14491	3.46748	0	0	0	5
PR5249_N.566	0	0	2.89963	2.26006	0	2.89963	0	2.89963	0	0	0	5
PR5249_N.567	0	0	6.03815	6.59675	3.57915	0	0	0	0	0	2.27324	1
PR5249_N.568	0	0	0	3.62247	0	2.95569	0	0	0	0	0	5
PR5249_N.570	0	0	5.53714	6.24482	3.26938	0	0	0	0	0	0	3
PR5249_N.571	0	0	5.27252	4.7961	0	0	0	0	0	0	0	1
PR5249_N.573	0	0	5.32156	5.75516	4.03522	0	0	0	0	0	0	1
PR5249_N.576	0	0	4.893	5.86913	0	0	0	0	0	0	3.41483	1
PR5249_N.577	2.19297	0	0	0	0	0	4.16967	0	0	0	0	5
PR5249_N.579	0	0	5.62332	6.25593	2.81902	0	0	0	0	0	2.81902	1
PR5249_N.580	0	0	3.99986	5.70747	2.46114	0	0	2.46114	0	0	0	1
PR5249_N.581	0	0	3.9211	3.7029	2.38795	2.38795	3.7029	0	0	0	0	1
PR5249_N.584	2.18313	2.81828	4.78005	5.73038	3.20364	0	0	0	0	0	2.18313	1
PR5249_N.586	0	0	0	0	2.34934	0	3.87936	3.66137	0	0	0	5
PR5249_N.587	0	0	4.46365	5.90704	3.86706	0	0	0	0	0	0	1
PR5249_N.588	0	0	3.53531	5.41971	3.2573	0	0	0	0	0	0	1
PR5249_N.590	0	0	3.87012	4.20062	2.98464	0	0	0	0	0	0	1
PR5249_N.591	0	0	4.96035	4.05452	2.34592	2.99	0	0	0	0	2.34592	1
PR5249_N.593	0	0	0	0	0	0	0	0	0	0	0	19
PR5249_N.594	0	0	3.67252	5.9766	2.3597	2.3597	0	0	0	0	0	1
PR5249_N.595	0	0	3.8261	4.68878	2.30025	0	0	0	0	0	0	1
PR5249_N.597	0	0	5.77062	6.04017	2.48702	0	0	0	0	0	2.48702	1
PR5249_N.598	0	0	3.23985	2.85378	3.73488	3.23985	0	0	0	0	0	1
PR5249_N.599	0	0	5.78698	5.47794	0	0	0	0	0	0	0	1
PR5249_N.601	0	0	4.885	5.72797	2.47997	0	0	0	0	0	0	1
PR5249_N.602	0	0	4.70763	4.70763	2.96002	0	0	0	0	0	0	2
PR5249_N.603	0	0	5.49207	4.48765	3.13454	0	0	0	0	0	0	1
PR5249_N.604	0	0	4.33878	4.55931	0	0	0	0	0	0	0	1
PR5249_N.606	3.82962	4.22782	0	2.50644	0	0	0	0	0	0	0	0
PR5249_N.608	0	2.7163	0	4.85296	0	0	0	0	0	0	0	0
PR5249_N.609	0	0	5.56723	6.50935	2.33321	0	0	0	0	0	0	1
PR5249_N.612	0	0	4.00302	4.55478	2.67006	0	0	0	0	0	0	1
PR5249_N.616	0	0	4.96882	5.55351	0	0	0	0	0	0	0	1
PR5249_N.617	0	0	5.17734	5.01582	2.9243	0	0	0	0	0	3.3117	1
PR5249_N.619	0	0	5.83384	6.33093	2.09152	0	0	0	0	0	0	1
PR5249_N.622	0	0	4.83983	6.42856	2.94028	0	0	0	0	0	0	1
PR5249_N.623	0	0	4.43008	6.32413	0	0	0	0	0	0	0	1
PR5249_N.624	0	0	4.77366	6.60481	3.93756	0	0	0	0	0	0	1
PR5249_N.625	0	0	0	0	0	3.35515	4.53438	3.35515	0	0	0	5
PR5249_N.626	0	0	5.25898	6.25714	3.49289	0	0	0	0	0	0	1
PR5249_N.628	0	0	0	0	2.56532	0	3.89221	3.89221	0	0	0	5
PR5249_N.630	0	0	4.83319	3.75037	3.08046	0	0	0	0	0	0	11
PR5249_N.633	0	0	5.70307	5.95017	3.36768	0	0	0	0	0	0	1
PR5249_N.635	0	0	4.6808	3.32194	2.29301	0	0	0	0	0	0	2
PR5249_N.636	0	3.97186	0	0	2.91023	3.57577	3.57577	3.57577	0	0	0	5
PR5249_N.637	0	0	5.03431	6.49563	2.41349	0	0	0	0	0	0	1
PR5249_N.639	0	0	4.82549	5.45035	3.46298	0	0	0	0	0	0	1
PR5249_N.646	3.13981	4.02978	0	0	0	0	0	0	0	0	0	0
PR5249_N.647	0	0	0	0	3.13244	2.48198	2.48198	2.48198	0	0	0	1
PR5249_N.648	3.68569	4.2345	2.37194	0	0	0	0	2.37194	0	0	0	0
PR5249_N.649	0	0	0	0	0	2.39427	3.43012	2.39427	0	0	0	5
PR5249_N.650	0	0	3.4496	5.87687	3.05989	0	0	0	0	0	0	2
PR5249_N.651	0	0	5.87571	5.96004	4.15412	0	0	0	0	0	0	1
PR5249_N.652	0	0	3.70387	5.82196	0	0	0	0	0	0	0	1
PR5249_N.653	0	0	0	0	0	0	3.50743	2.46704	0	0	0	5
PR5249_N.655	0	0	0	0	0	4.02653	0	2.48601	0	0	0	1
PR5249_N.657	0	0	4.94381	5.59715	3.03977	0	0	0	0	0	0	1
PR5249_N.659	0	0	5.73454	4.60636	2.48601	0	0	0	0	0	0	1
PR5249_N.663	0	0	2.42094	3.73828	2.42094	0	0	0	0	0	0	1
PR5249_N.664	0	0	4.35789	4.97101	2.48601	2.48601	0	0	0	0	0	1
PR5249_N.666	2.48097	2.48097	0	3.13139	3.80247	0	0	0	0	0	0	0
PR5249_N.667	0	0	5.69879	6.048	3.00538	0	0	0	0	0	0	1
PR5249_N.669	2.41349	2.41349	0	0	0	2.41349	0	0	0	0	0	5
PR5249_N.670	0	0	5.0148	6.78704	0	0	0	0	0	0	0	1
PR5249_N.671	0	0	3.64459	3.92572	0	0	0	0	0	0	0	4
PR5249_N.672	0	0	4.5217	5.76667	4.01809	0	0	0	0	0	0	1
PR5249_N.673	0	0	0	0	2.5855	0	0	0	0	0	0	4
PR5249_N.675	0	0	5.44356	5.20357	2.85919	0	0	0	0	0	0	1
PR5249_N.676	0	0	4.71291	4.20805	3.13875	0	0	0	0	0	0	11
PR5249_N.677	0	0	4.22383	6.0677	2.67131	0	0	0	0	0	0	1
PR5249_N.678	0	3.74666	0	0	0	0	2.69416	2.69416	0	0	0	5
PR5249_N.679	0	0	3.83625	5.32341	2.51267	0	0	0	0	0	2.51267	1
PR5249_N.680	0	3.52326	0	0	0	0	0	0	0	0	0	0
PR5249_N.681	0	0	3.08543	5.60727	2.43698	0	0	0	0	0	0	1
PR5249_N.682	0	0	0	0	3.20895	0	0	3.60085	0	0	0	1
PR5249_N.686	0	0	0	6.1215	3.44371	0	0	0	0	0	0	1
PR5249_N.687	0	0	4.49128	0	0	0	0	0	0	0	0	2
PR5249_N.688	0	2.81828	5.06563	6.09119	0	0	0	0	0	0	0	1
PR5249_N.690	0	0	0	0	0	0	0	4.40238	0	0	0	5
PR5249_N.691	0	0	4.57915	5.90656	2.36492	2.36492	0	0	0	0	0	1
PR5249_N.692	0	0	2.5327	4.942	0	0	0	0	0	0	0	1
PR5249_N.695	0	0	5.78482	6.1439	0	0	0	0	0	0	0	1
PR5249_N.696	0	0	4.50298	4.50298	0	0	0	0	0	0	0	1
PR5249_N.697	0	0	3.95968	5.59281	0	0	0	0	0	0	0	1
PR5249_N.698	0	2.69545	2.69545	0	0	3.35426	3.35426	4.02978	0	0	0	5
PR5249_N.699	0	0	3.24142	4.91365	0	0	0	0	0	0	0	1
PR5249_N.700	0	0	0	0	0	0	0	0	0	0	0	0
PR5249_N.702	0	3.50117	0	0	0	0	0	0	0	0	0	0
PR5249_N.703	0	0	4.31726	3.63736	0	0	0	0	0	0	0	1
PR5249_N.704	4.18761	0	0	0	0	0	0	0	0	0	0	0
PR5249_N.705	0	0	0	3.13244	2.48198	3.52326	0	2.48198	0	0	0	1
PR5249_N.713	0	0	0	0	0	2.56311	0	2.56311	0	0	2.56311	8
PR5249_N.717	0	0	5.05784	4.08755	3.69044	3.69044	0	0	0	0	0	1
PR5249_N.718	0	0	4.02797	4.02797	0	2.96436	0	0	0	0	0	1
PR5249_N.719	0	0	0	0	0	0	4.69341	3.11994	0	0	0	5
PR5249_N.721	0	0	5.68842	5.61457	3.76262	0	0	0	0	0	0	2
PR5249_N.722	0	0	5.39544	6.20967	3.57353	0	0	0	0	0	0	1
PR5249_N.724	2.62141	3.67034	0	2.62141	0	0	0	0	0	0	0	0
PR5249_N.726	0	0	5.90953	5.13258	0	2.79202	0	0	0	0	0	1
PR5249_N.727	0	2.39517	4.87222	4.94579	3.04167	0	0	0	0	0	0	8
PR5249_N.729	0	0	0	2.88914	2.88914	3.55409	2.88914	4.23283	0	0	0	5
PR5249_N.731	0	0	5.03735	5.92733	0	0	0	0	0	0	0	1
PR5249_N.735	0	0	4.55848	6.32281	3.76057	0	0	0	0	0	0	1
PR5249_N.736	0	3.60897	0	0	0	0	5.2607	3.60897	0	0	0	5
PR5249_N.737	0	0	4.4058	5.97651	2.53057	0	0	0	0	0	0	1
PR5249_N.738	0	0	4.94499	4.94499	3.36363	2.70451	0	0	0	0	0	1
PR5249_N.739	0	0	3.32538	5.30863	3.32538	0	0	0	0	0	0	1
PR5249_N.740	0	0	5.87961	5.71976	2.65395	0	0	0	0	0	0	1
PR5249_N.741	0	0	4.75436	5.59672	2.62378	0	0	0	0	0	0	1
PR5249_N.742	2.59807	2.59807	0	0	0	0	0	2.59807	0	0	0	0
PR5249_N.743	0	0	3.6879	0	2.63813	0	0	0	0	0	0	11
PR5249_N.745	0	0	0	2.42094	0	3.73828	3.73828	3.73828	0	0	0	5
PR5249_N.747	0	0	3.8223	0	2.76652	2.76652	2.76652	2.76652	0	0	0	8
PR5249_N.748	0	0	4.69987	6.02814	2.47597	0	0	0	0	2.47597	0	1
PR5249_N.750	0	2.77776	0	0	0	0	0	0	0	0	0	0
PR5249_N.753	0	0	3.61014	3.61014	4.28967	0	0	0	0	0	0	11
PR5249_N.754	0	0	4.9641	6.25829	2.55321	0	0	0	0	0	0	1
PR5249_N.755	0	0	4.41383	4.8614	3.58255	0	0	0	0	0	0	2
PR5249_N.759	0	0	0	0	2.67886	4.23182	0	0	0	0	0	1
PR5249_N.761	0	3.85041	0	0	2.79346	0	0	0	0	0	0	0
PR5249_N.763	0	0	4.02329	4.20263	2.48298	0	0	0	0	0	0	1
PR5249_N.764	0	0	4.53373	5.87567	2.65027	0	0	0	0	0	0	1
PR5249_N.765	0	0	5.37113	6.78289	0	0	0	0	0	0	0	1
PR5249_N.766	3.33187	0	0	0	0	0	0	0	0	0	0	0
PR5249_N.767	0	0	4.75057	4.16967	3.2763	0	0	0	0	0	0	2
PR5249_N.768	0	3.89969	2.84077	2.84077	0	0	0	2.84077	0	0	0	0
PR5249_N.769	0	0	0	0	3.73329	3.73329	0	2.68139	0	0	0	5
PR5249_N.770	0	0	0	3.34102	4.01631	0	0	0	0	0	0	1
PR5249_N.771	0	0	4.381	5.95146	3.15904	0	0	0	0	0	0	1
PR5249_N.773	0	0	2.63813	4.36846	3.6879	0	0	0	0	0	0	11
PR5249_N.776	0	0	0	0	0	0	0	3.98602	0	0	0	5
PR5249_N.777	0	0	5.06955	6.40863	2.6515	0	0	0	0	0	3.98343	1
PR5249_N.778	0	0	3.31638	4.54288	3.31638	0	0	0	0	0	0	1
PR5249_N.781	3.81794	5.00641	0	0	0	0	0	0	0	0	0	0
PR5249_N.782	0	0	5.45832	5.40449	0	0	0	0	0	0	0	1
PR5249_N.783	0	0	0	0	0	2.64418	0	4.19509	0	0	0	5
PR5249_N.784	0	0	0	0	0	3.28245	4.35572	3.28245	0	0	0	5
PR5249_N.785	0	0	4.67523	5.76761	0	0	0	0	0	0	0	1
PR5249_N.786	0	0	4.25619	5.27666	0	0	0	0	0	0	0	0
PR5249_N.787	0	2.81091	0	2.81091	2.81091	0	0	0	0	0	0	1
PR5249_N.788	2.612	4.84625	0	0	0	0	0	0	0	0	0	0
PR5249_N.789	0	0	5.70049	4.89373	0	0	0	0	0	0	0	1
PR5249_N.790	0	0	4.1535	2.60501	2.60501	0	0	0	0	0	0	1
PR5249_N.791	0	0	4.97789	6.68521	2.64661	3.30367	0	0	0	0	0	1
PR5249_N.794	0	0	4.35193	5.78895	3.67159	0	0	0	0	0	0	1
PR5249_N.795	0	4.24393	0	0	0	0	0	0	0	0	0	0
PR5249_N.797	2.77072	0	0	0	2.77072	0	0	0	0	0	0	0
PR5249_N.798	2.65764	5.53335	0	0	0	0	0	0	0	0	0	0
PR5249_N.799	4.19509	2.85301	0	0	0	0	0	0	0	0	0	0
PR5249_N.801	0	0	5.64374	4.13035	0	0	0	0	0	0	0	2
PR5249_N.804	0	0	4.8614	5.75475	0	0	0	0	0	0	0	1
PR5249_N.806	0	0	5.80845	6.31808	3.63496	0	0	0	0	0	0	1
PR5249_N.807	0	0	4.16967	6.04354	3.2763	0	0	0	0	0	0	1
PR5249_N.808	0	0	5.78752	5.6825	0	0	0	0	0	0	0	1
PR5249_N.809	0	0	3.95164	6.23677	3.27753	0	0	0	0	0	0	1
PR5249_N.810	0	2.76652	5.88242	5.64954	0	0	0	0	0	0	0	1
PR5249_N.811	2.33237	2.33237	4.94546	5.78868	3.86097	0	0	0	0	0	0	1
PR5249_N.812	0	0	6.07714	6.1493	0	0	0	0	0	0	0	1
PR5249_N.815	0	0	4.8338	4.48053	0	0	0	0	0	0	0	1
PR5249_N.818	0	0	4.46101	0	3.62899	0	0	0	0	0	0	11
PR5249_N.820	0	3.02941	0	0	0	0	5.06563	3.69809	0	0	0	5
PR5249_N.822	0	0	6.08391	5.61084	3.01824	0	0	0	0	0	0	1
PR5249_N.823	0	0	2.55212	0	0	0	3.8782	0	0	0	0	5
PR5249_N.824	0	0	4.44971	5.31834	2.88594	3.55079	0	0	0	0	0	1
PR5249_N.826	0	0	6.06776	6.2091	2.98197	0	0	0	0	0	0	1
PR5249_N.827	0	0	5.66859	5.66859	3.55409	0	0	0	0	0	0	1
PR5249_N.828	0	0	5.05643	0	2.72027	0	0	2.72027	0	0	0	1
PR5249_N.830	3.55739	0	0	2.89236	0	0	0	0	0	0	0	0
PR5249_N.831	1.58203	2.00705	3.94492	4.30409	2.94632	1.14649	0.357272	1.38779	0	0	0	1
PR5249_N.832	0.38678	0.38678	0.38678	0	0.664987	3.05899	3.79426	1.65825	0	0	0	5
PR5249_N.833	1.10075	1.4688	4.55705	5.54707	3.04758	0	0	0	0	0	0	1
PR5249_N.834	0	0	5.09652	5.18994	2.92346	0	0	0	0	0	2.83351	3
PR5249_N.835	0.542623	0	0	0	0	1.35636	4.61662	3.26644	0	0	0	5
PR5249_N.836	0	2.87837	0	0	0	0	3.6524	2.43281	0	0	0	5
PR5249_N.837	0.620891	2.26237	3.18783	1.00106	3.43787	1.66826	0	0.620891	0	0	0	5
PR5249_N.838	2.94001	4.32404	1.34257	0	0.664208	0	0	0	0	0	0	7
PR5249_N.839	0	0.673682	0	1.57811	0	3.05355	1.07257	2.04512	0	0	0	5
PR5249_N.840	1.43395	2.76701	3.27948	2.62328	2.62328	0	0	0	0	0	0	0
PR5249_N.841	0.57783	0.941698	4.91497	5.57818	3.16475	0	0	0	0	0	0	3
PR5249_N.842	2.28415	3.52827	0	1.16451	2.16507	0	0	0	0	0	0	7
PR5249_N.843	0	0	5.3193	5.76555	3.20128	0	0	0	0	0	0	3
PR5249_N.844	0	0	2.63572	3.29238	0	0	0	0	0	0	0	8
PR5249_N.845	0	0	5.5884	6.20654	3.54878	0	0	0	0	0	2.36545	3
PR5249_N.846	0	0	5.54853	5.66308	3.20481	0	0	0	0	0	0.729979	3
PR5249_N.847	2.62478	3.93616	0	0	0	0	0	0	0	0	0	0
PR5249_N.848	0	0	0	0	0	4.03175	5.15989	3.37651	0	0	0	5
PR5249_N.849	0	0	4.92286	5.26902	3.16684	1.18578	0	0	0	0	0	1
PR5249_N.850	0	0.763851	0	0	0.763851	0	3.38991	1.90697	0	0	0	5
PR5249_N.851	0	0	5.16358	6.02953	2.7187	0	0	0	0	0	0	2
PR5249_N.852	0	0	5.50382	5.92363	3.13565	0	0	0	0	0	0	3
PR5249_N.853	0	0	5.17114	5.0764	3.02497	0	0	0	0	0	0	1
PR5249_N.854	0	0	5.61609	6.03131	2.31093	0	0.831904	0	0	0	0	3
PR5249_N.855	0	0	4.67115	5.82348	3.0873	0	0	0	0	0	0	6
PR5249_N.856	0	0	2.84065	4.11864	3.68821	3.05205	0.851819	2.46396	0	0	0	1
PR5249_N.857	0	3.48312	0	0	0	0.79475	3.90309	1.53507	0	0	0	5
PR5249_N.858	0	0	3.56003	4.10217	2.61399	1.26149	0	0.817726	0	0	0	2
PR5249_N.859	0	0	0	0	0	3.63872	0.959567	3.40087	0	0	0	5
PR5249_N.860	0	0	5.56332	6.09893	2.78967	0	0	0	0	0	2.94723	3
PR5249_N.861	0	0	4.63513	4.967	3.20063	0	0	0	0	0	0	2
PR5249_N.862	0	0	5.8069	5.59404	2.62128	0	0	0	0	0	0	3
PR5249_N.863	0	0	5.48217	6.17768	3.10781	0	0	0	0	0	1.14333	1
PR5249_N.864	1.60159	1.29215	4.47893	5.05495	1.60159	1.29215	0	0	0	0	0	1
PR5249_N.865	0	0	4.3446	4.44687	2.69661	0.868333	0	0	0	0	0	2
PR5249_N.866	0	0	4.32708	5.0136	3.07331	0	0	0	0	0	0	3
PR5249_N.867	0	0	4.80637	5.95402	1.31521	2.68292	0	0	0	0	0	1
PR5249_N.868	1.95168	0	3.83522	4.18867	2.86854	0.92033	2.146	1.39134	0	0	0	1
PR5249_N.869	0	0	3.83657	5.28344	2.93505	0	0	0	0	0	1.76826	3
PR5249_N.870	0	3.82164	0	0	0.856079	0.856079	3.38209	3.79155	0	0	0	5
PR5249_N.871	0	2.04492	4.85859	4.91938	3.11491	0	0	0	0	0	0	3
PR5249_N.872	0	0	5.86552	5.24435	3.6985	0	0	0	0	0	0	3
PR5249_N.873	0	1.72741	0	0	0	0	3.94906	2.88827	0	0	0	5
PR5249_N.874	0	0	4.70898	6.13081	2.92263	0	0	0	0	0	0.902535	1
PR5249_N.875	0	0	4.39669	5.92202	3.22707	0	0	1.3927	0	0	0	1
PR5249_N.876	2.80885	3.83327	0	0.939652	0.939652	0	2.33742	0	0	0	0	7
PR5249_N.877	0	0	5.31657	6.35408	4.0303	0	0	0	0	0	1.28986	3
PR5249_N.879	0	3.44796	0	0.989877	1.8038	3.33415	0	0.989877	0	0	0	7
PR5249_N.881	0	0	5.72489	5.85327	3.24281	0	0	0	0	0	0	8
PR5249_N.884	0.919331	2.44697	0.919331	1.70889	2.44697	4.31579	1.39009	0.919331	0	0	0	5
PR5249_N.885	1.39282	4.2354	4.56772	4.64333	2.31041	0	0	0	0	0	0	0
PR5249_N.886	0	3.81374	0	0	0	0	3.71083	2.93001	0	0	0	5
PR5249_N.887	0	0	4.63342	5.94494	3.52372	0	0	0	0	0	0	3
PR5249_N.888	0	3.12713	0	0	2.04255	0.98491	4.22102	3.32651	0	0	0	5
PR5249_N.889	0	3.58609	0	0	0	0	3.54642	1.88931	0	0	0	5
PR5249_N.890	0	0	0	0	0	0	2.89027	3.27704	0	0	0	5
PR5249_N.891	2.71031	3.42189	0	0	0	0	1.7366	0	0	0	0	7
PR5249_N.892	0	0	4.67357	5.77089	3.07189	0	0	0	0	0	0	1
PR5249_N.893	0	0	5.57383	5.7988	2.41814	0	0	0	0	0	1.81033	3
PR5249_N.894	0	0.975548	5.40471	5.52364	3.11281	0	0	0	0	0	0	3
PR5249_N.895	0	0	4.61882	4.98798	3.12013	1.08793	0	0	0	0	0	1
PR5249_N.896	0	0	5.0181	5.97852	2.71663	0	0	0	0	0	0	3
PR5249_N.897	0	0	5.44046	5.86182	3.35392	0	0	0	0	1.49332	0	1
PR5249_N.898	0	0	4.6719	5.87875	2.24122	0	0	0	0	0	0	1
PR5249_N.899	0	0	3.80672	4.91462	3.80672	0	0	0.96688	1.44914	0	0	8
PR5249_N.900	0	0	3.7745	5.33167	1.02029	3.49444	0	2.09137	0	0	0	1
PR5249_N.901	0	0	5.30964	5.37831	3.44526	0	0	0	0	0	1.43387	3
PR5249_N.902	0	0	5.34726	5.60272	3.54165	0	0	0	0	0	0	3
PR5249_N.903	0	0	5.32791	4.58077	2.55158	0	0	0	0	0	0	2
PR5249_N.904	0	0	5.1337	6.29894	3.68682	0	0	0	0	0	0	1
PR5249_N.905	0	0	5.72217	5.55464	3.40141	0	0	0	0	0	0	1
PR5249_N.906	0	0	4.48695	3.82328	3.11565	0.977405	0	0	0	1.46212	0	2
PR5249_N.908	0	0	5.02708	4.35229	2.62293	0	0	0	0	0	0	1
PR5249_N.909	0	0	0	0.996836	0	4.10824	3.40335	2.42109	0	0	0	5
PR5249_N.910	0	0	4.38723	4.17401	1.68864	0	0	1.16504	0	0	0	1
PR5249_N.911	0	0	5.73505	5.96922	2.11137	0	0	0	0	0	3.04279	3
PR5249_N.912	0	0	5.11301	6.22552	1.85411	0	0	0	0	0	0	1
PR5249_N.913	0	0	5.6818	6.2437	3.00775	0	0	0	0	0	2.16295	3
PR5249_N.915	0	1.11254	1.11254	0	0	0	2.96417	2.21575	0	0	0	5
PR5249_N.916	0	0	0	0	2.73593	3.07296	2.42506	2.22379	0	0	0	5
PR5249_N.917	0	0	5.45855	5.2737	2.38921	0	0	0	0	0	2.18874	10
PR5249_N.918	0	0	4.24758	5.35713	2.26353	1.66931	1.14875	2.00992	0	0	0	1
PR5249_N.919	0	0	5.12394	4.87246	2.28129	0	0	0	0	0	0	12
PR5249_N.920	0	0	4.55703	5.78632	2.75168	0	0	0	0	0	1.98605	6
PR5249_N.922	0	0	4.69751	2.55376	2.55376	3.54357	0	2.38688	0	0	0	1
PR5249_N.923	0	0	3.65915	4.54815	2.80798	3.14639	0	0	0	0	0	1
PR5249_N.924	0	0	4.42678	5.82259	1.97403	0	0	0	0	1.63571	0	1
PR5249_N.925	2.27873	4.13276	1.16035	0	1.16035	0	0	0	0	0	0	7
PR5249_N.926	1.17997	0	4.38077	5.05335	3.25026	2.3043	0	0	0	0	0	1
PR5249_N.927	0	0	5.18954	4.11339	3.53188	1.12306	0	1.12306	0	0	0	1
PR5249_N.928	0	0	5.74645	5.81769	3.51895	0	0	0	0	0	0	10
PR5249_N.929	2.53249	1.19905	0	1.19905	1.72881	0	0	0	0	0	0	7
PR5249_N.930	0	0	3.78134	5.32381	3.63098	3.5165	0	0	0	0	0	2
PR5249_N.932	0	3.70262	0	0	0	0	3.51373	2.53634	0	0	0	5
PR5249_N.933	0	1.19261	5.02726	4.48002	2.32069	1.19261	0	0	0	0	0	1
PR5249_N.934	0	0	1.16931	0	0	0	3.76527	3.53504	0	0	0	5
PR5249_N.935	0	0	6.29395	4.86048	2.85081	0	0	0	0	0	0	3
PR5249_N.936	0	1.24355	2.38616	5.27794	2.76048	1.24355	0	0	0	0	0	1
PR5249_N.937	0	0	4.8	5.94904	3.69877	0	0	0	0	0	1.729	3
PR5249_N.939	0	2.05566	0	0	0	1.18499	4.13209	2.9531	0	0	0	5
PR5249_N.940	0	0	4.89523	5.77503	2.7056	0	0	0	0	0	0	1
PR5249_N.941	0	0	5.99928	5.65421	2.62715	0	0	0	0	0	1.14392	3
PR5249_N.942	0	0	4.92883	5.44718	2.73721	0	0	0	0	1.22593	1.76038	1
PR5249_N.943	0	0	2.07734	3.08875	1.2023	3.95528	1.73263	2.07734	0	0	0	1
PR5249_N.944	0	0	5.43788	6.08638	3.88565	0	0	0	0	0	0	3
PR5249_N.945	0	0	5.02015	5.84416	1.8082	0	0	0	0	0	0	1
PR5249_N.946	0	0	5.08623	6.04997	3.27284	0	0	0	0	0	0	1
PR5249_N.947	0	0	5.67951	5.70225	3.24615	0	0	0	0	0	0	3
PR5249_N.948	0	0	5.50719	5.29458	2.98978	0	0	0	0	0	0	1
PR5249_N.949	0	0	3.81498	5.08227	2.91042	0	0	0	0	0	0	3
PR5249_N.950	0	0	4.31197	6.01856	2.64905	0	0	0	0	0	0	8
PR5249_N.951	0	0	5.03899	5.61852	2.90743	0	0	0	0	0	0	8
PR5249_N.952	0	0	5.42181	5.25648	3.26909	0	0	0	0	0	0	2
PR5249_N.953	0	1.27424	2.16653	4.56759	3.37881	3.07306	0	1.81677	0	0	0	8
PR5249_N.954	0	0	6.01962	6.62083	3.24166	0	0	0	0	0	1.24058	3
PR5249_N.955	0	0	5.54659	5.66836	2.93786	0	0	0	0	0	2.15882	3
PR5249_N.956	0	0	5.01342	4.99486	3.25436	0	0	0	0	0	0	1
PR5249_N.957	0	0	5.04118	6.07362	2.14671	0	0	0	0	0	2.40474	3
PR5249_N.958	0	0	5.40165	3.2533	2.80622	0	0	0	0	0	1.41329	3
PR5249_N.959	0	0	0	0	1.26889	4.09115	2.15995	3.45577	0	0	0	5
PR5249_N.960	0	0	5.13283	5.87455	3.17709	0	0	0	0	0	1.26779	3
PR5249_N.962	0	0	4.2434	4.46367	2.38013	3.0259	0	2.12283	0	0	0	1
PR5249_N.963	0	3.61095	0	0	1.32689	1.87773	3.75044	4.08017	0	0	1.32689	5
PR5249_N.964	0	0	5.16901	5.01999	2.80235	0	0	0	0	0	0	3
PR5249_N.965	0	0	5.46854	6.21473	2.46236	0	0	0	0	0	0	3
PR5249_N.966	0	0	5.11537	5.94488	3.01139	0	0	0	0	0	1.32425	8
PR5249_N.967	0	0	4.62507	4.2245	3.26776	0	0	1.65034	0	0	0	1
PR5249_N.968	0	0	0	0	0	1.33139	4.98283	2.70347	0	0	0	5
PR5249_N.969	0	0	4.60408	5.66533	2.3016	2.56393	0	0	0	0	0	1
PR5249_N.970	0	0	4.69362	5.92616	3.46348	0	0	0	0	0	0	3
PR5249_N.971	2.63783	3.40822	0	0	0	0	0	2.01376	0	0	0	7
PR5249_N.972	0	0	5.96827	6.31327	2.88754	0	0	0	0	1.89457	1.89457	6
PR5249_N.973	2.02404	3.38321	1.68255	0	2.27814	1.1599	1.68255	2.02404	0	0	0	7
PR5249_N.974	0	0	5.4107	5.82412	2.61964	0	0	0	0	0	0	3
PR5249_N.975	2.74536	3.55526	0	0	1.23208	0	0	0	0	0	0	7
PR5249_N.976	0	0	4.92772	5.70654	1.3495	0	0	1.3495	0	0	0	1
PR5249_N.977	0	0	0	0	0	3.95577	4.33528	3.2233	0	0	0	5
PR5249_N.978	0	0	0	0	0	4.10174	4.9629	3.5271	0	0	0	5
PR5249_N.979	0	0	4.40717	6.18872	3.08366	0	0	0	0	0	0	2
PR5249_N.980	0	0	5.08939	5.87654	2.96158	2.12003	0	0	0	0	0	2
PR5249_N.981	0	0	5.72939	6.02764	2.88408	0	0	0	0	0	0	3
PR5249_N.984	0	0	4.62149	6.05027	2.63212	0	0	0	0	0	1.27554	3
PR5249_N.985	0	0	4.37418	4.12646	3.40212	0	0	0	0	0	0	2
PR5249_N.986	0	1.35481	3.90988	3.0508	1.35481	1.35481	3.39318	3.8505	0	0	0	5
PR5249_N.987	0	0	5.33761	5.96398	1.3546	0	0	0	0	0	0	1
PR5249_N.988	0	0	4.55865	5.12741	2.95915	0	0	0	0	0	0	2
PR5249_N.989	0	0	5.54349	5.88718	3.60927	0	0	0	0	0	0	1
PR5249_N.990	0	0	4.9768	5.51623	3.05217	0	0	0	0	0	0	1
PR5249_N.992	1.83623	2.44632	0	1.291	1.83623	0	0	0	0	0	0	7
PR5249_N.993	0	0	4.36656	5.73522	3.43738	0	0	0	0	0	0	2
PR5249_N.994	0	0	4.72009	6.09291	3.69044	0	0	0	0	0	0	1
PR5249_N.995	2.40032	3.63137	0	0	0	0	0	0	0	0	0	0
PR5249_N.996	0	0	4.57957	4.48219	3.53113	0	0	1.38998	0	0	0	1
PR5249_N.997	0	0	5.83081	5.9833	3.59567	0	0	0	0	0	0	3
PR5249_N.998	0	0	3.36645	5.30785	2.15521	2.934	0	1.80607	0	0	0	1
PR5249_N.999	0	0	4.349	4.14713	2.25013	0	0	0	0	0	0	2
PR5249_N.1000	0	0	5.46984	6.20699	2.83171	0	0	0	0	0	0	1
PR5249_N.1001	0	0	5.57067	5.51308	1.92846	0	0	0	0	0	0	2
PR5249_N.1002	0	0	6.1527	4.94295	2.31027	0	0	0	0	0	0	3
PR5249_N.1005	0	0	5.26144	6.45751	3.23789	0	0	0	0	0	0	2
PR5249_N.1007	0	0	0	1.47149	0	0	0	0	0	0	1.47149	19
PR5249_N.1008	0	0	5.32138	5.99047	1.36341	0	0	0	0	0	0	1
PR5249_N.1009	0	0	5.01095	5.11565	3.52993	1.32446	0	2.22791	0	0	0	1
PR5249_N.1010	0	0	5.1963	5.82232	4.01678	0	0	0	0	0	0	3
PR5249_N.1011	0	0	4.67185	5.45029	3.04616	1.9057	0	0	0	0	0	1
PR5249_N.1012	0	0	5.18594	3.80113	3.34444	0	0	0	0	0	0	2
PR5249_N.1013	0	0	5.29583	3.90826	2.84901	0	0	0	0	0	0	2
PR5249_N.1014	0	0	5.02871	6.00784	2.27768	0	0	0	0	0	0	1
PR5249_N.1015	0	0	5.59498	6.4026	3.33607	0	0	0	0	0	0	3
PR5249_N.1016	0	0	5.06938	3.7433	1.48985	0	0	0	0	0	0	1
PR5249_N.1020	0	0	4.57335	5.7735	3.42596	0	0	0	0	0	0	1
PR5249_N.1021	0	0	5.07097	6.10364	1.9924	0	0	1.42709	0	0	0	1
PR5249_N.1022	0	0	5.69116	4.87641	3.666	0	0	0	0	0	0	2
PR5249_N.1023	0	0	3.21352	4.56918	1.60497	2.5598	0	0	0	0	0	1
PR5249_N.1024	0	0	5.38629	5.40104	2.63753	0	0	0	0	0	0	1
PR5249_N.1027	0	3.55721	0	3.44298	2.99198	0	0	0	0	0	0	0
PR5249_N.1028	0	0	4.18053	5.48361	2.93858	1.52122	0	0	0	0	0	1
PR5249_N.1029	0	0	4.42629	4.72852	1.93173	0	0	0	0	0	0	2
PR5249_N.1030	0	0	0	0	2.10565	3.86871	3.70545	0	0	0	0	1
PR5249_N.1032	0	0	6.12644	6.44368	2.80564	0	0	0	0	0	0	3
PR5249_N.1034	0	0	5.97421	5.68737	2.70842	0	0	0	0	0	1.50439	10
PR5249_N.1036	0	0	5.50854	5.61213	2.40704	0	0	0	0	0	0	1
PR5249_N.1038	0	0	5.95608	4.90186	3.36558	0	0	0	0	0	0	2
PR5249_N.1039	0	0	4.4673	6.35269	2.86572	0	0	0	0	0	0	1
PR5249_N.1040	0	0	4.93925	5.0485	3.16012	2.00815	0	0	0	0	0	1
PR5249_N.1041	0	0	5.14801	5.98907	0	0	0	0	0	0	2.44016	3
PR5249_N.1042	0	0	5.33172	5.88397	2.99847	0	0	0	0	0	0	1
PR5249_N.1043	0	0	5.68937	6.68636	0	0	0	0	0	0	0	1
PR5249_N.1044	0	0	6.17362	5.65005	3.6402	0	0	0	0	0	0	3
PR5249_N.1045	0	0	5.08417	6.1228	2.646	0	0	0	0	0	0	1
PR5249_N.1046	0	0	4.99084	6.13027	3.20992	0	0	0	0	0	1.48086	3
PR5249_N.1047	0	0	1.51151	0	3.5928	3.37651	0	2.0878	0	0	0	1
PR5249_N.1048	0	0	2.39381	5.65152	2.39381	0	0	1.78802	0	0	0	1
PR5249_N.1050	3.26742	2.10565	0	0	1.5274	0	0	1.5274	0	0	0	7
PR5249_N.1051	0	1.48402	0	1.48402	0	4.23719	4.87217	3.55838	0	0	0	5
PR5249_N.1052	0	0	5.20988	5.08799	2.07979	0	0	1.50439	0	0	0	10
PR5249_N.1053	0	2.62734	0	0	0	0	0	0	0	0	0	7
PR5249_N.1054	0	0	5.55145	6.25766	3.94244	0	0	0	0	0	0	1
PR5249_N.1055	3.0175	4.01516	0	0	0	0	0	0	0	0	0	7
PR5249_N.1056	0	0	5.52405	6.28312	2.44656	0	0	0	0	0	0	3
PR5249_N.1058	0	0	4.667	2.95327	2.95327	2.11233	0	0	0	0	0	2
PR5249_N.1059	2.374	4.40878	0	0	1.44615	0	1.44615	1.44615	0	0	0	7
PR5249_N.1060	0	0	0	0	0	3.87972	1.53622	0	0	0	0	7
PR5249_N.1061	0	0	4.33568	4.43973	2.87641	0	1.64627	2.87641	0	0	1.64627	1
PR5249_N.1063	0	0	5.5124	5.8094	2.68839	0	0	0	0	0	0	1
PR5249_N.1064	0	0	4.25065	5.22253	3.57166	0	0	0	0	0	0	2
PR5249_N.1066	0	0	5.5197	6.28132	3.10093	0	0	0	0	0	2.57451	1
PR5249_N.1067	0	0	5.43811	5.92345	3.15494	0	0	0	0	0	1.70299	1
PR5249_N.1068	0	3.19145	0	0	0	0	3.40633	3.06377	0	0	0	5
PR5249_N.1069	0	1.49573	5.42084	5.52269	2.43254	0	0	0	0	0	0	2
PR5249_N.1071	0	0	5.46876	6.04969	3.37413	0	0	0	0	0	0	3
PR5249_N.1072	0	0	5.36488	5.05028	2.10565	0	0	0	0	0	0	3
PR5249_N.1073	0	0	6.03397	5.71535	3.10693	0	0	0	0	0	0	1
PR5249_N.1074	0	0	1.54573	0	1.54573	3.14193	0	2.75783	0	0	0	8
PR5249_N.1076	0	0	2.17065	0	1.58555	3.86249	3.77739	1.58555	0	0	0	1
PR5249_N.1077	0	0	0	0	0	0	3.73801	2.97771	0	0	0	5
PR5249_N.1078	0	0	3.93477	4.91564	2.40063	0	0	0	0	0	0	1
PR5249_N.1079	0	0	5.49112	6.09673	2.10533	0	0	0	0	0	0	1
PR5249_N.1080	0	2.83585	0	0	0	0	0	0	0	0	0	0
PR5249_N.1081	1.74656	3.77537	0	0	0	0	0	0	0	0	0	7
PR5249_N.1083	0	0	0	0	1.96871	2.58948	3.78714	3.45969	0	0	0	8
PR5249_N.1086	0	0	5.40007	5.97219	2.67382	0	0	0	0	0	0	1
PR5249_N.1087	0	0	2.11617	2.95742	2.74718	2.48064	0	0	0	0	0	1
PR5249_N.1088	0	0	4.80223	5.53426	2.09246	0	0	0	0	0	0	1
PR5249_N.1090	0	0	6.07972	6.22399	2.84169	0	0	0	0	0	2.36901	3
PR5249_N.1091	0	0	4.18965	4.75359	3.82864	0	0	0	0	0	0	1
PR5249_N.1092	0	0	0	4.17326	2.95828	3.4954	0	2.31574	0	0	0	1
PR5249_N.1093	0	1.55215	5.36191	5.72415	0	0	0	0	0	0	1.55215	10
PR5249_N.1094	0	0	5.14319	5.66488	2.14794	0	0	0	0	0	0	3
PR5249_N.1095	0	0	4.39945	5.436	2.61708	0	0	0	0	0	0	1
PR5249_N.1096	0	0	3.95164	4.20955	3.06377	1.80862	0	0	0	0	0	1
PR5249_N.1097	3.21397	4.3491	0	0	0	0	0	0	0	0	0	0
PR5249_N.1098	0	0	5.31227	5.87467	2.0743	0	0	0	0	0	0	1
PR5249_N.1099	0	0	0	1.5791	0	0	0	0	0	0	0	19
PR5249_N.1100	0	0	5.28122	5.79407	2.83133	0	0	0	0	0	0	1
PR5249_N.1101	0	0	4.56945	5.76614	3.3151	0	0	0	0	0	1.84135	1
PR5249_N.1102	0	0	5.38149	5.77304	3.71513	0	0	0	0	0	0	6
PR5249_N.1103	2.69159	4.10439	0	0	0	0	0	0	0	0	0	0
PR5249_N.1104	0	0	5.26897	5.97056	2.26045	0	0	0	0	0	0	1
PR5249_N.1105	0	0	5.37618	6.21792	2.2807	0	0	0	0	0	0	1
PR5249_N.1107	0	0	4.90383	2.54994	2.18278	0	0	0	0	0	0	2
PR5249_N.1108	0	0	4.87077	5.98619	4.18527	0	0	0	0	0	0	3
PR5249_N.1110	0	0	4.19993	4.75309	0	0	0	0	0	0	0	1
PR5249_N.1112	0	0	2.97312	2.70234	2.70234	0	2.70234	0	0	0	0	8
PR5249_N.1113	0	0	5.87	5.61798	3.98177	0	0	0	0	0	0	1
PR5249_N.1114	0	0	4.24322	5.40736	2.20544	0	0	0	0	0	0	2
PR5249_N.1115	0	0	5.51187	6.04331	3.832	0	0	0	0	0	1.49816	10
PR5249_N.1116	0	0	3.09223	2.88037	4.0194	3.41564	0	0	0	0	0	1
PR5249_N.1118	0	0	6.01907	6.2964	1.60593	0	0	0	0	0	3.21466	3
PR5249_N.1120	0	0	4.94085	5.58546	3.73408	1.62629	0	0	0	0	0	1
PR5249_N.1121	1.78142	0	5.33949	5.72741	2.38661	0	0	0	0	0	0	1
PR5249_N.1122	0	1.69098	4.14229	4.82746	1.69098	0	0	0	0	0	0	1
PR5249_N.1124	0	0	3.97784	4.66158	3.30325	0	0	0	0	0	0	1
PR5249_N.1125	3.10608	3.32023	0	1.84583	0	0	0	1.84583	0	0	0	7
PR5249_N.1128	0	0	0	0	0	0	0	0	0	0	0	1
PR5249_N.1129	0	0	4.99479	5.84735	3.20485	0	0	0	0	0	0	2
PR5249_N.1130	0	0	5.08015	6.23408	2.88037	0	0	0	0	0	0	1
PR5249_N.1131	0	0	5.75055	6.212	3.35515	0	0	0	0	0	2.32401	1
PR5249_N.1132	0	0	4.45336	5.41954	2.39699	0	0	0	0	0	0	1
PR5249_N.1133	0	0	4.8189	5.92352	3.86263	0	0	0	0	0	0	1
PR5249_N.1134	0	0	0	1.99185	2.9951	1.99185	1.99185	0	0	0	0	5
PR5249_N.1135	0	0	5.74982	4.59108	3.38327	0	0	0	0	0	1.62269	1
PR5249_N.1136	0	0	0	0	0	2.41118	1.80395	2.41118	0	0	0	1
PR5249_N.1137	0	0	4.78789	1.6881	3.31255	0	0	0	0	0	0	2
PR5249_N.1138	0	0	5.51213	5.45971	3.26959	0	0	0	0	0	0	1
PR5249_N.1139	0	0	5.60451	5.77759	3.36723	0	0	0	0	0	2.70799	3
PR5249_N.1140	0	0	4.3543	5.90225	0	0	0	0	0	0	0	1
PR5249_N.1141	0	0	6.23323	6.05304	3.14002	0	0	0	0	0	0	2
PR5249_N.1144	0	0	5.50206	6.24884	2.83397	0	0	0	0	0	0	10
PR5249_N.1146	0	0	4.2354	4.81673	2.68224	1.71186	0	2.31041	0	0	0	1
PR5249_N.1147	0	0	2.31451	4.17191	2.31451	1.71559	0	0	0	0	0	1
PR5249_N.1148	0	0	4.64636	5.38575	2.47348	3.33787	0	0	0	0	0	1
PR5249_N.1149	0	0	5.06777	5.91146	1.75482	0	0	0	0	0	0	3
PR5249_N.1150	0	0	3.57867	3.70871	2.76791	0	0	0	0	0	0	1
PR5249_N.1151	0	0	5.8698	6.20547	1.7993	0	0	0	0	0	0	1
PR5249_N.1153	2.41814	2.79346	0	0	1.81033	0	0	0	0	0	0	0
PR5249_N.1154	0	0	4.21788	3.14831	1.88314	0	0	0	0	0	0	11
PR5249_N.1155	0	0	3.94976	6.14348	1.99679	1.99679	0	1.99679	0	0	0	1
PR5249_N.1156	0	0	1.90133	3.8407	3.1688	1.90133	0	0	0	0	0	2
PR5249_N.1157	0	0	1.8917	0	3.15796	4.14213	0	0	0	0	0	1
PR5249_N.1159	2.5402	0	3.19313	4.86372	0	0	0	0	0	0	0	1
PR5249_N.1161	0	0	4.87296	4.99345	2.60656	0	0	0	0	0	0	2
PR5249_N.1162	0	0	5.44722	5.71447	3.32023	0	0	0	0	0	3.4692	3
PR5249_N.1166	0	0	6.22256	5.2607	2.56311	0	0	0	0	0	0	10
PR5249_N.1167	0	1.89027	0	0	0	1.89027	5.16624	3.37093	0	0	0	5
PR5249_N.1168	0	0	4.29992	5.64435	2.68309	0	0	0	0	0	0	1
PR5249_N.1169	0	0	4.0573	4.0573	3.16663	0	0	0	0	0	0	2
PR5249_N.1170	0	0	4.22972	6.1425	3.22597	0	0	0	0	0	0	1
PR5249_N.1171	0	0	4.06341	5.02209	3.4715	0	0	0	0	0	0	2
PR5249_N.1172	0	0	3.00583	1.75799	2.361	1.75799	3.39466	3.00583	0	0	0	1
PR5249_N.1175	0	0	4.86459	5.16794	2.6933	0	0	0	0	0	0	1
PR5249_N.1176	0	0	6.24252	5.84637	2.9041	0	0	0	0	0	1.67001	10
PR5249_N.1177	3.4234	4.38365	0	0	0	0	0	0	0	0	0	0
PR5249_N.1178	0	0	0	1.74072	0	1.74072	3.52372	3.19897	0	0	0	5
PR5249_N.1179	0	0	4.2296	5.49996	2.30511	0	0	0	0	0	0	1
PR5249_N.1181	0	0	4.43429	5.60018	3.80879	0	0	0	0	0	0	3
PR5249_N.1182	0	0	4.60241	4.75513	2.22214	0	0	0	0	0	0	1
PR5249_N.1183	2.09401	2.09401	0	2.72359	0	2.09401	2.09401	2.72359	0	0	0	5
PR5249_N.1185	0	0	3.7745	4.93714	1.84403	2.83121	0	1.84403	0	0	0	1
PR5249_N.1186	0	0	4.22782	5.24802	2.04856	0	0	0	0	0	0	2
PR5249_N.1187	0	0	4.75963	6.40408	2.22619	0	0	0	0	0	0	1
PR5249_N.1188	0	0	5.71767	5.12895	3.33473	0	0	0	0	0	0	1
PR5249_N.1189	0	0	5.75908	6.28841	2.61317	0	0	0	0	0	0	1
PR5249_N.1192	0	0	3.57433	3.03552	2.76373	4.01607	0	0	0	0	0	1
PR5249_N.1193	0	0	4.85534	5.21399	2.86906	0	0	0	0	0	0	1
PR5249_N.1194	0	0	5.39887	6.43347	3.02381	0	0	0	0	0	1.77366	3
PR5249_N.1195	0	0	5.07808	5.88911	2.42375	2.79924	0	0	0	0	0	1
PR5249_N.1196	0	0	4.42811	5.83609	3.29088	0	0	0	0	0	0	2
PR5249_N.1198	0	0	5.23258	6.41156	2.37991	0	0	0	0	0	0	6
PR5249_N.1200	0	0	0	0	2.94881	2.30674	0	0	0	0	0	1
PR5249_N.1201	0	0	4.88467	6.10984	4.5203	0	0	0	0	0	0	1
PR5249_N.1203	0	0	0	0	4.0742	1.83336	0	0	0	0	0	5
PR5249_N.1204	3.10693	2.72359	0	2.09401	0	0	0	0	0	0	0	0
PR5249_N.1207	0	0	5.16256	5.99223	3.18421	0	0	0	0	0	0	1
PR5249_N.1208	0	0	5.68053	5.63269	3.62469	0	0	0	0	0	0	1
PR5249_N.1210	0	2.89129	0	0	0	0	3.37966	4.23506	0	0	0	5
PR5249_N.1211	0	2.94653	0	0	3.22099	2.94653	0	3.22099	0	0	0	5
PR5249_N.1212	0	0	4.9448	5.39419	2.39427	0	0	0	0	0	1.78843	1
PR5249_N.1214	0	4.25311	4.53724	5.5191	1.91354	0	0	0	0	0	0	0
PR5249_N.1215	0	0	4.15609	5.2442	1.90375	0	0	0	0	0	0	2
PR5249_N.1218	2.01123	3.96613	0	0	0	0	0	0	0	0	0	8
PR5249_N.1219	0	0	4.49101	5.66882	2.19936	0	0	0	0	0	0	1
PR5249_N.1220	0	0	0	0	1.85623	3.90391	5.42839	0	0	0	0	5
PR5249_N.1221	0	0	5.05039	4.39954	2.52474	2.90315	0	0	0	0	0	1
PR5249_N.1223	0	1.99076	4.56244	5.28297	2.9939	0	0	0	0	0	2.61317	0
PR5249_N.1224	0	0	3.98501	5.91486	3.5888	2.54398	0	0	0	0	0	1
PR5249_N.1225	0	0	3.29738	4.30294	3.29738	1.82589	0	0	0	0	0	1
PR5249_N.1226	0	0	4.15997	4.78858	3.58459	0	0	0	0	0	0	2
PR5249_N.1227	0	0	2.0001	2.0001	3.00416	3.49496	2.0001	2.62319	0	0	0	1
PR5249_N.1228	0	0	5.33655	4.89739	3.14228	0	0	0	0	0	0	2
PR5249_N.1229	1.77042	2.74854	0	0	0	3.55857	0	0	0	0	0	5
PR5249_N.1230	0	3.71916	0	0	0	0	4.32695	3.71916	0	0	0	5
PR5249_N.1231	0	0	4.57239	6.5094	3.69974	0	0	0	0	0	0	1
PR5249_N.1232	0	0	5.09391	5.75233	1.80225	0	0	1.80225	0	0	0	1
PR5249_N.1233	0	0	5.72111	6.12548	2.19794	0	0	0	0	0	0	1
PR5249_N.1235	0	0	5.48739	4.6223	1.88646	0	0	0	0	0	0	2
PR5249_N.1236	0	0	4.43478	2.78201	3.16663	0	0	0	0	0	0	1
PR5249_N.1237	0	0	4.35724	5.57193	2.42234	0	0	0	0	0	0	1
PR5249_N.1238	0	0	3.69974	4.82786	0	0	0	3.1585	0	0	0	1
PR5249_N.1239	0	0	3.33735	3.12305	2.47298	3.51373	0	0	0	0	0	1
PR5249_N.1240	2.97842	4.72686	0	0	0	0	0	0	0	0	0	0
PR5249_N.1242	0	0	6.27276	5.5211	2.97901	0	0	0	0	0	0	10
PR5249_N.1245	0	0	5.03018	5.84104	1.77528	0	0	0	0	3.23906	0	1
PR5249_N.1246	0	0	3.40212	4.29822	2.36798	0	0	0	0	0	2.36798	1
PR5249_N.1247	0	2.4931	0	0	0	0	3.68502	2.87063	0	0	0	5
PR5249_N.1248	0	0	3.61365	3.61365	3.46398	1.81764	0	0	0	0	0	2
PR5249_N.1249	2.80408	3.96474	0	0	1.8198	0	0	0	0	0	0	0
PR5249_N.1250	0	0	3.84966	3.56905	3.96507	0	0	0	0	0	0	1
PR5249_N.1251	0	0	4.22782	3.91482	0	0	0	0	0	0	0	1
PR5249_N.1253	0	0	4.60772	5.4928	2.97606	0	0	0	0	0	0	1
PR5249_N.1254	0	0	4.3395	5.82482	2.91572	0	0	0	0	0	0	11
PR5249_N.1255	0	0	5.34987	5.76945	3.43205	0	0	0	0	0	0	3
PR5249_N.1256	0	0	0	0	0	0	0	0	0	0	0	5
PR5249_N.1257	0	0	5.038	4.93692	3.03317	3.24663	0	0	0	0	0	1
PR5249_N.1258	0	0	3.24556	4.87175	3.24556	0	0	0	0	0	0	1
PR5249_N.1259	0	0	5.69946	6.45434	2.37592	0	0	0	0	0	0	3
PR5249_N.1260	0	0	4.58286	5.13808	0	0	0	0	0	0	0	1
PR5249_N.1261	0	0	4.12554	4.58947	3.23319	0	0	0	0	0	0	1
PR5249_N.1264	0	0	4.30462	4.10695	2.03341	0	0	0	0	0	0	1
PR5249_N.1265	0	0	5.98239	2.48349	4.11751	0	0	0	0	0	0	1
PR5249_N.1267	0	0	5.20849	5.77066	3.65371	0	0	0	0	0	0	8
PR5249_N.1268	0	0	0	2.64966	3.03129	3.52262	2.0248	0	0	0	0	1
PR5249_N.1269	0	0	5.20793	5.03904	4.05675	0	0	0	0	0	0	1
PR5249_N.1270	0	0	4.53712	0	0	4.71766	0	2.96961	0	0	0	1
PR5249_N.1271	0	2.45236	0	0	0	0	0	0	0	0	0	0
PR5249_N.1272	0	0	2.30106	2.94283	3.82698	0	3.60927	0	0	0	0	5
PR5249_N.1273	2.60385	1.98208	0	0	0	0	0	0	0	0	0	0
PR5249_N.1274	0	0	4.3236	5.27093	2.76582	0	0	0	0	0	0	2
PR5249_N.1275	0	0	4.94336	6.22916	1.99185	0	0	0	0	0	0	1
PR5249_N.1276	0	0	3.97699	4.19637	2.64539	0	0	0	0	0	0	1
PR5249_N.1277	0	0	5.31643	5.66127	0	0	2.07796	0	0	0	0	5
PR5249_N.1280	0	0	4.65555	5.61722	2.48198	0	0	0	0	0	0	1
PR5249_N.1281	0	3.666	0	0	0	0	0	0	0	0	0	0
PR5249_N.1283	0	0	5.29411	6.2355	2.08904	0	0	0	0	0	0	1
PR5249_N.1287	0	0	4.46767	5.0814	1.96765	1.96765	0	0	0	0	0	1
PR5249_N.1288	0	0	0	0	0	3.40704	4.30325	3.8014	0	0	0	5
PR5249_N.1291	0	0	4.56683	5.25476	2.61728	0	0	0	0	0	0	1
PR5249_N.1292	0	0	4.68522	5.93137	2.55925	0	0	0	0	0	0	2
PR5249_N.1293	0	2.67006	4.74708	3.54392	2.04387	0	2.04387	0	0	0	0	0
PR5249_N.1294	0	2.66881	0	2.66881	0	0	3.7201	3.05089	0	0	0	5
PR5249_N.1295	0	0	3.60259	4.19626	0	3.21066	0	0	0	0	0	1
PR5249_N.1296	0	0	5.01909	6.08258	4.13477	0	0	0	0	0	0	1
PR5249_N.1297	0	0	5.45235	6.56347	3.11839	0	0	1.85669	0	0	0	1
PR5249_N.1299	0	0	5.15864	5.61786	2.93858	0	0	0	0	0	0	1
PR5249_N.1301	0	0	4.86816	5.88017	2.15095	0	0	0	0	0	0	1
PR5249_N.1304	0	0	0	0	0	0	2.56255	2.56255	0	0	0	5
PR5249_N.1305	0	0	4.85589	6.34906	3.68393	0	0	0	0	0	0	1
PR5249_N.1306	0	0	5.57582	5.90326	3.13174	0	0	0	0	0	3.40845	1
PR5249_N.1309	0	0	5.02461	5.4848	0	0	0	0	0	0	0	1
PR5249_N.1310	0	0	3.97919	2.13963	2.77212	0	0	0	0	0	0	2
PR5249_N.1311	1.86632	2.47897	5.16971	6.05732	3.1293	0	0	0	0	0	0	0
PR5249_N.1312	0	0	3.56637	3.89474	2.69159	3.35027	0	0	0	0	0	1
PR5249_N.1313	0	2.98911	0	0	0	0	3.26413	0	0	0	0	5
PR5249_N.1314	0	0	5.46361	6.44956	3.13664	0	0	0	0	0	0	1
PR5249_N.1315	0	0	0	0	2.53377	4.07762	0	0	0	0	0	1
PR5249_N.1316	0	0	5.51148	6.34399	2.46114	0	0	0	0	0	0	1
PR5249_N.1317	0	0	4.66014	5.77072	1.91897	0	0	0	0	0	0	1
PR5249_N.1318	0	0	5.51218	6.35019	2.56754	0	0	0	0	0	2.9471	1
PR5249_N.1319	0	0	5.32748	6.01819	2.05804	0	0	0	0	0	0	1
PR5249_N.1320	0	0	5.73203	6.33854	2.98732	0	0	0	0	0	3.65493	1
PR5249_N.1321	0	0	5.35715	5.80439	3.37243	0	0	0	0	0	0	1
PR5249_N.1322	0	0	4.81583	4.49352	2.05447	0	0	0	0	2.05447	0	2
PR5249_N.1323	0	0	4.63445	5.88971	2.05388	0	0	0	0	0	0	1
PR5249_N.1324	2.16244	0	2.16244	2.16244	2.79634	0	0	0	0	0	0	11
PR5249_N.1325	0	0	0	0	2.00899	0	0	0	0	0	0	11
PR5249_N.1327	0	0	5.7111	4.79977	3.54001	0	0	0	0	0	0	1
PR5249_N.1328	0	0	5.61503	5.61503	4.02006	0	0	0	0	0	0	1
PR5249_N.1329	0	0	5.16026	5.70788	0	0	0	0	0	0	0	1
PR5249_N.1333	0	0	4.54602	5.86507	2.73093	0	0	0	0	0	0	1
PR5249_N.1334	0	0	5.29555	5.05182	0	0	0	0	0	0	0	1
PR5249_N.1335	0	0	4.13276	5.55555	3.45552	0	0	0	0	0	0	1
PR5249_N.1336	0	0	4.82978	4.9291	3.30115	0	0	0	0	0	0	1
PR5249_N.1338	0	3.89104	0	0	0	0	0	0	0	0	0	0
PR5249_N.1339	0	0	2.91188	2.27168	2.27168	3.29905	2.27168	2.27168	0	0	0	1
PR5249_N.1341	0	3.42844	0	0	0	0	3.15151	2.76721	0	0	0	5
PR5249_N.1342	0	0	4.48837	5.63333	3.41199	0	0	0	0	0	0	8
PR5249_N.1343	0	0	5.41982	4.17807	2.46016	0	0	0	0	0	0	1
PR5249_N.1344	0	0	5.67745	6.31432	3.24972	0	0	0	0	0	0	10
PR5249_N.1345	0	0	4.69198	4.55029	2.73497	0	0	0	0	0	0	11
PR5249_N.1347	0	0	5.24533	5.93584	3.08942	0	0	0	0	0	0	1
PR5249_N.1348	0	0	5.55467	5.97941	2.20222	0	0	0	0	0	2.20222	1
PR5249_N.1349	0	0	0	2.0984	2.0984	4.18018	0	0	0	0	0	1
PR5249_N.1350	0	0	0	0	4.60527	2.8623	0	0	0	0	0	0
PR5249_N.1351	0	0	5.57372	5.33114	0	0	0	0	0	0	2.72027	1
PR5249_N.1354	0	0	2.81754	4.27403	2.18243	0	0	0	0	0	0	8
PR5249_N.1355	0	0	4.16717	5.15061	3.27385	0	0	0	0	0	0	1
PR5249_N.1356	0	2.96002	3.62691	5.30966	0	0	0	0	0	0	0	1
PR5249_N.1358	0	0	2.57088	3.61717	3.4402	0	0	0	0	0	0	11
PR5249_N.1360	0	0	4.49419	6.34361	2.12521	0	0	0	0	0	0	1
PR5249_N.1361	0	2.05566	0	2.05566	2.05566	2.05566	3.55706	4.49486	0	0	0	5
PR5249_N.1364	0	0	3.85417	5.47916	2.79707	0	0	0	0	0	0	1
PR5249_N.1365	0	0	0	0	2.34507	4.33692	3.37765	2.34507	0	0	0	1
PR5249_N.1367	0	0	0	0	0	3.70425	4.16498	2.82422	0	0	0	5
PR5249_N.1368	0	0	4.08995	0	2.12132	0	0	0	0	0	0	1
PR5249_N.1369	0	3.12686	0	0	0	0	0	0	0	0	0	0
PR5249_N.1370	0	0	5.26783	5.9767	0	0	0	0	0	0	3.11102	1
PR5249_N.1371	0	0	0	0	2.57985	1.95975	3.90762	3.23437	0	0	0	5
PR5249_N.1372	0	2.76721	0	0	0	0	0	0	0	0	0	0
PR5249_N.1373	2.13369	2.13369	0	0	0	0	0	0	0	0	0	0
PR5249_N.1374	0	0	1.9837	4.15412	3.93489	1.9837	0	0	0	0	0	2
PR5249_N.1375	0	0	0	0	2.94198	3.3297	0	0	0	0	0	5
PR5249_N.1378	0	0	0	0	0	2.71433	3.76777	3.59006	0	0	0	5
PR5249_N.1379	0	0	4.36335	4.14338	0	2.8036	0	0	0	0	0	1
PR5249_N.1381	0	0	4.02901	5.85221	2.18453	0	0	0	0	0	0	1
PR5249_N.1382	0	0	6.35033	4.13621	3.80612	0	0	0	0	0	0	1
PR5249_N.1383	0	0	4.79817	5.93464	2.19936	0	0	0	0	0	0	1
PR5249_N.1384	0	0	4.26232	6.01157	4.34816	0	0	0	0	0	0	1
PR5249_N.1385	0	0	3.69108	5.43378	4.28581	0	0	0	0	0	0	2
PR5249_N.1387	0	0	3.61084	4.97665	2.73429	0	2.73429	2.10406	0	0	0	1
PR5249_N.1388	0	0	3.23828	2.85224	3.23828	3.73329	0	2.2152	0	0	0	1
PR5249_N.1389	0	0	3.18421	6.1398	2.79924	0	0	0	0	0	0	1
PR5249_N.1390	0	0	4.86408	5.92191	3.0586	0	0	0	0	0	0	1
PR5249_N.1393	0	0	4.73205	6.37357	3.82889	0	0	0	0	0	0	2
PR5249_N.1394	0	0	5.46697	5.98252	2.15229	0	0	0	0	0	0	1
PR5249_N.1395	0	0	5.53403	6.00255	3.78935	0	0	0	0	0	0	1
PR5249_N.1398	0	2.84458	0	0	2.20796	0	0	0	0	0	0	0
PR5249_N.1404	0	0	0	0	3.22581	3.50352	0	0	0	0	0	5
PR5249_N.1405	3.24378	3.24378	0	0	0	0	0	0	0	0	0	0
PR5249_N.1407	0	0	3.45404	4.81633	0	0	0	2.15836	0	0	0	1
PR5249_N.1408	0	0	4.69323	5.60401	3.33404	0	0	0	0	0	0	4
PR5249_N.1409	0	0	5.78999	6.16508	3.37925	0	0	0	0	0	0	1
PR5249_N.1410	0	0	4.66176	5.2078	4.26101	0	0	0	0	0	0	1
PR5249_N.1411	0	0	5.40501	5.85536	0	0	0	0	0	0	0	1
PR5249_N.1412	0	0	0	0	0	0	4.29521	3.50117	0	0	0	5
PR5249_N.1413	0	0	0	0	3.26171	0	3.93551	0	0	0	0	1
PR5249_N.1417	0	0	5.72615	5.54985	3.25012	0	0	0	0	0	0	3
PR5249_N.1418	0	0	5.3796	6.24373	3.82158	0	0	0	0	0	0	1
PR5249_N.1419	0	0	6.08149	6.48619	2.916	0	0	0	0	0	0	1
PR5249_N.1420	0	0	5.78961	6.46686	3.36498	0	0	0	0	0	2.97665	1
PR5249_N.1422	0	0	4.94893	4.86256	2.53913	0	0	0	0	0	0	1
PR5249_N.1425	0	0	4.74647	5.14904	3.88308	0	0	0	0	0	0	1
PR5249_N.1427	0	0	5.5138	5.85747	4.0799	0	0	0	0	0	0	2
PR5249_N.1428	0	0	0	2.82871	0	2.19297	2.19297	0	0	0	0	1
PR5249_N.1430	0	4.29145	0	0	0	0	0	0	0	0	0	0
PR5249_N.1431	0	0	0	0	0	2.30674	0	0	0	0	0	1
PR5249_N.1432	0	0	4.09305	5.66016	2.24257	0	0	0	0	0	0	1
PR5249_N.1433	0	0	4.81988	5.25883	3.06767	0	0	0	0	0	0	2
PR5249_N.1434	0	0	5.47489	5.59221	4.10109	0	0	0	0	0	0	1
PR5249_N.1435	0	0	4.74779	5.69795	3.17245	0	0	0	0	0	0	1
PR5249_N.1436	0	0	5.87805	5.66898	3.67626	0	0	0	0	0	2.36318	1
PR5249_N.1438	0	2.28743	0	2.28743	0	0	0	0	0	0	0	0
PR5249_N.1441	0	2.18523	0	0	0	0	0	0	0	0	0	0
PR5249_N.1442	0	0	4.95086	6.00709	3.19387	0	0	0	0	0	0	1
PR5249_N.1443	0	0	5.60834	3.80268	0	0	0	0	0	0	0	1
PR5249_N.1444	0	0	2.28902	0	3.59624	3.59624	0	0	0	0	0	5
PR5249_N.1449	0	0	3.35159	2.96349	3.63048	3.63048	0	0	0	0	0	1
PR5249_N.1450	0	0	2.74923	2.1181	0	0	0	0	0	0	0	1
PR5249_N.1451	0	0	4.44637	5.82384	2.24408	0	0	0	0	0	0	1
PR5249_N.1453	0	0	5.5663	6.25753	3.64308	0	0	0	0	0	0	1
PR5249_N.1454	0	0	0	0	3.2549	3.92856	2.23062	2.23062	0	0	0	1
PR5249_N.1456	0	3.87012	4.04896	4.4486	0	0	0	0	0	0	0	0
PR5249_N.1457	0	0	6.07449	5.71005	0	0	0	0	0	0	0	1
PR5249_N.1458	0	0	4.95754	5.78646	2.08718	0	0	0	0	0	2.08718	1
PR5249_N.1459	0	0	5.49369	5.66294	3.32884	0	0	0	0	0	0	1
PR5249_N.1460	0	0	5.56977	4.91653	2.36842	0	0	0	0	0	0	1
PR5249_N.1461	0	0	4.79977	6.25383	2.32902	0	0	0	0	0	0	8
PR5249_N.1463	0	2.47897	0	0	0	2.47897	3.1293	3.80033	0	0	0	5
PR5249_N.1464	0	0	0	0	3.32625	0	0	0	0	0	0	1
PR5249_N.1465	0	0	3.00903	0	0	0	4.0742	0	0	0	0	0
PR5249_N.1469	0	2.29461	4.8354	5.62596	2.29461	0	2.93605	2.29461	0	0	0	1
PR5249_N.1470	0	0	0	2.32735	2.97049	0	0	2.97049	0	0	0	1
PR5249_N.1472	0	0	0	0	0	2.35883	0	2.35883	0	0	0	5
PR5249_N.1473	0	0	0	0	0	0	0	4.28542	0	0	0	5
PR5249_N.1474	0	0	0	0	2.9909	0	0	0	0	0	0	1
PR5249_N.1476	0	0	3.3117	5.17734	2.9243	0	0	0	0	0	0	2
PR5249_N.1477	0	0	4.45699	4.17316	4.37103	0	0	0	0	0	0	11
PR5249_N.1478	0	0	3.97272	3.97272	0	3.79415	0	0	0	0	0	1
PR5249_N.1481	0	0	5.20535	6.27094	3.2044	0	0	0	0	0	0	1
PR5249_N.1482	0	0	4.88148	5.76797	4.06451	0	0	0	0	0	0	1
PR5249_N.1487	0	0	5.58492	3.89693	2.56976	0	0	0	0	0	0	2
PR5249_N.1488	0	0	5.97737	5.03229	2.61669	0	0	0	0	0	0	1
PR5249_N.1489	0	0	0	0	3.6458	0	0	0	0	0	0	8
PR5249_N.1490	0	0	5.23648	6.0268	3.02941	0	0	0	0	0	0	2
PR5249_N.1491	0	0	0	2.9471	0	0	0	0	0	0	0	0
PR5249_N.1492	3.19875	4.42192	2.5456	3.19875	0	0	0	0	0	0	0	0
PR5249_N.1494	0	0	0	0	0	2.0248	4.0972	0	0	0	0	1
PR5249_N.1496	0	2.37018	0	0	0	2.37018	2.37018	3.40446	0	0	0	5
PR5249_N.1497	0	0	0	0	0	0	0	3.68759	0	0	0	1
PR5249_N.1498	0	0	4.91281	6.06699	2.24483	0	0	0	0	0	0	1
PR5249_N.1499	0	2.32651	0	0	0	0	3.63676	2.32651	0	0	0	5
PR5249_N.1500	0	0	4.74611	6.025	2.2803	2.2803	0	0	0	0	0	1
PR5249_N.1502	0	0	2.92597	5.76438	3.59194	0	0	0	0	0	0	1
PR5249_N.1504	0	0	5.06886	5.3695	3.36319	0	0	0	0	0	0	1
PR5249_N.1505	0	0	5.54863	6.06585	3.45651	0	0	0	0	0	3.0667	1
PR5249_N.1508	0	0	0	0	2.61787	0	4.63134	3.94789	0	0	0	5
PR5249_N.1509	2.91931	5.22062	2.27873	2.91931	0	0	0	0	0	0	0	0
PR5249_N.1510	0	0	5.46291	5.49913	3.29905	0	0	0	0	0	0	1
PR5249_N.1511	0	0	4.56212	5.52072	2.55321	0	2.55321	0	0	0	0	11
PR5249_N.1512	0	0	4.18776	5.36672	3.3605	0	0	0	0	0	3.3605	1
PR5249_N.1514	0	0	0	2.41442	0	0	3.7313	4.72753	0	0	0	5
PR5249_N.1517	0	0	5.28165	5.78042	3.02381	0	0	0	0	0	0	1
PR5249_N.1519	0	0	4.61292	4.71729	2.49209	0	0	0	0	0	0	1
PR5249_N.1524	2.27324	3.30073	0	0	0	0	3.7967	2.91352	0	0	0	0
PR5249_N.1525	0	0	4.83959	5.84009	3.26131	0	0	0	0	0	0	1
PR5249_N.1527	0	0	4.97642	6.15539	2.36056	0	0	0	0	0	0	1
PR5249_N.1528	3.41199	2.37724	0	0	0	0	0	0	0	0	0	0
PR5249_N.1529	0	0	0	0	2.50644	0	0	0	0	0	0	11
PR5249_N.1530	0	0	5.25098	4.34252	2.9945	0	0	2.3502	0	0	0	1
PR5249_N.1531	0	0	4.90198	5.45841	2.87325	0	0	0	0	0	0	1
PR5249_N.1532	0	0	5.77644	6.07111	3.43884	0	0	0	0	0	0	1
PR5249_N.1533	0	0	4.3444	2.61552	2.61552	0	0	0	0	0	0	1
PR5249_N.1536	0	0	0	2.50955	2.50955	3.83293	4.5152	3.1612	0	0	0	5
PR5249_N.1539	0	0	5.7478	5.24779	2.85919	0	0	0	0	0	0	8
PR5249_N.1544	0	0	4.80319	5.05268	2.90532	0	0	0	0	0	0	1
PR5249_N.1545	0	0	5.33841	5.51993	3.35426	0	0	0	0	0	0	1
PR5249_N.1546	0	0	4.71251	4.79877	3.43689	0	0	0	0	0	0	1
PR5249_N.1547	0	0	5.13276	6.20766	3.92304	0	0	0	0	0	0	1
PR5249_N.1548	0	0	3.27917	2.89236	2.25317	0	0	3.77481	0	0	0	1
PR5249_N.1549	0	0	5.22514	5.97861	0	0	0	0	0	0	2.83774	1
PR5249_N.1550	0	0	5.2194	5.85869	2.32152	0	0	0	0	0	0	1
PR5249_N.1551	0	0	5.484	6.12389	0	0	0	0	0	0	0	1
PR5249_N.1552	0	0	4.73335	6.21191	0	0	0	0	0	0	0	1
PR5249_N.1553	0	0	5.05978	6.0444	4.08947	0	0	0	0	0	0	1
PR5249_N.1554	0	0	2.89155	3.77398	0	0	0	0	0	0	0	11
PR5249_N.1555	0	0	4.1823	4.00302	4.00302	0	0	2.46408	0	0	0	1
PR5249_N.1556	0	0	5.28751	5.95288	0	3.02941	0	0	0	0	0	1
PR5249_N.1559	0	0	5.07266	5.52711	2.87325	0	0	0	0	0	0	1
PR5249_N.1561	0	0	4.56854	4.65469	3.57493	0	0	0	0	0	0	2
PR5249_N.1562	2.24634	3.54997	0	2.24634	2.88515	0	0	0	0	0	0	0
PR5249_N.1564	0	0	4.83967	5.21189	0	0	0	0	0	0	0	1
PR5249_N.1565	0	0	5.22905	5.40005	0	0	0	0	0	0	0	1
PR5249_N.1569	0	0	4.23786	5.90003	4.52192	0	0	0	0	0	2.5158	1
PR5249_N.1570	0	0	3.45453	0	4.13175	0	0	0	0	0	0	11
PR5249_N.1571	0	0	5.31148	6.31165	2.96175	0	0	0	0	0	0	1
PR5249_N.1574	0	0	4.15002	4.15002	0	0	0	0	0	0	0	1
PR5249_N.1575	0	0	5.97777	6.41219	2.93858	0	0	0	0	0	0	1
PR5249_N.1576	0	0	3.21466	2.5609	3.21466	0	0	0	0	0	0	11
PR5249_N.1577	2.47897	3.1293	0	0	0	0	0	0	0	0	0	0
PR5249_N.1579	0	2.36405	0	0	0	0	4.22592	3.89527	0	0	0	5
PR5249_N.1580	0	0	0	0	2.28743	2.92848	4.75397	3.81215	0	0	0	5
PR5249_N.1583	0	0	4.53895	5.48787	2.97136	0	0	0	0	0	0	8
PR5249_N.1584	0	0	0	0	0	0	3.00538	3.67345	0	0	0	5
PR5249_N.1587	0	0	5.25122	5.65493	0	0	0	0	0	2.55431	0	1
PR5249_N.1588	0	0	0	0	0	0	2.99992	0	0	0	0	5
PR5249_N.1589	0	0	4.87619	4.51185	3.04548	0	0	0	0	0	0	1
PR5249_N.1590	0	0	0	0	0	0	0	0	0	0	0	0
PR5249_N.1591	0	0	0	0	0	2.60966	3.65799	3.93921	0	0	0	5
PR5249_N.1593	0	0	5.86679	5.86679	2.92346	0	0	0	0	0	0	1
PR5249_N.1594	0	3.95665	0	0	0	0	2.62615	0	0	0	0	0
PR5249_N.1596	0	0	5.44736	4.12434	3.23203	0	0	0	0	0	0	1
PR5249_N.1600	0	0	5.27928	4.01151	0	0	0	0	0	0	0	1
PR5249_N.1601	0	3.1293	0	0	2.47897	3.1293	4.19831	2.47897	0	0	0	5
PR5249_N.1603	0	0	3.95565	6.04283	3.95565	0	0	0	0	0	0	1
PR5249_N.1604	0	0	5.65261	6.15513	3.02474	0	0	0	0	0	0	1
PR5249_N.1605	0	0	3.62899	5.28117	0	0	0	2.5821	0	0	0	1
PR5249_N.1608	0	0	0	0	4.09836	0	0	0	0	0	0	5
PR5249_N.1609	0	0	5.45436	6.40723	2.97665	0	0	0	0	0	0	1
PR5249_N.1610	3.46848	3.07848	0	0	0	0	0	0	0	0	0	0
PR5249_N.1611	0	0	5.1415	5.48808	0	0	0	0	0	0	0	1
PR5249_N.1612	0	0	5.0219	6.11611	2.46507	0	0	0	0	0	2.46507	1
PR5249_N.1613	0	0	3.79394	4.87743	0	0	0	0	0	0	0	1
PR5249_N.1614	0	0	0	0	3.80033	0	2.47897	0	0	0	0	5
PR5249_N.1615	0	0	0	0	3.36768	3.76159	0	0	0	0	0	1
PR5249_N.1622	0	0	4.2917	4.53997	3.46248	2.42468	0	0	0	0	0	1
PR5249_N.1627	0	0	5.20009	4.29204	2.56643	0	0	0	0	0	0	2
PR5249_N.1630	0	0	5.69244	5.69244	2.41535	0	0	0	0	0	4.12975	1
PR5249_N.1631	2.66135	0	0	0	0	0	0	0	0	0	0	0
PR5249_N.1633	0	0	3.89457	6.01651	2.56754	0	0	0	0	0	0	1
PR5249_N.1636	0	3.31	0	0	0	0	0	0	0	0	0	0
PR5249_N.1637	0	0	4.55372	5.13682	3.6531	0	0	0	0	0	0	1
PR5249_N.1638	0	0	3.22157	4.29323	2.56754	2.56754	0	0	0	0	0	1
PR5249_N.1639	0	0	0	2.71498	0	0	4.73475	0	0	0	0	5
PR5249_N.1640	0	0	4.77518	3.6933	3.41388	3.41388	0	0	0	0	0	2
PR5249_N.1641	0	0	4.93626	5.11739	3.85191	0	0	0	0	0	0	1
PR5249_N.1642	0	0	0	0	4.05452	0	0	0	0	0	0	4
PR5249_N.1643	0	0	4.16342	4.44721	2.44656	0	0	0	0	0	2.44656	8
PR5249_N.1644	0	0	0	0	3.66291	0	0	0	0	0	0	11
PR5249_N.1645	0	2.75266	3.41341	5.09085	3.41341	0	0	0	0	0	0	1
PR5249_N.1647	0	0	5.54577	5.33313	3.41578	0	0	0	0	0	0	1
PR5249_N.1649	0	0	5.72217	5.58911	0	0	0	0	0	0	0	1
PR5249_N.1650	0	0	4.69283	5.89939	3.69713	0	0	0	0	0	0	1
PR5249_N.1651	0	0	0	0	0	0	0	0	0	0	0	0
PR5249_N.1652	0	0	3.63736	5.51185	0	0	0	0	0	0	0	1
PR5249_N.1655	0	0	0	0	0	0	0	2.71498	0	0	0	5
PR5249_N.1656	0	0	4.64528	6.32909	2.75541	0	0	0	0	0	0	2
PR5249_N.1659	0	0	0	3.75342	0	2.43507	0	0	0	0	0	1
PR5249_N.1660	0	2.94881	0	0	2.94881	0	0	0	0	0	0	0
PR5249_N.1661	0	0	3.59624	2.93015	3.59624	0	0	0	0	0	0	11
PR5249_N.1662	0	0	0	0	0	2.45139	4.16863	4.16863	0	0	0	5
PR5249_N.1663	0	0	5.00678	4.87421	0	0	0	0	0	0	0	1
PR5249_N.1666	2.61434	3.27019	0	0	3.27019	0	0	0	0	0	0	0
PR5249_N.1667	0	0	3.88402	4.78789	0	0	0	0	0	0	0	1
PR5249_N.1671	0	0	5.4094	5.88462	2.59234	0	0	0	0	0	0	1
PR5249_N.1673	0	0	0	0	2.54668	3.59166	0	0	0	0	0	1
PR5249_N.1674	0	0	5.95484	5.81547	0	0	0	0	0	0	0	1
PR5249_N.1675	0	0	0	0	0	0	0	0	0	0	0	5
PR5249_N.1676	0	3.08742	3.08742	2.43888	4.75413	0	0	0	0	0	0	5
PR5249_N.1677	0	0	4.17596	4.94085	3.10761	0	0	0	0	0	0	2
PR5249_N.1678	0	0	5.04652	6.66402	0	0	0	0	0	0	0	1
PR5249_N.1680	0	0	3.98602	2.65395	0	0	0	0	0	0	0	4
PR5249_N.1681	0	0	3.93428	6.31423	2.60501	0	0	0	0	0	0	1
PR5249_N.1682	0	3.70709	0	0	0	2.65641	5.15436	3.31382	0	0	0	5
PR5249_T	0	0	2.66507	2.66507	0	0	0	0	0	0	0	8
PR5249_T.1	0	0	4.65049	2.8006	2.90541	0	0	0	2.31163	0	1.03609	9
PR5249_T.2	0	0	5.4933	4.5193	2.78059	0	0	0	0	3.44225	0	9
PR5249_T.4	0	0	4.3421	2.12132	3.52753	0	0	0	2.48601	3.56284	0	9
PR5249_T.5	0	0	5.202	4.71169	3.16037	0	0	0	2.33189	0	0	9
PR5249_T.6	0	0	4.41089	4.20244	3.0754	0	0	0	2.42739	3.88717	0.829056	9
PR5249_T.7	2.25051	2.5115	0	0	0	0	3.2763	1.89638	0	0	0	0
PR5249_T.8	0	0	5.2638	5.42554	2.00969	0	0	0	2.93214	3.22798	0	9
PR5249_T.9	0	0	4.78095	2.14921	3.34219	0	0	0	2.87197	3.22882	0	9
PR5249_T.10	0	0	4.68653	4.19601	2.17341	0	0	0	1.97831	3.2551	0	9
PR5249_T.11	0	0	4.88217	4.46129	4.03225	0	0	0	1.79762	3.05121	0	9
PR5249_T.12	2.52421	4.37861	1.77841	0	0	0	0	0.970836	0	0	0	7
PR5249_T.13	0	0	5.40465	4.24535	3.49268	0	0	0	1.47136	3.90499	0	9
PR5249_T.15	0	0	3.72679	2.32385	2.48972	0	0	0	2.12488	2.12488	1.04485	8
PR5249_T.16	0	0	4.74459	2.09464	2.29285	0	0	0	2.09464	2.93419	0	9
PR5249_T.17	0	0	4.27218	1.49238	2.57008	2.694	0	0	2.57008	0	1.00204	9
PR5249_T.18	0	0	3.8158	4.34886	2.59791	0	0	0	2.09261	2.29077	0	9
PR5249_T.19	0	0	5.23057	3.30713	3.16964	0	0	0	2.44431	3.0931	0	9
PR5249_T.20	0	0	3.85825	5.03735	3.36139	0	0	0	2.32985	2.70234	0	9
PR5249_T.21	0	0	4.99481	4.04738	3.04872	0	0	0	3.13971	3.61521	0	9
PR5249_T.22	0	0	4.96599	3.08615	3.61328	0	0	0	1.56834	2.51737	0	9
PR5249_T.23	0	0	4.85002	2.85045	3.45885	0	0	0	1.0334	3.40019	0	9
PR5249_T.24	0	0	4.81318	0	3.8928	0	0	0	2.3988	3.49748	0	9
PR5249_T.25	0	0	4.57992	3.46204	3.97243	0	0	0	2.16568	3.72648	0	9
PR5249_T.26	0	0	3.89048	3.93607	3.68397	0	0	0	3.17077	3.73973	0	9
PR5249_T.27	0	0	4.57404	3.6602	3.05386	2.40681	0	0	2.40681	0	0	9
PR5249_T.28	0	0	4.69277	1.67264	3.11932	1.67264	0	0	1.67264	1.67264	0	9
PR5249_T.29	0	0	4.521	3.69547	3.58716	0	0	0	1.97403	0	0	9
PR5249_T.30	0	0	4.68116	4.1346	2.19912	0	0	0	0	2.66457	0	9
PR5249_T.31	1.16824	1.16824	1.16824	0	0	3.71097	3.59624	1.69242	0	0	0	5
PR5249_T.32	0	0	4.73421	2.96589	3.57016	0	0	0	2.32297	2.83969	0	9
PR5249_T.33	0	0	4.65191	4.59188	0	0	0	0	1.9608	3.45078	0	9
PR5249_T.34	0	0	4.83911	2.28208	2.65293	0	0	0	1.68612	3.64773	0	9
PR5249_T.35	0	0	5.17321	3.67533	3.0072	0	0	0	2.56643	1.75918	0	9
PR5249_T.36	0	0	5.37677	3.88303	2.39926	0	0	0	1.25384	2.774	0	9
PR5249_T.37	0	0	4.80576	2.14894	3.26776	0	0	0	3.44371	3.66045	0	9
PR5249_T.38	0	0	5.52572	6.03495	2.67031	0	0	0	0	0	0	10
PR5249_T.39	0	0	5.06232	5.20345	3.40993	0	0	0	1.84381	1.84381	0	9
PR5249_T.40	0	1.26431	4.99963	2.93303	3.36547	0	0	0	1.80522	0	0	4
PR5249_T.41	0	0	2.57255	2.31	3.22678	0	0	0	0	0	0	9
PR5249_T.42	0	0	5.05058	3.38405	3.2705	1.42685	0	0	2.61464	1.42685	0	9
PR5249_T.43	0	0	4.37937	3.6207	3.44371	0	0	0	3.22853	2.95396	0	9
PR5249_T.44	0	0	4.99324	4.91045	3.06795	0	0	0	3.30887	3.58738	0	9
PR5249_T.45	0	0	5.02366	5.02366	2.57088	0	0	0	0	0	0	8
PR5249_T.46	0	0	4.26723	3.7657	3.27019	0	0	0	1.89098	2.24483	0	9
PR5249_T.48	0	0	5.27031	3.81161	0	0	0	0	2.48955	2.86698	0	9
PR5249_T.49	0	0	5.06083	3.69338	3.2233	0	0	0	1.38975	4.06497	0	9
PR5249_T.50	0	0	4.97535	4.39631	2.98866	2.98866	0	0	2.08842	2.98866	0	9
PR5249_T.51	0	0	4.67298	4.3203	3.21301	0	0	0	2.19179	3.10024	0	9
PR5249_T.52	0	0	5.34848	6.03925	2.52316	0	0	0	0	0	2.26186	10
PR5249_T.53	0	0	0	0	0	0	4.381	0	0	0	0	5
PR5249_T.54	1.3067	2.98859	0	0	1.85441	0	3.4221	1.3067	0	0	0	0
PR5249_T.55	0	0	4.9215	0	2.51372	0	0	0	1.89842	2.51372	0	9
PR5249_T.56	0	0	5.2187	4.91525	3.50336	0	0	0	2.00759	3.59593	0	9
PR5249_T.57	0	0	4.829	0	3.74625	0	0	0	1.43071	2.35565	0	9
PR5249_T.59	0	0	4.35751	1.71075	2.95138	0	0	0	0	2.30918	0	9
PR5249_T.60	0	0	4.18624	2.32762	3.24556	0	0	0	2.79866	3.91904	1.96977	9
PR5249_T.61	0	0	5.19876	3.07552	3.20326	0	0	0	2.75735	1.37412	0	9
PR5249_T.62	0	0	4.51322	4.30225	2.43444	0	0	0	2.69997	3.35893	1.49735	9
PR5249_T.63	0	0	5.06699	3.74095	3.07126	1.48799	0	0	2.68871	3.46115	0	9
PR5249_T.64	0	0	3.69891	3.27074	1.33882	0	0	0	0	2.50619	0	9
PR5249_T.65	0	0	5.47001	4.95235	3.07093	2.89785	0	0	2.06102	0	0	9
PR5249_T.66	0	2.18278	5.41753	6.13437	2.54994	0	0	0	0	0	0	1
PR5249_T.67	0	0	4.46047	3.3453	3.6541	0	0	0	2.42156	0	0	4
PR5249_T.68	0	3.2118	0	0	0	0	0	0	0	0	0	0
PR5249_T.69	0	0	5.27178	2.57339	3.61981	0	0	0	1.95375	2.9531	0	9
PR5249_T.70	0	0	5.18029	3.28492	3.15673	0	0	0	0	2.36463	0	9
PR5249_T.71	0	0	0	2.10028	0	3.69949	3.5043	2.46408	1.52262	0	0	5
PR5249_T.73	0	0	4.68794	2.9954	3.57854	0	1.42685	0	1.99213	0	0	9
PR5249_T.74	0	0	5.20849	4.99157	3.25638	0	0	0	2.09558	3.25638	0	9
PR5249_T.75	0	0	4.97405	3.58823	3.19649	0	0	0	1.36885	3.19649	0	9
PR5249_T.76	0	0	4.5952	3.26928	1.99104	0	0	0	1.99104	0	0	8
PR5249_T.77	0	0	5.35474	4.26553	2.17479	0	0	0	3.02046	3.9455	0	9
PR5249_T.78	0	0	4.21522	2.99871	3.38742	0	0	0	2.82631	3.38742	1.4295	9
PR5249_T.79	0	0	4.22887	2.45787	2.45787	1.51732	0	0	1.51732	0	0	9
PR5249_T.80	0	0	5.43488	4.65455	3.19858	0	0	0	1.47174	3.44079	0	9
PR5249_T.81	0	0	4.75627	3.0066	3.15366	0	0	0	2.36172	0	0	9
PR5249_T.82	0	0	4.10989	2.39699	0	0	0	0	3.7126	0	0	9
PR5249_T.83	2.41504	3.9503	0	0	0	0	2.68013	2.05329	0	0	0	0
PR5249_T.84	0	0	4.38297	3.10412	2.78543	2.78543	0	0	1.39658	0	0	9
PR5249_T.85	0	0	2.94028	1.52262	1.52262	1.52262	0	0	0	0	0	9
PR5249_T.86	0	0	3.90694	4.03796	2.0749	0	0	0	0	2.70321	0	9
PR5249_T.87	0	0	5.24004	4.05452	2.45301	0	0	0	2.71894	4.11412	0	9
PR5249_T.88	0	0	4.74844	3.75189	3.62171	0	0	0	3.29588	2.80944	0	9
PR5249_T.89	0	0	5.43538	5.48318	3.74202	0	0	0	2.50403	0	0	9
PR5249_T.90	0	0	5.12494	3.60607	2.56035	0	0	0	2.56035	3.42916	0	9
PR5249_T.91	0	0	4.39342	2.91089	2.70126	0	0	0	1.49842	3.97254	0	9
PR5249_T.92	0	2.17825	4.08986	4.46751	2.17825	0	0	0	2.17825	3.19837	0	9
PR5249_T.93	0	0	4.414	3.06338	1.6253	0	0	0	2.21484	2.85185	0	9
PR5249_T.94	0	0	4.2552	0	3.57615	0	0	0	0	0	0	9
PR5249_T.95	0	0	5.04857	3.46448	3.14044	0	0	0	0	2.65805	0	9
PR5249_T.96	0	0	4.97594	3.21811	0	0	0	0	0	3.61014	0	9
PR5249_T.97	0	0	4.5706	2.15735	3.00174	0	0	0	2.15735	0	1.57362	9
PR5249_T.98	1.58989	0	4.2663	1.58989	2.81017	0	0	0	1.58989	3.47276	0	9
PR5249_T.99	0	0	5.10446	4.30109	2.1136	0	0	0	2.1136	2.47797	0	9
PR5249_T.100	0	0	5.10514	1.62859	3.24181	0	0	0	2.21848	2.21848	0	9
PR5249_T.101	0	0	4.89615	3.58187	2.91616	0	0	0	2.4408	3.23705	0	9
PR5249_T.102	0	0	3.9758	2.20222	3.04987	0	0	0	1.61393	2.8385	0	9
PR5249_T.103	0	0	4.91533	2.88594	3.27263	0	0	0	0	3.94665	0	9
PR5249_T.104	0	0	4.76523	4.87556	0	0	0	0	0	2.68712	0	9
PR5249_T.106	0	0	4.80555	4.43766	3.26091	0	0	0	0	0	0	1
PR5249_T.107	0	0	5.49728	3.21504	3.36344	0	0	0	1.60625	0	0	9
PR5249_T.108	3.07159	3.95968	0	0	0	0	0	3.46148	0	0	0	0
PR5249_T.109	0	0	3.16156	3.98435	0	0	0	0	2.14427	2.77705	0	9
PR5249_T.110	0	0	4.98863	2.89841	1.66512	0	0	0	2.62893	3.78108	0	9
PR5249_T.111	0	0	4.45935	1.70409	2.6734	0	0	0	1.70409	1.70409	0	8
PR5249_T.112	0	0	5.17029	3.32927	1.70226	0	0	0	0	3.91899	0	9
PR5249_T.113	0	0	4.17344	0	2.62378	0	0	0	0	0	0	9
PR5249_T.114	0	0	4.83422	3.08145	2.86972	0	0	0	1.64055	3.08145	0	9
PR5249_T.115	0	0	4.77227	0	2.17617	0	0	0	1.59051	2.17617	0	8
PR5249_T.116	0	0	4.48548	0	2.92014	0	0	0	0	3.58595	0	9
PR5249_T.117	0	0	4.23651	2.05625	3.34168	0	0	0	0	0	0	9
PR5249_T.118	0	0	4.27279	2.34464	3.3772	0	0	0	0	1.74305	0	17
PR5249_T.119	0	0	4.74247	2.09277	2.09277	0	0	0	2.72226	1.51593	0	9
PR5249_T.120	0	0	5.19348	3.52326	3.62567	0	0	0	1.53794	1.53794	0	9
PR5249_T.123	0	0	3.59471	3.48036	2.81754	0	0	0	2.18243	2.54958	0	9
PR5249_T.124	2.61865	3.09989	5.16366	5.45596	2.88794	0	0	0	0	0	0	0
PR5249_T.125	0	0	0	0	0	0	0	0	0	0	0	4
PR5249_T.126	0	0	4.50033	4.27996	3.47093	0	0	0	2.29301	3.47093	0	9
PR5249_T.127	0	0	6.09953	6.67836	3.34015	0	0	0	0	0	0	1
PR5249_T.128	0	0	4.66672	3.0568	3.0568	0	0	0	1.61976	0	0	9
PR5249_T.130	0	0	4.30637	0	3.4101	0	0	0	0	1.77122	0	9
PR5249_T.131	0	0	4.56534	0	3.04548	0	0	0	3.04548	3.04548	0	9
PR5249_T.132	0	0	4.20479	2.34464	3.52646	0	0	0	0	0	0	9
PR5249_T.134	0	0	5.37694	4.2496	3.51176	0	0	0	2.84802	3.98572	0	9
PR5249_T.135	0	0	4.91993	2.95138	3.16402	0	0	0	1.71075	1.71075	1.71075	9
PR5249_T.136	0	0	3.45434	0	1.96395	3.45434	0	0	0	0	0	9
PR5249_T.137	0	0	4.96352	3.46834	3.46834	0	0	0	1.69387	2.93183	0	9
PR5249_T.139	0	0	4.47846	1.8631	0	0	0	0	0	0	0	9
PR5249_T.140	0	0	0	0	1.80099	0	4.92363	3.05506	0	0	0	5
PR5249_T.141	0	0	4.86891	2.15162	1.56849	0	0	0	2.51755	0	0	9
PR5249_T.142	0	0	4.6228	4.74945	2.31863	0	0	0	1.71934	0	0	1
PR5249_T.143	0	0	4.18829	5.53341	3.00028	0	0	0	1.57241	0	0	9
PR5249_T.144	0	0	0	2.54236	3.19537	0	0	0	0	3.19537	0	9
PR5249_T.145	0	0	5.24299	3.87243	3.34818	0	0	0	0	2.17964	0	9
PR5249_T.146	0	0	4.63765	2.62378	3.00477	0	0	0	2.62378	3.49558	0	9
PR5249_T.147	0	0	5.62998	5.53191	3.29696	0	0	0	2.26973	0	0	1
PR5249_T.148	0	0	4.79873	3.08792	1.82984	0	0	0	1.82984	0	0	9
PR5249_T.149	0	0	5.15269	4.99119	2.63132	0	0	0	1.66721	2.90085	0	9
PR5249_T.151	0	0	5.06563	3.41863	3.02941	0	0	0	2.38348	0	0	9
PR5249_T.153	0	0	3.17846	3.63272	1.72311	0	0	0	2.32277	3.17846	0	9
PR5249_T.155	0	0	4.82834	2.92931	3.71011	0	0	0	2.28822	3.14171	0	9
PR5249_T.156	0	0	4.03032	2.48955	2.48955	0	0	0	1.87609	3.68124	0	9
PR5249_T.157	0	0	4.36526	3.01639	4.08181	0	0	0	3.01639	4.48163	0	9
PR5249_T.158	0	0	0	0	1.78719	0	0	2.76745	0	0	0	9
PR5249_T.159	0	2.0749	4.94361	3.90694	3.08609	0	0	0	0	2.0749	0	4
PR5249_T.160	0	0	5.01835	3.98452	2.21013	0	0	0	2.21013	2.57835	0	4
PR5249_T.161	0	0	3.5169	4.41521	2.21593	0	0	0	3.23906	2.21593	0	9
PR5249_T.162	0	0	0	0	0	3.52098	4.50066	3.19627	0	0	0	5
PR5249_T.163	0	0	4.69069	2.23025	2.59922	0	0	0	1.63921	3.64701	0	9
PR5249_T.164	0	0	4.38397	0	2.65272	0	0	0	2.02766	3.03442	0	9
PR5249_T.165	0	0	5.56249	4.14746	3.07997	0	0	0	0	3.07997	0	9
PR5249_T.167	0	0	3.87878	1.93451	3.59797	0	0	0	1.93451	0	0	9
PR5249_T.168	0	0	3.8928	2.56587	3.21984	0	0	0	0	0	0	4
PR5249_T.169	0	0	5.41557	5.32896	2.97842	0	0	0	0	0	0	1
PR5249_T.170	0	0	3.87473	4.49361	2.54886	2.54886	0	0	0	0	0	9
PR5249_T.171	0	0	4.80969	2.44945	2.44945	0	0	0	0	3.98732	1.83912	9
PR5249_T.172	0	0	4.38033	3.87782	3.6324	0	0	0	1.8338	0	0	9
PR5249_T.174	0	0	3.4711	0	1.97885	0	0	0	0	0	0	9
PR5249_T.175	2.86959	1.87843	3.14299	1.87843	2.49209	0	0	0	0	0	0	0
PR5249_T.176	3.20063	2.81532	0	0	0	0	0	0	0	0	0	0
PR5249_T.177	0	0	5.26087	3.06963	0	0	0	0	2.68712	3.89003	0	9
PR5249_T.178	0	0	4.88021	3.64625	2.97886	0	0	0	1.73455	0	0	9
PR5249_T.179	0	0	3.89811	2.6515	3.1337	0	0	0	2.6515	4.06204	0	9
PR5249_T.180	0	0	4.13386	2.87641	2.87641	0	0	0	1.88456	3.54098	0	9
PR5249_T.181	0	0	4.66592	4.02392	2.96045	0	0	0	2.3178	0	0	4
PR5249_T.182	0	0	2.56255	1.94368	2.94198	0	0	0	2.94198	0	0	8
PR5249_T.183	0	0	5.01604	4.26584	1.73724	0	0	0	2.71104	2.98197	0	9
PR5249_T.184	0	0	2.99495	1.74852	2.72381	0	0	0	1.74852	3.66276	0	9
PR5249_T.185	0	0	4.44942	3.2533	3.57867	0	0	0	1.7876	3.42916	0	9
PR5249_T.186	0	0	5.33849	0	2.85404	0	0	0	0	2.85404	0	9
PR5249_T.187	0	0	4.99707	0	3.66627	0	0	0	2.8525	0	0	9
PR5249_T.188	0	0	4.41521	2.47597	2.47597	0	0	0	2.85301	2.47597	0	9
PR5249_T.189	0	0	4.48803	5.08372	2.42892	0	0	0	1.82023	1.82023	0	9
PR5249_T.190	0	0	5.23795	4.44012	3.24426	0	0	0	1.77978	4.17548	0	9
PR5249_T.191	0	0	0	0	0	1.90472	1.90472	0	1.90472	0	0	9
PR5249_T.192	0	0	4.75854	5.44738	1.87235	0	0	0	0	0	0	2
PR5249_T.193	0	0	5.29704	4.06956	3.3014	0	0	0	2.43888	1.8294	0	9
PR5249_T.194	0	0	4.49689	3.73661	3.55905	0	0	0	0	0	0	9
PR5249_T.195	2.88222	0	0	0	0	0	2.88222	0	0	0	0	8
PR5249_T.196	0	0	5.37384	2.88754	3.37583	0	0	0	2.88754	3.55244	0	9
PR5249_T.197	3.32332	3.10914	4.68222	2.45967	0	2.45967	0	0	0	0	0	0
PR5249_T.198	0	0	0	0	0	2.60096	2.98138	0	1.97939	0	0	9
PR5249_T.199	0	0	4.77092	4.54989	3.19481	0	0	0	0	2.92069	0	9
PR5249_T.200	0	0	3.84629	0	2.5221	0	0	0	0	3.5657	0	9
PR5249_T.201	0	0	3.857	0	3.39959	0	0	0	1.91551	3.97243	0	9
PR5249_T.202	0	0	4.72363	3.36363	2.70451	0	0	0	2.70451	3.7575	0	9
PR5249_T.203	0	0	4.44906	4.50251	1.73995	0	0	0	2.71411	2.98508	0	9
PR5249_T.204	0	0	4.66731	3.37107	2.08286	0	0	0	0	0	0	9
PR5249_T.205	0	0	5.03454	4.45195	4.14602	0	0	0	0	3.55299	0	9
PR5249_T.206	0	0	4.63657	2.11617	2.11617	0	0	0	0	0	0	9
PR5249_T.207	0	0	4.82757	4.39661	2.74581	2.11488	0	0	0	0	0	9
PR5249_T.209	0	0	4.53684	2.72226	3.38199	0	0	0	2.09277	0	0	9
PR5249_T.210	0	0	4.85736	3.18699	2.91298	0	0	0	2.91298	3.18699	0	9
PR5249_T.211	0	0	3.83207	2.40108	2.77588	0	0	0	1.79468	3.26147	0	9
PR5249_T.212	0	0	4.76367	3.60403	4.15192	0	0	0	2.93774	2.29622	0	9
PR5249_T.213	0	0	3.64037	1.9719	0	1.9719	0	0	0	0	0	9
PR5249_T.214	0	0	5.19194	0	0	0	0	0	2.06402	0	0	9
PR5249_T.215	0	0	5.13149	4.63631	3.22041	0	0	0	2.56643	0	0	9
PR5249_T.216	0	0	4.91153	0	3.38062	0	0	0	0	3.38062	0	9
PR5249_T.217	0	0	4.44097	0	3.08942	0	0	0	0	2.70646	0	9
PR5249_T.218	0	0	4.98191	1.95038	3.61599	0	0	0	2.56976	1.95038	0	9
PR5249_T.222	0	0	5.08385	4.23207	2.59062	0	0	0	0	3.24556	0	9
PR5249_T.223	0	0	5.32575	2.18243	2.18243	0	0	0	0	2.81754	0	9
PR5249_T.224	0	0	4.63038	6.44292	2.5609	0	0	0	0	0	0	12
PR5249_T.225	0	0	4.39141	2.96553	2.96553	0	0	0	1.96501	0	0	9
PR5249_T.226	0	0	3.76159	2.94482	3.76159	0	0	0	2.56532	3.76159	0	9
PR5249_T.227	0	0	4.41118	3.51294	3.90842	0	0	0	3.7301	3.90842	0	9
PR5249_T.228	0	0	4.63672	1.85305	2.84128	0	0	0	2.46457	0	0	9
PR5249_T.231	0	0	4.0629	2.99811	2.99811	0	0	0	2.61728	2.99811	0	9
PR5249_T.232	0	0	0	0	0	0	3.52838	3.31255	0	0	0	5
PR5249_T.233	0	0	3.40577	2.91683	2.91683	0	0	0	1.92096	3.40577	0	9
PR5249_T.234	0	0	4.13075	4.4144	3.06377	0	0	0	3.06377	0	0	9
PR5249_T.235	0	0	4.68345	2.79154	2.79154	0	0	0	3.45354	3.60317	0	9
PR5249_T.237	0	0	3.31894	3.31894	0	0	0	0	0	3.71227	0	9
PR5249_T.238	0	0	5.17357	4.85296	2.57311	0	0	0	1.95349	2.57311	0	9
PR5249_T.239	0	0	4.72871	2.5998	0	0	0	0	1.97831	3.2551	0	9
PR5249_T.240	0	0	2.38616	0	3.42149	2.38616	0	0	0	0	0	9
PR5249_T.241	1.9703	1.9703	0	0	0	0	4.13881	0	0	0	0	5
PR5249_T.242	0	0	4.71537	5.03138	0	2.06884	0	0	0	0	0	9
PR5249_T.243	0	0	0	0	0	0	0	2.07005	0	0	0	1
PR5249_T.244	0	0	4.32897	2.45918	0	0	0	0	0	2.45918	0	9
PR5249_T.246	0	0	4.06759	3.39142	3.39142	0	0	0	2.35796	3.67065	0	9
PR5249_T.247	0	0	4.50931	3.28369	3.00842	0	0	0	3.28369	3.4993	0	9
PR5249_T.248	3.60548	2.5598	0	0	0	0	0	0	0	0	0	0
PR5249_T.250	0	0	5.41174	4.06995	2.73362	0	0	0	2.10343	2.10343	0	9
PR5249_T.253	2.41535	0	4.81482	3.0628	3.45256	0	0	0	3.0628	0	0	9
PR5249_T.254	0	0	3.56071	0	2.51737	0	0	0	1.90181	0	0	9
PR5249_T.255	0	0	5.56221	4.3871	3.48929	0	0	0	1.83957	3.76932	0	9
PR5249_T.256	0	0	5.19694	3.67658	0	0	0	0	2.62734	3.67658	0	9
PR5249_T.257	0	0	4.55279	1.92695	1.92695	0	0	0	0	3.58937	0	9
PR5249_T.258	0	3.84144	0	0	0	0	0	0	0	0	0	0
PR5249_T.259	0	0	0	0	0	0	0	0	0	0	0	1
PR5249_T.260	0	0	5.72754	3.80097	2.91765	0	0	0	0	0	0	9
PR5249_T.261	0	0	3.90683	5.27793	4.0581	0	0	0	0	0	0	1
PR5249_T.262	0	0	4.22782	3.69919	2.50644	0	0	0	2.88435	3.54915	0	9
PR5249_T.263	0	0	3.2597	3.75505	3.75505	0	0	0	0	3.53774	0	9
PR5249_T.264	0	0	5.04925	2.90206	2.90206	2.26237	0	0	0	0	0	4
PR5249_T.265	0	0	4.63829	3.95477	3.4962	0	0	0	2.62437	3.00538	0	8
PR5249_T.266	0	0	0	3.60143	3.60143	0	0	0	0	0	0	9
PR5249_T.267	0	0	5.15936	3.63976	3.24734	0	0	0	0	3.63976	0	9
PR5249_T.269	0	0	3.59108	0	3.98732	0	2.92513	0	0	0	0	4
PR5249_T.270	0	0	3.23203	1.95766	0	2.95742	3.62424	0	0	0	0	9
PR5249_T.271	0	0	4.57534	3.00629	2.36143	0	0	0	0	3.39513	0	9
PR5249_T.273	0	0	4.6927	0	2.10533	0	0	0	2.73564	2.73564	2.10533	9
PR5249_T.274	0	0	5.13388	2.56865	2.94824	0	0	0	1.94935	1.94935	0	9
PR5249_T.275	0	0	4.52983	3.75423	3.2589	0	0	0	0	0	0	1
PR5249_T.276	0	0	3.93428	3.93428	2.23583	0	0	0	2.23583	0	0	9
PR5249_T.277	0	0	5.42903	3.16517	2.1476	0	0	0	2.78059	0	0	9
PR5249_T.278	0	0	4.83959	2.87483	0	0	0	0	2.87483	2.23657	0	9
PR5249_T.279	0	0	4.39907	4.31317	2.66694	0	0	0	0	0	0	9
PR5249_T.281	0	0	0	2.08656	0	0	0	0	0	0	0	9
PR5249_T.282	0	4.64613	2.2616	0	0	0	0	0	0	0	0	0
PR5249_T.284	0	0	5.10851	4.10744	3.43061	0	0	0	0	4.10744	0	9
PR5249_T.285	0	0	5.10484	2.72425	2.72425	0	0	0	0	2.09464	0	9
PR5249_T.286	0	0	5.00347	2.12781	2.12781	0	0	0	0	3.14369	0	9
PR5249_T.288	0	0	2.1136	4.48115	2.74445	0	0	0	2.1136	2.74445	0	9
PR5249_T.289	2.04798	2.04798	4.96142	3.5485	2.67445	0	0	0	2.04798	3.87671	0	9
PR5249_T.290	0	0	4.11778	3.16373	3.6575	2.14627	0	0	0	2.14627	0	9
PR5249_T.292	0	2.06582	4.24732	3.35226	2.06582	0	0	0	0	2.69352	0	9
PR5249_T.294	2.42751	0	0	0	0	0	0	2.42751	0	0	0	5
PR5249_T.296	0	0	4.44661	4.20864	3.22272	0	0	0	0	4.01127	0	9
PR5249_T.297	0	0	5.24802	4.77168	2.94539	0	0	0	0	0	0	9
PR5249_T.298	3.12132	3.39792	0	0	2.10723	0	0	0	0	0	0	0
PR5249_T.299	0	0	4.83039	3.8782	2.93127	0	0	0	2.55212	3.42054	0	9
PR5249_T.300	0	0	5.03166	3.27202	3.27202	0	0	0	1.9935	0	0	9
PR5249_T.301	0	0	0	0	0	0	3.43032	0	0	0	0	9
PR5249_T.303	0	2.08409	3.91723	3.37243	2.08409	0	0	0	0	2.08409	0	8
PR5249_T.304	0	0	4.2009	2.64966	3.30683	0	0	0	3.03129	3.52262	0	9
PR5249_T.305	0	0	4.63947	3.41057	0	0	0	0	3.80497	2.74991	0	9
PR5249_T.306	0	0	4.29394	4.87564	0	0	0	0	2.10723	2.73767	0	9
PR5249_T.308	0	0	4.02437	2.96088	3.6278	0	0	0	0	3.6278	0	9
PR5249_T.309	2.13304	4.65555	0	0	0	0	2.76512	0	0	0	0	0
PR5249_T.310	0	0	5.3791	5.51957	3.02629	0	0	0	0	3.02629	0	9
PR5249_T.311	0	0	5.45493	5.65774	3.83035	0	0	0	3.65236	0	2.14161	9
PR5249_T.312	0	0	4.97439	2.98256	2.98256	0	0	0	0	3.47291	0	9
PR5249_T.313	0	0	2.25776	0	0	2.8972	4.55575	2.8972	0	0	0	5
PR5249_T.314	0	0	5.09195	3.01578	3.01578	0	0	0	3.5068	2.01067	0	9
PR5249_T.315	0	0	4.39301	3.12617	2.11169	0	0	0	2.11169	3.94807	0	9
PR5249_T.316	0	0	3.86325	3.46823	2.17134	0	0	0	2.17134	3.19089	0	9
PR5249_T.317	0	0	3.60665	0	3.32797	2.29863	0	0	0	2.29863	0	9
PR5249_T.318	0	0	3.74994	3.88052	2.55431	0	0	0	0	3.88052	0	9
PR5249_T.319	0	0	5.75899	5.64604	2.50852	0	0	0	0	2.50852	0	1
PR5249_T.320	2.93689	2.93689	3.99951	4.96882	2.93689	0	0	2.93689	0	0	0	0
PR5249_T.321	0	2.38795	5.07053	4.78494	3.4234	0	0	0	0	0	0	1
PR5249_T.322	0	0	4.67443	3.04009	2.65826	0	0	0	0	4.21001	0	9
PR5249_T.324	0	0	4.58243	3.07881	3.07881	2.06824	0	0	0	0	0	9
PR5249_T.325	0	0	4.93079	2.31904	0	0	0	0	0	3.34982	0	9
PR5249_T.326	0	0	3.50492	3.50492	2.00899	0	0	0	3.28926	3.50492	0	9
PR5249_T.327	0	0	3.46548	5.11373	3.07552	0	0	0	0	0	0	4
PR5249_T.328	0	0	4.4486	3.37311	0	0	0	0	2.34081	4.20062	0	9
PR5249_T.329	0	0	2.26934	0	0	3.97101	0	2.26934	0	0	0	5
PR5249_T.330	2.16108	2.7949	4.13427	0	2.16108	0	0	0	2.16108	3.67383	0	9
PR5249_T.331	0	0	4.95274	3.71748	0	0	0	0	0	0	0	9
PR5249_T.332	0	0	3.28245	2.25623	2.89558	2.25623	0	0	0	0	0	4
PR5249_T.334	0	0	4.78298	3.03223	3.42149	0	0	0	0	0	0	9
PR5249_T.335	0	0	5.04413	2.8972	0	0	0	0	0	0	0	4
PR5249_T.336	0	0	4.68766	2.67069	2.67069	0	0	0	0	3.87275	0	9
PR5249_T.337	0	0	0	0	0	0	0	0	0	0	0	9
PR5249_T.338	0	0	4.63681	2.25317	2.89236	3.95331	0	0	0	0	0	9
PR5249_T.339	0	0	5.20988	3.91242	3.09142	0	0	0	3.36768	0	0	9
PR5249_T.340	0	2.37991	0	0	2.37991	0	5.12198	0	0	0	0	8
PR5249_T.341	0	0	3.02567	0	0	0	0	0	3.02567	0	0	4
PR5249_T.342	0	0	4.03796	2.70321	3.08609	0	0	0	3.08609	2.0749	0	9
PR5249_T.343	0	0	5.23879	2.33912	2.33912	0	0	0	2.98286	3.65035	0	9
PR5249_T.344	0	0	3.24794	3.64037	3.64037	0	0	0	2.59291	2.59291	0	9
PR5249_T.345	0	0	0	0	0	0	0	2.70581	0	0	0	8
PR5249_T.346	0	0	2.46605	2.46605	0	0	2.46605	0	0	0	0	8
PR5249_T.347	0	0	0	2.66881	2.66881	0	0	0	2.66881	2.66881	0	8
PR5249_T.348	0	0	4.34419	1.87632	3.04663	0	0	0	2.54554	2.22939	0	9
PR5249_T.349	0	0	4.90186	3.16966	3.16966	0	0	0	1.77251	0	0	9
PR5249_T.350	0.968701	1.23889	5.00891	5.28806	2.70092	0	2.38021	1.45139	0	0	0	1
PR5249_T.351	0	0	4.71451	3.5919	3.10761	0	0	0	2.70373	3.79917	0	9
PR5249_T.352	0	0	4.81868	3.64317	3.14964	0	0	0	2.33245	0.657685	0	9
PR5249_T.353	0	0	4.73236	3.58631	3.27403	0	0	0	2.74241	2.95259	1.53279	9
PR5249_T.354	0	0	5.40023	6.3819	2.63677	0	0	0	0	0	2.01277	1
PR5249_T.355	0	0	3.46077	3.31184	2.84229	0	0	0	2.12145	2.92444	0	9
PR5249_T.356	0	0	4.98069	3.90667	3.46148	0	0	0	2.37459	3.23343	0	9
PR5249_T.357	0	0	4.70819	3.17944	2.28838	2.71961	0	0	2.45365	3.01992	0	9
PR5249_T.358	0	0	4.11171	3.86156	3.15781	0	0	0	2.14082	3.09185	0	9
PR5249_T.359	0	0	4.5226	2.39201	2.53301	0	0	0	1.46136	1.46136	0	9
PR5249_T.360	0	0	5.13069	3.13544	3.47898	0	0	0	2.3445	3.80661	0	9
PR5249_T.361	0	0	4.42462	2.38855	2.86198	0	0	0	2.65303	2.65303	0	9
PR5249_T.362	0	1.00368	4.66746	3.61885	3.07914	0	0	0	2.06854	2.06854	0	9
PR5249_T.363	0	0	3.93568	3.44925	3.1141	2.29896	0	0	2.10059	2.94062	1.02703	9
PR5249_T.364	0	0	4.83158	2.44351	3.30628	0	0	0	2.58518	2.58518	0	9
PR5249_T.365	0	0	4.91429	4.07673	3.43558	0	0	0	2.63033	3.36394	0	9
PR5249_T.366	0	0	4.85422	2.61944	3.00033	0	0	0	1.13826	2.61944	0	9
PR5249_T.367	0	0	4.16287	3.54062	3.48517	0	0	0	1.88425	2.1332	0	9
PR5249_T.368	0	0	4.91766	4.54494	3.14743	0	0	0	0	3.23086	0	9
PR5249_T.369	0	0	4.26032	2.85037	2.97665	0	0	0	0	2.53677	0	9
PR5249_T.370	2.33637	1.20474	4.72848	2.53999	2.33637	0	0	0	2.0804	2.33637	0	9
PR5249_T.371	0	0	4.56763	2.47597	3.73408	0	0	0	2.85301	3.12617	0	9
PR5249_T.372	0	0	5.43489	2.8115	3.13064	0	0	0	2.60327	0	0	9
PR5249_T.374	0	0	4.9062	2.94734	3.18692	0	0	0	2.16767	0	0	9
PR5249_T.375	0	0	4.61327	4.30109	3.5343	0	0	0	2.74445	3.40493	0	9
PR5249_T.376	0	0	5.25978	3.10328	2.65986	0	0	0	2.19462	1.84336	1.29715	9
PR5249_T.377	0	0	4.75008	2.08143	2.71017	0	0	0	2.54106	0	0	9
PR5249_T.378	0	0	0	0	1.31661	3.51954	3.9681	0	0	0	0	5
PR5249_T.379	0	0	4.27996	2.29301	3.32194	0	0	0	1.93679	2.55513	0	9
PR5249_T.380	0	0	3.46373	3.91166	2.42586	0	0	0	2.16722	3.54136	1.2748	9
PR5249_T.381	0	0	5.31947	2.50903	2.88701	0	0	0	2.24811	3.70194	0	9
PR5249_T.382	0	0	5.1197	3.2559	3.53389	0	0	0	2.23155	0	0	9
PR5249_T.383	0	0	5.0533	4.13802	2.66781	1.30337	0	0	1.30337	2.8385	0	9
PR5249_T.384	0	0	4.87545	3.51179	3.15724	0	0	0	2.14029	0	0	9
PR5249_T.385	0	0	4.24472	3.39534	3.86206	0	0	0	2.49209	3.31809	0	9
PR5249_T.386	0	0	4.85005	3.16756	2.84779	0	0	0	2.63903	0	0	4
PR5249_T.387	0	0	4.9051	3.11068	2.98349	0	0	0	2.98349	3.2235	0	9
[truncated: 11,323 more rows]

## Sheet: Figure2f
Cell name	Club signature score	Seurat_cluster
AUG_PB1	-0.0593821	4
AUG_PB1.1	-0.0660591	4
AUG_PB1.2	-0.0917259	8
AUG_PB1.3	-0.0688808	4
AUG_PB1.4	-0.0303541	4
AUG_PB1.5	-0.0290272	4
AUG_PB1.6	-0.0150127	4
AUG_PB1.7	-0.162881	4
AUG_PB1.9	-0.0697398	4
AUG_PB1.11	-0.122087	4
AUG_PB1.12	-0.159585	4
AUG_PB1.14	-0.0652696	8
AUG_PB1.15	-0.105702	4
AUG_PB1.17	-0.219719	14
AUG_PB1.18	-0.0766423	3
AUG_PB1.19	-0.104278	14
AUG_PB1.20	-0.127867	4
AUG_PB1.21	-0.0790796	4
AUG_PB1.22	-0.149199	4
AUG_PB1.23	-0.162222	4
AUG_PB1.24	-0.140876	4
AUG_PB1.25	-0.0343785	4
AUG_PB1.26	-0.14574	4
AUG_PB1.29	-0.0385164	4
AUG_PB1.30	-0.157282	14
AUG_PB1.31	-0.150502	8
AUG_PB1.32	-0.0142274	4
AUG_PB1.38	-0.0531263	3
AUG_PB1.45	0.0521159	8
AUG_PB1.59	-0.227286	14
AUG_PB1.61	0.0224369	11
AUG_PB1.63	-0.00206994	8
AUG_PB1.65	-0.0585398	3
AUG_PB1.69	-0.178288	14
AUG_PB1.72	-0.091721	9
AUG_PB1.75	-0.0022135	8
AUG_PB1.79	-0.0527581	14
AUG_PB1.81	-0.164025	14
AUG_PB1.86	-0.0907205	4
AUG_PB1.87	-0.110497	8
AUG_PB1.89	-0.0978661	4
AUG_PB1.91	0.175898	8
AUG_PB1.101	0.102312	10
AUG_PB1.106	-0.143321	14
AUG_PB1.108	-0.091058	12
AUG_PB1.110	-0.0525681	3
AUG_PB1.115	0.00799458	4
AUG_PB1.123	-0.143458	4
AUG_PB1.124	-0.214108	2
AUG_PB1.125	0.0813332	4
AUG_PB1.127	-0.0908774	4
AUG_PB1.129	-0.00963681	4
AUG_PB1.132	-0.0147179	14
AUG_PB1.135	-0.203747	14
AUG_PB1.140	-0.0161473	11
AUG_PB1.141	-0.107409	4
AUG_PB1.142	-0.0443932	4
AUG_PB1.148	-0.212181	5
AUG_PB1.150	-0.109975	10
AUG_PB1.151	-0.00239736	4
AUG_PB1.157	-0.0452617	2
AUG_PB1.165	0.105645	12
AUG_PB1.166	-0.0108972	2
AUG_PB1.169	-0.193622	14
AUG_PB1.171	-0.0436611	4
AUG_PB1.172	-0.0112474	12
AUG_PB1.174	-0.156176	14
AUG_PB1.179	0.0660189	11
AUG_PB1.181	0.0065129	2
AUG_PB1.182	0.0284618	2
AUG_PB1.184	-0.0242299	14
AUG_PB1.185	0.0041631	4
AUG_PB1.186	0.0533872	14
AUG_PB1.187	-0.15048	4
AUG_PB1.188	-0.0908775	4
AUG_PB1.191	0.124507	1
AUG_PB1.193	-0.115111	10
AUG_PB1.195	-0.0424342	4
AUG_PB1.196	-0.1435	4
AUG_PB1.199	0.0267714	4
AUG_PB1.200	-0.164198	4
AUG_PB1.204	0.0614656	5
AUG_PB1.205	-0.25298	14
AUG_PB1.206	0.0365855	9
AUG_PB1.208	0.0828895	9
AUG_PB1.209	-0.165849	14
AUG_PB1.211	0.0525914	2
AUG_PB1.213	0.0925527	3
AUG_PB1.216	-0.0838448	4
AUG_PB1.219	-0.00286852	10
AUG_PB1.220	0.111872	9
AUG_PB1.221	0.153734	2
AUG_PB1.223	-0.0494827	4
AUG_PB1.224	0.0302218	2
AUG_PB1.226	-0.100092	4
AUG_PB1.227	0.0390191	2
AUG_PB1.228	-0.080618	4
AUG_PB1.233	-0.132829	4
AUG_PB1.235	-0.103392	16
AUG_PB1.237	-0.0525655	12
AUG_PB1.238	0.0414497	9
AUG_PB1.248	0.0225207	3
AUG_PB1.255	-0.0423877	4
AUG_PB1.256	0.0289928	2
AUG_PB1.257	-0.109575	2
AUG_PB1.258	-0.0774817	2
AUG_PB1.259	-0.167765	4
AUG_PB1.262	-0.0978124	2
AUG_PB1.266	-0.045325	2
AUG_PB1.269	-0.0346313	2
AUG_PB1.270	-0.0890925	5
AUG_PB1.272	-0.0673263	9
AUG_PB1.273	-0.049869	2
AUG_PB1.274	-0.190919	9
AUG_PB1.278	0.0796093	5
AUG_PB1.279	-0.112114	2
AUG_PB1.280	0.0398858	9
AUG_PB1.283	0.0348535	12
AUG_PB1.287	-0.121279	2
AUG_PB1.288	0.0383873	2
AUG_PB1.289	-0.0996163	2
AUG_PB1.290	-0.0817783	9
AUG_PB1.291	-0.0494942	2
AUG_PB1.293	-0.122752	3
AUG_PB1.294	-0.0195704	2
AUG_PB1.299	0.235158	1
AUG_PB1.303	0.0212354	10
AUG_PB1.304	-0.0994762	2
AUG_PB1.305	-0.0703968	2
AUG_PB1.306	-0.0388774	2
AUG_PB1.307	-0.156265	2
AUG_PB1.308	-0.0222423	5
AUG_PB1.316	-0.0822572	9
AUG_PB1.317	-0.0877959	9
AUG_PB1.319	0.166733	2
AUG_PB1.323	0.120952	5
AUG_PB1.324	-0.0486722	9
AUG_PB1.325	0.0164315	9
AUG_PB1.326	0.196987	2
AUG_PB1.328	-0.0828532	2
AUG_PB1.329	0.182812	12
AUG_PB1.338	0.184936	12
AUG_PB1.341	-0.135951	9
AUG_PB1.342	-0.122602	11
AUG_PB1.343	0.0753773	12
AUG_PB1.344	0.0833417	9
AUG_PB1.345	-0.0513292	9
AUG_PB1.346	-0.0955141	2
AUG_PB1.348	0.120448	2
AUG_PB1.349	0.0533738	2
AUG_PB1.350	-0.0416708	2
AUG_PB1.352	-0.24019	2
AUG_PB1.354	-0.146313	2
AUG_PB1.355	-0.0287055	9
AUG_PB1.356	-0.0657157	9
AUG_PB1.358	-0.00321043	9
AUG_PB1.360	-0.0978351	2
AUG_PB1.363	-0.106521	2
AUG_PB1.364	-0.241166	3
AUG_PB1.365	0.0217745	9
AUG_PB1.368	-0.0490156	2
AUG_PB1.369	-0.014654	2
AUG_PB1.370	0.0762203	2
AUG_PB1.372	0.0542377	2
AUG_PB1.377	0.0259501	2
AUG_PB1.378	-0.0988938	2
AUG_PB1.380	-0.0561207	9
AUG_PB1.381	-0.219363	10
AUG_PB1.382	-0.144875	4
AUG_PB1.383	-0.0295442	4
AUG_PB1.384	-0.0485799	4
AUG_PB1.385	-0.155473	4
AUG_PB1.386	-0.0195704	2
AUG_PB1.387	-0.0999509	4
AUG_PB1.388	-0.123945	4
AUG_PB1.389	0.0194671	4
AUG_PB1.390	-0.151294	4
AUG_PB1.391	-0.145034	18
AUG_PB1.392	-0.330417	10
AUG_PB1.393	-0.137993	4
AUG_PB1.394	-0.275443	10
AUG_PB1.395	-0.124761	4
AUG_PB1.396	-0.0912149	4
AUG_PB1.397	0.0233219	4
AUG_PB1.398	-0.0583166	4
AUG_PB1.399	-0.0304878	4
AUG_PB1.400	-0.123947	4
AUG_PB1.401	-0.118021	18
AUG_PB1.402	-0.0733281	4
AUG_PB1.403	-0.139952	4
AUG_PB1.404	-0.192665	4
AUG_PB1.405	-0.151509	4
AUG_PB1.406	-0.0796613	13
AUG_PB1.407	-0.0561334	4
AUG_PB1.408	-0.199251	9
AUG_PB1.409	-0.0844292	8
AUG_PB1.411	-0.136452	4
AUG_PB1.412	-0.169665	4
AUG_PB1.413	-0.113062	8
AUG_PB1.414	-0.214374	4
AUG_PB1.415	-0.168929	11
AUG_PB1.416	-0.145767	8
AUG_PB1.417	-0.144153	4
AUG_PB1.419	-0.157305	10
AUG_PB1.420	-0.160568	4
AUG_PB1.421	-0.189488	10
AUG_PB1.422	-0.00931008	4
AUG_PB1.423	-0.081966	4
AUG_PB1.424	-0.0690046	4
AUG_PB1.426	-0.185517	4
AUG_PB1.427	-0.0375822	13
AUG_PB1.428	-0.145534	4
AUG_PB1.431	-0.0587456	4
AUG_PB1.432	-0.0468601	4
AUG_PB1.434	-0.0545317	4
AUG_PB1.435	-0.117793	10
AUG_PB1.436	-0.19618	4
AUG_PB1.437	0.0684618	18
AUG_PB1.438	-0.0110595	4
AUG_PB1.441	-0.120673	7
AUG_PB1.443	-0.22989	4
AUG_PB1.444	-0.0226975	8
AUG_PB1.445	0.0558278	4
AUG_PB1.446	-0.0744514	4
AUG_PB1.447	-0.0975272	4
AUG_PB1.448	-0.123418	4
AUG_PB1.450	-0.125428	5
AUG_PB1.451	-0.0464	4
AUG_PB1.453	-0.000216565	18
AUG_PB1.454	0.0954054	2
AUG_PB1.455	-0.137413	4
AUG_PB1.456	-0.109236	10
AUG_PB1.459	-0.227069	10
AUG_PB1.463	0.0760807	4
AUG_PB1.464	-0.0214533	4
AUG_PB1.465	-0.206071	10
AUG_PB1.466	-0.245238	10
AUG_PB1.468	-0.294349	10
AUG_PB1.469	0.000820412	4
AUG_PB1.470	-0.206578	4
AUG_PB1.471	-0.0355854	4
AUG_PB1.472	0.00311982	4
AUG_PB1.474	-0.0294484	4
AUG_PB1.475	0.070783	4
AUG_PB1.476	-0.131802	10
AUG_PB1.477	-0.312275	10
AUG_PB1.478	-0.0103948	4
AUG_PB1.479	-0.0459354	4
AUG_PB1.481	-0.147308	4
AUG_PB1.482	-0.213928	4
AUG_PB1.483	-0.0940209	4
AUG_PB1.484	-0.14124	7
AUG_PB1.485	-0.0808367	12
AUG_PB1.486	0.0695201	11
AUG_PB1.487	-0.07611	4
AUG_PB1.488	-0.100165	12
AUG_PB1.489	0.0336544	4
AUG_PB1.490	0.103025	8
AUG_PB1.491	-0.0217635	10
AUG_PB1.493	-0.10169	14
AUG_PB1.494	-0.173118	4
AUG_PB1.495	-0.0562469	8
AUG_PB1.496	0.310039	8
AUG_PB1.497	-0.0251999	4
AUG_PB1.499	-0.14378	4
AUG_PB1.500	-0.192097	4
AUG_PB1.502	-0.0345956	4
AUG_PB1.503	0.0482075	4
AUG_PB1.506	-0.152351	10
AUG_PB1.507	-0.197065	12
AUG_PB1.508	0.109102	1
AUG_PB1.509	-0.0475014	4
AUG_PB1.510	0.0472668	8
AUG_PB1.513	-0.192566	10
AUG_PB1.514	-0.153	10
AUG_PB1.515	-0.16582	10
AUG_PB1.516	-0.256633	10
AUG_PB1.521	-0.0307777	4
AUG_PB1.522	-0.235288	10
AUG_PB1.524	-0.00772066	3
AUG_PB1.526	-0.160247	8
AUG_PB1.529	0.0129514	4
AUG_PB1.533	0.0718892	4
AUG_PB1.534	-0.183709	10
AUG_PB1.539	0.0118562	4
AUG_PB1.544	0.0695655	8
AUG_PB1.546	-0.039549	10
AUG_PB1.548	-0.159495	10
AUG_PB1.549	-0.194609	4
AUG_PB1.551	-0.126427	4
AUG_PB1.552	0.104723	1
AUG_PB1.557	-0.116056	4
AUG_PB1.559	-0.0717307	5
AUG_PB1.562	0.110651	4
AUG_PB1.564	-0.122287	2
AUG_PB1.567	0.0442669	2
AUG_PB1.568	-0.0592242	1
AUG_PB1.570	-0.193771	4
AUG_PB1.574	-0.12957	4
AUG_PB1.576	-0.0517596	2
AUG_PB1.578	-0.0462831	4
AUG_PB1.579	-0.256475	11
AUG_PB1.584	-0.0710791	1
AUG_PB1.586	-0.0291665	4
AUG_PB1.587	-0.0509628	1
AUG_PB1.591	-0.138475	2
AUG_PB1.596	-0.226644	4
AUG_PB1.598	-0.180036	9
AUG_PB1.602	-0.113654	11
AUG_PB1.603	-0.109474	1
AUG_PB1.605	0.0462806	18
AUG_PB1.607	-0.0226167	3
AUG_PB1.608	-0.15194	10
AUG_PB1.609	0.0171488	8
AUG_PB1.610	-0.12606	11
AUG_PB1.611	-0.137977	1
AUG_PB1.619	-0.286992	10
AUG_PB1.622	-0.167271	3
AUG_PB1.626	-0.175524	1
AUG_PB1.627	-0.0808919	3
AUG_PB1.628	-0.04748	4
AUG_PB1.630	-0.113892	2
AUG_PB1.635	-0.015759	2
AUG_PB1.641	0.0544296	2
AUG_PB1.642	-0.0949295	4
AUG_PB1.645	-0.0627297	18
AUG_PB1.650	-0.252292	10
AUG_PB1.652	-0.179103	10
AUG_PB1.669	-0.0496414	4
AUG_PB1.670	-0.0967492	18
AUG_PB1.677	-0.251496	4
AUG_PB1.678	-0.157646	10
AUG_PB1.680	-0.154894	10
AUG_PB1.687	-0.187426	10
AUG_PB1.689	-0.0676739	2
AUG_PB1.690	-0.0141631	2
AUG_PB1.691	-0.161498	12
AUG_PB1.694	0.0616588	2
AUG_PB1.695	0.173635	1
AUG_PB1.697	-0.026653	2
AUG_PB1.706	-0.00669253	1
AUG_PB1.707	-0.169499	12
AUG_PB1.708	0.00333414	1
AUG_PB1.717	-0.0930436	12
AUG_PB1.720	-0.125407	2
AUG_PB1.721	-0.0735316	4
AUG_PB1.723	-0.0639145	2
AUG_PB1.725	-0.100897	2
AUG_PB1.735	-0.197643	2
AUG_PB1.736	-0.00375432	1
AUG_PB1.737	-0.0139003	2
AUG_PB1.738	0.152347	18
AUG_PB1.741	-0.112494	10
AUG_PB1.749	0.0154766	2
AUG_PB1.750	-0.0306002	3
AUG_PB1.752	-0.0697009	2
AUG_PB1.753	-0.112606	3
AUG_PB1.757	-0.0364561	1
AUG_PB1.759	-0.0609867	12
AUG_PB1.761	-0.104261	4
AUG_PB1.765	-0.00836852	1
AUG_PB1.768	0.0347983	1
AUG_PB1.775	-0.289348	10
AUG_PB1.780	-0.0518473	10
AUG_PB1.784	0.0353585	2
AUG_PB1.793	-0.17076	10
AUG_PB1.797	0.0107851	12
AUG_PB1.804	-0.0101932	10
AUG_PB1.808	-0.0692102	2
AUG_PB1.809	-0.117341	1
AUG_PB1.811	0.0677405	2
AUG_PB1.812	0.0810308	2
AUG_PB1.816	-0.148923	10
AUG_PB1.823	0.0258699	12
AUG_PB1.824	0.080239	1
AUG_PB1.834	-0.0222957	2
AUG_PB1.835	-0.228952	12
AUG_PB1.837	0.0279769	12
AUG_PB1.841	0.0678844	1
AUG_PB1.842	-0.017525	12
AUG_PB1.844	-0.107552	12
AUG_PB1.851	0.0945813	1
AUG_PB1.855	-0.175456	1
AUG_PB1.860	-0.0697358	4
AUG_PB1.861	0.0514565	1
AUG_PB1.863	-0.111649	2
AUG_PB1.870	-0.141205	2
AUG_PB1.872	0.0614666	12
AUG_PB1.885	-0.0884817	10
AUG_PB1.889	-0.0185198	3
AUG_PB1.891	-0.0436828	2
AUG_PB1.892	0.0128855	2
AUG_PB1.900	-0.0562505	2
AUG_PB1.905	0.114753	3
AUG_PB1.911	-0.165493	2
AUG_PB1.915	0.00761198	2
AUG_PB1.917	-0.191917	5
AUG_PB1.918	0.0684518	12
AUG_PB1.919	0.0148285	12
AUG_PB1.921	0.103914	12
AUG_PB1.922	-0.135148	3
AUG_PB1.924	-0.0105055	5
AUG_PB1.925	0.089066	12
AUG_PB1.929	-0.119825	4
AUG_PB1.931	-0.0103261	5
PR5249_N	0.484283	6
PR5249_N.1	-0.151849	2
PR5249_N.2	-0.133609	2
PR5249_N.3	-0.0802431	9
PR5249_N.4	-0.140111	4
PR5249_N.5	-0.0493505	2
PR5249_N.6	0.0718482	2
PR5249_N.7	-0.104682	4
PR5249_N.8	0.123718	3
PR5249_N.9	0.145364	9
PR5249_N.10	0.159928	3
PR5249_N.11	-0.170104	4
PR5249_N.12	0.0864805	2
PR5249_N.13	-0.0983995	8
PR5249_N.14	0.189503	2
PR5249_N.15	-0.150981	4
PR5249_N.16	-0.159024	4
PR5249_N.18	0.0209162	8
PR5249_N.19	0.104968	8
PR5249_N.20	0.113425	2
PR5249_N.21	0.534238	6
PR5249_N.22	-0.0811489	2
PR5249_N.23	-0.199285	4
PR5249_N.24	-0.0765312	4
PR5249_N.25	-0.0388557	2
PR5249_N.26	-0.166212	2
PR5249_N.27	-0.0409206	3
PR5249_N.28	0.251182	8
PR5249_N.29	-0.0846205	2
PR5249_N.30	0.370993	6
PR5249_N.31	0.0709491	2
PR5249_N.32	-0.0713692	2
PR5249_N.33	0.055132	2
PR5249_N.34	-0.100819	2
PR5249_N.35	0.189992	2
PR5249_N.36	-0.073105	2
PR5249_N.37	0.134271	6
PR5249_N.38	0.419474	6
PR5249_N.39	-0.149826	4
PR5249_N.40	-0.0303826	4
PR5249_N.41	-0.0175913	4
PR5249_N.42	0.0891831	2
PR5249_N.43	0.0469307	4
PR5249_N.44	0.0497907	2
PR5249_N.45	-0.0116887	7
PR5249_N.46	0.842679	6
PR5249_N.48	0.176236	8
PR5249_N.49	0.0644347	2
PR5249_N.50	0.385608	6
PR5249_N.51	-0.0525593	1
PR5249_N.52	-0.0177376	4
PR5249_N.53	0.590809	6
PR5249_N.54	0.410111	2
PR5249_N.55	0.0268402	2
PR5249_N.56	-0.134948	4
PR5249_N.57	0.0940961	2
PR5249_N.58	0.318024	2
PR5249_N.59	-0.115442	2
PR5249_N.60	0.436367	6
PR5249_N.61	0.278639	2
PR5249_N.62	-0.091264	4
PR5249_N.63	-0.0027981	2
PR5249_N.64	0.119984	8
PR5249_N.66	-0.0314391	4
PR5249_N.67	-0.034982	4
PR5249_N.68	-0.230728	4
PR5249_N.69	0.0915627	4
PR5249_N.70	0.616883	6
PR5249_N.71	0.0779129	8
PR5249_N.73	-0.130688	16
PR5249_N.74	-0.171046	4
PR5249_N.75	-0.0715268	9
PR5249_N.76	0.75447	6
PR5249_N.77	-0.166421	4
PR5249_N.78	-0.0361096	11
PR5249_N.79	-0.0749184	2
PR5249_N.80	-0.0604021	4
PR5249_N.81	0.973901	6
PR5249_N.83	-0.0171005	2
PR5249_N.84	0.831906	6
PR5249_N.85	0.818548	6
PR5249_N.86	0.317983	6
PR5249_N.87	0.231297	2
PR5249_N.88	0.161054	2
PR5249_N.89	0.0136905	4
PR5249_N.90	0.0982082	8
PR5249_N.91	0.105363	11
PR5249_N.92	-0.112655	4
PR5249_N.93	0.595349	6
PR5249_N.94	-0.18974	1
PR5249_N.95	-0.0945375	2
PR5249_N.96	0.100307	13
PR5249_N.97	0.164489	2
PR5249_N.98	0.161054	2
PR5249_N.99	-0.193662	4
PR5249_N.100	0.00999234	11
PR5249_N.101	0.0615589	3
PR5249_N.102	-0.130825	2
PR5249_N.103	-0.0717939	2
PR5249_N.104	-0.0206218	11
PR5249_N.105	-0.113079	7
PR5249_N.106	0.63547	6
PR5249_N.107	-0.0562544	7
PR5249_N.108	-0.00456338	11
PR5249_N.110	-0.11789	2
PR5249_N.111	0.434176	2
PR5249_N.112	0.35137	6
PR5249_N.113	0.10712	4
PR5249_N.114	0.337619	6
PR5249_N.115	-0.107659	11
PR5249_N.116	0.0425289	2
PR5249_N.118	0.00738168	3
PR5249_N.119	-0.217452	4
PR5249_N.120	0.174523	3
PR5249_N.121	-0.0708881	4
PR5249_N.122	0.0170719	2
PR5249_N.123	-0.0517546	2
PR5249_N.124	0.0532074	11
PR5249_N.125	0.558745	6
PR5249_N.126	0.0463539	7
PR5249_N.127	0.0798408	2
PR5249_N.128	-0.134535	3
PR5249_N.129	-0.0284186	2
PR5249_N.130	-0.03796	2
PR5249_N.131	-0.159569	2
PR5249_N.132	-0.201054	2
PR5249_N.135	-0.0624593	3
PR5249_N.136	0.376919	2
PR5249_N.139	-0.111566	2
PR5249_N.140	0.0338652	2
PR5249_N.142	0.109663	3
PR5249_N.143	0.151828	2
PR5249_N.144	0.0473461	3
PR5249_N.145	0.72298	6
PR5249_N.146	1.00995	6
PR5249_N.147	0.00573914	16
PR5249_N.148	-0.0292607	4
PR5249_N.149	-0.112437	2
PR5249_N.150	-0.0658889	2
PR5249_N.151	0.176797	11
PR5249_N.152	-0.196301	3
PR5249_N.155	0.308552	2
PR5249_N.156	-0.120344	4
PR5249_N.157	-0.178094	8
PR5249_N.158	-0.126664	8
PR5249_N.159	0.189194	2
PR5249_N.160	0.210543	2
PR5249_N.161	0.40369	2
PR5249_N.162	0.0202753	2
PR5249_N.165	0.0755048	2
PR5249_N.166	0.405529	2
PR5249_N.167	-0.0842147	1
PR5249_N.168	0.154096	6
PR5249_N.169	0.0157387	2
PR5249_N.171	0.0530627	2
PR5249_N.172	0.443549	6
PR5249_N.173	-0.0417699	2
PR5249_N.174	0.181613	6
PR5249_N.175	0.388816	6
PR5249_N.177	0.00280722	8
PR5249_N.178	0.0692604	2
PR5249_N.179	0.496113	6
PR5249_N.180	0.680674	6
PR5249_N.181	-0.207382	2
PR5249_N.182	0.0304136	2
PR5249_N.183	0.87424	2
PR5249_N.186	0.0307958	2
PR5249_N.187	0.0391315	8
PR5249_N.188	0.0346315	1
PR5249_N.189	-0.0445556	3
PR5249_N.190	-0.122129	4
PR5249_N.191	-0.093764	2
PR5249_N.192	0.316451	6
PR5249_N.193	-0.113792	1
PR5249_N.194	-0.0390007	2
PR5249_N.195	0.236316	2
PR5249_N.196	-0.0982129	2
PR5249_N.197	-0.0289191	1
PR5249_N.198	0.467305	2
PR5249_N.199	0.079625	4
PR5249_N.200	0.620424	2
PR5249_N.201	-0.218358	1
PR5249_N.204	-0.000252401	2
PR5249_N.205	-0.195555	1
PR5249_N.207	0.160739	2
PR5249_N.208	-0.106642	2
PR5249_N.209	0.541169	6
PR5249_N.210	0.0808478	3
PR5249_N.211	0.0200414	8
PR5249_N.212	0.033423	7
PR5249_N.213	-0.0376192	2
PR5249_N.214	-0.0761807	1
PR5249_N.215	0.154674	2
PR5249_N.217	0.178881	3
PR5249_N.219	0.654675	6
PR5249_N.220	-0.008771	2
PR5249_N.221	0.563202	6
PR5249_N.222	0.0183534	1
PR5249_N.223	0.618643	2
PR5249_N.224	-0.14482	11
PR5249_N.225	-0.0545434	3
PR5249_N.226	0.282165	6
PR5249_N.227	-0.163807	4
PR5249_N.228	0.161323	6
PR5249_N.229	0.0420847	3
PR5249_N.231	-0.00887686	8
PR5249_N.232	-0.149893	2
PR5249_N.233	0.107111	2
PR5249_N.234	0.527089	2
PR5249_N.235	0.0659162	7
PR5249_N.236	0.266954	1
PR5249_N.237	0.497348	2
PR5249_N.238	0.182938	2
PR5249_N.239	0.529759	6
PR5249_N.240	0.111407	2
PR5249_N.241	-0.0126286	2
PR5249_N.242	0.0304304	13
PR5249_N.243	0.0172279	2
PR5249_N.244	-0.00443898	3
PR5249_N.245	0.231901	2
PR5249_N.246	0.38957	4
PR5249_N.247	-0.0755865	2
PR5249_N.249	0.249091	6
PR5249_N.250	-0.0926415	3
PR5249_N.251	0.0714344	6
PR5249_N.253	-0.0931217	3
PR5249_N.254	-0.0779649	3
PR5249_N.255	0.454174	2
PR5249_N.257	0.280484	6
PR5249_N.260	-0.085243	2
PR5249_N.261	0.028819	3
PR5249_N.263	0.504363	2
PR5249_N.264	0.0772728	2
PR5249_N.265	-0.0970617	4
PR5249_N.266	-0.177516	2
PR5249_N.268	0.368547	6
PR5249_N.269	0.03871	2
PR5249_N.270	0.151497	3
PR5249_N.272	-0.161243	2
PR5249_N.273	0.0115243	2
PR5249_N.274	0.0056751	8
PR5249_N.275	-0.14884	2
PR5249_N.276	-0.0385542	2
PR5249_N.278	-0.271615	4
PR5249_N.279	-0.0399441	2
PR5249_N.280	-0.0325822	3
PR5249_N.281	-0.0226469	3
PR5249_N.282	0.262182	2
PR5249_N.283	0.110066	3
PR5249_N.285	0.0734447	2
PR5249_N.287	-0.00629793	3
PR5249_N.288	-0.0313383	2
PR5249_N.289	-0.0605865	2
PR5249_N.290	-0.136618	4
PR5249_N.291	-0.0142344	2
PR5249_N.294	-0.16426	16
PR5249_N.296	0.102033	2
PR5249_N.298	-0.101779	2
PR5249_N.299	0.105484	3
PR5249_N.300	0.053212	2
PR5249_N.301	-0.0473146	11
PR5249_N.303	0.430325	6
PR5249_N.305	-0.0528763	2
PR5249_N.306	0.552005	2
PR5249_N.307	0.0527465	3
PR5249_N.308	-0.0625198	1
PR5249_N.309	-0.0732508	4
PR5249_N.310	-0.22422	11
PR5249_N.311	0.0130387	1
PR5249_N.312	0.099486	2
PR5249_N.313	0.196602	2
PR5249_N.314	-0.0654756	2
PR5249_N.315	-0.107521	2
PR5249_N.316	-0.0934689	2
PR5249_N.317	0.0459141	2
PR5249_N.318	-0.00139644	3
PR5249_N.319	0.738206	2
PR5249_N.321	-0.0730609	2
PR5249_N.322	0.606565	2
PR5249_N.323	-0.199046	2
PR5249_N.325	-0.0225645	2
PR5249_N.327	-0.0342019	1
PR5249_N.328	-0.0232491	2
PR5249_N.329	0.156883	2
PR5249_N.330	0.0512069	8
PR5249_N.331	-0.121001	2
PR5249_N.332	-0.0690404	2
PR5249_N.333	-0.122939	2
PR5249_N.334	0.103203	2
PR5249_N.335	0.111144	2
PR5249_N.336	0.0780517	2
PR5249_N.337	0.258569	6
PR5249_N.338	0.0354047	4
PR5249_N.339	0.0429595	2
PR5249_N.340	-0.105385	1
PR5249_N.342	-0.132939	6
PR5249_N.343	0.0181351	2
PR5249_N.344	-0.078625	6
PR5249_N.345	0.418088	6
PR5249_N.346	0.0389603	2
PR5249_N.347	0.597128	6
PR5249_N.348	0.0253962	1
PR5249_N.349	0.572002	2
PR5249_N.350	0.369007	6
PR5249_N.351	-0.0918667	2
PR5249_N.352	0.150959	2
PR5249_N.354	-0.125085	2
PR5249_N.356	-0.0140729	2
PR5249_N.357	-0.124942	13
PR5249_N.359	0.177204	3
PR5249_N.360	-0.0146856	3
PR5249_N.361	-0.158668	9
PR5249_N.362	0.422802	6
PR5249_N.363	-0.0761213	2
PR5249_N.364	-0.0454479	11
PR5249_N.366	0.173259	2
PR5249_N.367	-0.122251	2
PR5249_N.368	-0.0574932	2
PR5249_N.369	0.0592963	2
PR5249_N.371	0.00842243	2
PR5249_N.372	-0.0875354	2
PR5249_N.373	0.288377	6
PR5249_N.374	-0.0820898	3
PR5249_N.375	0.509382	2
PR5249_N.376	0.146274	2
PR5249_N.377	-0.0171765	2
PR5249_N.381	0.142212	2
PR5249_N.382	0.00749769	20
PR5249_N.384	-0.168185	2
PR5249_N.386	0.71166	6
PR5249_N.387	-0.0504688	2
PR5249_N.388	0.122255	2
PR5249_N.389	-0.174626	2
PR5249_N.393	0.0572696	1
PR5249_N.394	-0.051551	2
PR5249_N.395	0.170612	3
PR5249_N.396	-0.201357	12
PR5249_N.397	0.0127655	2
PR5249_N.398	0.231806	2
PR5249_N.400	0.113919	2
PR5249_N.401	0.445597	6
PR5249_N.402	-0.191475	4
PR5249_N.403	0.410736	2
PR5249_N.405	0.0527548	2
PR5249_N.406	0.924246	6
PR5249_N.407	0.0125335	1
PR5249_N.410	-0.127511	2
PR5249_N.412	-0.0959267	2
PR5249_N.413	0.0951768	2
PR5249_N.414	0.319267	2
PR5249_N.415	-0.136426	2
PR5249_N.417	0.24001	2
PR5249_N.418	0.0737248	3
PR5249_N.419	0.174967	1
PR5249_N.420	-0.116741	8
PR5249_N.421	-0.157023	2
PR5249_N.424	0.105881	2
PR5249_N.425	0.0228665	2
PR5249_N.426	0.167902	2
PR5249_N.427	-0.107243	2
PR5249_N.428	0.0179058	2
PR5249_N.429	-0.00982822	2
PR5249_N.430	0.0821233	2
PR5249_N.432	-0.149942	2
PR5249_N.433	0.42592	2
PR5249_N.434	0.419238	6
PR5249_N.435	0.059551	2
PR5249_N.436	0.0733541	2
PR5249_N.438	-0.0902399	1
PR5249_N.439	0.466308	2
PR5249_N.440	0.0899296	2
PR5249_N.441	0.497486	6
PR5249_N.442	0.193493	1
PR5249_N.443	-0.0285942	11
PR5249_N.445	0.100424	6
PR5249_N.446	0.377288	2
PR5249_N.447	-0.0815439	2
PR5249_N.448	0.0353754	11
PR5249_N.449	0.212052	2
PR5249_N.450	0.0230878	2
PR5249_N.451	-0.0902205	2
PR5249_N.452	0.119819	3
PR5249_N.453	-0.116144	6
PR5249_N.454	0.343911	6
PR5249_N.455	0.037879	2
PR5249_N.457	0.557036	6
PR5249_N.462	-0.111865	3
PR5249_N.465	0.0230177	2
PR5249_N.466	-0.112726	2
PR5249_N.468	0.174086	1
PR5249_N.472	-0.0451701	2
PR5249_N.475	0.347152	2
PR5249_N.476	0.0581256	2
PR5249_N.477	0.440027	6
PR5249_N.478	-0.100095	3
PR5249_N.479	0.0892175	2
PR5249_N.481	0.0157414	2
PR5249_N.482	0.75472	6
PR5249_N.486	0.491184	6
PR5249_N.489	-0.0343955	2
PR5249_N.491	0.807684	6
PR5249_N.492	-0.0687488	9
PR5249_N.493	0.176349	2
PR5249_N.494	0.0390692	9
PR5249_N.495	0.412684	6
PR5249_N.496	-0.160701	2
PR5249_N.497	0.0126796	2
PR5249_N.499	-0.059808	8
PR5249_N.500	-0.0589968	2
PR5249_N.505	-0.0984406	2
PR5249_N.506	0.0146607	2
PR5249_N.508	-0.0384922	1
PR5249_N.514	0.202731	2
PR5249_N.518	0.203852	2
PR5249_N.519	0.100982	3
PR5249_N.520	0.517887	3
PR5249_N.521	-0.058241	2
PR5249_N.522	0.0479705	2
PR5249_N.523	-0.18501	2
PR5249_N.524	-0.22402	2
PR5249_N.525	0.70693	2
PR5249_N.526	-0.108611	2
PR5249_N.527	-0.036377	2
PR5249_N.528	-0.0832657	12
PR5249_N.530	-0.0640813	2
PR5249_N.531	0.0373677	2
PR5249_N.534	-0.132004	2
PR5249_N.536	0.102652	3
PR5249_N.538	-0.0339489	2
PR5249_N.539	0.0805566	2
PR5249_N.540	0.0553177	2
PR5249_N.541	0.0891955	1
PR5249_N.542	0.332272	2
PR5249_N.543	0.0684379	2
PR5249_N.545	0.344033	6
PR5249_N.546	-0.0118349	2
PR5249_N.547	0.21901	2
PR5249_N.551	0.940218	6
PR5249_N.552	0.151942	3
PR5249_N.553	0.206896	3
PR5249_N.554	0.0342779	2
PR5249_N.555	0.346646	6
PR5249_N.557	0.031451	2
PR5249_N.558	-0.218203	2
PR5249_N.559	-0.138788	2
PR5249_N.561	0.287908	9
PR5249_N.562	0.36986	6
PR5249_N.566	0.444363	6
PR5249_N.567	0.170623	2
PR5249_N.568	0.220065	6
PR5249_N.570	0.123869	4
PR5249_N.571	-0.155335	2
PR5249_N.573	0.0176307	2
PR5249_N.576	0.29868	2
PR5249_N.577	0.203527	6
PR5249_N.579	-0.167402	2
PR5249_N.580	0.136907	2
PR5249_N.581	0.195429	2
PR5249_N.584	0.0381542	2
PR5249_N.586	0.178567	6
PR5249_N.587	-0.0748881	2
PR5249_N.588	-0.318574	2
PR5249_N.590	0.0980836	2
PR5249_N.591	-0.0815025	2
PR5249_N.593	-0.216631	20
PR5249_N.594	0.215274	2
PR5249_N.595	0.117074	2
PR5249_N.597	-0.224487	2
PR5249_N.598	-0.0644642	2
PR5249_N.599	-0.130205	2
PR5249_N.601	0.373908	2
PR5249_N.602	0.0371837	3
PR5249_N.603	-0.0308689	2
PR5249_N.604	-0.0378595	2
PR5249_N.606	-0.0495737	1
PR5249_N.608	-0.00632321	1
PR5249_N.609	0.0112476	2
PR5249_N.612	0.0116789	2
PR5249_N.616	0.083671	2
PR5249_N.617	0.0984562	2
PR5249_N.619	0.00480535	2
PR5249_N.622	0.0182467	2
PR5249_N.623	-0.051004	2
PR5249_N.624	-0.136872	2
PR5249_N.625	0.538408	6
PR5249_N.626	0.0043984	2
PR5249_N.628	0.268613	6
PR5249_N.630	0.0446729	12
PR5249_N.633	-0.0779889	2
PR5249_N.635	-0.168665	3
PR5249_N.636	0.379759	6
PR5249_N.637	-0.127254	2
PR5249_N.639	-0.216902	2
PR5249_N.646	0.222927	1
PR5249_N.647	0.501435	2
PR5249_N.648	0.137262	1
PR5249_N.649	0.298505	6
PR5249_N.650	0.204903	3
PR5249_N.651	-0.107376	2
PR5249_N.652	0.132063	2
PR5249_N.653	0.468762	6
PR5249_N.655	0.588821	2
PR5249_N.657	-0.118575	2
PR5249_N.659	0.0244003	2
PR5249_N.663	0.0150454	2
PR5249_N.664	0.0137674	2
PR5249_N.666	0.0754655	1
PR5249_N.667	-0.0487066	2
PR5249_N.669	0.529717	6
PR5249_N.670	-0.103925	2
PR5249_N.671	0.0101021	5
PR5249_N.672	-0.049332	2
PR5249_N.673	-0.0626643	5
PR5249_N.675	-0.144769	2
PR5249_N.676	0.0295257	12
PR5249_N.677	-0.0569988	2
PR5249_N.678	0.326245	6
PR5249_N.679	0.456557	2
PR5249_N.680	-0.0596224	1
PR5249_N.681	0.587115	2
PR5249_N.682	0.281638	2
PR5249_N.686	-0.0507507	2
PR5249_N.687	-0.00108941	3
PR5249_N.688	0.0691192	2
PR5249_N.690	0.362227	6
PR5249_N.691	0.207792	2
PR5249_N.692	0.101592	2
PR5249_N.695	-0.0941676	2
PR5249_N.696	0.0729298	2
PR5249_N.697	-0.0246536	2
PR5249_N.698	0.489396	6
PR5249_N.699	-0.00102319	2
PR5249_N.700	-0.166894	1
PR5249_N.702	0.000464672	1
PR5249_N.703	-0.0554439	2
PR5249_N.704	0.39578	1
PR5249_N.705	0.296727	2
PR5249_N.713	0.366013	9
PR5249_N.717	-0.00485761	2
PR5249_N.718	-0.0616796	2
PR5249_N.719	0.618173	6
PR5249_N.721	-0.0775967	3
PR5249_N.722	0.0780466	2
PR5249_N.724	0.043547	1
PR5249_N.726	-0.0649966	2
PR5249_N.727	0.0881135	9
PR5249_N.729	0.59799	6
PR5249_N.731	-0.00114349	2
PR5249_N.735	0.468212	2
PR5249_N.736	0.207449	6
PR5249_N.737	-0.0474765	2
PR5249_N.738	0.207396	2
PR5249_N.739	-0.0348218	2
PR5249_N.740	0.0516201	2
PR5249_N.741	0.175348	2
PR5249_N.742	-0.0498677	1
PR5249_N.743	-0.108082	12
PR5249_N.745	0.512468	6
PR5249_N.747	0.765027	9
PR5249_N.748	0.0827673	2
PR5249_N.750	-0.127252	1
PR5249_N.753	-0.151845	12
PR5249_N.754	-0.0481293	2
PR5249_N.755	-0.152836	3
PR5249_N.759	0.484544	2
PR5249_N.761	-0.0608349	1
PR5249_N.763	0.022977	2
PR5249_N.764	0.0807243	2
PR5249_N.765	-0.0175492	2
PR5249_N.766	0.0217112	1
PR5249_N.767	0.0880881	3
PR5249_N.768	0.0629689	1
PR5249_N.769	0.345333	6
PR5249_N.770	-0.111268	2
PR5249_N.771	-0.00610755	2
PR5249_N.773	-0.0855017	12
PR5249_N.776	0.192392	6
PR5249_N.777	-0.0943253	2
PR5249_N.778	-0.0515367	2
PR5249_N.781	0.379353	1
PR5249_N.782	0.189902	2
PR5249_N.783	0.0463739	6
PR5249_N.784	0.261647	6
PR5249_N.785	0.335733	2
PR5249_N.786	0.0449934	1
PR5249_N.787	0.203568	2
PR5249_N.788	0.0960902	1
PR5249_N.789	-0.0906776	2
PR5249_N.790	-0.0381539	2
PR5249_N.791	0.135318	2
PR5249_N.794	-0.00118812	2
PR5249_N.795	-0.170273	1
PR5249_N.797	-0.040354	1
PR5249_N.798	-0.0515128	1
PR5249_N.799	0.0169285	1
PR5249_N.801	-0.00102185	3
PR5249_N.804	-0.0219978	2
PR5249_N.806	0.063466	2
PR5249_N.807	-0.0119807	2
PR5249_N.808	-0.0540836	2
PR5249_N.809	-0.0674018	2
PR5249_N.810	0.122437	2
PR5249_N.811	0.126015	2
PR5249_N.812	-0.02173	2
PR5249_N.815	-0.00205726	2
PR5249_N.818	-0.0705342	12
PR5249_N.820	0.291841	6
PR5249_N.822	0.0422377	2
PR5249_N.823	0.231365	6
PR5249_N.824	-0.130697	2
PR5249_N.826	-0.0543955	2
PR5249_N.827	-0.0444284	2
PR5249_N.828	0.0322817	2
PR5249_N.830	0.0875092	1
PR5249_N.831	0.205627	2
PR5249_N.832	0.86722	6
PR5249_N.833	-0.178381	2
PR5249_N.834	-0.0957625	4
PR5249_N.835	1.08707	6
PR5249_N.836	0.48574	6
PR5249_N.837	0.00753642	6
PR5249_N.838	-0.107924	8
PR5249_N.839	0.434271	6
PR5249_N.840	0.0271709	1
PR5249_N.841	-0.146413	4
PR5249_N.842	-0.0500321	8
PR5249_N.843	0.0265655	4
PR5249_N.844	-0.200181	9
PR5249_N.845	0.0305048	4
PR5249_N.846	-0.0401915	4
PR5249_N.847	-0.0538639	1
PR5249_N.848	0.926238	6
PR5249_N.849	-0.0483853	2
PR5249_N.850	0.562665	6
PR5249_N.851	-0.098979	3
PR5249_N.852	-0.0861482	4
PR5249_N.853	0.0174299	2
PR5249_N.854	-0.0601119	4
PR5249_N.855	-0.170451	7
PR5249_N.856	0.403347	2
PR5249_N.857	0.589119	6
PR5249_N.858	0.0725817	3
PR5249_N.859	0.520894	6
PR5249_N.860	0.0365119	4
PR5249_N.861	-0.126836	3
PR5249_N.862	-0.0856145	4
PR5249_N.863	0.0298441	2
PR5249_N.864	0.224874	2
PR5249_N.865	0.0734284	3
PR5249_N.866	-0.0340057	4
PR5249_N.867	0.391722	2
PR5249_N.868	0.359847	2
PR5249_N.869	-0.0602419	4
PR5249_N.870	0.61774	6
PR5249_N.871	-0.0899843	4
PR5249_N.872	-0.0409256	4
PR5249_N.873	0.44166	6
PR5249_N.874	-0.0485841	2
PR5249_N.875	-0.164622	2
PR5249_N.876	0.194018	8
PR5249_N.877	-0.0231314	4
PR5249_N.879	0.234488	8
PR5249_N.881	-0.0864899	9
PR5249_N.884	0.401039	6
PR5249_N.885	-0.107991	1
PR5249_N.886	0.483338	6
PR5249_N.887	0.00260779	4
PR5249_N.888	0.562151	6
PR5249_N.889	0.480348	6
PR5249_N.890	0.536747	6
PR5249_N.891	0.0128846	8
PR5249_N.892	0.0466625	2
PR5249_N.893	0.0322055	4
PR5249_N.894	-0.123015	4
PR5249_N.895	0.175921	2
PR5249_N.896	-0.122171	4
PR5249_N.897	-0.0943896	2
PR5249_N.898	-0.139581	2
PR5249_N.899	-0.135356	9
PR5249_N.900	0.526538	2
PR5249_N.901	0.0304931	4
PR5249_N.902	-0.110626	4
PR5249_N.903	0.0861277	3
PR5249_N.904	-0.0575081	2
PR5249_N.905	0.0686676	2
PR5249_N.906	0.0270674	3
PR5249_N.908	-0.324422	2
PR5249_N.909	0.717214	6
PR5249_N.910	-0.0611479	2
PR5249_N.911	-0.150585	4
PR5249_N.912	-0.0984031	2
PR5249_N.913	-0.054787	4
PR5249_N.915	0.242516	6
PR5249_N.916	0.566185	6
PR5249_N.917	-0.0984409	11
PR5249_N.918	0.103663	2
PR5249_N.919	-0.195819	13
PR5249_N.920	-0.167776	7
PR5249_N.922	0.349951	2
PR5249_N.923	0.0682781	2
PR5249_N.924	0.0798165	2
PR5249_N.925	0.00222242	8
PR5249_N.926	0.207368	2
PR5249_N.927	0.283217	2
PR5249_N.928	-0.0417492	11
PR5249_N.929	-0.00642903	8
PR5249_N.930	0.250037	3
PR5249_N.932	0.635132	6
PR5249_N.933	-0.084456	2
PR5249_N.934	0.710914	6
PR5249_N.935	-0.015945	4
PR5249_N.936	0.148741	2
PR5249_N.937	0.0871039	4
PR5249_N.939	0.697577	6
PR5249_N.940	-0.133377	2
PR5249_N.941	0.00105537	4
PR5249_N.942	0.0473931	2
PR5249_N.943	0.57748	2
PR5249_N.944	0.0563355	4
PR5249_N.945	-0.0431672	2
PR5249_N.946	-0.030248	2
PR5249_N.947	0.0786688	4
PR5249_N.948	-0.013653	2
PR5249_N.949	-0.0604104	4
PR5249_N.950	-0.0168796	9
PR5249_N.951	-0.11053	9
PR5249_N.952	-0.0550058	3
PR5249_N.953	0.288559	9
PR5249_N.954	-0.0859331	4
PR5249_N.955	0.0912881	4
PR5249_N.956	-0.090666	2
PR5249_N.957	-0.153819	4
PR5249_N.958	0.162148	4
PR5249_N.959	0.388924	6
PR5249_N.960	-0.228655	4
PR5249_N.962	0.209964	2
PR5249_N.963	0.398839	6
PR5249_N.964	-0.270959	4
PR5249_N.965	-0.287564	4
PR5249_N.966	-0.0209581	9
PR5249_N.967	-0.00570874	2
PR5249_N.968	0.462598	6
PR5249_N.969	0.175332	2
PR5249_N.970	-0.0643626	4
PR5249_N.971	-0.130046	8
PR5249_N.972	-0.100735	7
PR5249_N.973	0.459413	8
PR5249_N.974	0.120035	4
PR5249_N.975	-0.0706265	8
PR5249_N.976	0.407618	2
PR5249_N.977	0.64087	6
PR5249_N.978	0.921537	6
PR5249_N.979	-0.0486465	3
PR5249_N.980	0.0463457	3
PR5249_N.981	0.0363486	4
PR5249_N.984	-0.17076	4
PR5249_N.985	-0.170444	3
PR5249_N.986	0.489071	6
PR5249_N.987	-0.0536018	2
PR5249_N.988	-0.0332663	3
PR5249_N.989	-0.0161729	2
PR5249_N.990	0.00934532	2
PR5249_N.992	0.0459343	8
PR5249_N.993	0.0902611	3
PR5249_N.994	-0.0197352	2
PR5249_N.995	0.0455329	1
PR5249_N.996	-0.0553021	2
PR5249_N.997	0.00271111	4
PR5249_N.998	0.587455	2
PR5249_N.999	0.0361627	3
PR5249_N.1000	-0.142897	2
PR5249_N.1001	-0.202327	3
PR5249_N.1002	0.0202968	4
PR5249_N.1005	-0.107361	3
PR5249_N.1007	0.0248043	20
PR5249_N.1008	-0.119084	2
PR5249_N.1009	0.0453863	2
PR5249_N.1010	-0.0319322	4
PR5249_N.1011	0.0151126	2
PR5249_N.1012	-0.125603	3
PR5249_N.1013	-0.0411495	3
PR5249_N.1014	-0.0779442	2
PR5249_N.1015	-0.0109533	4
PR5249_N.1016	-0.06152	2
PR5249_N.1020	-0.00619881	2
PR5249_N.1021	0.0303936	2
PR5249_N.1022	-0.149058	3
PR5249_N.1023	0.171213	2
PR5249_N.1024	-0.0204917	2
PR5249_N.1027	-0.217327	1
PR5249_N.1028	0.194971	2
PR5249_N.1029	-0.129307	3
PR5249_N.1030	0.52327	2
PR5249_N.1032	-0.120894	4
PR5249_N.1034	0.0637619	11
PR5249_N.1036	-0.0387125	2
PR5249_N.1038	0.0978834	3
PR5249_N.1039	-0.0237728	2
PR5249_N.1040	0.0809316	2
PR5249_N.1041	-0.058258	4
PR5249_N.1042	0.19157	2
PR5249_N.1043	0.0352038	2
PR5249_N.1044	-0.0821991	4
PR5249_N.1045	-0.280021	2
PR5249_N.1046	-0.0699199	4
PR5249_N.1047	0.713753	2
PR5249_N.1048	0.203953	2
PR5249_N.1050	-0.00886042	8
PR5249_N.1051	0.925925	6
PR5249_N.1052	-0.0999285	11
PR5249_N.1053	-0.0373101	8
PR5249_N.1054	-0.158994	2
PR5249_N.1055	-0.0431223	8
PR5249_N.1056	-0.168826	4
PR5249_N.1058	-0.0512821	3
PR5249_N.1059	0.0539205	8
PR5249_N.1060	0.425145	8
PR5249_N.1061	0.660981	2
PR5249_N.1063	-0.123699	2
PR5249_N.1064	0.39588	3
PR5249_N.1066	0.0980183	2
PR5249_N.1067	-0.07502	2
PR5249_N.1068	0.606619	6
PR5249_N.1069	-0.0356575	3
PR5249_N.1071	-0.112911	4
PR5249_N.1072	-0.0431387	4
PR5249_N.1073	0.000673594	2
PR5249_N.1074	0.51532	9
PR5249_N.1076	0.584532	2
PR5249_N.1077	0.404342	6
PR5249_N.1078	0.0928616	2
PR5249_N.1079	-0.0463379	2
PR5249_N.1080	-0.135055	1
PR5249_N.1081	0.12329	8
PR5249_N.1083	0.25337	9
PR5249_N.1086	-0.129932	2
PR5249_N.1087	0.297391	2
PR5249_N.1088	0.410219	2
PR5249_N.1090	0.00429385	4
PR5249_N.1091	-0.0775804	2
PR5249_N.1092	0.262437	2
PR5249_N.1093	-0.0273017	11
PR5249_N.1094	-0.110842	4
PR5249_N.1095	-0.130866	2
PR5249_N.1096	0.120195	2
PR5249_N.1097	0.0643099	1
PR5249_N.1098	0.0688109	2
PR5249_N.1099	0.257427	20
PR5249_N.1100	-0.100442	2
PR5249_N.1101	0.072595	2
PR5249_N.1102	-0.088018	7
PR5249_N.1103	0.0323322	1
PR5249_N.1104	-0.0434492	2
PR5249_N.1105	0.00153592	2
PR5249_N.1107	-0.0984838	3
PR5249_N.1108	0.00939169	4
PR5249_N.1110	-0.130807	2
PR5249_N.1112	-0.092211	9
PR5249_N.1113	-0.180962	2
PR5249_N.1114	0.0369979	3
PR5249_N.1115	0.0345321	11
PR5249_N.1116	0.140226	2
PR5249_N.1118	0.0582446	4
PR5249_N.1120	0.0579131	2
PR5249_N.1121	-0.0313614	2
PR5249_N.1122	-0.0466428	2
PR5249_N.1124	-0.201842	2
PR5249_N.1125	0.264891	8
PR5249_N.1128	0.0457828	2
PR5249_N.1129	0.0820218	3
PR5249_N.1130	-0.0969163	2
PR5249_N.1131	0.137804	2
PR5249_N.1132	-0.132486	2
PR5249_N.1133	-0.0868949	2
PR5249_N.1134	0.0619533	6
PR5249_N.1135	-0.0681511	2
PR5249_N.1136	0.585117	2
PR5249_N.1137	-0.121759	3
PR5249_N.1138	-0.0874867	2
PR5249_N.1139	0.262995	4
PR5249_N.1140	0.32903	2
PR5249_N.1141	-0.217255	3
PR5249_N.1144	-0.158115	11
PR5249_N.1146	0.17707	2
PR5249_N.1147	0.514653	2
PR5249_N.1148	0.265942	2
PR5249_N.1149	-0.0279731	4
PR5249_N.1150	0.0821312	2
PR5249_N.1151	-0.190306	2
PR5249_N.1153	0.10918	1
PR5249_N.1154	0.0148235	12
PR5249_N.1155	0.369232	2
PR5249_N.1156	-0.136512	3
PR5249_N.1157	0.298468	2
PR5249_N.1159	-0.0614472	2
PR5249_N.1161	-0.122837	3
PR5249_N.1162	-0.036113	4
PR5249_N.1166	-0.0113747	11
PR5249_N.1167	0.728095	6
PR5249_N.1168	-0.202223	2
PR5249_N.1169	0.0291684	3
PR5249_N.1170	-0.0772789	2
PR5249_N.1171	-0.140745	3
PR5249_N.1172	0.508454	2
PR5249_N.1175	-0.018864	2
PR5249_N.1176	-0.0670025	11
PR5249_N.1177	0.0247653	1
PR5249_N.1178	0.313089	6
PR5249_N.1179	0.0562814	2
PR5249_N.1181	0.00904522	4
PR5249_N.1182	0.515391	2
PR5249_N.1183	0.230492	6
PR5249_N.1185	0.13514	2
PR5249_N.1186	0.175128	3
PR5249_N.1187	0.0825599	2
PR5249_N.1188	0.0564215	2
PR5249_N.1189	-0.102761	2
PR5249_N.1192	0.11522	2
PR5249_N.1193	-0.0652762	2
PR5249_N.1194	-0.0286211	4
PR5249_N.1195	0.284519	2
PR5249_N.1196	0.239947	3
PR5249_N.1198	-0.0429187	7
PR5249_N.1200	0.107391	2
PR5249_N.1201	0.0429569	2
PR5249_N.1203	-0.0135477	6
PR5249_N.1204	0.0943575	1
PR5249_N.1207	-0.0342515	2
PR5249_N.1208	-0.151227	2
PR5249_N.1210	0.190525	6
PR5249_N.1211	0.328909	6
PR5249_N.1212	0.240565	2
PR5249_N.1214	0.263574	1
PR5249_N.1215	-0.149634	3
PR5249_N.1218	-0.0282936	9
PR5249_N.1219	0.0475387	2
PR5249_N.1220	0.239899	6
PR5249_N.1221	0.344203	2
PR5249_N.1223	-0.0724524	1
PR5249_N.1224	0.118446	2
PR5249_N.1225	0.099325	2
PR5249_N.1226	0.0782109	3
PR5249_N.1227	0.333912	2
PR5249_N.1228	0.0288915	3
PR5249_N.1229	0.254415	6
PR5249_N.1230	0.343631	6
PR5249_N.1231	0.0448793	2
PR5249_N.1232	-0.0865079	2
PR5249_N.1233	-0.0937574	2
PR5249_N.1235	0.130529	3
PR5249_N.1236	-0.112814	2
PR5249_N.1237	0.198158	2
PR5249_N.1238	0.157409	2
PR5249_N.1239	-0.0469812	2
PR5249_N.1240	0.0119666	1
PR5249_N.1242	0.00653137	11
PR5249_N.1245	-0.0766165	2
PR5249_N.1246	0.329219	2
PR5249_N.1247	0.523448	6
PR5249_N.1248	0.218186	3
PR5249_N.1249	0.0205109	1
PR5249_N.1250	0.0592829	2
PR5249_N.1251	-0.107386	2
PR5249_N.1253	0.14048	2
PR5249_N.1254	-0.1953	12
PR5249_N.1255	-0.0260777	4
PR5249_N.1256	-0.0921532	6
PR5249_N.1257	0.242683	2
PR5249_N.1258	0.0547463	2
PR5249_N.1259	0.0241698	4
PR5249_N.1260	0.0967126	2
PR5249_N.1261	0.00677269	2
PR5249_N.1264	-0.113928	2
PR5249_N.1265	-0.140172	2
PR5249_N.1267	0.0579752	9
PR5249_N.1268	0.627638	2
PR5249_N.1269	-0.244338	2
PR5249_N.1270	0.209194	2
PR5249_N.1271	0.136467	1
PR5249_N.1272	0.351759	6
PR5249_N.1273	-0.0522514	1
PR5249_N.1274	-0.158324	3
PR5249_N.1275	-0.137221	2
PR5249_N.1276	0.058707	2
PR5249_N.1277	0.304441	6
PR5249_N.1280	0.0195638	2
PR5249_N.1281	0.023937	1
PR5249_N.1283	0.12493	2
PR5249_N.1287	0.222397	2
PR5249_N.1288	0.546564	6
PR5249_N.1291	0.0226822	2
PR5249_N.1292	0.00159916	3
PR5249_N.1293	0.0372276	1
PR5249_N.1294	0.768828	6
PR5249_N.1295	0.152905	2
PR5249_N.1296	0.0100319	2
PR5249_N.1297	0.0722997	2
PR5249_N.1299	-0.020506	2
PR5249_N.1301	-0.0347396	2
PR5249_N.1304	0.256995	6
PR5249_N.1305	-0.112237	2
PR5249_N.1306	0.191767	2
PR5249_N.1309	0.0830366	2
PR5249_N.1310	-0.113185	3
PR5249_N.1311	0.0304129	1
PR5249_N.1312	-0.037917	2
PR5249_N.1313	0.4264	6
PR5249_N.1314	-0.0914703	2
PR5249_N.1315	0.209864	2
PR5249_N.1316	0.0644672	2
PR5249_N.1317	-0.0595706	2
PR5249_N.1318	-0.175235	2
PR5249_N.1319	0.325027	2
PR5249_N.1320	-0.0628847	2
PR5249_N.1321	-0.0663521	2
PR5249_N.1322	-0.113583	3
PR5249_N.1323	0.13892	2
PR5249_N.1324	-0.0960437	12
PR5249_N.1325	-0.255179	12
PR5249_N.1327	-0.0609249	2
PR5249_N.1328	-0.058775	2
PR5249_N.1329	-0.0651747	2
PR5249_N.1333	-0.0842864	2
PR5249_N.1334	0.0834829	2
PR5249_N.1335	0.0275893	2
PR5249_N.1336	0.410156	2
PR5249_N.1338	-0.0376113	1
PR5249_N.1339	0.256782	2
PR5249_N.1341	0.594385	6
PR5249_N.1342	-0.0634642	9
PR5249_N.1343	0.0301681	2
PR5249_N.1344	0.0903795	11
PR5249_N.1345	0.0294868	12
PR5249_N.1347	-0.093654	2
PR5249_N.1348	-0.0516107	2
PR5249_N.1349	0.0114943	2
PR5249_N.1350	-0.0502634	1
PR5249_N.1351	-0.0212968	2
PR5249_N.1354	-0.192489	9
PR5249_N.1355	0.00242335	2
PR5249_N.1356	-0.0404948	2
PR5249_N.1358	-0.235625	12
PR5249_N.1360	0.226139	2
PR5249_N.1361	0.270423	6
PR5249_N.1364	0.244707	2
PR5249_N.1365	0.566539	2
PR5249_N.1367	0.707601	6
PR5249_N.1368	-0.174058	2
PR5249_N.1369	0.00904895	1
PR5249_N.1370	0.0928683	2
PR5249_N.1371	0.550031	6
PR5249_N.1372	-0.10987	1
PR5249_N.1373	-0.14789	1
PR5249_N.1374	-0.0565103	3
PR5249_N.1375	0.484773	6
PR5249_N.1378	0.374438	6
PR5249_N.1379	0.0750722	2
PR5249_N.1381	-0.0164185	2
PR5249_N.1382	-0.0907091	2
PR5249_N.1383	0.105877	2
PR5249_N.1384	0.034849	2
PR5249_N.1385	0.198294	3
PR5249_N.1387	0.0664764	2
PR5249_N.1388	0.160509	2
PR5249_N.1389	0.0543429	2
PR5249_N.1390	-0.0166088	2
PR5249_N.1393	-0.0503384	3
PR5249_N.1394	-0.0329551	2
PR5249_N.1395	-0.19044	2
PR5249_N.1398	-0.116698	1
PR5249_N.1404	0.0638833	6
PR5249_N.1405	0.253883	1
PR5249_N.1407	0.284971	2
PR5249_N.1408	-0.0658246	5
PR5249_N.1409	0.0449255	2
PR5249_N.1410	-0.0226638	2
PR5249_N.1411	0.0976725	2
PR5249_N.1412	0.21344	6
PR5249_N.1413	0.153912	2
PR5249_N.1417	0.0704891	4
PR5249_N.1418	-0.0353131	2
PR5249_N.1419	-0.0153026	2
PR5249_N.1420	0.0625631	2
PR5249_N.1422	0.00587376	2
PR5249_N.1425	0.0304233	2
PR5249_N.1427	-0.225514	3
PR5249_N.1428	0.218651	2
PR5249_N.1430	0.128852	1
PR5249_N.1431	0.355846	2
PR5249_N.1432	-0.215928	2
PR5249_N.1433	-0.0330142	3
PR5249_N.1434	0.232326	2
PR5249_N.1435	-0.0139853	2
PR5249_N.1436	0.0182849	2
PR5249_N.1438	-0.0769026	1
PR5249_N.1441	-0.0371985	1
PR5249_N.1442	0.0864264	2
PR5249_N.1443	-0.0420685	2
PR5249_N.1444	0.257042	6
PR5249_N.1449	0.188416	2
PR5249_N.1450	0.257324	2
PR5249_N.1451	0.21788	2
PR5249_N.1453	-0.019407	2
PR5249_N.1454	0.469301	2
PR5249_N.1456	-0.0159258	1
PR5249_N.1457	-0.0299945	2
PR5249_N.1458	-0.0944179	2
PR5249_N.1459	0.183546	2
PR5249_N.1460	0.0281063	2
PR5249_N.1461	0.243648	9
PR5249_N.1463	0.241741	6
PR5249_N.1464	-0.0159087	2
PR5249_N.1465	0.34435	1
PR5249_N.1469	0.388688	2
PR5249_N.1470	0.450181	2
PR5249_N.1472	0.117457	6
PR5249_N.1473	0.408535	6
PR5249_N.1474	-0.0769021	2
PR5249_N.1476	-0.113622	3
PR5249_N.1477	0.108801	12
PR5249_N.1478	0.0743326	2
PR5249_N.1481	0.0624966	2
PR5249_N.1482	-0.0445229	2
PR5249_N.1487	-0.0376852	3
PR5249_N.1488	0.0641752	2
PR5249_N.1489	0.0553741	9
PR5249_N.1490	-0.166524	3
PR5249_N.1491	-0.0626853	1
PR5249_N.1492	-0.075769	1
PR5249_N.1494	0.899491	2
PR5249_N.1496	0.347026	6
PR5249_N.1497	0.695655	2
PR5249_N.1498	0.0995782	2
PR5249_N.1499	0.355276	6
PR5249_N.1500	0.250584	2
PR5249_N.1502	-0.0501932	2
PR5249_N.1504	-0.114819	2
PR5249_N.1505	-0.0922737	2
PR5249_N.1508	0.311363	6
PR5249_N.1509	0.126498	1
PR5249_N.1510	-0.187139	2
PR5249_N.1511	0.0464588	12
PR5249_N.1512	-0.244843	2
PR5249_N.1514	0.404995	6
PR5249_N.1517	-0.161151	2
PR5249_N.1519	0.0463597	2
PR5249_N.1524	0.363242	1
PR5249_N.1525	-0.0965681	2
PR5249_N.1527	-0.0090073	2
PR5249_N.1528	-0.0250992	1
PR5249_N.1529	0.322928	12
PR5249_N.1530	0.14468	2
PR5249_N.1531	-0.0545554	2
PR5249_N.1532	-0.0420145	2
PR5249_N.1533	-0.100358	2
PR5249_N.1536	0.245757	6
PR5249_N.1539	-0.108744	9
PR5249_N.1544	0.328795	2
PR5249_N.1545	-0.0564153	2
PR5249_N.1546	-0.162396	2
PR5249_N.1547	0.124164	2
PR5249_N.1548	0.0827225	2
PR5249_N.1549	0.137186	2
PR5249_N.1550	-0.0108922	2
PR5249_N.1551	0.0304297	2
PR5249_N.1552	0.114818	2
PR5249_N.1553	-0.0560207	2
PR5249_N.1554	-0.0950287	12
PR5249_N.1555	0.0799531	2
PR5249_N.1556	0.0670583	2
PR5249_N.1559	-0.060634	2
PR5249_N.1561	-0.0460224	3
PR5249_N.1562	-0.216104	1
PR5249_N.1564	0.0713971	2
PR5249_N.1565	-0.180532	2
PR5249_N.1569	0.0859486	2
PR5249_N.1570	-0.00517226	12
PR5249_N.1571	0.0173186	2
PR5249_N.1574	0.141369	2
PR5249_N.1575	-0.182579	2
PR5249_N.1576	-0.126884	12
PR5249_N.1577	0.0927475	1
PR5249_N.1579	0.54799	6
PR5249_N.1580	0.659707	6
PR5249_N.1583	0.184535	9
PR5249_N.1584	0.183541	6
PR5249_N.1587	0.0585091	2
PR5249_N.1588	0.336561	6
PR5249_N.1589	-0.0460727	2
PR5249_N.1590	0.126985	1
PR5249_N.1591	0.496521	6
PR5249_N.1593	0.129514	2
PR5249_N.1594	0.163096	1
PR5249_N.1596	-0.113811	2
PR5249_N.1600	0.190685	2
PR5249_N.1601	0.479123	6
PR5249_N.1603	-0.107215	2
PR5249_N.1604	-0.158745	2
PR5249_N.1605	0.175681	2
PR5249_N.1608	-0.0536245	6
PR5249_N.1609	-0.0946701	2
PR5249_N.1610	0.105559	1
PR5249_N.1611	-0.0527011	2
PR5249_N.1612	0.0604565	2
PR5249_N.1613	0.0330316	2
PR5249_N.1614	0.0515849	6
PR5249_N.1615	0.237068	2
PR5249_N.1622	0.372235	2
PR5249_N.1627	-0.154467	3
PR5249_N.1630	0.104991	2
PR5249_N.1631	0.110588	1
PR5249_N.1633	0.014219	2
PR5249_N.1636	0.202075	1
PR5249_N.1637	-0.0987039	2
PR5249_N.1638	0.0782043	2
PR5249_N.1639	0.394749	6
PR5249_N.1640	0.382548	3
PR5249_N.1641	-0.00590804	2
PR5249_N.1642	0.0614326	5
PR5249_N.1643	-0.0483892	9
PR5249_N.1644	-0.0868833	12
PR5249_N.1645	-0.151921	2
PR5249_N.1647	0.13279	2
PR5249_N.1649	-0.0590222	2
PR5249_N.1650	0.00755479	2
PR5249_N.1651	-0.142698	1
PR5249_N.1652	0.0568933	2
PR5249_N.1655	0.0785214	6
PR5249_N.1656	-0.061773	3
PR5249_N.1659	0.168051	2
PR5249_N.1660	0.127144	1
PR5249_N.1661	0.0120114	12
PR5249_N.1662	0.491967	6
PR5249_N.1663	0.012242	2
PR5249_N.1666	-0.0451166	1
PR5249_N.1667	0.057679	2
PR5249_N.1671	-0.0656287	2
PR5249_N.1673	0.358398	2
PR5249_N.1674	-0.0260429	2
PR5249_N.1675	0.186471	6
PR5249_N.1676	-0.0781446	6
PR5249_N.1677	-0.0200152	3
PR5249_N.1678	-0.0469974	2
PR5249_N.1680	-0.0188968	5
PR5249_N.1681	0.0474012	2
PR5249_N.1682	0.445368	6
PR5249_T	-0.0347893	9
PR5249_T.1	-0.119822	10
PR5249_T.2	-0.14079	10
PR5249_T.4	-0.213621	10
PR5249_T.5	-0.164682	10
PR5249_T.6	-0.139529	10
PR5249_T.7	0.337027	1
PR5249_T.8	-0.12194	10
PR5249_T.9	-0.0506553	10
PR5249_T.10	-0.216773	10
PR5249_T.11	-0.133049	10
PR5249_T.12	0.156746	8
PR5249_T.13	-0.205979	10
PR5249_T.15	-0.19948	9
PR5249_T.16	-0.240697	10
PR5249_T.17	0.0983016	10
PR5249_T.18	-0.0811424	10
PR5249_T.19	-0.075154	10
PR5249_T.20	-0.078424	10
PR5249_T.21	-0.162754	10
PR5249_T.22	-0.193302	10
PR5249_T.23	-0.0739629	10
PR5249_T.24	-0.146284	10
PR5249_T.25	-0.0673279	10
PR5249_T.26	-0.121809	10
PR5249_T.27	-0.0790217	10
PR5249_T.28	0.0577914	10
PR5249_T.29	-0.1343	10
PR5249_T.30	-0.0438249	10
PR5249_T.31	0.562181	6
PR5249_T.32	-0.0547925	10
PR5249_T.33	0.0484856	10
PR5249_T.34	-0.245061	10
PR5249_T.35	-0.245121	10
PR5249_T.36	-0.109674	10
PR5249_T.37	-0.146432	10
PR5249_T.38	-0.0373422	11
PR5249_T.39	-0.155154	10
PR5249_T.40	-0.139085	5
PR5249_T.41	-0.156775	10
PR5249_T.42	-0.185578	10
PR5249_T.43	-0.160689	10
PR5249_T.44	-0.155256	10
PR5249_T.45	-0.154031	9
PR5249_T.46	-0.0631961	10
PR5249_T.48	-0.102238	10
PR5249_T.49	-0.226033	10
PR5249_T.50	0.0980913	10
PR5249_T.51	-0.227802	10
PR5249_T.52	-0.169946	11
PR5249_T.53	-0.0144407	6
PR5249_T.54	0.162966	1
PR5249_T.55	-0.0569704	10
PR5249_T.56	-0.18851	10
PR5249_T.57	-0.169113	10
PR5249_T.59	-0.331984	10
PR5249_T.60	-0.0954123	10
PR5249_T.61	-0.172434	10
PR5249_T.62	-0.186974	10
PR5249_T.63	-0.0659351	10
PR5249_T.64	-0.199041	10
PR5249_T.65	0.0296414	10
PR5249_T.66	-0.0631661	2
PR5249_T.67	-0.12558	5
PR5249_T.68	-0.0482769	1
PR5249_T.69	-0.17445	10
PR5249_T.70	-0.227658	10
PR5249_T.71	0.298918	6
PR5249_T.73	-0.0425064	10
PR5249_T.74	-0.0144124	10
PR5249_T.75	-0.00205139	10
PR5249_T.76	0.00245335	9
PR5249_T.77	-0.0993883	10
PR5249_T.78	-0.108374	10
PR5249_T.79	0.0936135	10
PR5249_T.80	0.0407593	10
PR5249_T.81	-0.147692	10
PR5249_T.82	-0.106715	10
PR5249_T.83	0.196939	1
PR5249_T.84	-0.0918917	10
PR5249_T.85	0.149989	10
PR5249_T.86	-0.244686	10
PR5249_T.87	-0.0936582	10
PR5249_T.88	0.0478648	10
PR5249_T.89	-0.10375	10
PR5249_T.90	-0.059565	10
PR5249_T.91	-0.0446583	10
PR5249_T.92	-0.0725938	10
PR5249_T.93	-0.0306301	10
PR5249_T.94	0.189469	10
PR5249_T.95	-0.116661	10
PR5249_T.96	-0.0334727	10
PR5249_T.97	-0.0207737	10
PR5249_T.98	-0.10479	10
PR5249_T.99	-0.121394	10
PR5249_T.100	-0.151152	10
PR5249_T.101	-0.283661	10
PR5249_T.102	-0.0980997	10
PR5249_T.103	-0.112574	10
PR5249_T.104	-0.0349893	10
PR5249_T.106	-0.19358	2
PR5249_T.107	0.109847	10
PR5249_T.108	0.265682	1
PR5249_T.109	-0.00348726	10
PR5249_T.110	-0.27362	10
PR5249_T.111	-0.143554	9
PR5249_T.112	-0.0189252	10
PR5249_T.113	0.0406872	10
PR5249_T.114	-0.192268	10
PR5249_T.115	-0.0655705	9
PR5249_T.116	0.0434763	10
PR5249_T.117	-0.20954	10
PR5249_T.118	-0.0164597	18
PR5249_T.119	-0.157832	10
PR5249_T.120	-0.135204	10
PR5249_T.123	0.15684	10
PR5249_T.124	-0.0279236	1
PR5249_T.125	0.0657691	5
PR5249_T.126	0.00152939	10
PR5249_T.127	0.229453	2
PR5249_T.128	-0.225181	10
PR5249_T.130	-0.0722562	10
PR5249_T.131	-0.168456	10
PR5249_T.132	-0.265461	10
PR5249_T.134	-0.174083	10
PR5249_T.135	-0.129262	10
PR5249_T.136	0.174989	10
PR5249_T.137	0.0382626	10
PR5249_T.139	-0.0489698	10
PR5249_T.140	0.428844	6
PR5249_T.141	-0.158128	10
PR5249_T.142	0.126251	2
PR5249_T.143	0.0193326	10
PR5249_T.144	-0.00715003	10
PR5249_T.145	-0.135033	10
PR5249_T.146	-0.0389571	10
PR5249_T.147	-0.186015	2
PR5249_T.148	-0.105519	10
PR5249_T.149	-0.208035	10
PR5249_T.151	-0.119282	10
PR5249_T.153	-0.126521	10
PR5249_T.155	-0.198907	10
PR5249_T.156	-0.133765	10
PR5249_T.157	-0.20734	10
PR5249_T.158	0.159119	10
PR5249_T.159	0.183359	5
PR5249_T.160	-0.178257	5
PR5249_T.161	-0.173722	10
PR5249_T.162	0.543116	6
PR5249_T.163	-0.113218	10
PR5249_T.164	-0.221132	10
PR5249_T.165	0.00570806	10
PR5249_T.167	-0.00307502	10
PR5249_T.168	-0.0122682	5
PR5249_T.169	-0.104177	2
PR5249_T.170	0.0491989	10
PR5249_T.171	0.123089	10
PR5249_T.172	-0.0382955	10
PR5249_T.174	-0.219589	10
PR5249_T.175	0.00545638	1
PR5249_T.176	0.225004	1
PR5249_T.177	0.00286083	10
PR5249_T.178	-0.0303503	10
PR5249_T.179	-0.130848	10
PR5249_T.180	0.046108	10
PR5249_T.181	-0.241096	5
PR5249_T.182	-0.16058	9
PR5249_T.183	-0.184294	10
PR5249_T.184	-0.021693	10
PR5249_T.185	-0.261044	10
PR5249_T.186	-0.18679	10
PR5249_T.187	0.0424772	10
PR5249_T.188	-0.254593	10
PR5249_T.189	-0.126193	10
PR5249_T.190	-0.174204	10
PR5249_T.191	0.188167	10
PR5249_T.192	0.06581	3
PR5249_T.193	-0.104688	10
PR5249_T.194	-0.0419532	10
PR5249_T.195	0.142159	9
PR5249_T.196	-0.0414718	10
PR5249_T.197	-0.0281639	1
PR5249_T.198	0.0217063	10
PR5249_T.199	0.00574404	10
PR5249_T.200	-0.0169603	10
PR5249_T.201	-0.144627	10
PR5249_T.202	0.0114024	10
PR5249_T.203	-0.142902	10
PR5249_T.204	-0.174739	10
PR5249_T.205	-0.0289984	10
PR5249_T.206	-0.100342	10
PR5249_T.207	0.132102	10
PR5249_T.209	-0.248613	10
PR5249_T.210	-0.23549	10
PR5249_T.211	-0.217743	10
PR5249_T.212	-0.0971353	10
PR5249_T.213	-0.22919	10
PR5249_T.214	-0.0800135	10
PR5249_T.215	-0.132275	10
PR5249_T.216	-0.0943171	10
PR5249_T.217	-0.135115	10
PR5249_T.218	-0.25806	10
PR5249_T.222	-0.0390597	10
PR5249_T.223	-0.0681738	10
PR5249_T.224	0.0127308	13
PR5249_T.225	-0.061062	10
PR5249_T.226	-0.203565	10
PR5249_T.227	0.0593225	10
PR5249_T.228	-0.150298	10
PR5249_T.231	0.0538997	10
PR5249_T.232	0.343146	6
PR5249_T.233	-0.189751	10
PR5249_T.234	-0.00775333	10
PR5249_T.235	-0.0206205	10
PR5249_T.237	-0.0389027	10
PR5249_T.238	-0.132541	10
PR5249_T.239	-0.182417	10
PR5249_T.240	0.0258566	10
PR5249_T.241	0.766461	6
PR5249_T.242	0.117336	10
PR5249_T.243	0.186097	2
PR5249_T.244	-0.0105187	10
PR5249_T.246	-0.0737097	10
PR5249_T.247	-0.143816	10
PR5249_T.248	0.0670073	1
PR5249_T.250	-0.137949	10
PR5249_T.253	-0.0702991	10
PR5249_T.254	-0.0932681	10
PR5249_T.255	-0.183135	10
PR5249_T.256	-0.1563	10
PR5249_T.257	-0.183231	10
PR5249_T.258	0.134128	1
PR5249_T.259	0.0299377	2
PR5249_T.260	0.0238116	10
PR5249_T.261	-0.207989	2
PR5249_T.262	-0.0686346	10
PR5249_T.263	-0.199346	10
PR5249_T.264	-0.00896578	5
PR5249_T.265	-0.0243479	9
PR5249_T.266	-0.0394766	10
PR5249_T.267	-0.180479	10
PR5249_T.269	0.144637	5
PR5249_T.270	0.178387	10
PR5249_T.271	-0.019868	10
PR5249_T.273	-0.0941629	10
PR5249_T.274	-0.0193943	10
PR5249_T.275	-0.199583	2
PR5249_T.276	-0.164622	10
PR5249_T.277	-0.0419337	10
PR5249_T.278	-0.177946	10
PR5249_T.279	-0.177937	10
PR5249_T.281	-0.251648	10
PR5249_T.282	0.138686	1
PR5249_T.284	0.0164318	10
PR5249_T.285	0.288299	10
PR5249_T.286	0.12328	10
PR5249_T.288	-0.138904	10
PR5249_T.289	-0.10883	10
PR5249_T.290	0.141173	10
PR5249_T.292	0.158675	10
PR5249_T.294	0.332913	6
PR5249_T.296	-0.0397913	10
PR5249_T.297	-0.268157	10
PR5249_T.298	0.0649419	1
PR5249_T.299	0.0582534	10
PR5249_T.300	-0.103548	10
PR5249_T.301	0.406942	10
PR5249_T.303	0.169043	9
PR5249_T.304	-0.211391	10
PR5249_T.305	-0.0748872	10
PR5249_T.306	-0.0544817	10
PR5249_T.308	-0.0562193	10
PR5249_T.309	0.201764	1
PR5249_T.310	0.00947965	10
PR5249_T.311	0.119978	10
PR5249_T.312	-0.0644856	10
PR5249_T.313	0.766061	6
PR5249_T.314	-0.0548216	10
PR5249_T.315	-0.276121	10
PR5249_T.316	0.15867	10
PR5249_T.317	0.0569214	10
PR5249_T.318	-0.0417022	10
PR5249_T.319	-0.214772	2
PR5249_T.320	0.278638	1
PR5249_T.321	0.147358	2
PR5249_T.322	-0.0271535	10
PR5249_T.324	0.0737405	10
PR5249_T.325	-0.107015	10
PR5249_T.326	-0.0431482	10
PR5249_T.327	-0.0164993	5
PR5249_T.328	0.0283673	10
PR5249_T.329	0.615527	6
PR5249_T.330	-0.1183	10
PR5249_T.331	0.0123497	10
PR5249_T.332	0.0675214	5
PR5249_T.334	-0.204508	10
PR5249_T.335	-0.0744928	5
PR5249_T.336	-0.08237	10
PR5249_T.337	-0.084299	10
PR5249_T.338	-0.158658	10
PR5249_T.339	-0.235314	10
PR5249_T.340	0.33305	9
PR5249_T.341	0.00948985	5
PR5249_T.342	-0.288264	10
PR5249_T.343	-0.00280306	10
PR5249_T.344	-0.134225	10
PR5249_T.345	0.146746	9
PR5249_T.346	-0.0643827	9
PR5249_T.347	-0.102403	9
PR5249_T.348	-0.158919	10
PR5249_T.349	-0.257784	10
PR5249_T.350	0.342031	2
PR5249_T.351	-0.224433	10
PR5249_T.352	-0.142438	10
PR5249_T.353	-0.281294	10
PR5249_T.354	0.124793	2
PR5249_T.355	-0.226228	10
PR5249_T.356	-0.0874775	10
PR5249_T.357	0.00672583	10
PR5249_T.358	-0.172057	10
PR5249_T.359	0.0682512	10
PR5249_T.360	-0.103799	10
PR5249_T.361	-0.206918	10
PR5249_T.362	-0.150395	10
PR5249_T.363	0.0275996	10
PR5249_T.364	-0.204779	10
PR5249_T.365	-0.210425	10
PR5249_T.366	-0.238354	10
PR5249_T.367	-0.0480037	10
PR5249_T.368	-0.037325	10
PR5249_T.369	-0.0817008	10
PR5249_T.370	-0.0126135	10
PR5249_T.371	-0.148472	10
PR5249_T.372	-0.221487	10
PR5249_T.374	-0.0890581	10
PR5249_T.375	-0.280503	10
PR5249_T.376	0.0392405	10
PR5249_T.377	-0.383923	10
PR5249_T.378	0.29792	6
PR5249_T.379	-0.0516323	10
PR5249_T.380	-0.237439	10
PR5249_T.381	0.0443874	10
PR5249_T.382	-0.204322	10
PR5249_T.383	-0.191562	10
PR5249_T.384	-0.125443	10
PR5249_T.385	-0.190141	10
PR5249_T.386	-0.256791	5
PR5249_T.387	-0.0251298	10
[truncated: 11,323 more rows]

## Sheet: Figure3d
	0	1	2	3	4	5	SUM
Club	412	126	102	80	80	72	872
Club_Henry	204	305	307	266	206	24	1312
	Club	Club_Henry		p-value
Cluster 0	412	204		7.21e-58
Not Cluster 0	460	1108
	Club	Club_Henry		p-value
Cluster 1	126	305		3.11e-07
Not Cluster 1	746	1007
	Club	Club_Henry		p-value
Cluster 2	102	307		2.72e-12
Not Cluster 2	770	1005
	Club	Club_Henry		p-value
Cluster 3	80	266		1.05e-12
Not Cluster 3	792	1046
	Club	Club_Henry		p-value
Cluster 4	80	206		7.36e-06
Not Cluster 4	792	1106
	Club	Club_Henry		p-value
Cluster 5	72	24		1.2e-12
Not Cluster 5	800	1288

## Sheet: Figure3g
Cellname	Luminal Epithelial Signature	ID
AUG_PB1	0.70156	LE
AUG_PB1.1	0.613585	LE
AUG_PB1.2	0.564021	LE
AUG_PB1.3	0.62291	LE
AUG_PB1.4	0.680021	LE
AUG_PB1.5	0.570006	LE
AUG_PB1.6	0.45744	LE
AUG_PB1.7	0.647858	LE
AUG_PB1.9	0.578609	LE
AUG_PB1.11	0.468723	LE
AUG_PB1.12	0.661657	LE
AUG_PB1.15	0.58634	LE
AUG_PB1.20	0.8706	LE
AUG_PB1.21	0.582547	LE
AUG_PB1.22	0.779735	LE
AUG_PB1.23	0.582624	LE
AUG_PB1.24	0.696042	LE
AUG_PB1.25	0.690278	LE
AUG_PB1.26	0.443016	LE
AUG_PB1.29	0.61646	LE
AUG_PB1.32	0.600847	LE
AUG_PB1.38	0.486732	LE
AUG_PB1.45	0.678392	LE
AUG_PB1.61	0.6163	LE
AUG_PB1.72	0.33965	LE
AUG_PB1.86	0.722265	LE
AUG_PB1.89	0.757852	LE
AUG_PB1.110	0.562573	LE
AUG_PB1.115	0.591446	LE
AUG_PB1.123	0.707934	LE
AUG_PB1.124	0.603498	LE
AUG_PB1.125	0.671884	LE
AUG_PB1.127	0.759353	LE
AUG_PB1.129	0.741617	LE
AUG_PB1.140	0.570643	LE
AUG_PB1.141	0.761556	LE
AUG_PB1.142	0.795948	LE
AUG_PB1.151	0.664849	LE
AUG_PB1.157	0.776596	LE
AUG_PB1.166	0.539604	LE
AUG_PB1.171	0.749306	LE
AUG_PB1.179	0.793309	LE
AUG_PB1.181	0.747115	LE
AUG_PB1.182	0.546155	LE
AUG_PB1.185	0.553981	LE
AUG_PB1.187	0.744289	LE
AUG_PB1.188	0.499695	LE
AUG_PB1.195	0.721675	LE
AUG_PB1.196	0.834252	LE
AUG_PB1.199	0.773977	LE
AUG_PB1.200	0.723181	LE
AUG_PB1.206	0.806756	LE
AUG_PB1.211	0.419711	LE
AUG_PB1.213	0.67279	LE
AUG_PB1.216	0.752483	LE
AUG_PB1.221	0.80693	LE
AUG_PB1.223	0.667644	LE
AUG_PB1.224	0.77942	LE
AUG_PB1.226	0.71724	LE
AUG_PB1.227	0.30684	LE
AUG_PB1.228	0.3816	LE
AUG_PB1.233	0.77199	LE
AUG_PB1.235	0.721857	LE
AUG_PB1.255	0.682362	LE
AUG_PB1.257	0.664634	LE
AUG_PB1.258	0.607728	LE
AUG_PB1.259	0.868872	LE
AUG_PB1.262	0.341715	LE
AUG_PB1.266	0.702662	LE
AUG_PB1.269	0.78379	LE
AUG_PB1.273	0.686646	LE
AUG_PB1.279	0.861055	LE
AUG_PB1.287	0.639086	LE
AUG_PB1.288	0.837652	LE
AUG_PB1.289	0.488183	LE
AUG_PB1.291	0.641965	LE
AUG_PB1.293	0.535745	LE
AUG_PB1.294	0.785982	LE
AUG_PB1.304	0.846802	LE
AUG_PB1.305	0.658286	LE
AUG_PB1.306	0.644119	LE
AUG_PB1.307	0.157158	LE
AUG_PB1.319	0.474393	LE
AUG_PB1.325	0.875011	LE
AUG_PB1.328	0.490497	LE
AUG_PB1.342	0.906936	LE
AUG_PB1.346	0.86163	LE
AUG_PB1.348	0.847358	LE
AUG_PB1.349	0.644453	LE
AUG_PB1.350	0.800224	LE
AUG_PB1.352	0.884236	LE
AUG_PB1.354	0.401347	LE
AUG_PB1.360	0.451477	LE
AUG_PB1.363	0.652568	LE
AUG_PB1.364	0.751799	LE
AUG_PB1.368	1.05608	LE
AUG_PB1.369	0.704104	LE
AUG_PB1.370	0.672411	LE
AUG_PB1.372	1.13875	LE
AUG_PB1.377	0.771171	LE
AUG_PB1.378	0.494536	LE
AUG_PB1.382	0.656248	LE
AUG_PB1.383	0.733363	LE
AUG_PB1.384	0.764234	LE
AUG_PB1.385	0.712095	LE
AUG_PB1.387	0.470364	LE
AUG_PB1.388	0.540294	LE
AUG_PB1.389	0.743485	LE
AUG_PB1.390	0.563102	LE
AUG_PB1.393	0.71221	LE
AUG_PB1.395	0.673601	LE
AUG_PB1.396	0.565246	LE
AUG_PB1.397	0.690571	LE
AUG_PB1.398	0.742653	LE
AUG_PB1.399	0.475539	LE
AUG_PB1.400	0.703288	LE
AUG_PB1.402	0.601996	LE
AUG_PB1.403	0.812601	LE
AUG_PB1.404	0.689309	LE
AUG_PB1.405	0.751382	LE
AUG_PB1.406	0.655923	LE
AUG_PB1.407	0.68897	LE
AUG_PB1.411	0.692828	LE
AUG_PB1.412	0.80636	LE
AUG_PB1.414	0.740557	LE
AUG_PB1.415	0.790425	LE
AUG_PB1.417	0.476829	LE
AUG_PB1.420	0.603173	LE
AUG_PB1.422	0.603962	LE
AUG_PB1.423	0.539048	LE
AUG_PB1.424	0.869326	LE
AUG_PB1.426	0.56837	LE
AUG_PB1.427	0.73092	LE
AUG_PB1.428	0.729544	LE
AUG_PB1.431	0.533356	LE
AUG_PB1.432	0.661507	LE
AUG_PB1.434	0.593925	LE
AUG_PB1.436	0.640624	LE
AUG_PB1.438	0.761845	LE
AUG_PB1.441	0.65565	LE
AUG_PB1.443	0.665727	LE
AUG_PB1.445	0.650821	LE
AUG_PB1.446	0.662515	LE
AUG_PB1.447	0.790536	LE
AUG_PB1.448	0.637773	LE
AUG_PB1.451	0.593283	LE
AUG_PB1.454	0.541158	LE
AUG_PB1.455	0.613873	LE
AUG_PB1.463	0.748914	LE
AUG_PB1.464	0.697115	LE
AUG_PB1.469	0.628303	LE
AUG_PB1.470	0.603385	LE
AUG_PB1.471	0.516901	LE
AUG_PB1.472	0.734269	LE
AUG_PB1.474	0.57534	LE
AUG_PB1.475	0.560277	LE
AUG_PB1.478	0.54943	LE
AUG_PB1.479	0.564615	LE
AUG_PB1.481	0.616903	LE
AUG_PB1.482	0.73515	LE
AUG_PB1.483	0.638144	LE
AUG_PB1.484	0.463993	LE
AUG_PB1.486	0.636563	LE
AUG_PB1.487	0.637459	LE
AUG_PB1.489	0.812909	LE
AUG_PB1.494	0.800873	LE
AUG_PB1.497	0.619625	LE
AUG_PB1.499	0.649161	LE
AUG_PB1.500	0.801306	LE
AUG_PB1.502	0.634068	LE
AUG_PB1.503	0.53951	LE
AUG_PB1.509	0.579766	LE
AUG_PB1.521	0.526858	LE
AUG_PB1.524	0.451742	LE
AUG_PB1.529	0.679815	LE
AUG_PB1.533	0.825639	LE
AUG_PB1.539	0.813543	LE
AUG_PB1.549	0.793562	LE
AUG_PB1.551	0.714561	LE
AUG_PB1.557	0.55153	LE
AUG_PB1.562	0.646828	LE
AUG_PB1.564	0.491465	LE
AUG_PB1.567	0.77685	LE
AUG_PB1.570	0.763449	LE
AUG_PB1.574	0.696456	LE
AUG_PB1.576	0.539443	LE
AUG_PB1.578	0.723972	LE
AUG_PB1.579	0.575125	LE
AUG_PB1.586	0.840802	LE
AUG_PB1.591	0.61937	LE
AUG_PB1.596	0.686328	LE
AUG_PB1.602	0.735311	LE
AUG_PB1.607	0.659652	LE
AUG_PB1.610	0.430775	LE
AUG_PB1.622	0.403157	LE
AUG_PB1.628	0.648424	LE
AUG_PB1.630	0.528043	LE
AUG_PB1.635	0.795986	LE
AUG_PB1.641	0.797609	LE
AUG_PB1.642	0.63479	LE
AUG_PB1.669	0.776923	LE
AUG_PB1.677	0.804351	LE
AUG_PB1.689	0.280461	LE
AUG_PB1.690	0.478144	LE
AUG_PB1.694	0.675553	LE
AUG_PB1.697	0.804781	LE
AUG_PB1.721	0.726516	LE
AUG_PB1.723	0.691259	LE
AUG_PB1.725	1.01557	LE
AUG_PB1.735	0.696406	LE
AUG_PB1.737	0.757574	LE
AUG_PB1.749	0.682481	LE
AUG_PB1.750	0.607217	LE
AUG_PB1.752	0.681141	LE
AUG_PB1.753	0.817058	LE
AUG_PB1.761	0.58338	LE
AUG_PB1.784	0.90943	LE
AUG_PB1.808	0.366678	LE
AUG_PB1.811	0.347777	LE
AUG_PB1.812	0.797131	LE
AUG_PB1.834	0.731352	LE
AUG_PB1.860	0.717982	LE
AUG_PB1.863	0.43542	LE
AUG_PB1.870	1.01124	LE
AUG_PB1.891	0.646455	LE
AUG_PB1.892	0.555997	LE
AUG_PB1.911	0.403973	LE
AUG_PB1.915	0.873069	LE
AUG_PB1.922	0.429318	LE
AUG_PB1.929	0.567331	LE
PR5249_N.1	0.685714	LE
PR5249_N.2	0.754943	LE
PR5249_N.4	0.749146	LE
PR5249_N.5	0.774347	LE
PR5249_N.6	0.487038	LE
PR5249_N.7	0.722539	LE
PR5249_N.8	0.90201	LE
PR5249_N.10	0.583689	LE
PR5249_N.11	0.681136	LE
PR5249_N.12	0.123936	LE
PR5249_N.14	0.471829	LE
PR5249_N.15	0.767326	LE
PR5249_N.16	0.628678	LE
PR5249_N.20	0.625504	LE
PR5249_N.22	0.583264	LE
PR5249_N.23	0.569484	LE
PR5249_N.24	0.714255	LE
PR5249_N.25	0.806913	LE
PR5249_N.26	0.524355	LE
PR5249_N.27	0.377079	LE
PR5249_N.29	0.730252	LE
PR5249_N.31	0.529454	LE
PR5249_N.32	0.706323	LE
PR5249_N.33	0.664396	LE
PR5249_N.34	0.943926	LE
PR5249_N.35	0.478567	LE
PR5249_N.36	0.667284	LE
PR5249_N.39	0.683841	LE
PR5249_N.40	0.574125	LE
PR5249_N.41	0.56608	LE
PR5249_N.42	0.472576	LE
PR5249_N.43	0.500422	LE
PR5249_N.44	0.439573	LE
PR5249_N.45	0.625093	LE
PR5249_N.49	0.650653	LE
PR5249_N.52	0.59675	LE
PR5249_N.54	0.69609	LE
PR5249_N.55	0.648714	LE
PR5249_N.56	0.905346	LE
PR5249_N.57	0.42938	LE
PR5249_N.58	0.0932389	LE
PR5249_N.59	0.767162	LE
PR5249_N.61	0.509988	LE
PR5249_N.62	0.820646	LE
PR5249_N.63	0.732418	LE
PR5249_N.66	0.774172	LE
PR5249_N.67	0.676847	LE
PR5249_N.68	0.60196	LE
PR5249_N.69	0.552842	LE
PR5249_N.74	0.49426	LE
PR5249_N.77	0.718876	LE
PR5249_N.78	0.478654	LE
PR5249_N.79	0.641909	LE
PR5249_N.80	0.702616	LE
PR5249_N.83	0.916881	LE
PR5249_N.87	0.33267	LE
PR5249_N.88	0.490768	LE
PR5249_N.89	0.55906	LE
PR5249_N.91	0.833161	LE
PR5249_N.92	0.563959	LE
PR5249_N.95	0.369551	LE
PR5249_N.96	0.62335	LE
PR5249_N.97	0.399336	LE
PR5249_N.98	0.579477	LE
PR5249_N.99	0.8092	LE
PR5249_N.100	0.680712	LE
PR5249_N.101	0.873705	LE
PR5249_N.102	0.763004	LE
PR5249_N.103	0.668851	LE
PR5249_N.104	0.588715	LE
PR5249_N.105	0.678184	LE
PR5249_N.107	0.809147	LE
PR5249_N.108	0.822894	LE
PR5249_N.110	0.809642	LE
PR5249_N.111	0.420526	LE
PR5249_N.113	0.546723	LE
PR5249_N.115	0.896265	LE
PR5249_N.116	0.319518	LE
PR5249_N.119	0.706601	LE
PR5249_N.120	0.623835	LE
PR5249_N.121	0.560653	LE
PR5249_N.122	0.719831	LE
PR5249_N.123	0.625652	LE
PR5249_N.124	0.794934	LE
PR5249_N.126	0.612459	LE
PR5249_N.127	0.625001	LE
PR5249_N.129	0.371965	LE
PR5249_N.130	0.517009	LE
PR5249_N.131	0.78785	LE
PR5249_N.132	0.659443	LE
PR5249_N.135	0.397917	LE
PR5249_N.136	0.422293	LE
PR5249_N.139	0.775414	LE
PR5249_N.140	0.745455	LE
PR5249_N.142	0.421696	LE
PR5249_N.143	0.896271	LE
PR5249_N.144	0.617179	LE
PR5249_N.147	0.818979	LE
PR5249_N.148	0.821695	LE
PR5249_N.149	0.462271	LE
PR5249_N.150	0.709792	LE
PR5249_N.151	0.826371	LE
PR5249_N.152	0.421727	LE
PR5249_N.155	0.759552	LE
PR5249_N.156	0.595614	LE
PR5249_N.159	0.73221	LE
PR5249_N.160	0.601476	LE
PR5249_N.161	0.583642	LE
PR5249_N.162	0.889165	LE
PR5249_N.165	0.700433	LE
PR5249_N.166	0.767854	LE
PR5249_N.169	0.683247	LE
PR5249_N.171	0.443893	LE
PR5249_N.173	0.594189	LE
PR5249_N.178	0.672738	LE
PR5249_N.182	0.715624	LE
PR5249_N.183	0.149967	LE
PR5249_N.186	0.78458	LE
PR5249_N.189	0.844991	LE
PR5249_N.190	0.877125	LE
PR5249_N.191	0.885911	LE
PR5249_N.194	0.647647	LE
PR5249_N.195	0.447361	LE
PR5249_N.196	0.478606	LE
PR5249_N.198	0.975557	LE
PR5249_N.199	0.590857	LE
PR5249_N.200	0.236668	LE
PR5249_N.204	0.553979	LE
PR5249_N.207	0.764382	LE
PR5249_N.208	0.652871	LE
PR5249_N.210	0.473912	LE
PR5249_N.212	0.605629	LE
PR5249_N.215	0.564794	LE
PR5249_N.217	0.914069	LE
PR5249_N.220	0.818835	LE
PR5249_N.222	0.498007	LE
PR5249_N.223	0.611816	LE
PR5249_N.224	0.803064	LE
PR5249_N.225	0.657568	LE
PR5249_N.227	0.532839	LE
PR5249_N.229	0.534786	LE
PR5249_N.232	0.388414	LE
PR5249_N.233	0.630247	LE
PR5249_N.235	0.617469	LE
PR5249_N.237	0.0347647	LE
PR5249_N.238	0.798651	LE
PR5249_N.240	0.938436	LE
PR5249_N.241	0.747199	LE
PR5249_N.242	0.541411	LE
PR5249_N.243	0.796247	LE
PR5249_N.244	0.613577	LE
PR5249_N.245	0.461327	LE
PR5249_N.246	0.721012	LE
PR5249_N.247	0.715502	LE
PR5249_N.250	0.906607	LE
PR5249_N.253	0.409644	LE
PR5249_N.255	0.115652	LE
PR5249_N.260	0.515196	LE
PR5249_N.261	0.341623	LE
PR5249_N.263	0.0905244	LE
PR5249_N.264	0.619606	LE
PR5249_N.265	0.650123	LE
PR5249_N.266	0.649084	LE
PR5249_N.269	0.738714	LE
PR5249_N.272	0.616241	LE
PR5249_N.273	0.719591	LE
PR5249_N.275	0.877033	LE
PR5249_N.276	0.952838	LE
PR5249_N.278	0.550973	LE
PR5249_N.279	0.904492	LE
PR5249_N.280	0.754851	LE
PR5249_N.281	0.782356	LE
PR5249_N.282	0.625219	LE
PR5249_N.285	0.706659	LE
PR5249_N.288	0.85354	LE
PR5249_N.289	0.744858	LE
PR5249_N.290	0.590011	LE
PR5249_N.291	0.541142	LE
PR5249_N.296	0.454195	LE
PR5249_N.298	0.645937	LE
PR5249_N.299	0.605693	LE
PR5249_N.300	0.616581	LE
PR5249_N.301	0.808668	LE
PR5249_N.305	0.609717	LE
PR5249_N.306	0.270753	LE
PR5249_N.307	0.652593	LE
PR5249_N.309	0.726536	LE
PR5249_N.310	0.952644	LE
PR5249_N.312	0.68472	LE
PR5249_N.313	0.43118	LE
PR5249_N.314	1.07905	LE
PR5249_N.315	0.812495	LE
PR5249_N.316	0.685728	LE
PR5249_N.317	0.744436	LE
PR5249_N.319	0.177195	LE
PR5249_N.321	0.651958	LE
PR5249_N.322	0.58829	LE
PR5249_N.323	0.879849	LE
PR5249_N.325	0.700978	LE
PR5249_N.328	0.583442	LE
PR5249_N.329	0.861253	LE
PR5249_N.331	0.483705	LE
PR5249_N.332	0.662134	LE
PR5249_N.333	0.67574	LE
PR5249_N.334	0.531165	LE
PR5249_N.335	0.100719	LE
PR5249_N.336	0.688151	LE
PR5249_N.338	0.713024	LE
PR5249_N.343	0.66303	LE
PR5249_N.346	0.506419	LE
PR5249_N.349	0.313312	LE
PR5249_N.352	0.483515	LE
PR5249_N.354	0.584712	LE
PR5249_N.356	0.745845	LE
PR5249_N.359	0.421235	LE
PR5249_N.360	0.505147	LE
PR5249_N.363	0.88627	LE
PR5249_N.364	0.529162	LE
PR5249_N.366	0.550944	LE
PR5249_N.367	0.833113	LE
PR5249_N.368	0.597936	LE
PR5249_N.369	0.788227	LE
PR5249_N.371	0.66643	LE
PR5249_N.375	0.993377	LE
PR5249_N.376	0.594079	LE
PR5249_N.377	0.478771	LE
PR5249_N.381	0.593159	LE
PR5249_N.384	0.765097	LE
PR5249_N.387	0.388349	LE
PR5249_N.388	0.689303	LE
PR5249_N.389	0.789864	LE
PR5249_N.394	0.614982	LE
PR5249_N.395	0.664788	LE
PR5249_N.397	0.65694	LE
PR5249_N.398	0.0847293	LE
PR5249_N.402	0.770572	LE
PR5249_N.403	0.626462	LE
PR5249_N.405	0.672736	LE
PR5249_N.410	0.724805	LE
PR5249_N.412	0.763158	LE
PR5249_N.413	0.573724	LE
PR5249_N.414	0.684402	LE
PR5249_N.415	0.680529	LE
PR5249_N.417	0.439937	LE
PR5249_N.421	0.431341	LE
PR5249_N.424	0.894061	LE
PR5249_N.425	0.672398	LE
PR5249_N.426	0.758365	LE
PR5249_N.427	0.763342	LE
PR5249_N.428	0.425308	LE
PR5249_N.429	0.640309	LE
PR5249_N.430	0.975582	LE
PR5249_N.432	0.783699	LE
PR5249_N.433	0.102088	LE
PR5249_N.435	0.695267	LE
PR5249_N.436	0.546836	LE
PR5249_N.439	0.137324	LE
PR5249_N.440	0.701155	LE
PR5249_N.443	0.563016	LE
PR5249_N.446	0.140449	LE
PR5249_N.447	0.707397	LE
PR5249_N.448	0.297334	LE
PR5249_N.449	0.829975	LE
PR5249_N.450	0.278946	LE
PR5249_N.451	0.536298	LE
PR5249_N.455	0.612746	LE
PR5249_N.462	0.397195	LE
PR5249_N.466	0.716031	LE
PR5249_N.468	0.360379	LE
PR5249_N.472	0.320111	LE
PR5249_N.476	0.656425	LE
PR5249_N.478	0.616316	LE
PR5249_N.479	0.969114	LE
PR5249_N.481	0.531002	LE
PR5249_N.489	0.86118	LE
PR5249_N.493	0.277708	LE
PR5249_N.496	0.65592	LE
PR5249_N.497	0.440576	LE
PR5249_N.500	0.466649	LE
PR5249_N.505	0.82846	LE
PR5249_N.506	0.768058	LE
PR5249_N.514	0.110826	LE
PR5249_N.518	-0.0876583	LE
PR5249_N.519	0.770597	LE
PR5249_N.523	0.599979	LE
PR5249_N.524	0.613089	LE
PR5249_N.525	0.366905	LE
PR5249_N.526	0.501246	LE
PR5249_N.527	0.611297	LE
PR5249_N.530	0.328544	LE
PR5249_N.531	0.808301	LE
PR5249_N.536	0.202809	LE
PR5249_N.538	0.767406	LE
PR5249_N.539	0.286048	LE
PR5249_N.540	0.413666	LE
PR5249_N.542	0.315252	LE
PR5249_N.543	0.637708	LE
PR5249_N.546	0.534092	LE
PR5249_N.547	0.347494	LE
PR5249_N.554	0.490264	LE
PR5249_N.557	0.721764	LE
PR5249_N.558	0.53141	LE
PR5249_N.559	0.772261	LE
PR5249_N.567	0.85324	LE
PR5249_N.570	0.85809	LE
PR5249_N.571	0.607582	LE
PR5249_N.573	0.847339	LE
PR5249_N.576	0.619069	LE
PR5249_N.579	0.407672	LE
PR5249_N.580	0.221908	LE
PR5249_N.584	0.659696	LE
PR5249_N.587	0.313036	LE
PR5249_N.588	0.409778	LE
PR5249_N.590	0.406557	LE
PR5249_N.591	0.653616	LE
PR5249_N.594	0.421762	LE
PR5249_N.595	0.374067	LE
PR5249_N.597	0.687931	LE
PR5249_N.599	0.589594	LE
PR5249_N.601	0.653865	LE
PR5249_N.603	0.716766	LE
PR5249_N.604	0.474604	LE
PR5249_N.609	0.868556	LE
PR5249_N.612	0.348794	LE
PR5249_N.616	0.435028	LE
PR5249_N.617	0.500364	LE
PR5249_N.619	0.707856	LE
PR5249_N.622	0.993279	LE
PR5249_N.623	0.612059	LE
PR5249_N.624	0.798852	LE
PR5249_N.626	0.812392	LE
PR5249_N.633	0.664618	LE
PR5249_N.635	0.520668	LE
PR5249_N.637	0.74235	LE
PR5249_N.639	0.650173	LE
PR5249_N.647	0.0140564	LE
PR5249_N.650	0.393799	LE
PR5249_N.651	0.699167	LE
PR5249_N.655	0.0579672	LE
PR5249_N.657	0.707148	LE
PR5249_N.659	0.615679	LE
PR5249_N.663	-0.0848436	LE
PR5249_N.670	0.724268	LE
PR5249_N.671	0.247159	LE
PR5249_N.672	0.736548	LE
PR5249_N.679	0.700709	LE
PR5249_N.681	0.336362	LE
PR5249_N.682	0.0757496	LE
PR5249_N.688	0.439227	LE
PR5249_N.691	0.446502	LE
PR5249_N.692	0.428725	LE
PR5249_N.695	0.687583	LE
PR5249_N.696	0.375352	LE
PR5249_N.697	0.543737	LE
PR5249_N.703	0.415587	LE
PR5249_N.705	0.195668	LE
PR5249_N.722	0.983178	LE
PR5249_N.735	0.794476	LE
PR5249_N.737	0.865776	LE
PR5249_N.738	0.94154	LE
PR5249_N.740	0.506378	LE
PR5249_N.741	0.607709	LE
PR5249_N.748	0.509235	LE
PR5249_N.754	0.776807	LE
PR5249_N.759	0.171893	LE
PR5249_N.763	0.453363	LE
PR5249_N.764	0.664552	LE
PR5249_N.777	0.567603	LE
PR5249_N.778	0.66345	LE
PR5249_N.782	0.614279	LE
PR5249_N.785	0.962717	LE
PR5249_N.787	0.424632	LE
PR5249_N.789	0.788051	LE
PR5249_N.791	0.885574	LE
PR5249_N.801	0.587372	LE
PR5249_N.804	0.814308	LE
PR5249_N.806	0.848778	LE
PR5249_N.807	0.690672	LE
PR5249_N.808	0.501917	LE
PR5249_N.809	0.719742	LE
PR5249_N.810	0.6109	LE
PR5249_N.811	0.660996	LE
PR5249_N.812	0.453653	LE
PR5249_N.815	0.49414	LE
PR5249_N.822	0.845645	LE
PR5249_N.826	0.750194	LE
PR5249_N.827	0.489014	LE
PR5249_N.828	0.782751	LE
PR5249_N.831	0.502153	LE
PR5249_N.833	0.517166	LE
PR5249_N.834	0.559587	LE
PR5249_N.841	0.545067	LE
PR5249_N.843	0.510033	LE
PR5249_N.845	0.723014	LE
PR5249_N.846	0.655337	LE
PR5249_N.849	0.749638	LE
PR5249_N.851	0.567717	LE
PR5249_N.852	0.712948	LE
PR5249_N.853	0.664862	LE
PR5249_N.854	0.655709	LE
PR5249_N.855	0.679142	LE
PR5249_N.856	0.436052	LE
PR5249_N.858	0.425299	LE
PR5249_N.860	0.765295	LE
PR5249_N.861	0.435823	LE
PR5249_N.862	0.776083	LE
PR5249_N.863	0.801612	LE
PR5249_N.864	0.668499	LE
PR5249_N.865	0.684101	LE
PR5249_N.866	0.703405	LE
PR5249_N.867	0.59568	LE
PR5249_N.868	0.363104	LE
PR5249_N.869	0.559925	LE
PR5249_N.871	0.682626	LE
PR5249_N.872	0.811728	LE
PR5249_N.874	0.793373	LE
PR5249_N.875	0.57381	LE
PR5249_N.877	0.72503	LE
PR5249_N.887	0.711158	LE
PR5249_N.892	0.633479	LE
PR5249_N.893	0.644072	LE
PR5249_N.894	0.71443	LE
PR5249_N.895	0.710967	LE
PR5249_N.896	0.548014	LE
PR5249_N.897	0.90716	LE
PR5249_N.898	0.58172	LE
PR5249_N.900	0.433619	LE
PR5249_N.901	0.787414	LE
PR5249_N.902	0.780071	LE
PR5249_N.903	0.831249	LE
PR5249_N.904	0.750654	LE
PR5249_N.905	0.855381	LE
PR5249_N.906	0.569599	LE
PR5249_N.908	0.680199	LE
PR5249_N.910	0.716009	LE
PR5249_N.911	0.499268	LE
PR5249_N.912	0.829713	LE
PR5249_N.913	0.655439	LE
PR5249_N.917	1.02685	LE
PR5249_N.918	0.479726	LE
PR5249_N.919	0.637245	LE
PR5249_N.920	0.618228	LE
PR5249_N.922	0.365806	LE
PR5249_N.923	0.518824	LE
PR5249_N.924	0.766617	LE
PR5249_N.926	0.590432	LE
PR5249_N.927	0.467182	LE
PR5249_N.928	0.883649	LE
PR5249_N.930	0.524425	LE
PR5249_N.933	0.784111	LE
PR5249_N.935	0.726498	LE
PR5249_N.936	0.251269	LE
PR5249_N.937	0.698427	LE
PR5249_N.940	0.768856	LE
PR5249_N.941	0.726721	LE
PR5249_N.942	0.543703	LE
PR5249_N.943	0.250146	LE
PR5249_N.944	0.898907	LE
PR5249_N.945	0.84183	LE
PR5249_N.946	0.655211	LE
PR5249_N.947	0.660618	LE
PR5249_N.948	0.536466	LE
PR5249_N.949	0.570453	LE
PR5249_N.952	0.630841	LE
PR5249_N.954	0.811915	LE
PR5249_N.955	0.959208	LE
PR5249_N.956	0.730894	LE
PR5249_N.957	0.805352	LE
PR5249_N.958	0.78592	LE
PR5249_N.960	0.746681	LE
PR5249_N.962	0.661871	LE
PR5249_N.964	0.662105	LE
PR5249_N.965	0.715422	LE
PR5249_N.967	0.588256	LE
PR5249_N.969	0.504812	LE
PR5249_N.970	0.604357	LE
PR5249_N.972	0.8623	LE
PR5249_N.974	0.609717	LE
PR5249_N.976	0.650353	LE
PR5249_N.979	0.558182	LE
PR5249_N.980	0.649708	LE
PR5249_N.981	0.680019	LE
PR5249_N.984	0.654435	LE
PR5249_N.985	0.404113	LE
PR5249_N.987	0.641706	LE
PR5249_N.988	0.663654	LE
PR5249_N.989	0.56217	LE
PR5249_N.990	0.713764	LE
PR5249_N.993	0.629514	LE
PR5249_N.994	0.655368	LE
PR5249_N.996	0.452526	LE
PR5249_N.997	0.781213	LE
PR5249_N.998	0.596162	LE
PR5249_N.999	0.508941	LE
PR5249_N.1000	0.821716	LE
PR5249_N.1001	0.460292	LE
PR5249_N.1002	0.829244	LE
PR5249_N.1008	0.541986	LE
PR5249_N.1009	0.52034	LE
PR5249_N.1010	0.703307	LE
PR5249_N.1011	0.711109	LE
PR5249_N.1012	0.498833	LE
PR5249_N.1013	0.788968	LE
PR5249_N.1014	0.730271	LE
PR5249_N.1015	0.793003	LE
PR5249_N.1016	0.504158	LE
PR5249_N.1020	0.566614	LE
PR5249_N.1021	0.572654	LE
PR5249_N.1022	0.779385	LE
PR5249_N.1023	0.236862	LE
PR5249_N.1024	0.863178	LE
PR5249_N.1028	0.608937	LE
PR5249_N.1029	0.641578	LE
PR5249_N.1030	0.0470144	LE
PR5249_N.1032	0.857306	LE
PR5249_N.1034	0.700744	LE
PR5249_N.1036	0.861595	LE
PR5249_N.1038	0.63892	LE
PR5249_N.1039	0.609426	LE
PR5249_N.1040	0.784658	LE
PR5249_N.1041	0.781362	LE
PR5249_N.1042	0.780205	LE
PR5249_N.1043	0.437585	LE
PR5249_N.1044	0.866494	LE
PR5249_N.1045	0.922368	LE
PR5249_N.1046	0.862102	LE
PR5249_N.1047	0.0703064	LE
PR5249_N.1048	0.482603	LE
PR5249_N.1052	0.892394	LE
PR5249_N.1054	0.893519	LE
PR5249_N.1056	0.660576	LE
PR5249_N.1058	0.49874	LE
PR5249_N.1061	0.765119	LE
PR5249_N.1063	0.573926	LE
PR5249_N.1064	0.657643	LE
PR5249_N.1066	0.827446	LE
PR5249_N.1067	0.578764	LE
PR5249_N.1069	0.652189	LE
PR5249_N.1071	0.614582	LE
PR5249_N.1072	0.808983	LE
PR5249_N.1073	0.698932	LE
PR5249_N.1076	0.26497	LE
PR5249_N.1078	0.328714	LE
PR5249_N.1079	0.847092	LE
PR5249_N.1086	0.800907	LE
PR5249_N.1087	0.281564	LE
PR5249_N.1088	0.666964	LE
PR5249_N.1090	0.812529	LE
PR5249_N.1091	0.454162	LE
PR5249_N.1092	0.347535	LE
PR5249_N.1093	0.508066	LE
PR5249_N.1094	0.618429	LE
PR5249_N.1096	0.596905	LE
PR5249_N.1098	0.676387	LE
PR5249_N.1100	0.491614	LE
PR5249_N.1101	0.50108	LE
PR5249_N.1102	0.704347	LE
PR5249_N.1104	0.715364	LE
PR5249_N.1105	0.67468	LE
PR5249_N.1108	0.69664	LE
PR5249_N.1113	0.767008	LE
PR5249_N.1114	0.612489	LE
PR5249_N.1115	0.741305	LE
PR5249_N.1116	0.316898	LE
PR5249_N.1118	0.989644	LE
PR5249_N.1120	0.684886	LE
PR5249_N.1121	0.571452	LE
PR5249_N.1122	0.722696	LE
PR5249_N.1124	0.512544	LE
PR5249_N.1129	0.77914	LE
PR5249_N.1130	0.706924	LE
PR5249_N.1131	0.520274	LE
PR5249_N.1132	0.489384	LE
PR5249_N.1133	0.597029	LE
PR5249_N.1135	0.626138	LE
PR5249_N.1136	0.159016	LE
PR5249_N.1138	0.547505	LE
PR5249_N.1139	0.685415	LE
PR5249_N.1140	0.483393	LE
PR5249_N.1141	0.923703	LE
PR5249_N.1144	0.697448	LE
PR5249_N.1146	0.595037	LE
PR5249_N.1147	0.402949	LE
PR5249_N.1148	0.307671	LE
PR5249_N.1149	0.740814	LE
PR5249_N.1150	0.782259	LE
PR5249_N.1151	0.569947	LE
PR5249_N.1155	0.541685	LE
PR5249_N.1157	0.362564	LE
PR5249_N.1159	0.706495	LE
PR5249_N.1161	0.392732	LE
PR5249_N.1162	0.739441	LE
PR5249_N.1166	0.956143	LE
PR5249_N.1168	0.687295	LE
PR5249_N.1169	0.655467	LE
PR5249_N.1170	0.822708	LE
PR5249_N.1172	0.29965	LE
PR5249_N.1175	0.85614	LE
PR5249_N.1176	0.920139	LE
PR5249_N.1179	0.594752	LE
PR5249_N.1181	0.802174	LE
PR5249_N.1182	0.65909	LE
PR5249_N.1185	0.362383	LE
PR5249_N.1186	0.241961	LE
PR5249_N.1187	0.689062	LE
PR5249_N.1188	0.794695	LE
PR5249_N.1189	0.628532	LE
PR5249_N.1192	0.581634	LE
PR5249_N.1194	0.58325	LE
PR5249_N.1195	0.545646	LE
PR5249_N.1196	0.658923	LE
PR5249_N.1198	0.605323	LE
PR5249_N.1200	0.147807	LE
PR5249_N.1201	0.704615	LE
PR5249_N.1207	0.604028	LE
PR5249_N.1208	0.794132	LE
PR5249_N.1212	0.580389	LE
PR5249_N.1219	0.672813	LE
PR5249_N.1221	0.470014	LE
PR5249_N.1224	0.630888	LE
PR5249_N.1225	0.424573	LE
PR5249_N.1226	0.485311	LE
PR5249_N.1227	0.553776	LE
PR5249_N.1231	0.837838	LE
PR5249_N.1232	0.609609	LE
PR5249_N.1233	0.485187	LE
PR5249_N.1237	0.516411	LE
PR5249_N.1238	0.608354	LE
PR5249_N.1239	0.413646	LE
PR5249_N.1242	0.747437	LE
PR5249_N.1245	0.693574	LE
PR5249_N.1246	0.608728	LE
PR5249_N.1248	0.336976	LE
PR5249_N.1250	0.471793	LE
PR5249_N.1251	0.531391	LE
PR5249_N.1253	0.761	LE
PR5249_N.1255	0.760066	LE
PR5249_N.1257	0.736416	LE
PR5249_N.1258	0.474056	LE
PR5249_N.1259	0.691188	LE
PR5249_N.1260	0.362822	LE
PR5249_N.1261	0.336915	LE
PR5249_N.1264	0.602038	LE
PR5249_N.1268	0.259398	LE
PR5249_N.1269	0.781449	LE
PR5249_N.1270	-0.028214	LE
PR5249_N.1274	0.361923	LE
PR5249_N.1275	0.458955	LE
PR5249_N.1276	0.226926	LE
PR5249_N.1280	0.716336	LE
PR5249_N.1287	0.291932	LE
PR5249_N.1291	0.372179	LE
PR5249_N.1292	0.818749	LE
PR5249_N.1293	0.252585	LE
PR5249_N.1295	0.373661	LE
PR5249_N.1296	1.01897	LE
PR5249_N.1297	0.711188	LE
PR5249_N.1299	0.578899	LE
PR5249_N.1301	0.55104	LE
PR5249_N.1305	0.671592	LE
PR5249_N.1306	0.727849	LE
PR5249_N.1309	0.500319	LE
PR5249_N.1312	0.598717	LE
PR5249_N.1314	0.339477	LE
PR5249_N.1315	0.148302	LE
PR5249_N.1316	0.881999	LE
PR5249_N.1317	0.67938	LE
PR5249_N.1318	0.805993	LE
PR5249_N.1319	0.878821	LE
PR5249_N.1320	0.640379	LE
PR5249_N.1321	0.700111	LE
PR5249_N.1323	0.570751	LE
PR5249_N.1327	0.814952	LE
PR5249_N.1328	0.975553	LE
PR5249_N.1329	0.505026	LE
PR5249_N.1333	0.453528	LE
PR5249_N.1334	0.923516	LE
PR5249_N.1336	0.6297	LE
PR5249_N.1339	0.582243	LE
PR5249_N.1343	0.749135	LE
PR5249_N.1344	0.408877	LE
PR5249_N.1347	0.762584	LE
PR5249_N.1348	0.871253	LE
PR5249_N.1349	0.208239	LE
PR5249_N.1351	0.70917	LE
PR5249_N.1355	0.325527	LE
PR5249_N.1356	0.0934116	LE
PR5249_N.1360	0.588292	LE
PR5249_N.1364	0.690482	LE
PR5249_N.1365	0.36708	LE
PR5249_N.1368	0.582331	LE
PR5249_N.1370	0.709658	LE
PR5249_N.1374	0.408071	LE
PR5249_N.1379	0.325797	LE
PR5249_N.1381	0.476696	LE
PR5249_N.1382	0.555232	LE
PR5249_N.1383	0.687016	LE
PR5249_N.1384	0.476623	LE
PR5249_N.1387	0.563646	LE
PR5249_N.1388	0.409145	LE
PR5249_N.1389	0.779104	LE
PR5249_N.1390	0.582902	LE
PR5249_N.1394	0.747224	LE
PR5249_N.1395	0.650387	LE
PR5249_N.1407	0.448929	LE
PR5249_N.1409	0.526191	LE
PR5249_N.1410	0.783495	LE
PR5249_N.1411	0.781813	LE
PR5249_N.1413	0.289905	LE
PR5249_N.1417	0.872271	LE
PR5249_N.1418	0.943417	LE
PR5249_N.1419	0.633469	LE
PR5249_N.1420	0.654518	LE
PR5249_N.1422	0.909949	LE
PR5249_N.1425	0.818752	LE
PR5249_N.1427	0.691645	LE
PR5249_N.1428	0.307796	LE
PR5249_N.1431	0.10536	LE
PR5249_N.1432	0.850421	LE
PR5249_N.1433	0.768302	LE
PR5249_N.1434	0.550345	LE
PR5249_N.1435	0.516474	LE
PR5249_N.1436	0.81362	LE
PR5249_N.1442	0.589703	LE
PR5249_N.1443	1.1145	LE
PR5249_N.1449	0.169778	LE
PR5249_N.1450	0.547515	LE
PR5249_N.1451	0.60643	LE
PR5249_N.1453	0.678403	LE
PR5249_N.1454	0.320305	LE
PR5249_N.1457	0.7243	LE
PR5249_N.1458	0.712198	LE
PR5249_N.1459	0.94545	LE
PR5249_N.1460	0.705341	LE
PR5249_N.1470	-0.0926013	LE
PR5249_N.1476	0.525127	LE
PR5249_N.1478	0.444016	LE
PR5249_N.1481	0.592189	LE
PR5249_N.1482	0.711856	LE
PR5249_N.1488	0.685913	LE
PR5249_N.1490	0.427136	LE
PR5249_N.1494	0.133487	LE
PR5249_N.1497	0.164417	LE
PR5249_N.1498	0.395215	LE
PR5249_N.1500	0.771286	LE
PR5249_N.1502	0.634669	LE
PR5249_N.1504	0.64758	LE
PR5249_N.1505	0.660041	LE
PR5249_N.1510	0.617924	LE
PR5249_N.1512	0.654733	LE
PR5249_N.1517	0.550505	LE
PR5249_N.1525	0.625637	LE
PR5249_N.1527	0.467001	LE
PR5249_N.1532	0.83671	LE
PR5249_N.1539	0.616694	LE
PR5249_N.1544	0.352472	LE
PR5249_N.1546	0.563123	LE
PR5249_N.1547	0.885498	LE
PR5249_N.1548	0.395537	LE
PR5249_N.1549	0.648538	LE
PR5249_N.1551	0.76155	LE
PR5249_N.1552	0.77735	LE
PR5249_N.1553	0.589114	LE
PR5249_N.1555	0.29307	LE
PR5249_N.1559	0.586909	LE
PR5249_N.1561	0.410438	LE
PR5249_N.1564	0.414283	LE
PR5249_N.1569	0.794518	LE
PR5249_N.1571	0.584406	LE
PR5249_N.1574	0.202753	LE
PR5249_N.1575	0.793434	LE
PR5249_N.1589	0.704713	LE
PR5249_N.1593	0.607034	LE
PR5249_N.1596	0.356466	LE
PR5249_N.1603	0.567515	LE
PR5249_N.1604	0.711404	LE
PR5249_N.1605	0.405423	LE
PR5249_N.1609	0.879545	LE
PR5249_N.1611	0.686333	LE
PR5249_N.1612	0.627987	LE
PR5249_N.1613	0.36588	LE
PR5249_N.1615	0.0106899	LE
PR5249_N.1622	0.43369	LE
PR5249_N.1630	0.373666	LE
PR5249_N.1633	0.932453	LE
PR5249_N.1638	0.34793	LE
PR5249_N.1641	0.56786	LE
PR5249_N.1645	0.656215	LE
PR5249_N.1650	0.407184	LE
PR5249_N.1652	0.731263	LE
PR5249_N.1659	0.215436	LE
PR5249_N.1667	0.511741	LE
PR5249_N.1671	1.00655	LE
PR5249_N.1673	0.225507	LE
PR5249_N.1674	0.502189	LE
PR5249_N.1677	0.634289	LE
PR5249_N.1678	0.619722	LE
PR5249_N.1680	0.45792	LE
PR5249_N.1681	0.630719	LE
PR5249_T.38	0.768801	LE
PR5249_T.52	0.742727	LE
PR5249_T.66	0.748291	LE
PR5249_T.106	0.544389	LE
PR5249_T.127	0.923351	LE
PR5249_T.142	0.444848	LE
PR5249_T.147	0.73787	LE
PR5249_T.192	0.402881	LE
PR5249_T.224	0.51455	LE
PR5249_T.243	0.145147	LE
PR5249_T.259	0.00292327	LE
PR5249_T.261	0.559876	LE
PR5249_T.275	0.300777	LE
PR5249_T.319	0.757021	LE
PR5249_T.335	0.470108	LE
PR5249_T.354	0.829899	LE
PR5249_T.415	0.647732	LE
PR5249_T.550	0.583985	LE
PR5249_T.611	0.768909	LE
PR5249_T.636	0.385566	LE
PR5249_T.692	0.510004	LE
PR5249_T.706	-0.0964948	LE
PR5249_T.715	0.569696	LE
PR5249_T.724	0.768726	LE
PR5249_T.728	0.239364	LE
PR5249_T.744	0.371563	LE
PR5249_T.770	0.0303712	LE
PR5249_T.775	0.218685	LE
PR5249_T.802	0.561308	LE
PR5251_N.1	0.52191	LE
PR5251_N.2	0.529888	LE
PR5251_N.3	0.698639	LE
PR5251_N.4	0.510818	LE
PR5251_N.6	0.600051	LE
PR5251_N.7	0.537334	LE
PR5251_N.8	0.564587	LE
PR5251_N.10	0.741433	LE
PR5251_N.11	0.656638	LE
PR5251_N.12	0.761607	LE
PR5251_N.13	0.55551	LE
PR5251_N.14	0.662814	LE
PR5251_N.15	0.714702	LE
PR5251_N.16	0.544708	LE
PR5251_N.18	0.635573	LE
PR5251_N.19	0.676237	LE
PR5251_N.20	0.568591	LE
PR5251_N.23	0.685892	LE
PR5251_N.24	0.504219	LE
PR5251_N.28	0.489067	LE
PR5251_N.29	0.75937	LE
PR5251_N.30	0.582418	LE
PR5251_N.33	0.736854	LE
PR5251_N.34	0.643097	LE
PR5251_N.35	0.553696	LE
PR5251_N.36	0.586859	LE
PR5251_N.37	0.517763	LE
PR5251_N.40	0.671481	LE
PR5251_N.42	0.483842	LE
PR5251_N.43	0.68295	LE
PR5251_N.44	0.691657	LE
PR5251_N.46	0.805699	LE
PR5251_N.48	0.820848	LE
PR5251_N.49	0.385982	LE
PR5251_N.50	0.6599	LE
PR5251_N.51	0.56802	LE
PR5251_N.55	0.571715	LE
PR5251_N.58	0.829306	LE
PR5251_N.59	0.750079	LE
PR5251_N.60	0.533847	LE
PR5251_N.62	0.739176	LE
PR5251_N.63	0.666411	LE
PR5251_N.65	0.667025	LE
PR5251_N.66	0.722546	LE
PR5251_N.67	0.788036	LE
PR5251_N.68	0.63164	LE
PR5251_N.71	0.783232	LE
PR5251_N.73	0.675873	LE
PR5251_N.74	0.557458	LE
PR5251_N.76	0.707131	LE
PR5251_N.77	0.644076	LE
PR5251_N.78	0.569701	LE
PR5251_N.80	0.400781	LE
PR5251_N.81	0.668971	LE
PR5251_N.82	0.710318	LE
PR5251_N.83	0.707258	LE
PR5251_N.84	0.688829	LE
PR5251_N.86	0.462824	LE
PR5251_N.87	0.710404	LE
PR5251_N.89	0.698999	LE
PR5251_N.90	0.699187	LE
PR5251_N.91	0.617792	LE
PR5251_N.93	0.615853	LE
PR5251_N.94	0.645378	LE
PR5251_N.96	0.692228	LE
PR5251_N.99	0.728326	LE
PR5251_N.102	0.847562	LE
PR5251_N.104	0.482079	LE
PR5251_N.105	0.491762	LE
PR5251_N.113	0.68032	LE
PR5251_N.115	0.573022	LE
PR5251_N.116	0.685015	LE
PR5251_N.124	0.60406	LE
PR5251_N.126	0.579893	LE
PR5251_N.128	0.559759	LE
PR5251_N.130	0.483021	LE
PR5251_N.131	0.770239	LE
PR5251_N.132	0.697976	LE
PR5251_N.133	0.603362	LE
PR5251_N.134	0.723564	LE
PR5251_N.135	0.525657	LE
PR5251_N.139	0.556172	LE
PR5251_N.140	0.788112	LE
PR5251_N.141	0.663505	LE
PR5251_N.142	0.264046	LE
PR5251_N.143	0.622622	LE
PR5251_N.144	0.478536	LE
PR5251_N.145	0.424803	LE
PR5251_N.147	0.567174	LE
PR5251_N.150	0.485773	LE
PR5251_N.153	0.410097	LE
PR5251_N.157	0.465912	LE
PR5251_N.159	0.397673	LE
PR5251_N.163	0.617079	LE
PR5251_N.164	0.49256	LE
PR5251_N.167	0.836314	LE
PR5251_N.168	0.687554	LE
PR5251_N.169	0.808173	LE
PR5251_N.170	0.525145	LE
PR5251_N.176	0.766074	LE
PR5251_N.177	0.614107	LE
PR5251_N.178	0.533951	LE
PR5251_N.181	0.647993	LE
PR5251_N.184	0.6746	LE
PR5251_N.190	0.685429	LE
PR5251_N.191	0.665338	LE
PR5251_N.192	0.569697	LE
PR5251_N.194	0.674475	LE
PR5251_N.195	0.480181	LE
PR5251_N.196	0.734558	LE
PR5251_N.197	0.447211	LE
PR5251_N.198	0.74829	LE
PR5251_N.203	0.676364	LE
PR5251_N.210	0.496721	LE
PR5251_N.214	0.581272	LE
PR5251_N.215	0.702745	LE
PR5251_N.217	0.702962	LE
PR5251_N.218	0.943355	LE
PR5251_N.223	0.583906	LE
PR5251_N.228	0.381724	LE
PR5251_N.234	0.639376	LE
PR5251_N.235	0.811635	LE
PR5251_N.238	0.737538	LE
PR5251_N.241	0.813993	LE
PR5251_N.245	0.451822	LE
PR5251_N.249	0.781544	LE
PR5251_N.253	0.175481	LE
PR5251_N.257	0.741633	LE
PR5251_N.260	0.467931	LE
PR5251_N.268	0.977033	LE
PR5251_N.269	0.558104	LE
PR5251_N.274	0.763336	LE
PR5251_N.276	0.638604	LE
PR5251_N.277	0.524232	LE
PR5251_N.278	0.545301	LE
PR5251_N.281	1.11873	LE
PR5251_N.282	0.829625	LE
PR5251_N.283	0.675305	LE
PR5251_N.285	0.704472	LE
PR5251_N.287	0.571721	LE
PR5251_N.290	0.723551	LE
PR5251_N.301	0.847957	LE
PR5251_N.302	0.590232	LE
PR5251_N.303	0.775717	LE
PR5251_N.309	0.405782	LE
PR5251_N.310	0.667607	LE
PR5251_N.314	0.76745	LE
PR5251_N.315	0.733785	LE
PR5251_N.323	0.842734	LE
PR5251_N.328	0.853139	LE
PR5251_N.335	0.796862	LE
PR5251_N.341	0.748146	LE
PR5251_N.342	0.191351	LE
PR5251_N.343	0.555116	LE
PR5251_N.346	0.665274	LE
PR5251_N.347	0.602854	LE
PR5251_N.348	0.687121	LE
PR5251_N.357	0.437437	LE
PR5251_N.364	0.427445	LE
PR5251_N.365	0.739953	LE
PR5251_N.376	0.569893	LE
PR5251_N.384	0.641456	LE
PR5251_N.385	0.925384	LE
PR5251_N.389	0.764798	LE
PR5251_N.398	0.576451	LE
PR5251_N.407	0.512979	LE
PR5251_N.416	0.540406	LE
PR5251_N.425	0.833099	LE
PR5251_N.432	0.710099	LE
PR5251_N.434	0.669107	LE
PR5251_N.436	0.911224	LE
PR5251_N.438	0.850275	LE
PR5251_N.439	0.572089	LE
PR5251_N.445	0.692254	LE
PR5251_N.450	0.259187	LE
PR5251_N.452	0.276684	LE
PR5251_N.455	0.622479	LE
PR5251_N.464	0.61122	LE
PR5251_N.467	0.585594	LE
PR5251_N.476	0.733775	LE
PR5251_N.479	0.59587	LE
PR5251_N.480	0.58444	LE
PR5251_N.492	0.777792	LE
PR5251_N.494	0.606281	LE
PR5251_N.500	0.457831	LE
PR5251_N.508	0.641316	LE
PR5251_N.513	0.879888	LE
PR5251_N.515	0.963618	LE
PR5251_N.525	0.620017	LE
PR5251_N.530	0.647811	LE
PR5251_N.532	0.753898	LE
PR5251_N.533	0.525069	LE
PR5251_N.534	0.280523	LE
PR5251_N.536	0.602861	LE
PR5251_N.537	0.721326	LE
PR5251_N.540	0.676782	LE
PR5251_N.542	0.749398	LE
PR5251_N.543	0.568351	LE
PR5251_N.546	0.617324	LE
PR5251_N.547	0.464019	LE
PR5251_N.549	0.397092	LE
PR5251_N.550	0.563398	LE
PR5251_N.552	0.737357	LE
PR5251_N.553	0.606931	LE
PR5251_N.555	0.64051	LE
PR5251_N.557	0.627324	LE
PR5251_N.558	0.767713	LE
PR5251_N.559	0.501502	LE
PR5251_N.561	0.454314	LE
PR5251_N.563	0.530432	LE
PR5251_N.564	0.681341	LE
PR5251_N.565	0.556627	LE
PR5251_N.567	0.720825	LE
PR5251_N.568	0.599546	LE
PR5251_N.570	0.559372	LE
PR5251_N.571	0.749441	LE
PR5251_N.573	0.645479	LE
PR5251_N.574	0.69545	LE
PR5251_N.575	0.580726	LE
PR5251_N.578	0.637776	LE
PR5251_N.581	0.476653	LE
PR5251_N.582	0.393949	LE
PR5251_N.583	0.606461	LE
PR5251_N.584	0.625504	LE
PR5251_N.586	0.814264	LE
PR5251_N.587	0.639895	LE
PR5251_N.589	0.677209	LE
PR5251_N.592	0.194562	LE
PR5251_N.593	0.588266	LE
PR5251_N.595	0.827936	LE
PR5251_N.597	0.744477	LE
PR5251_N.598	0.75275	LE
PR5251_N.600	0.680155	LE
PR5251_N.602	0.737471	LE
PR5251_N.603	0.602291	LE
PR5251_N.605	0.662634	LE
PR5251_N.606	0.487956	LE
PR5251_N.607	0.321397	LE
PR5251_N.608	0.656126	LE
PR5251_N.610	0.720156	LE
PR5251_N.612	0.425894	LE
PR5251_N.614	0.774018	LE
PR5251_N.615	0.76689	LE
PR5251_N.616	0.518764	LE
PR5251_N.618	0.701483	LE
PR5251_N.622	0.519118	LE
PR5251_N.623	0.696399	LE
PR5251_N.624	0.219216	LE
PR5251_N.626	0.672641	LE
PR5251_N.627	0.447918	LE
PR5251_N.629	0.717021	LE
PR5251_N.630	0.671586	LE
PR5251_N.633	0.560257	LE
PR5251_N.634	0.457704	LE
PR5251_N.635	0.549871	LE
PR5251_N.636	0.647758	LE
PR5251_N.637	0.695442	LE
PR5251_N.638	0.759283	LE
PR5251_N.639	0.812039	LE
PR5251_N.640	0.698411	LE
PR5251_N.641	0.737154	LE
PR5251_N.642	0.65356	LE
PR5251_N.644	0.470301	LE
PR5251_N.645	0.737357	LE
PR5251_N.646	0.862145	LE
PR5251_N.648	0.553379	LE
PR5251_N.650	0.448429	LE
PR5251_N.651	0.717558	LE
PR5251_N.652	0.32868	LE
PR5251_N.653	0.809661	LE
PR5251_N.656	0.638944	LE
PR5251_N.658	0.36276	LE
PR5251_N.659	0.826787	LE
PR5251_N.660	0.580437	LE
PR5251_N.661	0.622268	LE
PR5251_N.663	0.670193	LE
PR5251_N.664	0.429075	LE
PR5251_N.665	0.264271	LE
PR5251_N.667	0.672747	LE
PR5251_N.668	0.53801	LE
PR5251_N.669	0.525028	LE
PR5251_N.671	0.73826	LE
PR5251_N.673	0.429893	LE
PR5251_N.674	0.397343	LE
PR5251_N.675	0.838188	LE
PR5251_N.676	0.734923	LE
PR5251_N.677	0.594759	LE
PR5251_N.679	0.609179	LE
PR5251_N.680	0.81016	LE
PR5251_N.681	0.673301	LE
PR5251_N.684	0.596311	LE
PR5251_N.686	0.705638	LE
PR5251_N.687	0.723427	LE
PR5251_N.688	0.630538	LE
PR5251_N.689	0.716877	LE
PR5251_N.690	0.604645	LE
PR5251_N.691	0.363713	LE
PR5251_N.693	0.561667	LE
PR5251_N.694	0.71089	LE
PR5251_N.695	0.554156	LE
PR5251_N.696	0.693257	LE
PR5251_N.697	0.637244	LE
PR5251_N.699	0.720046	LE
PR5251_N.701	0.519004	LE
PR5251_N.704	0.525572	LE
PR5251_N.705	0.713353	LE
PR5251_N.708	0.495927	LE
PR5251_N.710	0.763013	LE
PR5251_N.712	0.6046	LE
PR5251_N.714	0.547561	LE
PR5251_N.715	0.569868	LE
PR5251_N.716	0.672718	LE
PR5251_N.717	0.465936	LE
PR5251_N.719	0.50685	LE
PR5251_N.722	0.588476	LE
PR5251_N.723	0.6548	LE
PR5251_N.725	0.685064	LE
PR5251_N.727	0.608545	LE
PR5251_N.730	0.782241	LE
PR5251_N.731	0.415142	LE
PR5251_N.733	0.859024	LE
PR5251_N.734	0.573442	LE
PR5251_N.736	0.683292	LE
PR5251_N.743	0.708358	LE
PR5251_N.744	0.54404	LE
PR5251_N.745	0.752945	LE
PR5251_N.746	0.717144	LE
PR5251_N.748	0.672792	LE
PR5251_N.750	0.463006	LE
PR5251_N.756	0.910942	LE
PR5251_N.759	0.673496	LE
PR5251_N.760	0.771785	LE
PR5251_N.763	0.927813	LE
PR5251_N.764	0.619349	LE
PR5251_N.765	0.686184	LE
PR5251_N.767	0.597009	LE
PR5251_N.769	0.488878	LE
PR5251_N.772	0.466546	LE
PR5251_N.773	0.454038	LE
PR5251_N.774	0.76668	LE
PR5251_N.777	0.8543	LE
PR5251_N.778	0.688695	LE
PR5251_N.779	0.482284	LE
PR5251_N.783	0.710311	LE
PR5251_N.789	0.543846	LE
PR5251_N.790	0.363644	LE
PR5251_N.791	0.6136	LE
PR5251_N.792	0.54301	LE
PR5251_N.793	0.754842	LE
PR5251_N.795	0.683593	LE
PR5251_N.797	0.811014	LE
PR5251_N.799	0.666394	LE
PR5251_N.801	0.807498	LE
PR5251_N.802	0.49666	LE
PR5251_N.803	0.430787	LE
PR5251_N.806	0.658481	LE
PR5251_N.810	0.520382	LE
PR5251_N.814	0.669206	LE
PR5251_N.816	0.704222	LE
PR5251_N.819	0.60742	LE
PR5251_N.821	0.624649	LE
PR5251_N.824	0.547244	LE
PR5251_N.825	0.589062	LE
PR5251_N.826	0.643854	LE
PR5251_N.827	0.831966	LE
PR5251_N.828	0.728308	LE
PR5251_N.829	0.775375	LE
PR5251_N.836	0.466815	LE
PR5251_N.837	0.620894	LE
PR5251_N.839	0.624445	LE
PR5251_N.840	0.733907	LE
PR5251_N.843	0.592607	LE
PR5251_N.844	0.530556	LE
PR5251_N.845	0.306957	LE
PR5251_N.847	0.714683	LE
PR5251_N.848	0.556799	LE
PR5251_N.851	0.907327	LE
PR5251_N.853	0.811982	LE
PR5251_N.854	0.754158	LE
PR5251_N.858	0.461618	LE
PR5251_N.862	0.764885	LE
PR5251_N.864	0.50349	LE
PR5251_N.867	0.231317	LE
PR5251_N.869	0.777972	LE
PR5251_N.870	0.988226	LE
PR5251_N.875	0.586559	LE
PR5251_N.876	0.411961	LE
PR5251_N.878	0.572121	LE
PR5251_N.879	0.769457	LE
PR5251_N.880	0.734834	LE
PR5251_N.883	0.54343	LE
PR5251_N.884	0.456136	LE
PR5251_N.885	0.651635	LE
PR5251_N.887	0.725014	LE
PR5251_N.889	0.705016	LE
PR5251_N.891	0.909602	LE
PR5251_N.892	0.776793	LE
PR5251_N.896	0.616394	LE
PR5251_N.897	0.515626	LE
PR5251_N.898	0.424931	LE
PR5251_N.899	0.450663	LE
PR5251_N.908	0.280747	LE
PR5251_N.909	0.370982	LE
PR5251_N.910	0.491795	LE
PR5251_N.914	0.405089	LE
PR5251_N.921	0.374491	LE
PR5251_N.927	0.53742	LE
PR5251_N.928	0.490308	LE
PR5251_N.929	0.341271	LE
PR5251_N.931	0.272641	LE
PR5251_N.937	0.369988	LE
PR5251_N.939	0.701686	LE
PR5251_N.940	0.607098	LE
PR5251_N.942	0.708843	LE
PR5251_N.943	0.584959	LE
PR5251_N.945	0.694928	LE
PR5251_N.951	0.368018	LE
PR5251_N.952	0.548993	LE
PR5251_N.956	0.475338	LE
PR5251_N.957	0.711171	LE
PR5251_N.959	0.926439	LE
PR5251_N.962	0.8457	LE
PR5251_N.964	0.750982	LE
PR5251_N.965	0.742465	LE
PR5251_N.966	0.863431	LE
PR5251_N.968	0.586241	LE
PR5251_N.969	0.659859	LE
PR5251_N.978	0.596995	LE
PR5251_N.981	0.77035	LE
PR5251_N.982	0.842915	LE
PR5251_N.991	0.783148	LE
PR5251_N.992	0.693789	LE
PR5251_N.994	0.388009	LE
PR5251_N.997	0.593634	LE
PR5251_N.1004	0.446601	LE
PR5251_N.1012	0.442166	LE
PR5251_N.1015	0.584212	LE
PR5251_N.1018	0.530693	LE
PR5251_N.1021	0.497899	LE
PR5251_N.1028	0.70613	LE
PR5251_N.1030	0.273859	LE
PR5251_N.1032	0.803992	LE
PR5251_N.1037	0.505999	LE
PR5251_N.1040	0.311964	LE
PR5251_N.1041	1.03299	LE
PR5251_N.1050	0.243024	LE
PR5251_N.1051	0.318175	LE
PR5251_N.1054	0.726319	LE
PR5251_N.1055	0.835795	LE
PR5251_N.1056	0.655357	LE
PR5251_N.1063	0.565863	LE
PR5251_N.1065	0.583726	LE
PR5251_N.1070	0.595798	LE
PR5251_N.1079	0.564699	LE
PR5251_N.1082	0.612897	LE
PR5251_N.1084	0.548864	LE
PR5251_N.1087	0.783645	LE
PR5251_N.1088	0.906436	LE
PR5251_N.1094	0.855867	LE
PR5251_N.1097	0.688529	LE
PR5251_N.1101	0.699372	LE
PR5251_N.1103	0.618121	LE
PR5251_N.1106	0.743539	LE
PR5251_N.1110	0.756624	LE
PR5251_N.1111	0.513835	LE
PR5251_N.1114	0.587233	LE
PR5251_N.1117	0.670516	LE
PR5251_N.1119	0.392951	LE
PR5251_N.1123	0.697713	LE
PR5251_N.1124	0.641315	LE
PR5251_N.1128	0.58938	LE
PR5251_T	0.651909	LE
PR5251_T.1	0.615517	LE
PR5251_T.3	0.511476	LE
PR5251_T.4	0.566554	LE
PR5251_T.5	0.585723	LE
PR5251_T.7	0.570937	LE
PR5251_T.9	0.660062	LE
PR5251_T.10	0.666828	LE
PR5251_T.11	0.557514	LE
PR5251_T.13	0.701968	LE
PR5251_T.14	0.755677	LE
PR5251_T.16	0.754765	LE
PR5251_T.17	0.502533	LE
PR5251_T.18	0.473285	LE
PR5251_T.20	0.716517	LE
PR5251_T.23	0.755046	LE
PR5251_T.25	0.625987	LE
PR5251_T.26	0.690597	LE
PR5251_T.27	0.651938	LE
PR5251_T.28	0.62626	LE
PR5251_T.29	0.605411	LE
PR5251_T.30	0.586144	LE
PR5251_T.32	0.6676	LE
PR5251_T.33	0.520958	LE
PR5251_T.34	0.663039	LE
PR5251_T.37	0.684285	LE
PR5251_T.38	0.67935	LE
PR5251_T.39	0.57976	LE
PR5251_T.44	0.41523	LE
PR5251_T.46	0.590834	LE
PR5251_T.47	0.545788	LE
PR5251_T.48	0.640527	LE
PR5251_T.49	0.395355	LE
PR5251_T.50	0.708572	LE
PR5251_T.52	0.550217	LE
PR5251_T.55	0.800683	LE
PR5251_T.56	0.752651	LE
PR5251_T.57	0.789355	LE
PR5251_T.58	0.425671	LE
PR5251_T.59	0.648141	LE
PR5251_T.61	0.81215	LE
PR5251_T.62	0.661649	LE
PR5251_T.63	0.656407	LE
PR5251_T.64	0.529473	LE
PR5251_T.65	0.079236	LE
PR5251_T.67	0.719091	LE
PR5251_T.70	0.705669	LE
PR5251_T.71	0.657757	LE
PR5251_T.72	0.220563	LE
PR5251_T.73	0.576503	LE
PR5251_T.75	0.608349	LE
PR5251_T.76	0.625793	LE
PR5251_T.77	0.700438	LE
PR5251_T.78	0.563966	LE
PR5251_T.79	0.683075	LE
PR5251_T.81	0.852209	LE
PR5251_T.83	0.664603	LE
PR5251_T.84	0.65306	LE
PR5251_T.85	0.819876	LE
PR5251_T.86	0.644606	LE
PR5251_T.87	0.67484	LE
PR5251_T.90	0.637355	LE
PR5251_T.92	0.697942	LE
PR5251_T.93	0.805635	LE
PR5251_T.96	0.691946	LE
PR5251_T.97	0.54573	LE
PR5251_T.98	0.537342	LE
PR5251_T.100	0.766737	LE
PR5251_T.103	0.622458	LE
PR5251_T.104	0.551291	LE
PR5251_T.105	0.688114	LE
PR5251_T.107	0.723973	LE
PR5251_T.108	0.610081	LE
PR5251_T.111	0.592496	LE
PR5251_T.112	0.76748	LE
PR5251_T.113	0.455395	LE
PR5251_T.115	0.569662	LE
PR5251_T.118	0.570787	LE
PR5251_T.119	0.536023	LE
PR5251_T.120	0.815108	LE
PR5251_T.121	0.567058	LE
PR5251_T.123	0.679316	LE
PR5251_T.128	0.643555	LE
PR5251_T.130	0.559689	LE
PR5251_T.131	0.783483	LE
PR5251_T.132	0.641309	LE
PR5251_T.133	0.8154	LE
PR5251_T.134	0.462999	LE
PR5251_T.137	0.499187	LE
PR5251_T.139	0.645931	LE
PR5251_T.140	0.513901	LE
PR5251_T.141	0.916572	LE
PR5251_T.142	0.618493	LE
PR5251_T.143	0.613175	LE
PR5251_T.144	0.6621	LE
PR5251_T.145	0.584257	LE
PR5251_T.146	0.793821	LE
PR5251_T.147	0.410475	LE
PR5251_T.148	0.835656	LE
PR5251_T.149	0.662154	LE
PR5251_T.153	0.754946	LE
PR5251_T.157	0.897555	LE
PR5251_T.160	0.665539	LE
PR5251_T.161	0.748256	LE
PR5251_T.162	0.454379	LE
PR5251_T.163	0.602611	LE
PR5251_T.164	0.68491	LE
PR5251_T.165	0.709107	LE
PR5251_T.166	0.655692	LE
PR5251_T.167	0.722044	LE
PR5251_T.168	0.757969	LE
PR5251_T.170	0.71776	LE
PR5251_T.172	0.390299	LE
PR5251_T.173	0.767293	LE
PR5251_T.174	0.687598	LE
PR5251_T.175	0.698305	LE
PR5251_T.177	0.810539	LE
PR5251_T.179	0.734642	LE
PR5251_T.181	0.691714	LE
PR5251_T.182	0.465298	LE
PR5251_T.183	0.653748	LE
PR5251_T.185	0.790849	LE
PR5251_T.187	0.552911	LE
PR5251_T.188	0.260093	LE
PR5251_T.189	0.808444	LE
PR5251_T.190	0.858971	LE
PR5251_T.193	0.399924	LE
PR5251_T.195	0.588561	LE
PR5251_T.196	0.532503	LE
PR5251_T.197	0.617284	LE
PR5251_T.198	0.745272	LE
PR5251_T.199	0.615801	LE
PR5251_T.203	0.859407	LE
PR5251_T.204	0.601934	LE
PR5251_T.205	0.849004	LE
PR5251_T.206	0.620662	LE
PR5251_T.207	0.54979	LE
PR5251_T.208	0.536028	LE
PR5251_T.211	0.821287	LE
PR5251_T.213	0.787002	LE
PR5251_T.214	0.5256	LE
PR5251_T.215	0.767643	LE
PR5251_T.217	0.378088	LE
PR5251_T.220	0.620847	LE
PR5251_T.221	0.816669	LE
PR5251_T.224	0.886309	LE
PR5251_T.225	0.481782	LE
PR5251_T.226	0.896518	LE
PR5251_T.227	0.698123	LE
PR5251_T.228	0.626595	LE
PR5251_T.229	0.696409	LE
PR5251_T.230	0.700965	LE
PR5251_T.231	0.728281	LE
PR5251_T.233	0.730401	LE
PR5251_T.234	0.600496	LE
PR5251_T.236	0.206535	LE
PR5251_T.238	0.900714	LE
PR5251_T.239	0.87514	LE
PR5251_T.240	0.700666	LE
PR5251_T.241	0.583829	LE
PR5251_T.242	0.903256	LE
PR5251_T.244	0.743461	LE
PR5251_T.246	0.60421	LE
PR5251_T.247	0.699396	LE
PR5251_T.248	0.662048	LE
PR5251_T.249	0.823236	LE
PR5251_T.252	0.627626	LE
PR5251_T.255	0.495688	LE
PR5251_T.256	0.305671	LE
PR5251_T.257	0.752962	LE
PR5251_T.258	0.338172	LE
PR5251_T.259	0.283739	LE
PR5251_T.260	0.335169	LE
PR5251_T.261	0.658039	LE
PR5251_T.263	0.752917	LE
PR5251_T.264	0.585778	LE
PR5251_T.265	0.402489	LE
PR5251_T.266	0.71535	LE
PR5251_T.268	0.718117	LE
PR5251_T.269	0.705693	LE
PR5251_T.270	0.518268	LE
PR5251_T.271	0.292077	LE
PR5251_T.273	0.293417	LE
PR5251_T.276	0.814086	LE
PR5251_T.277	0.612971	LE
PR5251_T.278	0.820981	LE
PR5251_T.279	0.86507	LE
PR5251_T.282	0.852395	LE
PR5251_T.287	0.847683	LE
PR5251_T.288	0.911567	LE
PR5251_T.289	0.74454	LE
PR5251_T.290	0.646249	LE
PR5251_T.291	0.595683	LE
PR5251_T.292	0.722756	LE
PR5251_T.294	0.732763	LE
PR5251_T.295	0.638763	LE
PR5251_T.298	0.661882	LE
PR5251_T.299	0.692559	LE
PR5251_T.300	0.768216	LE
PR5251_T.303	0.826424	LE
PR5251_T.304	0.708281	LE
PR5251_T.305	0.628347	LE
PR5251_T.308	0.848761	LE
PR5251_T.309	0.874342	LE
PR5251_T.310	0.805047	LE
PR5251_T.312	0.785741	LE
PR5251_T.313	0.728028	LE
PR5251_T.314	0.483846	LE
PR5251_T.316	0.801683	LE
PR5251_T.318	0.50724	LE
PR5251_T.319	0.725136	LE
PR5251_T.320	0.538374	LE
PR5251_T.322	0.654934	LE
PR5251_T.325	0.599162	LE
PR5251_T.326	0.578824	LE
PR5251_T.327	0.387792	LE
PR5251_T.328	0.732099	LE
PR5251_T.329	0.619437	LE
PR5251_T.330	0.58038	LE
PR5251_T.331	0.53439	LE
PR5251_T.332	0.392051	LE
PR5251_T.334	0.479983	LE
PR5251_T.335	0.48882	LE
PR5251_T.337	0.569669	LE
PR5251_T.340	0.786824	LE
PR5251_T.342	0.543107	LE
PR5251_T.344	0.853865	LE
PR5251_T.348	0.744503	LE
PR5251_T.349	0.887171	LE
PR5251_T.351	0.801035	LE
PR5251_T.352	0.650378	LE
PR5251_T.355	0.685056	LE
PR5251_T.356	0.957001	LE
PR5251_T.357	0.315125	LE
PR5251_T.358	0.587102	LE
PR5251_T.359	0.743489	LE
PR5251_T.360	0.516598	LE
PR5251_T.362	0.885573	LE
PR5251_T.363	0.942452	LE
PR5251_T.364	0.575527	LE
PR5251_T.366	0.871756	LE
PR5251_T.367	0.970373	LE
PR5251_T.368	0.729232	LE
PR5251_T.370	0.404776	LE
PR5251_T.373	0.622582	LE
PR5251_T.374	0.792298	LE
PR5251_T.375	0.818036	LE
PR5251_T.377	0.452821	LE
PR5251_T.378	0.741173	LE
PR5251_T.379	0.71934	LE
PR5251_T.380	0.704501	LE
PR5251_T.381	0.270433	LE
PR5251_T.382	0.632482	LE
PR5251_T.383	0.626199	LE
PR5251_T.386	0.726038	LE
PR5251_T.387	0.342804	LE
PR5251_T.388	0.643947	LE
PR5251_T.389	0.85162	LE
PR5251_T.390	0.711218	LE
PR5251_T.391	0.545752	LE
PR5251_T.392	0.950423	LE
PR5251_T.393	0.658345	LE
PR5251_T.396	0.555955	LE
PR5251_T.397	0.877797	LE
PR5251_T.398	0.914543	LE
PR5251_T.399	0.756943	LE
PR5251_T.402	0.750693	LE
PR5251_T.404	0.675387	LE
PR5251_T.405	0.476811	LE
PR5251_T.406	0.659476	LE
PR5251_T.409	0.692572	LE
PR5251_T.410	0.713732	LE
PR5251_T.412	0.919619	LE
PR5251_T.414	0.852357	LE
PR5251_T.415	0.591131	LE
PR5251_T.422	0.808692	LE
PR5251_T.423	0.741728	LE
PR5251_T.424	0.548053	LE
PR5251_T.425	0.687019	LE
PR5251_T.429	0.907884	LE
PR5251_T.430	0.898595	LE
PR5251_T.431	0.775723	LE
PR5251_T.432	0.555407	LE
PR5251_T.433	0.788868	LE
PR5251_T.435	0.302137	LE
PR5251_T.438	0.708158	LE
PR5251_T.441	0.824748	LE
PR5251_T.442	0.774466	LE
PR5251_T.443	0.878581	LE
PR5251_T.444	0.767132	LE
PR5251_T.446	0.892712	LE
PR5251_T.447	0.766333	LE
PR5251_T.450	0.809461	LE
PR5251_T.451	0.598781	LE
PR5251_T.452	0.409947	LE
PR5251_T.454	0.636797	LE
PR5251_T.458	0.62423	LE
PR5251_T.459	0.546109	LE
PR5251_T.461	0.789909	LE
PR5251_T.462	0.753302	LE
PR5251_T.463	0.830395	LE
PR5251_T.464	0.584481	LE
PR5251_T.465	0.417069	LE
PR5251_T.468	0.567196	LE
PR5251_T.471	0.816178	LE
PR5251_T.473	0.691378	LE
PR5251_T.474	0.742001	LE
PR5251_T.475	0.816735	LE
PR5251_T.476	0.574745	LE
PR5251_T.478	0.416692	LE
PR5251_T.481	0.420347	LE
PR5251_T.484	0.484324	LE
PR5251_T.485	0.407113	LE
PR5251_T.486	0.682707	LE
PR5251_T.487	0.71058	LE
PR5251_T.493	0.671735	LE
PR5251_T.497	0.59788	LE
PR5251_T.500	0.707578	LE
PR5251_T.508	0.532576	LE
PR5251_T.509	0.657645	LE
PR5251_T.511	0.593072	LE
PR5251_T.513	0.847476	LE
PR5251_T.517	0.951677	LE
PR5251_T.520	0.857602	LE
PR5251_T.522	0.88333	LE
PR5251_T.523	0.509234	LE
PR5251_T.524	0.576076	LE
PR5251_T.525	0.700338	LE
PR5251_T.529	0.795266	LE
PR5251_T.532	0.947117	LE
PR5251_T.534	0.789291	LE
PR5251_T.535	0.3871	LE
PR5251_T.537	0.598444	LE
PR5251_T.538	0.845896	LE
PR5251_T.539	0.96116	LE
PR5251_T.542	0.777183	LE
PR5251_T.546	0.222498	LE
PR5251_T.548	0.400741	LE
PR5251_T.557	0.85263	LE
PR5251_T.558	0.881745	LE
PR5251_T.560	0.790659	LE
PR5251_T.562	0.609973	LE
PR5251_T.563	0.762331	LE
PR5251_T.564	0.626418	LE
PR5251_T.571	0.516723	LE
PR5251_T.572	0.464689	LE
PR5251_T.574	0.790046	LE
PR5251_T.579	0.663715	LE
PR5251_T.580	0.418555	LE
PR5251_T.583	0.448636	LE
PR5251_T.588	0.24515	LE
PR5251_T.591	0.454569	LE
PR5251_T.592	0.65185	LE
PR5251_T.594	0.924933	LE
PR5251_T.597	0.863745	LE
PR5251_T.598	0.574181	LE
PR5251_T.599	0.632175	LE
PR5251_T.600	0.801642	LE
PR5251_T.601	0.788748	LE
PR5251_T.605	0.439575	LE
PR5251_T.608	0.657354	LE
PR5251_T.609	0.471783	LE
PR5251_T.612	0.623398	LE
PR5251_T.614	1.07958	LE
PR5251_T.616	0.678243	LE
PR5251_T.617	0.701009	LE
PR5251_T.621	0.205388	LE
PR5251_T.623	0.858498	LE
PR5251_T.625	0.636234	LE
PR5251_T.628	0.788454	LE
PR5251_T.630	0.8148	LE
PR5251_T.631	0.585363	LE
PR5251_T.635	0.740142	LE
PR5251_T.636	0.544296	LE
PR5251_T.637	0.437586	LE
PR5251_T.641	1.06489	LE
PR5251_T.646	0.442802	LE
PR5251_T.649	0.761332	LE
PR5251_T.650	0.238767	LE
PR5251_T.654	0.867778	LE
PR5251_T.656	0.661333	LE
PR5251_T.657	0.725026	LE
PR5251_T.658	0.767333	LE
PR5251_T.659	0.729807	LE
PR5251_T.660	0.890962	LE
PR5251_T.661	0.95162	LE
PR5251_T.662	0.850944	LE
PR5251_T.663	0.788179	LE
PR5251_T.664	0.561901	LE
PR5251_T.665	0.622595	LE
PR5251_T.666	1.02411	LE
PR5251_T.670	0.482596	LE
PR5251_T.675	0.70636	LE
PR5251_T.680	0.686731	LE
PR5251_T.684	0.636948	LE
PR5251_T.685	0.313682	LE
PR5251_T.687	0.578017	LE
PR5251_T.692	0.723167	LE
PR5251_T.700	0.769135	LE
PR5251_T.701	0.58449	LE
PR5251_T.702	0.534348	LE
PR5251_T.705	0.702248	LE
PR5251_T.706	0.537163	LE
PR5251_T.711	0.640004	LE
PR5251_T.715	0.598582	LE
PR5251_T.720	0.657805	LE
PR5251_T.723	0.796618	LE
PR5251_T.727	0.976598	LE
PR5251_T.728	0.583481	LE
PR5251_T.731	0.345633	LE
PR5251_T.733	0.575212	LE
PR5251_T.736	0.593705	LE
PR5251_T.743	0.68945	LE
PR5251_T.745	0.72523	LE
PR5251_T.747	0.639528	LE
PR5251_T.754	1.01325	LE
PR5251_T.755	0.536318	LE
PR5251_T.762	0.551908	LE
PR5251_T.770	0.825671	LE
PR5251_T.782	0.748363	LE
PR5251_T.784	0.772976	LE
PR5251_T.787	0.534202	LE
PR5251_T.791	0.742071	LE
PR5251_T.792	0.713125	LE
PR5251_T.793	0.458914	LE
PR5251_T.794	0.52472	LE
PR5251_T.795	0.737583	LE
PR5251_T.796	0.60178	LE
PR5251_T.797	0.712256	LE
PR5251_T.799	0.644254	LE
PR5251_T.800	0.758149	LE
PR5251_T.801	0.630715	LE
PR5251_T.802	0.655444	LE
PR5251_T.803	0.680494	LE
PR5251_T.804	0.520956	LE
PR5251_T.806	0.754813	LE
PR5251_T.807	0.779205	LE
PR5251_T.808	0.66964	LE
PR5251_T.809	0.690964	LE
PR5251_T.810	0.543448	LE
PR5251_T.811	0.730117	LE
PR5251_T.812	0.379632	LE
PR5251_T.813	0.632822	LE
PR5251_T.814	0.610525	LE
PR5251_T.815	0.637797	LE
PR5251_T.816	0.606877	LE
PR5251_T.817	0.585231	LE
PR5251_T.819	0.676916	LE
PR5251_T.820	0.687252	LE
PR5251_T.821	0.587398	LE
PR5251_T.822	0.705921	LE
PR5251_T.823	0.629924	LE
PR5251_T.824	0.631508	LE
PR5251_T.826	0.650698	LE
PR5251_T.827	0.47529	LE
PR5251_T.829	0.767499	LE
PR5251_T.831	0.551269	LE
PR5251_T.832	0.657496	LE
PR5251_T.833	0.683883	LE
PR5251_T.835	0.692028	LE
PR5251_T.836	0.711357	LE
PR5251_T.837	0.475539	LE
PR5251_T.838	0.58181	LE
PR5251_T.839	0.697107	LE
PR5251_T.840	0.71848	LE
PR5251_T.841	0.467637	LE
PR5251_T.842	0.62499	LE
PR5251_T.843	0.546693	LE
PR5251_T.844	0.700251	LE
PR5251_T.845	0.80511	LE
[truncated: 4,511 more rows]

## Sheet: Figure4b
	0	1	2	3	4	5	6	7	8	SUM
BE	296	401	215	175	18	279	683	50	28	2145
BE_Henry	4254	3276	3192	3191	2923	1387	42	138	36	18439
	BE	BE_Henry
Cluster 0	296	4254
Not Cluster 0	1849	14185
	BE	BE_Henry
Cluster 1	401	3276
Not Cluster 1	1744	15163
	BE	BE_Henry		p-value
Cluster 2	215	3192		1.24e-19
Not Cluster 2	1930	15247
	BE	BE_Henry		p-value
Cluster 3	175	3191		2e-31
Not Cluster 3	1970	15248
	BE	BE_Henry		p-value
Cluster 4	18	2923		9.31e-122
Not Cluster 4	2127	15516
	BE	BE_Henry		p-value
Cluster 6	683	42		0
Not Cluster 6	1462	18397

## Sheet: Figure4g
Cellname	Luminal Epithelial Signature	ID
AUG_PB1.14	-0.522271	Other_BE
AUG_PB1.31	-0.335946	Other_BE
AUG_PB1.91	-0.49953	Other_BE
AUG_PB1.409	-0.357818	Other_BE
AUG_PB1.413	-0.470804	Other_BE
AUG_PB1.444	-0.319974	Other_BE
AUG_PB1.495	-0.45007	Other_BE
AUG_PB1.510	-0.40366	Other_BE
AUG_PB1.526	-0.207594	Other_BE
AUG_PB1.706	-0.165522	Other_BE
AUG_PB1.736	-0.425029	Other_BE
PR5249_N.28	-0.27596	Other_BE
PR5249_N.48	-0.454119	Other_BE
PR5249_N.51	-0.289196	Other_BE
PR5249_N.71	-0.467515	Other_BE
PR5249_N.234	-0.0337968	Other_BE
PR5249_N.274	-0.287489	Other_BE
PR5249_N.327	-0.232575	Other_BE
PR5249_N.330	-0.190575	Other_BE
PR5249_N.407	-0.104258	Other_BE
PR5249_N.508	-0.243115	Other_BE
PR5249_N.646	-0.38642	Other_BE
PR5249_N.648	-0.233621	Other_BE
PR5249_N.680	-0.129435	Other_BE
PR5249_N.842	-0.312013	Other_BE
PR5249_N.876	-0.414444	Other_BE
PR5249_N.879	-0.254303	Other_BE
PR5249_N.929	-0.529836	Other_BE
PR5249_N.971	-0.529148	Other_BE
PR5249_N.975	-0.417421	Other_BE
PR5249_N.1050	-0.370617	Other_BE
PR5249_N.1055	-0.44448	Other_BE
PR5249_N.1059	-0.414782	Other_BE
PR5249_N.1081	-0.346841	Other_BE
PR5249_N.1097	-0.451676	Other_BE
PR5249_N.1103	-0.400262	Other_BE
PR5249_N.1125	-0.139946	Other_BE
PR5249_N.1204	-0.437812	Other_BE
PR5249_N.1666	-0.263744	Other_BE
PR5249_T.7	-0.46024	Other_BE
PR5249_T.309	-0.473111	Other_BE
PR5249_T.401	-0.419127	Other_BE
PR5249_T.655	-0.385096	Other_BE
PR5249_T.656	-0.122668	Other_BE
PR5251_N.5	-0.395014	Other_BE
PR5251_N.9	-0.498794	Other_BE
PR5251_N.27	-0.505383	Other_BE
PR5251_N.31	-0.477925	Other_BE
PR5251_N.47	-0.410048	Other_BE
PR5251_N.52	-0.289978	Other_BE
PR5251_N.54	-0.416708	Other_BE
PR5251_N.69	-0.417575	Other_BE
PR5251_N.95	-0.528733	Other_BE
PR5251_N.106	-0.268298	Other_BE
PR5251_N.110	-0.239967	Other_BE
PR5251_N.123	-0.474334	Other_BE
PR5251_N.125	-0.205354	Other_BE
PR5251_N.154	-0.522161	Other_BE
PR5251_N.186	-0.459044	Other_BE
PR5251_N.250	-0.245092	Other_BE
PR5251_N.251	-0.179649	Other_BE
PR5251_N.255	-0.433628	Other_BE
PR5251_N.258	-0.479911	Other_BE
PR5251_N.259	-0.524688	Other_BE
PR5251_N.273	-0.520052	Other_BE
PR5251_N.288	-0.331267	Other_BE
PR5251_N.329	-0.323319	Other_BE
PR5251_N.368	-0.259951	Other_BE
PR5251_N.396	-0.388661	Other_BE
PR5251_N.402	0.00483639	Other_BE
PR5251_N.410	-0.406751	Other_BE
PR5251_N.562	-0.375945	Other_BE
PR5251_N.566	-0.500308	Other_BE
PR5251_N.569	-0.384071	Other_BE
PR5251_N.585	-0.442935	Other_BE
PR5251_N.594	-0.500984	Other_BE
PR5251_N.601	-0.459534	Other_BE
PR5251_N.617	-0.463925	Other_BE
PR5251_N.620	-0.405618	Other_BE
PR5251_N.621	-0.345152	Other_BE
PR5251_N.632	-0.284496	Other_BE
PR5251_N.670	-0.428331	Other_BE
PR5251_N.672	-0.357443	Other_BE
PR5251_N.692	0.0957041	Other_BE
PR5251_N.706	-0.422253	Other_BE
PR5251_N.711	-0.223397	Other_BE
PR5251_N.720	-0.390515	Other_BE
PR5251_N.732	-0.34237	Other_BE
PR5251_N.751	-0.329388	Other_BE
PR5251_N.754	-0.327358	Other_BE
PR5251_N.768	-0.345251	Other_BE
PR5251_N.775	-0.389497	Other_BE
PR5251_N.796	-0.252746	Other_BE
PR5251_N.798	-0.297549	Other_BE
PR5251_N.813	-0.376409	Other_BE
PR5251_N.861	-0.362089	Other_BE
PR5251_N.872	-0.387227	Other_BE
PR5251_N.874	-0.324743	Other_BE
PR5251_N.917	-0.204736	Other_BE
PR5251_N.1052	-0.357753	Other_BE
PR5251_T.135	-0.369128	Other_BE
PR5251_T.159	-0.39798	Other_BE
PR5251_T.194	-0.42322	Other_BE
PR5251_T.202	-0.355175	Other_BE
PR5251_T.210	-0.35353	Other_BE
PR5251_T.216	-0.447334	Other_BE
PR5251_T.223	-0.347551	Other_BE
PR5251_T.301	-0.26935	Other_BE
PR5251_T.323	-0.235228	Other_BE
PR5251_T.324	-0.452021	Other_BE
PR5251_T.361	-0.437355	Other_BE
PR5251_T.371	-0.32059	Other_BE
PR5251_T.384	-0.290668	Other_BE
PR5251_T.501	-0.312053	Other_BE
PR5251_T.510	-0.288486	Other_BE
PR5251_T.610	-0.236721	Other_BE
PR5251_T.669	-0.0702598	Other_BE
PR5251_T.732	0.0309459	Other_BE
PR5251_T.910	-0.155651	Other_BE
PR5251_T.1018	-0.36189	Other_BE
PR5251_T.1078	-0.467593	Other_BE
PR5251_T.1106	-0.257608	Other_BE
PR5251_T.1107	-0.255797	Other_BE
PR5251_T.1121	-0.203379	Other_BE
PR5251_T.1122	-0.436963	Other_BE
PR5251_T.1148	-0.254278	Other_BE
PR5251_T.1167	-0.356459	Other_BE
PR5251_T.1232	-0.306238	Other_BE
PR5251_T.1325	-0.384682	Other_BE
PR5251_T.1357	-0.229529	Other_BE
PR5251_T.1407	-0.21352	Other_BE
PR5251_T.1479	-0.246485	Other_BE
PR5251_T.1524	-0.351335	Other_BE
PR5251_T.1645	-0.234269	Other_BE
PR5251_T.1716	-0.270414	Other_BE
PR5251_T.1816	-0.271278	Other_BE
PR5251_T.1820	-0.233735	Other_BE
PR5254_N.1	-0.269603	Other_BE
PR5254_N.37	-0.376212	Other_BE
PR5254_N.41	-0.454479	Other_BE
PR5254_N.59	-0.199608	Other_BE
PR5254_N.70	-0.510299	Other_BE
PR5254_N.91	-0.389074	Other_BE
PR5254_N.99	-0.319952	Other_BE
PR5254_N.141	-0.381007	Other_BE
PR5254_N.151	-0.396995	Other_BE
PR5254_N.157	-0.150157	Other_BE
PR5254_N.188	-0.304882	Other_BE
PR5254_N.193	-0.0914058	Other_BE
PR5254_N.231	-0.23817	Other_BE
PR5254_N.247	-0.391499	Other_BE
PR5254_N.256	-0.440413	Other_BE
PR5254_N.304	-0.335613	Other_BE
PR5254_N.306	-0.443508	Other_BE
PR5254_N.310	-0.397047	Other_BE
PR5254_N.311	-0.375685	Other_BE
PR5254_N.387	-0.347079	Other_BE
PR5254_N.458	-0.260135	Other_BE
PR5254_N.503	-0.413874	Other_BE
PR5254_N.568	-0.302012	Other_BE
PR5254_N.610	-0.468868	Other_BE
PR5254_N.633	-0.435467	Other_BE
PR5254_N.641	-0.4189	Other_BE
PR5254_N.647	-0.42572	Other_BE
PR5254_N.660	-0.218645	Other_BE
PR5254_N.822	-0.457299	Other_BE
PR5254_N.827	-0.355086	Other_BE
PR5254_N.939	-0.0554271	Other_BE
PR5254_T.95	-0.586079	Other_BE
PR5254_T.227	-0.588141	Other_BE
PR5254_T.272	-0.299085	Other_BE
PR5254_T.344	-0.37151	Other_BE
PR5254_T.458	-0.197801	Other_BE
PR5254_T.461	-0.337361	Other_BE
PR5254_T.473	-0.223116	Other_BE
PR5254_T.492	0.19389	Other_BE
PR5261_N.22	-0.344111	Other_BE
PR5261_N.42	-0.352013	Other_BE
PR5261_N.104	-0.348458	Other_BE
PR5261_N.351	-0.127464	Other_BE
PR5261_N.613	-0.0633767	Other_BE
PR5261_T.48	-0.255463	Other_BE
PR5261_T.86	-0.366958	Other_BE
PR5261_T.161	-0.359535	Other_BE
PR5261_T.266	-0.0759085	Other_BE
PR5261_T.591	-0.299745	Other_BE
PR5261_T.614	-0.0201333	Other_BE
PR5261_T.720	0.144121	Other_BE
PR5261_T.775	-0.383941	Other_BE
PR5261_T.857	-0.198838	Other_BE
PR5261_T.936	-0.436254	Other_BE
PR5261_T.993	-0.478079	Other_BE
PR5261_T.1060	-0.0537556	Other_BE
PR5261_T.1082	-0.354175	Other_BE
PR5261_T.1361	-0.25525	Other_BE
PR5261_T.1424	-0.184423	Other_BE
PR5261_T.1487	-0.14115	Other_BE
PR5261_T.1534	-0.218815	Other_BE
PR5269.51	-0.34534	Other_BE
PR5269.821	-0.0453837	Other_BE
PR5269.1069	0.0760331	Other_BE
PR5269.1359	-0.54433	Other_BE
PR5269.1546	-0.209417	Other_BE
PR5269.1636	-0.27329	Other_BE
PR5269.1898	-0.22373	Other_BE
MAY_PB1.98	-0.379856	Other_BE
MAY_PB1.290	-0.279347	Other_BE
MAY_PB1.313	-0.343126	Other_BE
MAY_PB1.417	-0.386722	Other_BE
MAY_PB1.424	-0.187607	Other_BE
MAY_PB1.616	-0.391596	Other_BE
MAY_PB1.826	-0.448952	Other_BE
MAY_PB1.857	-0.389827	Other_BE
MAY_PB1.918	-0.359817	Other_BE
MAY_PB1.1608	-0.415793	Other_BE
MAY_PB2.168	-0.345343	Other_BE
MAY_PB2.302	-0.473642	Other_BE
MAY_PB2.313	-0.469681	Other_BE
MAY_PB2.336	-0.347617	Other_BE
MAY_PB2.419	-0.348981	Other_BE
MAY_PB2.488	-0.382718	Other_BE
MAY_PB2.562	-0.544452	Other_BE
MAY_PB2.610	-0.501166	Other_BE
MAY_PB2.710	-0.339262	Other_BE
MAY_PB2.808	-0.203241	Other_BE
MAY_PB2.919	-0.358758	Other_BE
MAY_PB2.940	-0.335359	Other_BE
MAY_PB2.978	-0.448322	Other_BE
MAY_PB2.1007	-0.583674	Other_BE
MAY_PB2.1014	-0.660549	Other_BE
MAY_PB2.1023	-0.55818	Other_BE
MAY_PB2.1028	-0.432679	Other_BE
MAY_PB2.1076	-0.508778	Other_BE
MAY_PB2.1089	-0.427466	Other_BE
MAY_PB2.1095	-0.456307	Other_BE
MAY_PB2.1102	-0.547614	Other_BE
MAY_PB2.1136	-0.595608	Other_BE
MAY_PB2.1156	-0.615179	Other_BE
MAY_PB2.1189	-0.334292	Other_BE
MAY_PB2.1228	-0.601257	Other_BE
MAY_PB2.1317	-0.449934	Other_BE
MAY_PB2.1331	-0.290882	Other_BE
MAY_PB2.1401	-0.36437	Other_BE
MAY_PB2.1410	-0.508355	Other_BE
MAY_PB2.1456	-0.223624	Other_BE
MAY_PB2.1624	-0.287373	Other_BE
MAY_PB2.1693	-0.606607	Other_BE
MAY_PB2.1696	-0.554076	Other_BE
MAY_PB2.1700	-0.497885	Other_BE
MAY_PB2.1726	-0.59386	Other_BE
MAY_PB2.1774	-0.660019	Other_BE
MAY_PB2.1826	-0.35394	Other_BE
MAY_PB2.1859	-0.293578	Other_BE
MAY_PB2.1881	-0.560805	Other_BE
MAY_PB2.2062	-0.494694	Other_BE
PR5186.281	-0.51239	Other_BE
PR5186.298	-0.29232	Other_BE
PR5186.313	-0.402507	Other_BE
PR5186.446	-0.150147	Other_BE
PR5186.450	-0.298492	Other_BE
PR5186.523	-0.338035	Other_BE
PR5186.582	-0.359725	Other_BE
PR5186.667	-0.40332	Other_BE
PR5186.745	-0.383431	Other_BE
PR5196.110	-0.468613	Other_BE
PR5196.334	-0.525911	Other_BE
PR5196.343	-0.274894	Other_BE
PR5196.472	-0.319661	Other_BE
PR5196.494	-0.524078	Other_BE
PR5196.496	-0.491709	Other_BE
PR5196.518	-0.519358	Other_BE
PR5196.578	-0.277875	Other_BE
PR5196.587	-0.412584	Other_BE
PR5196.589	-0.502337	Other_BE
PR5196.598	-0.383634	Other_BE
PR5196.690	-0.366638	Other_BE
PR5196.757	-0.485128	Other_BE
PR5196.799	-0.220415	Other_BE
PR5196.844	-0.187788	Other_BE
PR5196.849	-0.455299	Other_BE
PR5196.1091	-0.122944	Other_BE
PR5196.1206	-0.435012	Other_BE
PR5196.1433	-0.361236	Other_BE
PR5196.1446	-0.352657	Other_BE
PR5196.1639	-0.376967	Other_BE
PR5196.1665	-0.363971	Other_BE
PR5196.1720	-0.34812	Other_BE
PR5196.1728	-0.225619	Other_BE
PR5196.1773	-0.30033	Other_BE
PR5199.69	-0.62264	Other_BE
PR5199.269	-0.345865	Other_BE
PR5199.418	-0.378949	Other_BE
PR5199.469	-0.320471	Other_BE
PR5199.631	-0.264419	Other_BE
PR5199.795	-0.411254	Other_BE
PR5199.859	-0.27706	Other_BE
AUG_PB1.63	-0.351696	Other_BE
AUG_PB1.75	-0.335858	Other_BE
AUG_PB1.611	-0.398344	Other_BE
AUG_PB1.626	-0.498683	Other_BE
PR5249_N.94	0.0503014	Other_BE
PR5249_N.704	-0.137834	Other_BE
PR5249_N.798	-0.265037	Other_BE
PR5249_N.925	-0.270687	Other_BE
PR5249_N.973	0.211138	Other_BE
PR5249_N.1080	-0.326173	Other_BE
PR5249_N.1177	-0.399548	Other_BE
PR5249_N.1240	-0.166864	Other_BE
PR5249_N.1369	-0.263456	Other_BE
PR5249_N.1465	-0.092038	Other_BE
PR5249_N.1509	-0.168473	Other_BE
PR5249_N.1524	-0.121796	Other_BE
PR5249_N.1528	-0.234108	Other_BE
PR5249_N.1610	-0.346634	Other_BE
PR5249_N.1651	-0.239177	Other_BE
PR5249_T.12	-0.370797	Other_BE
PR5249_T.54	-0.347246	Other_BE
PR5249_T.108	-0.16312	Other_BE
PR5249_T.592	0.00788908	Other_BE
PR5249_T.789	-0.275121	Other_BE
PR5251_N.21	-0.393397	Other_BE
PR5251_N.122	-0.471622	Other_BE
PR5251_N.175	-0.249925	Other_BE
PR5251_N.189	-0.120914	Other_BE
PR5251_N.388	-0.301133	Other_BE
PR5251_N.588	-0.375123	Other_BE
PR5251_N.662	0.203895	Other_BE
PR5251_N.1130	-0.15797	Other_BE
PR5251_T.171	-0.448261	Other_BE
PR5251_T.262	-0.32526	Other_BE
PR5251_T.483	-0.316128	Other_BE
PR5251_T.518	-0.42424	Other_BE
PR5251_T.1008	-0.180938	Other_BE
PR5251_T.1216	-0.35527	Other_BE
PR5251_T.1224	-0.163929	Other_BE
PR5251_T.1227	-0.307892	Other_BE
PR5251_T.1597	-0.420771	Other_BE
PR5251_T.1744	-0.0435529	Other_BE
PR5254_N.7	-0.408968	Other_BE
PR5254_N.26	-0.403266	Other_BE
PR5254_N.61	-0.463719	Other_BE
PR5254_N.95	-0.393562	Other_BE
PR5254_N.120	-0.57156	Other_BE
PR5254_N.148	-0.537216	Other_BE
PR5254_N.153	-0.320579	Other_BE
PR5254_N.156	-0.41671	Other_BE
PR5254_N.158	-0.419871	Other_BE
PR5254_N.163	-0.0468178	Other_BE
PR5254_N.168	-0.201429	Other_BE
PR5254_N.214	-0.397959	Other_BE
PR5254_N.288	-0.0907045	Other_BE
PR5254_N.313	-0.203267	Other_BE
PR5254_N.322	-0.374252	Other_BE
PR5254_N.342	-0.253213	Other_BE
PR5254_N.350	-0.36314	Other_BE
PR5254_N.381	-0.168913	Other_BE
PR5254_N.417	-0.343487	Other_BE
PR5254_N.442	-0.170834	Other_BE
PR5254_N.445	-0.39436	Other_BE
PR5254_N.486	-0.207388	Other_BE
PR5254_N.496	-0.264048	Other_BE
PR5254_N.517	-0.182297	Other_BE
PR5254_N.519	-0.146042	Other_BE
PR5254_N.655	-0.495219	Other_BE
PR5254_N.711	-0.0409062	Other_BE
PR5254_N.713	-0.474389	Other_BE
PR5254_N.756	-0.208977	Other_BE
PR5254_N.794	-0.364193	Other_BE
PR5254_N.878	-0.181692	Other_BE
PR5254_N.899	-0.155652	Other_BE
PR5254_N.917	-0.13233	Other_BE
PR5254_N.920	-0.0676249	Other_BE
PR5254_N.942	-0.115897	Other_BE
PR5254_N.959	-0.18958	Other_BE
PR5254_N.972	-0.246414	Other_BE
PR5254_N.975	-0.253934	Other_BE
PR5254_T.29	-0.214688	Other_BE
PR5254_T.50	-0.321154	Other_BE
PR5254_T.76	-0.262628	Other_BE
PR5254_T.103	-0.418374	Other_BE
PR5254_T.111	-0.455069	Other_BE
PR5254_T.121	-0.331514	Other_BE
PR5254_T.175	-0.250592	Other_BE
PR5254_T.205	-0.446693	Other_BE
PR5254_T.210	-0.489979	Other_BE
PR5254_T.220	-0.472654	Other_BE
PR5254_T.224	-0.43319	Other_BE
PR5254_T.263	-0.352052	Other_BE
PR5254_T.266	-0.276155	Other_BE
PR5254_T.279	-0.0816861	Other_BE
PR5254_T.281	-0.176826	Other_BE
PR5254_T.286	-0.18087	Other_BE
PR5254_T.311	-0.367994	Other_BE
PR5254_T.312	-0.258803	Other_BE
PR5254_T.320	-0.345032	Other_BE
PR5254_T.334	-0.26913	Other_BE
PR5254_T.359	-0.265723	Other_BE
PR5254_T.409	-0.224238	Other_BE
PR5254_T.414	-0.136006	Other_BE
PR5254_T.417	-0.206367	Other_BE
PR5254_T.433	-0.330131	Other_BE
PR5254_T.437	-0.323529	Other_BE
PR5254_T.447	-0.381038	Other_BE
PR5254_T.460	-0.387336	Other_BE
PR5254_T.476	-0.165217	Other_BE
PR5254_T.482	-0.537594	Other_BE
PR5254_T.487	-0.187904	Other_BE
PR5261_N.294	0.0897202	Other_BE
PR5261_N.366	-0.129681	Other_BE
PR5261_T.4	-0.428777	Other_BE
PR5261_T.41	-0.283225	Other_BE
PR5261_T.46	0.238294	Other_BE
PR5261_T.101	-0.359015	Other_BE
PR5261_T.104	-0.475273	Other_BE
PR5261_T.218	-0.213696	Other_BE
PR5261_T.230	-0.188285	Other_BE
PR5261_T.231	-0.301901	Other_BE
PR5261_T.233	-0.153901	Other_BE
PR5261_T.248	-0.338057	Other_BE
PR5261_T.324	-0.192349	Other_BE
PR5261_T.345	-0.059618	Other_BE
PR5261_T.374	-0.191461	Other_BE
PR5261_T.379	-0.0799496	Other_BE
PR5261_T.393	-0.086643	Other_BE
PR5261_T.465	-0.243644	Other_BE
PR5261_T.568	-0.121101	Other_BE
PR5261_T.681	-0.180237	Other_BE
PR5261_T.826	-0.457382	Other_BE
PR5261_T.888	-0.349478	Other_BE
PR5261_T.904	-0.446503	Other_BE
PR5261_T.907	-0.430236	Other_BE
PR5261_T.915	-0.531373	Other_BE
PR5261_T.924	-0.40841	Other_BE
PR5261_T.929	-0.118799	Other_BE
PR5261_T.944	-0.378357	Other_BE
PR5261_T.945	-0.480409	Other_BE
PR5261_T.965	-0.308492	Other_BE
PR5261_T.988	-0.272504	Other_BE
PR5261_T.1018	-0.3411	Other_BE
PR5261_T.1033	-0.283122	Other_BE
PR5261_T.1093	-0.326817	Other_BE
PR5261_T.1151	-0.0666038	Other_BE
PR5261_T.1161	-0.331189	Other_BE
PR5261_T.1207	-0.304952	Other_BE
PR5261_T.1219	-0.283206	Other_BE
PR5261_T.1233	-0.311934	Other_BE
PR5261_T.1404	-0.293762	Other_BE
PR5261_T.1415	-0.109728	Other_BE
PR5261_T.1447	-0.193598	Other_BE
PR5261_T.1488	-0.296356	Other_BE
PR5261_T.1492	-0.120461	Other_BE
PR5261_T.1555	-0.236967	Other_BE
PR5269.20	-0.217618	Other_BE
PR5269.34	-0.244593	Other_BE
PR5269.46	-0.285612	Other_BE
PR5269.80	0.147422	Other_BE
PR5269.536	-0.237592	Other_BE
PR5269.634	-0.140732	Other_BE
PR5269.708	-0.0911842	Other_BE
PR5269.910	-0.221915	Other_BE
PR5269.949	-0.175506	Other_BE
PR5269.1007	-0.0864661	Other_BE
PR5269.1017	-0.415712	Other_BE
PR5269.1070	-0.333078	Other_BE
PR5269.1305	-0.228116	Other_BE
PR5269.1466	-0.370285	Other_BE
MAY_PB1.1272	-0.0825787	Other_BE
MAY_PB1.2251	-0.186069	Other_BE
MAY_PB1.2600	-0.29839	Other_BE
MAY_PB1.2719	-0.197225	Other_BE
MAY_PB2.112	-0.380791	Other_BE
MAY_PB2.773	-0.370949	Other_BE
MAY_PB2.1075	-0.610078	Other_BE
MAY_PB2.1101	-0.436048	Other_BE
MAY_PB2.1119	-0.382859	Other_BE
MAY_PB2.1155	-0.353214	Other_BE
MAY_PB2.1218	-0.636206	Other_BE
MAY_PB2.1248	-0.28971	Other_BE
MAY_PB2.1344	-0.290582	Other_BE
MAY_PB2.1370	-0.337524	Other_BE
MAY_PB2.1391	-0.455401	Other_BE
MAY_PB2.1529	-0.563458	Other_BE
MAY_PB2.1719	-0.338064	Other_BE
MAY_PB2.1734	-0.427974	Other_BE
MAY_PB2.1834	-0.557633	Other_BE
PR5186.107	-0.270129	Other_BE
PR5186.108	-0.463904	Other_BE
PR5186.119	-0.326937	Other_BE
PR5186.133	-0.519977	Other_BE
PR5186.179	-0.526649	Other_BE
PR5186.204	-0.212418	Other_BE
PR5186.227	-0.288432	Other_BE
PR5186.307	-0.499399	Other_BE
PR5186.311	-0.30186	Other_BE
PR5186.338	-0.318759	Other_BE
PR5196.560	-0.302771	Other_BE
PR5199.16	-0.35777	Other_BE
PR5199.43	-0.476139	Other_BE
PR5199.117	-0.328314	Other_BE
PR5199.133	-0.389853	Other_BE
PR5199.143	-0.492385	Other_BE
PR5199.145	-0.609333	Other_BE
PR5199.169	-0.469124	Other_BE
PR5199.192	-0.54795	Other_BE
PR5199.207	-0.410881	Other_BE
PR5199.261	-0.47175	Other_BE
PR5199.333	-0.266514	Other_BE
PR5199.368	0.113177	Other_BE
PR5199.396	-0.335087	Other_BE
PR5199.683	-0.33988	Other_BE
PR5199.851	-0.428494	Other_BE
AUG_PB1.87	-0.537471	BE_6
AUG_PB1.191	-0.191206	BE_6
AUG_PB1.299	-0.33796	BE_6
AUG_PB1.416	0.455656	BE_6
AUG_PB1.490	0.328895	BE_6
AUG_PB1.496	-0.499269	BE_6
AUG_PB1.508	-0.445834	BE_6
AUG_PB1.544	-0.378834	BE_6
AUG_PB1.552	-0.163681	BE_6
AUG_PB1.568	-0.291931	BE_6
AUG_PB1.587	-0.416644	BE_6
AUG_PB1.603	0.265051	BE_6
AUG_PB1.609	-0.315864	BE_6
AUG_PB1.695	-0.332237	BE_6
AUG_PB1.708	-0.233594	BE_6
AUG_PB1.757	-0.353035	BE_6
AUG_PB1.765	-0.316715	BE_6
AUG_PB1.768	0.0112609	BE_6
AUG_PB1.809	-0.218345	BE_6
AUG_PB1.824	-0.179409	BE_6
AUG_PB1.841	-0.186751	BE_6
AUG_PB1.851	-0.437325	BE_6
AUG_PB1.855	-0.290668	BE_6
AUG_PB1.861	-0.303093	BE_6
PR5249_N.13	0.732576	BE_6
PR5249_N.18	-0.537146	BE_6
PR5249_N.19	-0.0666636	BE_6
PR5249_N.157	0.753564	BE_6
PR5249_N.187	-0.440379	BE_6
PR5249_N.188	-0.370878	BE_6
PR5249_N.205	0.128312	BE_6
PR5249_N.214	0.326629	BE_6
PR5249_N.311	-0.293485	BE_6
PR5249_N.340	0.340291	BE_6
PR5249_N.348	-0.376994	BE_6
PR5249_N.393	0.275859	BE_6
PR5249_N.419	-0.385126	BE_6
PR5249_N.541	-0.304565	BE_6
PR5249_N.608	0.0637625	BE_6
PR5249_N.666	-0.0820929	BE_6
PR5249_N.700	0.034189	BE_6
PR5249_N.724	-0.0278249	BE_6
PR5249_N.742	-0.23053	BE_6
PR5249_N.750	-0.221706	BE_6
PR5249_N.761	-0.180864	BE_6
PR5249_N.768	-0.196241	BE_6
PR5249_N.781	-0.250944	BE_6
PR5249_N.786	0.338836	BE_6
PR5249_N.799	-0.249223	BE_6
PR5249_N.830	-0.292523	BE_6
PR5249_N.840	0.104079	BE_6
PR5249_N.885	0.348668	BE_6
PR5249_N.992	-0.324163	BE_6
PR5249_N.1053	-0.414768	BE_6
PR5249_N.1214	0.50968	BE_6
PR5249_N.1218	-0.360085	BE_6
PR5249_N.1223	0.381442	BE_6
PR5249_N.1271	-0.45909	BE_6
PR5249_N.1281	-0.11173	BE_6
PR5249_N.1311	0.100529	BE_6
PR5249_N.1338	-0.2634	BE_6
PR5249_N.1405	-0.254726	BE_6
PR5249_N.1438	-0.374937	BE_6
PR5249_N.1441	-0.325702	BE_6
PR5249_N.1456	0.380966	BE_6
PR5249_N.1491	-0.240051	BE_6
PR5249_N.1492	-0.154527	BE_6
PR5249_N.1562	-0.209936	BE_6
PR5249_N.1631	-0.385913	BE_6
PR5249_T.124	0.280822	BE_6
PR5249_T.175	-0.0423531	BE_6
PR5249_T.197	0.315713	BE_6
PR5249_T.345	0.00289011	BE_6
PR5249_T.350	0.594019	BE_6
PR5249_T.476	0.0342499	BE_6
PR5249_T.514	0.179132	BE_6
PR5249_T.735	0.298933	BE_6
PR5251_N	0.428759	BE_6
PR5251_N.45	-0.332907	BE_6
PR5251_N.98	0.332614	BE_6
PR5251_N.118	-0.166918	BE_6
PR5251_N.146	0.615579	BE_6
PR5251_N.308	-0.204567	BE_6
PR5251_N.344	0.248346	BE_6
PR5251_N.362	-0.347947	BE_6
PR5251_N.373	-0.513762	BE_6
PR5251_N.391	0.526308	BE_6
PR5251_N.394	0.256333	BE_6
PR5251_N.411	0.303797	BE_6
PR5251_N.462	0.732687	BE_6
PR5251_N.544	0.37238	BE_6
PR5251_N.560	0.104864	BE_6
PR5251_N.785	-0.356956	BE_6
PR5251_N.811	-0.258302	BE_6
PR5251_N.846	-0.288978	BE_6
PR5251_N.868	-0.451974	BE_6
PR5251_N.924	-0.382645	BE_6
PR5251_N.930	-0.144246	BE_6
PR5251_N.938	0.316009	BE_6
PR5251_N.976	-0.370115	BE_6
PR5251_N.989	-0.0600043	BE_6
PR5251_N.1003	-0.157506	BE_6
PR5251_N.1016	0.227233	BE_6
PR5251_N.1020	-0.211463	BE_6
PR5251_N.1044	-0.148328	BE_6
PR5251_N.1060	-0.301551	BE_6
PR5251_T.21	0.370149	BE_6
PR5251_T.41	0.595948	BE_6
PR5251_T.151	-0.568179	BE_6
PR5251_T.169	0.0931824	BE_6
PR5251_T.219	0.0247202	BE_6
PR5251_T.235	0.0882779	BE_6
PR5251_T.280	0.32642	BE_6
PR5251_T.385	0.336543	BE_6
PR5251_T.427	0.0688227	BE_6
PR5251_T.449	0.433811	BE_6
PR5251_T.477	-0.0785934	BE_6
PR5251_T.640	-0.416604	BE_6
PR5251_T.643	-0.0460818	BE_6
PR5251_T.730	-0.235026	BE_6
PR5251_T.746	-0.506847	BE_6
PR5251_T.750	-0.232695	BE_6
PR5251_T.759	-0.173665	BE_6
PR5251_T.777	-0.247973	BE_6
PR5251_T.891	0.21834	BE_6
PR5251_T.992	0.399255	BE_6
PR5251_T.1154	0.392541	BE_6
PR5251_T.1314	-0.516678	BE_6
PR5251_T.1356	-0.082958	BE_6
PR5251_T.1376	0.043104	BE_6
PR5251_T.1443	0.261354	BE_6
PR5251_T.1464	-0.243519	BE_6
PR5251_T.1608	-0.243962	BE_6
PR5251_T.1675	0.50882	BE_6
PR5254_N.5	0.379157	BE_6
PR5254_N.6	0.381943	BE_6
PR5254_N.14	0.315758	BE_6
PR5254_N.22	0.616132	BE_6
PR5254_N.46	-0.366475	BE_6
PR5254_N.62	-0.0157393	BE_6
PR5254_N.63	0.513423	BE_6
PR5254_N.65	-0.191557	BE_6
PR5254_N.101	0.313851	BE_6
PR5254_N.127	0.684634	BE_6
PR5254_N.129	0.204576	BE_6
PR5254_N.140	-0.106685	BE_6
PR5254_N.142	0.224979	BE_6
PR5254_N.143	0.201946	BE_6
PR5254_N.147	0.409347	BE_6
PR5254_N.154	0.322385	BE_6
PR5254_N.165	0.480074	BE_6
PR5254_N.201	0.552864	BE_6
PR5254_N.203	0.40057	BE_6
PR5254_N.238	0.375916	BE_6
PR5254_N.254	0.431012	BE_6
PR5254_N.258	0.538958	BE_6
PR5254_N.287	0.343005	BE_6
PR5254_N.340	0.390699	BE_6
PR5254_N.397	-0.400064	BE_6
PR5254_N.449	0.201182	BE_6
PR5254_N.514	-0.389141	BE_6
PR5254_N.518	-0.37634	BE_6
PR5254_N.527	-0.122269	BE_6
PR5254_N.581	-0.331601	BE_6
PR5254_N.601	0.476351	BE_6
PR5254_N.611	0.162863	BE_6
PR5254_N.622	0.039006	BE_6
PR5254_N.623	0.296586	BE_6
PR5254_N.631	0.328261	BE_6
PR5254_N.634	0.445475	BE_6
PR5254_N.635	0.244137	BE_6
PR5254_N.644	0.500964	BE_6
PR5254_N.649	0.515896	BE_6
PR5254_N.650	0.521149	BE_6
PR5254_N.654	-0.393074	BE_6
PR5254_N.673	0.743503	BE_6
PR5254_N.675	0.239904	BE_6
PR5254_N.688	0.139152	BE_6
PR5254_N.689	0.505836	BE_6
PR5254_N.697	0.245739	BE_6
PR5254_N.719	-0.141863	BE_6
PR5254_N.734	0.429964	BE_6
PR5254_N.744	0.222819	BE_6
PR5254_N.750	-0.00725519	BE_6
PR5254_N.759	0.461686	BE_6
PR5254_N.763	0.534441	BE_6
PR5254_N.764	0.183356	BE_6
PR5254_N.772	0.256644	BE_6
PR5254_N.776	0.295294	BE_6
PR5254_N.790	0.339548	BE_6
PR5254_N.797	0.297117	BE_6
PR5254_N.846	0.450137	BE_6
PR5254_N.857	0.252756	BE_6
PR5254_N.904	-0.387829	BE_6
PR5254_N.921	0.179648	BE_6
PR5254_N.941	-0.00259155	BE_6
PR5254_N.944	0.144225	BE_6
PR5254_N.953	0.0745756	BE_6
PR5254_N.964	-0.205724	BE_6
PR5254_T.3	-0.0551098	BE_6
PR5254_T.17	-0.461637	BE_6
PR5254_T.36	0.256977	BE_6
PR5254_T.77	0.271591	BE_6
PR5254_T.96	0.154649	BE_6
PR5254_T.98	0.125025	BE_6
PR5254_T.107	-0.219586	BE_6
PR5254_T.112	0.549227	BE_6
PR5254_T.114	0.451344	BE_6
PR5254_T.124	0.262258	BE_6
PR5254_T.135	-0.135419	BE_6
PR5254_T.139	0.108879	BE_6
PR5254_T.171	-0.428986	BE_6
PR5254_T.192	0.355449	BE_6
PR5254_T.208	0.186951	BE_6
PR5254_T.340	0.06936	BE_6
PR5254_T.351	0.318422	BE_6
PR5254_T.362	-0.0118402	BE_6
PR5254_T.373	-0.00262803	BE_6
PR5254_T.398	0.205028	BE_6
PR5254_T.430	-0.141572	BE_6
PR5261_N.53	0.216761	BE_6
PR5261_N.111	-0.0578866	BE_6
PR5261_N.112	0.166569	BE_6
PR5261_N.119	0.429049	BE_6
PR5261_N.146	0.0617206	BE_6
PR5261_N.254	0.524253	BE_6
PR5261_N.272	-0.388081	BE_6
PR5261_N.315	0.217013	BE_6
PR5261_N.320	0.505297	BE_6
PR5261_N.357	-0.38656	BE_6
PR5261_N.397	-0.191456	BE_6
PR5261_N.513	0.136085	BE_6
PR5261_N.604	-0.0136158	BE_6
PR5261_N.623	0.478607	BE_6
PR5261_N.646	-0.126477	BE_6
PR5261_N.668	0.15976	BE_6
PR5261_N.788	-0.10779	BE_6
PR5261_N.845	-0.355449	BE_6
PR5261_T.37	0.154348	BE_6
PR5261_T.54	-0.339565	BE_6
PR5261_T.59	0.284345	BE_6
PR5261_T.121	0.722156	BE_6
PR5261_T.138	-0.36636	BE_6
PR5261_T.194	0.267816	BE_6
PR5261_T.214	0.420268	BE_6
PR5261_T.227	0.0385729	BE_6
PR5261_T.243	0.399218	BE_6
PR5261_T.244	0.857609	BE_6
PR5261_T.251	0.155765	BE_6
PR5261_T.256	-0.169536	BE_6
PR5261_T.261	0.596691	BE_6
PR5261_T.263	-0.04394	BE_6
PR5261_T.352	0.254736	BE_6
PR5261_T.362	0.220518	BE_6
PR5261_T.366	-0.113049	BE_6
PR5261_T.433	0.234389	BE_6
PR5261_T.438	-0.12648	BE_6
PR5261_T.442	0.452224	BE_6
PR5261_T.511	0.04339	BE_6
PR5261_T.577	0.0279418	BE_6
PR5261_T.634	0.141619	BE_6
PR5261_T.665	0.0184299	BE_6
PR5261_T.684	0.24919	BE_6
PR5261_T.690	-0.270269	BE_6
PR5261_T.697	-0.258377	BE_6
PR5261_T.717	0.161295	BE_6
PR5261_T.743	-0.295633	BE_6
PR5261_T.801	-0.0316722	BE_6
PR5261_T.835	0.3601	BE_6
PR5261_T.841	0.155582	BE_6
PR5261_T.848	0.195614	BE_6
PR5261_T.854	0.174331	BE_6
PR5261_T.856	0.464524	BE_6
PR5261_T.913	0.211261	BE_6
PR5261_T.937	0.44113	BE_6
PR5261_T.955	-0.111317	BE_6
PR5261_T.971	0.412095	BE_6
PR5261_T.982	0.286868	BE_6
PR5261_T.989	0.336338	BE_6
PR5261_T.1019	0.321477	BE_6
PR5261_T.1024	0.0756221	BE_6
PR5261_T.1041	-0.0318858	BE_6
PR5261_T.1123	-0.254816	BE_6
PR5261_T.1214	-0.262409	BE_6
PR5261_T.1240	-0.193825	BE_6
PR5261_T.1295	-0.427592	BE_6
PR5261_T.1302	0.326075	BE_6
PR5261_T.1442	0.26388	BE_6
PR5261_T.1449	0.419857	BE_6
PR5261_T.1478	0.0628959	BE_6
PR5261_T.1518	-0.241783	BE_6
PR5269.258	-0.288695	BE_6
PR5269.313	0.200772	BE_6
PR5269.315	-0.266362	BE_6
PR5269.426	-0.535759	BE_6
PR5269.608	0.102301	BE_6
PR5269.641	-0.326008	BE_6
PR5269.703	0.217735	BE_6
PR5269.714	0.522236	BE_6
PR5269.869	-0.0277928	BE_6
PR5269.911	0.40401	BE_6
PR5269.940	-0.145448	BE_6
PR5269.1047	-0.16949	BE_6
PR5269.1059	-0.235051	BE_6
PR5269.1158	-0.0726641	BE_6
PR5269.1171	-0.186781	BE_6
PR5269.1174	-0.124358	BE_6
PR5269.1208	-0.27075	BE_6
PR5269.1482	-0.183268	BE_6
PR5269.1668	-0.0739077	BE_6
PR5269.1835	-0.206431	BE_6
PR5269.1856	0.00413915	BE_6
MAY_PB1.6	0.332856	BE_6
MAY_PB1.106	0.542082	BE_6
MAY_PB1.253	-0.501887	BE_6
MAY_PB1.287	-0.336713	BE_6
MAY_PB1.369	-0.321783	BE_6
MAY_PB1.477	-0.517652	BE_6
MAY_PB1.679	0.0472461	BE_6
MAY_PB1.686	-0.257186	BE_6
MAY_PB1.747	-0.489796	BE_6
MAY_PB1.760	-0.259821	BE_6
MAY_PB1.801	-0.229273	BE_6
MAY_PB1.864	-0.429068	BE_6
MAY_PB1.1022	-0.34045	BE_6
MAY_PB1.1059	-0.401597	BE_6
MAY_PB1.1075	-0.30158	BE_6
MAY_PB1.1185	-0.272847	BE_6
MAY_PB1.1192	-0.200222	BE_6
MAY_PB1.1248	0.592843	BE_6
MAY_PB1.1371	-0.0618357	BE_6
MAY_PB1.1606	-0.335231	BE_6
MAY_PB1.1664	-0.389479	BE_6
MAY_PB1.2092	0.388257	BE_6
MAY_PB1.2125	0.247346	BE_6
MAY_PB1.2351	0.389737	BE_6
MAY_PB1.2518	-0.399979	BE_6
MAY_PB1.2540	-0.0451756	BE_6
MAY_PB1.2551	-0.187314	BE_6
MAY_PB1.2626	-0.350121	BE_6
MAY_PB1.2743	0.415849	BE_6
MAY_PB1.2759	-0.379515	BE_6
MAY_PB1.2812	-0.173085	BE_6
MAY_PB1.2999	-0.230212	BE_6
MAY_PB1.3111	-0.240503	BE_6
MAY_PB1.3151	-0.391193	BE_6
MAY_PB1.3170	0.0978117	BE_6
MAY_PB1.3189	-0.294849	BE_6
MAY_PB1.3226	-0.544643	BE_6
MAY_PB1.3365	-0.190167	BE_6
MAY_PB1.3395	-0.298968	BE_6
MAY_PB1.3433	-0.17296	BE_6
MAY_PB2.28	0.128048	BE_6
MAY_PB2.31	-0.416464	BE_6
MAY_PB2.33	0.429205	BE_6
MAY_PB2.35	-0.480395	BE_6
MAY_PB2.44	-0.460646	BE_6
MAY_PB2.53	-0.547706	BE_6
MAY_PB2.57	-0.247043	BE_6
MAY_PB2.58	-0.302499	BE_6
MAY_PB2.64	-0.437903	BE_6
MAY_PB2.65	-0.412434	BE_6
MAY_PB2.67	-0.226192	BE_6
MAY_PB2.68	-0.307385	BE_6
MAY_PB2.72	-0.532789	BE_6
MAY_PB2.75	-0.483678	BE_6
MAY_PB2.82	0.421866	BE_6
MAY_PB2.87	-0.530016	BE_6
MAY_PB2.94	-0.536772	BE_6
MAY_PB2.101	-0.144133	BE_6
MAY_PB2.108	-0.44402	BE_6
MAY_PB2.110	0.347	BE_6
MAY_PB2.120	-0.200298	BE_6
MAY_PB2.137	-0.107839	BE_6
MAY_PB2.157	-0.0948086	BE_6
MAY_PB2.158	0.409896	BE_6
MAY_PB2.182	0.271835	BE_6
MAY_PB2.213	-0.223932	BE_6
MAY_PB2.215	-0.376805	BE_6
MAY_PB2.246	-0.271332	BE_6
MAY_PB2.250	-0.358071	BE_6
MAY_PB2.291	-0.41485	BE_6
MAY_PB2.294	-0.406021	BE_6
MAY_PB2.296	-0.224186	BE_6
MAY_PB2.314	-0.522184	BE_6
MAY_PB2.320	-0.354152	BE_6
MAY_PB2.322	-0.341893	BE_6
MAY_PB2.329	0.227612	BE_6
MAY_PB2.333	0.144158	BE_6
MAY_PB2.347	-0.318353	BE_6
MAY_PB2.354	-0.359813	BE_6
MAY_PB2.368	-0.399474	BE_6
MAY_PB2.373	-0.360336	BE_6
MAY_PB2.390	-0.123004	BE_6
MAY_PB2.494	-0.344963	BE_6
MAY_PB2.505	0.00591727	BE_6
MAY_PB2.521	-0.386956	BE_6
MAY_PB2.524	-0.357556	BE_6
MAY_PB2.530	-0.306575	BE_6
MAY_PB2.605	-0.257789	BE_6
MAY_PB2.619	-0.35609	BE_6
MAY_PB2.647	-0.362675	BE_6
MAY_PB2.658	-0.411155	BE_6
MAY_PB2.673	-0.343109	BE_6
MAY_PB2.679	-0.358716	BE_6
MAY_PB2.682	-0.404363	BE_6
MAY_PB2.722	0.0512621	BE_6
MAY_PB2.729	-0.031807	BE_6
MAY_PB2.763	-0.181015	BE_6
MAY_PB2.766	-0.412322	BE_6
MAY_PB2.786	-0.272245	BE_6
MAY_PB2.789	-0.365209	BE_6
MAY_PB2.806	-0.158425	BE_6
MAY_PB2.815	-0.503961	BE_6
MAY_PB2.836	-0.42559	BE_6
MAY_PB2.860	-0.560068	BE_6
MAY_PB2.873	-0.339455	BE_6
MAY_PB2.887	0.079518	BE_6
MAY_PB2.891	-0.438728	BE_6
MAY_PB2.900	-0.454661	BE_6
MAY_PB2.912	-0.372526	BE_6
MAY_PB2.915	0.293736	BE_6
MAY_PB2.918	-0.364195	BE_6
MAY_PB2.921	-0.356837	BE_6
MAY_PB2.939	-0.333109	BE_6
MAY_PB2.952	-0.402776	BE_6
MAY_PB2.954	-0.236288	BE_6
MAY_PB2.965	0.076452	BE_6
MAY_PB2.970	-0.367267	BE_6
MAY_PB2.980	0.0238182	BE_6
MAY_PB2.991	-0.51079	BE_6
MAY_PB2.993	-0.357273	BE_6
MAY_PB2.998	-0.397616	BE_6
MAY_PB2.1000	-0.207539	BE_6
MAY_PB2.1001	-0.464946	BE_6
MAY_PB2.1004	-0.355022	BE_6
MAY_PB2.1005	-0.553215	BE_6
MAY_PB2.1009	-0.352709	BE_6
MAY_PB2.1016	-0.380738	BE_6
MAY_PB2.1017	-0.355973	BE_6
MAY_PB2.1021	-0.49562	BE_6
MAY_PB2.1025	-0.376726	BE_6
MAY_PB2.1033	0.0656045	BE_6
MAY_PB2.1034	-0.467116	BE_6
MAY_PB2.1061	-0.486755	BE_6
MAY_PB2.1062	-0.560637	BE_6
MAY_PB2.1069	-0.404616	BE_6
MAY_PB2.1073	-0.57052	BE_6
MAY_PB2.1080	-0.520053	BE_6
MAY_PB2.1081	-0.341251	BE_6
MAY_PB2.1090	-0.642175	BE_6
MAY_PB2.1103	-0.567671	BE_6
MAY_PB2.1106	-0.479855	BE_6
MAY_PB2.1113	0.162253	BE_6
MAY_PB2.1115	-0.491034	BE_6
MAY_PB2.1161	-0.324941	BE_6
MAY_PB2.1164	-0.62076	BE_6
MAY_PB2.1167	-0.601889	BE_6
MAY_PB2.1169	-0.283811	BE_6
MAY_PB2.1172	-0.28932	BE_6
MAY_PB2.1175	-0.406867	BE_6
MAY_PB2.1191	-0.547005	BE_6
MAY_PB2.1202	-0.117819	BE_6
MAY_PB2.1203	-0.363039	BE_6
MAY_PB2.1214	-0.409059	BE_6
MAY_PB2.1217	-0.518803	BE_6
MAY_PB2.1219	0.248579	BE_6
MAY_PB2.1227	-0.561757	BE_6
MAY_PB2.1241	-0.350124	BE_6
MAY_PB2.1243	-0.421108	BE_6
MAY_PB2.1246	-0.24007	BE_6
MAY_PB2.1250	-0.345306	BE_6
MAY_PB2.1251	-0.263401	BE_6
MAY_PB2.1267	0.0251506	BE_6
MAY_PB2.1281	-0.395815	BE_6
MAY_PB2.1292	-0.441945	BE_6
MAY_PB2.1297	-0.246013	BE_6
MAY_PB2.1312	-0.358555	BE_6
MAY_PB2.1318	-0.368643	BE_6
MAY_PB2.1322	-0.381815	BE_6
MAY_PB2.1329	-0.291742	BE_6
MAY_PB2.1336	-0.243145	BE_6
MAY_PB2.1347	-0.336756	BE_6
MAY_PB2.1348	-0.335555	BE_6
MAY_PB2.1353	-0.323992	BE_6
MAY_PB2.1354	-0.341684	BE_6
MAY_PB2.1357	-0.484739	BE_6
MAY_PB2.1376	-0.188313	BE_6
MAY_PB2.1378	-0.452606	BE_6
MAY_PB2.1392	-0.353282	BE_6
MAY_PB2.1407	-0.0162834	BE_6
MAY_PB2.1415	-0.422465	BE_6
MAY_PB2.1416	-0.127377	BE_6
MAY_PB2.1422	-0.623933	BE_6
MAY_PB2.1429	-0.30576	BE_6
MAY_PB2.1434	-0.215304	BE_6
MAY_PB2.1441	-0.185954	BE_6
MAY_PB2.1444	-0.425101	BE_6
MAY_PB2.1446	0.0187521	BE_6
MAY_PB2.1454	-0.280539	BE_6
MAY_PB2.1459	-0.402061	BE_6
MAY_PB2.1461	-0.275311	BE_6
MAY_PB2.1462	-0.226868	BE_6
MAY_PB2.1478	-0.266899	BE_6
MAY_PB2.1486	-0.0693838	BE_6
MAY_PB2.1505	0.134768	BE_6
MAY_PB2.1507	-0.243563	BE_6
MAY_PB2.1515	-0.111665	BE_6
MAY_PB2.1516	-0.35378	BE_6
MAY_PB2.1524	-0.15771	BE_6
MAY_PB2.1535	-0.40754	BE_6
MAY_PB2.1536	-0.230823	BE_6
MAY_PB2.1538	-0.238406	BE_6
MAY_PB2.1539	0.0333789	BE_6
MAY_PB2.1543	-0.263112	BE_6
MAY_PB2.1550	-0.419272	BE_6
MAY_PB2.1552	-0.0418575	BE_6
MAY_PB2.1555	-0.361682	BE_6
MAY_PB2.1556	-0.18376	BE_6
MAY_PB2.1557	-0.495181	BE_6
MAY_PB2.1560	0.0819625	BE_6
MAY_PB2.1567	-0.352732	BE_6
MAY_PB2.1568	-0.131194	BE_6
MAY_PB2.1573	0.0184578	BE_6
MAY_PB2.1575	-0.104657	BE_6
MAY_PB2.1582	-0.170586	BE_6
MAY_PB2.1584	0.107016	BE_6
MAY_PB2.1613	-0.10062	BE_6
MAY_PB2.1629	0.174279	BE_6
MAY_PB2.1634	0.027786	BE_6
MAY_PB2.1637	-0.200126	BE_6
MAY_PB2.1641	0.389222	BE_6
MAY_PB2.1643	-0.312371	BE_6
MAY_PB2.1644	-0.347544	BE_6
MAY_PB2.1653	-0.391912	BE_6
MAY_PB2.1654	0.127919	BE_6
MAY_PB2.1661	-0.537797	BE_6
MAY_PB2.1692	-0.462756	BE_6
MAY_PB2.1694	-0.431396	BE_6
MAY_PB2.1702	-0.545667	BE_6
MAY_PB2.1708	-0.621126	BE_6
MAY_PB2.1713	-0.292689	BE_6
MAY_PB2.1723	-0.453383	BE_6
MAY_PB2.1725	-0.542536	BE_6
MAY_PB2.1727	-0.45924	BE_6
MAY_PB2.1736	-0.444693	BE_6
MAY_PB2.1737	-0.396492	BE_6
MAY_PB2.1739	-0.384428	BE_6
MAY_PB2.1749	-0.399605	BE_6
MAY_PB2.1757	-0.452103	BE_6
MAY_PB2.1759	-0.266931	BE_6
MAY_PB2.1760	-0.328697	BE_6
MAY_PB2.1763	-0.618477	BE_6
MAY_PB2.1770	-0.438102	BE_6
MAY_PB2.1782	-0.475803	BE_6
MAY_PB2.1783	-0.435095	BE_6
MAY_PB2.1790	-0.509946	BE_6
MAY_PB2.1794	-0.344744	BE_6
MAY_PB2.1807	-0.386129	BE_6
MAY_PB2.1815	-0.598873	BE_6
MAY_PB2.1832	-0.697037	BE_6
MAY_PB2.1833	-0.591995	BE_6
MAY_PB2.1839	-0.335701	BE_6
MAY_PB2.1867	-0.553189	BE_6
MAY_PB2.1894	-0.540323	BE_6
MAY_PB2.1905	-0.256349	BE_6
MAY_PB2.1924	-0.221131	BE_6
MAY_PB2.1925	-0.453861	BE_6
MAY_PB2.1939	0.0131917	BE_6
MAY_PB2.1947	-0.497124	BE_6
MAY_PB2.1951	-0.395227	BE_6
MAY_PB2.1952	-0.40596	BE_6
MAY_PB2.1953	-0.407282	BE_6
MAY_PB2.1957	0.092396	BE_6
MAY_PB2.1966	-0.408394	BE_6
MAY_PB2.1971	-0.294329	BE_6
MAY_PB2.1973	-0.060256	BE_6
MAY_PB2.1976	-0.265225	BE_6
MAY_PB2.2005	-0.334047	BE_6
MAY_PB2.2020	0.295722	BE_6
MAY_PB2.2027	-0.262061	BE_6
MAY_PB2.2029	-0.336881	BE_6
MAY_PB2.2031	0.166471	BE_6
MAY_PB2.2036	0.052951	BE_6
MAY_PB2.2039	0.0693935	BE_6
MAY_PB2.2047	-0.22867	BE_6
MAY_PB2.2050	-0.230726	BE_6
MAY_PB2.2053	-0.35851	BE_6
MAY_PB2.2056	0.0774008	BE_6
MAY_PB2.2060	-0.140978	BE_6
MAY_PB2.2061	-0.267495	BE_6
MAY_PB2.2070	-0.292146	BE_6
MAY_PB2.2074	-0.42311	BE_6
MAY_PB2.2080	-0.220968	BE_6
MAY_PB2.2088	0.370586	BE_6
MAY_PB2.2090	-0.30768	BE_6
MAY_PB2.2091	-0.269051	BE_6
MAY_PB2.2096	-0.0549702	BE_6
MAY_PB2.2097	0.0218573	BE_6
MAY_PB2.2101	-0.244318	BE_6
MAY_PB2.2102	-0.125831	BE_6
MAY_PB2.2106	-0.334751	BE_6
MAY_PB2.2121	0.194635	BE_6
MAY_PB2.2128	-0.143604	BE_6
MAY_PB2.2129	-0.101123	BE_6
MAY_PB2.2130	-0.425417	BE_6
MAY_PB2.2133	-0.24084	BE_6
PR5186.13	-0.419671	BE_6
PR5186.163	-0.369384	BE_6
PR5186.222	-0.00532757	BE_6
PR5186.236	0.0616342	BE_6
PR5186.239	0.0432574	BE_6
PR5186.308	-0.11977	BE_6
PR5186.332	-0.319048	BE_6
PR5186.344	-0.0423552	BE_6
PR5186.375	-0.114171	BE_6
PR5186.428	-0.0648962	BE_6
PR5186.436	-0.475869	BE_6
PR5186.463	-0.223221	BE_6
PR5186.465	0.0227101	BE_6
PR5186.470	-0.504484	BE_6
PR5186.478	-0.209441	BE_6
PR5186.481	0.211232	BE_6
PR5186.491	-0.0439388	BE_6
PR5186.516	-0.475062	BE_6
PR5186.562	0.0186913	BE_6
PR5186.573	-0.321812	BE_6
PR5186.601	0.115339	BE_6
PR5186.609	-0.1003	BE_6
PR5186.616	-0.284174	BE_6
PR5186.630	-0.232477	BE_6
PR5186.654	-0.0356744	BE_6
PR5186.659	0.255601	BE_6
PR5186.679	0.0703943	BE_6
PR5186.682	-0.169905	BE_6
PR5186.690	-0.306585	BE_6
PR5186.693	-0.0765338	BE_6
PR5186.699	0.148954	BE_6
PR5196.198	0.119443	BE_6
PR5196.229	-0.313225	BE_6
PR5196.594	0.575094	BE_6
PR5196.642	-0.444887	BE_6
PR5196.649	-0.111328	BE_6
PR5196.685	-0.345688	BE_6
PR5196.752	-0.218707	BE_6
PR5196.1009	0.100813	BE_6
PR5196.1024	-0.213748	BE_6
PR5196.1039	-0.369383	BE_6
PR5196.1072	-0.403498	BE_6
PR5196.1304	-0.0120558	BE_6
PR5196.1448	0.19609	BE_6
PR5196.1471	-0.41069	BE_6
PR5196.1548	-0.0841602	BE_6
PR5196.1643	-0.21516	BE_6
PR5196.1651	0.593355	BE_6
PR5196.1913	-0.143494	BE_6
PR5196.1941	-0.567241	BE_6
PR5199.12	-0.0616716	BE_6
PR5199.136	-0.523771	BE_6
PR5199.389	-0.485392	BE_6
PR5199.482	-0.317208	BE_6
PR5199.517	-0.362226	BE_6
PR5199.553	-0.0328737	BE_6
PR5199.615	-0.3392	BE_6
PR5199.620	-0.197084	BE_6
PR5199.628	-0.140369	BE_6
PR5199.635	-0.142073	BE_6
PR5199.640	-0.300171	BE_6
PR5199.660	-0.217693	BE_6
PR5199.679	-0.257583	BE_6
PR5199.688	-0.345463	BE_6
PR5199.758	-0.238832	BE_6
PR5199.823	-0.0513465	BE_6
PR5199.839	-0.515617	BE_6
PR5199.850	-0.234398	BE_6
PR5199.884	-0.347945	BE_6
PR5199.889	-0.229951	BE_6
PR5199.891	-0.182288	BE_6
PR5199.893	-0.369177	BE_6
PR5199.922	-0.374792	BE_6
PR5199.978	-0.335013	BE_6
PR5199.987	0.0956188	BE_6
PR5199.1011	-0.435004	BE_6
AUG_PB1.584	-0.383154	Other_BE
PR5249_N.167	-0.354476	Other_BE
PR5249_N.177	-0.162017	Other_BE
PR5249_N.193	-0.448534	Other_BE
PR5249_N.197	-0.219087	Other_BE
PR5249_N.201	-0.252696	Other_BE
PR5249_N.438	-0.46144	Other_BE
PR5249_N.442	-0.485196	Other_BE
PR5249_N.499	-0.350348	Other_BE
PR5249_N.606	-0.342635	Other_BE
PR5249_N.702	-0.156827	Other_BE
PR5249_N.766	-0.313657	Other_BE
PR5249_N.788	-0.350361	Other_BE
PR5249_N.795	-0.251914	Other_BE
PR5249_N.797	-0.0272196	Other_BE
PR5249_N.995	-0.516302	Other_BE
PR5249_N.1027	-0.163848	Other_BE
PR5249_N.1153	-0.21386	Other_BE
PR5249_N.1249	-0.35292	Other_BE
PR5249_N.1273	-0.159105	Other_BE
PR5249_N.1372	-0.221416	Other_BE
PR5249_N.1398	-0.432189	Other_BE
PR5249_N.1430	-0.405304	Other_BE
PR5249_N.1577	-0.347444	Other_BE
PR5249_N.1594	-0.0505045	Other_BE
PR5249_N.1636	-0.156355	Other_BE
PR5249_N.1660	-0.184957	Other_BE
PR5249_T.68	-0.294431	Other_BE
PR5249_T.248	-0.149562	Other_BE
PR5249_T.258	-0.312677	Other_BE
PR5249_T.282	-0.181992	Other_BE
PR5249_T.298	-0.447215	Other_BE
PR5249_T.533	-0.34138	Other_BE
PR5249_T.701	-0.181979	Other_BE
PR5249_T.721	0.0392271	Other_BE
PR5249_T.753	-0.335581	Other_BE
PR5251_N.266	-0.484692	Other_BE
PR5251_N.400	-0.54222	Other_BE
PR5251_N.421	-0.305753	Other_BE
PR5251_N.465	-0.306353	Other_BE
PR5251_N.502	-0.171429	Other_BE
PR5251_N.591	-0.34293	Other_BE
PR5251_N.619	-0.430951	Other_BE
PR5251_N.678	-0.440229	Other_BE
PR5251_N.794	-0.370782	Other_BE
PR5251_N.822	-0.259893	Other_BE
PR5251_N.905	-0.41044	Other_BE
PR5251_N.1022	-0.298035	Other_BE
PR5251_T.254	-0.419099	Other_BE
PR5251_T.490	-0.422487	Other_BE
PR5251_T.551	-0.271248	Other_BE
PR5251_T.566	-0.150938	Other_BE
PR5251_T.585	-0.165587	Other_BE
PR5251_T.618	-0.110126	Other_BE
PR5251_T.624	-0.211979	Other_BE
PR5251_T.693	-0.254353	Other_BE
PR5251_T.696	-0.0631695	Other_BE
PR5251_T.703	-0.347752	Other_BE
PR5251_T.721	-0.206512	Other_BE
PR5251_T.737	-0.429189	Other_BE
PR5251_T.764	-0.303209	Other_BE
PR5251_T.1771	-0.369291	Other_BE
PR5254_N.3	-0.346826	Other_BE
PR5254_N.80	-0.321195	Other_BE
PR5254_N.83	-0.334932	Other_BE
PR5254_N.94	-0.284792	Other_BE
PR5254_N.130	-0.396168	Other_BE
PR5254_N.174	-0.187201	Other_BE
PR5254_N.177	-0.327797	Other_BE
PR5254_N.178	-0.199573	Other_BE
PR5254_N.186	-0.426634	Other_BE
PR5254_N.196	-0.378896	Other_BE
PR5254_N.259	-0.248189	Other_BE
PR5254_N.261	-0.443071	Other_BE
PR5254_N.274	-0.301418	Other_BE
PR5254_N.280	-0.244289	Other_BE
PR5254_N.292	-0.0879642	Other_BE
PR5254_N.293	-0.181244	Other_BE
PR5254_N.302	-0.24587	Other_BE
PR5254_N.315	-0.450314	Other_BE
PR5254_N.324	-0.380402	Other_BE
PR5254_N.341	-0.289024	Other_BE
PR5254_N.355	-0.303424	Other_BE
PR5254_N.360	-0.31355	Other_BE
PR5254_N.366	-0.426271	Other_BE
PR5254_N.367	-0.22725	Other_BE
PR5254_N.378	-0.228896	Other_BE
PR5254_N.386	-0.183903	Other_BE
PR5254_N.391	-0.259069	Other_BE
PR5254_N.404	-0.264931	Other_BE
PR5254_N.405	-0.0886307	Other_BE
PR5254_N.408	-0.173547	Other_BE
PR5254_N.426	-0.493042	Other_BE
PR5254_N.427	-0.353481	Other_BE
PR5254_N.452	-0.269246	Other_BE
PR5254_N.459	-0.522913	Other_BE
PR5254_N.460	-0.112525	Other_BE
PR5254_N.461	-0.363445	Other_BE
PR5254_N.470	-0.277363	Other_BE
PR5254_N.473	-0.141108	Other_BE
PR5254_N.475	-0.338935	Other_BE
PR5254_N.479	-0.119469	Other_BE
PR5254_N.529	-0.352551	Other_BE
PR5254_N.533	-0.181765	Other_BE
PR5254_N.534	-0.451676	Other_BE
PR5254_N.550	-0.0902411	Other_BE
PR5254_N.555	-0.16162	Other_BE
PR5254_N.557	-0.295678	Other_BE
PR5254_N.559	-0.172426	Other_BE
PR5254_N.565	-0.213219	Other_BE
PR5254_N.570	-0.315594	Other_BE
PR5254_N.573	-0.283137	Other_BE
PR5254_N.575	-0.271931	Other_BE
PR5254_N.582	-0.117244	Other_BE
PR5254_N.595	-0.295092	Other_BE
PR5254_N.604	-0.136051	Other_BE
PR5254_N.609	-0.258597	Other_BE
PR5254_N.617	-0.183033	Other_BE
PR5254_N.670	-0.247991	Other_BE
PR5254_N.674	-0.435269	Other_BE
PR5254_N.701	-0.390468	Other_BE
PR5254_N.712	-0.234645	Other_BE
PR5254_N.716	-0.338599	Other_BE
PR5254_N.717	-0.256487	Other_BE
PR5254_N.718	-0.219452	Other_BE
PR5254_N.725	-0.421911	Other_BE
PR5254_N.726	-0.327518	Other_BE
PR5254_N.728	-0.210025	Other_BE
PR5254_N.730	-0.0329845	Other_BE
PR5254_N.741	-0.277223	Other_BE
PR5254_N.747	-0.250192	Other_BE
PR5254_N.748	-0.109588	Other_BE
PR5254_N.766	-0.269933	Other_BE
PR5254_N.769	-0.268595	Other_BE
PR5254_N.771	-0.398362	Other_BE
PR5254_N.774	-0.290943	Other_BE
PR5254_N.777	-0.279549	Other_BE
PR5254_N.795	-0.223799	Other_BE
PR5254_N.809	-0.253814	Other_BE
PR5254_N.814	-0.0814473	Other_BE
PR5254_N.829	-0.136764	Other_BE
PR5254_N.842	0.0212993	Other_BE
PR5254_N.852	-0.199345	Other_BE
PR5254_N.854	-0.246812	Other_BE
PR5254_N.855	-0.0618277	Other_BE
PR5254_N.858	-0.4741	Other_BE
PR5254_N.859	-0.178982	Other_BE
PR5254_N.868	-0.204187	Other_BE
PR5254_N.876	-0.436097	Other_BE
PR5254_N.882	-0.252683	Other_BE
PR5254_N.891	-0.326927	Other_BE
PR5254_N.892	-0.136241	Other_BE
PR5254_N.897	-0.327373	Other_BE
PR5254_N.900	-0.26565	Other_BE
PR5254_N.903	-0.137323	Other_BE
PR5254_N.910	-0.110654	Other_BE
PR5254_N.911	-0.351816	Other_BE
PR5254_N.913	-0.398689	Other_BE
PR5254_N.914	-0.290066	Other_BE
PR5254_N.915	-0.223672	Other_BE
PR5254_N.922	-0.241484	Other_BE
PR5254_N.924	-0.340938	Other_BE
PR5254_N.927	-0.346337	Other_BE
PR5254_N.930	-0.220114	Other_BE
PR5254_N.932	-0.161647	Other_BE
PR5254_N.934	-0.171464	Other_BE
PR5254_N.937	-0.302138	Other_BE
PR5254_N.945	0.0965638	Other_BE
PR5254_N.948	0.0576263	Other_BE
PR5254_N.957	-0.149224	Other_BE
PR5254_N.958	-0.225721	Other_BE
PR5254_N.963	-0.137031	Other_BE
PR5254_N.968	-0.330185	Other_BE
PR5254_N.977	-0.246985	Other_BE
PR5254_T.7	-0.206024	Other_BE
PR5254_T.10	-0.0513225	Other_BE
PR5254_T.60	-0.47586	Other_BE
PR5254_T.78	-0.228677	Other_BE
PR5254_T.94	-0.136377	Other_BE
PR5254_T.97	-0.33624	Other_BE
PR5254_T.188	-0.0407679	Other_BE
PR5254_T.191	-0.176375	Other_BE
PR5254_T.228	-0.31884	Other_BE
PR5254_T.253	-0.235546	Other_BE
PR5254_T.268	-0.364147	Other_BE
PR5254_T.292	-0.409916	Other_BE
PR5254_T.297	-0.439634	Other_BE
PR5254_T.298	-0.342488	Other_BE
PR5254_T.300	-0.461463	Other_BE
PR5254_T.356	-0.42978	Other_BE
PR5254_T.368	-0.0634153	Other_BE
PR5254_T.369	-0.344244	Other_BE
PR5254_T.378	-0.22362	Other_BE
PR5254_T.393	-0.208964	Other_BE
PR5254_T.412	-0.382758	Other_BE
PR5254_T.423	-0.365008	Other_BE
PR5254_T.432	-0.263763	Other_BE
PR5254_T.441	-1.14322e-06	Other_BE
PR5261_N.59	-0.272747	Other_BE
PR5261_N.159	-0.244674	Other_BE
PR5261_N.198	-0.14235	Other_BE
PR5261_N.219	-0.33311	Other_BE
PR5261_N.227	-0.276071	Other_BE
PR5261_N.244	-0.33388	Other_BE
PR5261_N.308	-0.360191	Other_BE
PR5261_N.352	-0.42875	Other_BE
PR5261_N.359	-0.220887	Other_BE
PR5261_N.396	-0.280964	Other_BE
PR5261_N.414	-0.183162	Other_BE
PR5261_N.435	-0.266063	Other_BE
PR5261_N.478	-0.280649	Other_BE
PR5261_N.531	-0.2455	Other_BE
PR5261_N.532	-0.171401	Other_BE
PR5261_N.561	-0.026871	Other_BE
PR5261_N.673	-0.378592	Other_BE
PR5261_N.700	-0.274623	Other_BE
PR5261_N.720	0.00283962	Other_BE
PR5261_N.751	-0.272972	Other_BE
PR5261_N.767	-0.253604	Other_BE
PR5261_N.796	-0.0975045	Other_BE
PR5261_N.822	-0.305281	Other_BE
PR5261_N.872	-0.327867	Other_BE
PR5261_N.890	-0.267808	Other_BE
PR5261_N.906	-0.142262	Other_BE
PR5261_T.16	-0.501535	Other_BE
PR5261_T.70	-0.257669	Other_BE
PR5261_T.72	-0.486843	Other_BE
PR5261_T.73	-0.395528	Other_BE
PR5261_T.93	-0.503144	Other_BE
PR5261_T.110	-0.39709	Other_BE
PR5261_T.131	-0.351351	Other_BE
PR5261_T.135	-0.15636	Other_BE
PR5261_T.141	-0.191596	Other_BE
PR5261_T.146	-0.190527	Other_BE
PR5261_T.159	-0.488486	Other_BE
PR5261_T.172	-0.309203	Other_BE
PR5261_T.238	-0.0649835	Other_BE
PR5261_T.240	-0.528799	Other_BE
PR5261_T.247	-0.263015	Other_BE
PR5261_T.270	-0.278676	Other_BE
PR5261_T.281	-0.456659	Other_BE
PR5261_T.284	-0.422676	Other_BE
PR5261_T.295	-0.269817	Other_BE
PR5261_T.300	-0.287364	Other_BE
PR5261_T.311	-0.166012	Other_BE
PR5261_T.317	-0.308352	Other_BE
PR5261_T.330	-0.409117	Other_BE
PR5261_T.350	-0.390951	Other_BE
PR5261_T.370	-0.152476	Other_BE
PR5261_T.372	-0.411011	Other_BE
PR5261_T.373	-0.376455	Other_BE
PR5261_T.376	-0.281808	Other_BE
PR5261_T.397	-0.162516	Other_BE
PR5261_T.406	-0.0718012	Other_BE
PR5261_T.431	-0.279744	Other_BE
PR5261_T.443	-0.184978	Other_BE
PR5261_T.444	-0.174817	Other_BE
PR5261_T.454	-0.11626	Other_BE
PR5261_T.456	-0.359087	Other_BE
PR5261_T.483	-0.222465	Other_BE
PR5261_T.484	-0.167971	Other_BE
PR5261_T.491	-0.138363	Other_BE
PR5261_T.492	-0.23866	Other_BE
PR5261_T.495	-0.203676	Other_BE
PR5261_T.505	-0.196403	Other_BE
PR5261_T.526	-0.245368	Other_BE
PR5261_T.528	-0.225528	Other_BE
PR5261_T.530	-0.103822	Other_BE
PR5261_T.544	-0.342912	Other_BE
PR5261_T.554	-0.237702	Other_BE
PR5261_T.558	-0.135852	Other_BE
PR5261_T.561	-0.354304	Other_BE
PR5261_T.571	-0.0991301	Other_BE
PR5261_T.572	-0.228176	Other_BE
PR5261_T.580	0.0535314	Other_BE
PR5261_T.589	-0.24394	Other_BE
PR5261_T.590	-0.217006	Other_BE
PR5261_T.597	-0.215768	Other_BE
PR5261_T.606	-0.290734	Other_BE
PR5261_T.607	-0.138095	Other_BE
PR5261_T.617	-0.170448	Other_BE
PR5261_T.642	-0.08864	Other_BE
PR5261_T.643	-0.0576407	Other_BE
PR5261_T.654	-0.155045	Other_BE
PR5261_T.656	-0.234143	Other_BE
PR5261_T.669	0.011469	Other_BE
PR5261_T.670	-0.127194	Other_BE
PR5261_T.683	-0.284211	Other_BE
PR5261_T.699	-0.373544	Other_BE
PR5261_T.713	-0.0459646	Other_BE
PR5261_T.732	-0.352525	Other_BE
PR5261_T.748	-0.238414	Other_BE
PR5261_T.756	-0.153089	Other_BE
PR5261_T.766	0.0994583	Other_BE
PR5261_T.767	-0.201491	Other_BE
PR5261_T.770	-0.0502531	Other_BE
PR5261_T.785	-0.0283231	Other_BE
PR5261_T.788	-0.245804	Other_BE
PR5261_T.799	-0.234627	Other_BE
PR5261_T.800	-0.00368263	Other_BE
PR5261_T.805	-0.263785	Other_BE
PR5261_T.806	-0.25284	Other_BE
PR5261_T.812	-0.294022	Other_BE
PR5261_T.815	-0.0271898	Other_BE
PR5261_T.933	-0.457313	Other_BE
PR5261_T.948	-0.408546	Other_BE
PR5261_T.950	-0.314013	Other_BE
PR5261_T.973	-0.472839	Other_BE
PR5261_T.974	-0.382788	Other_BE
PR5261_T.1015	-0.311486	Other_BE
PR5261_T.1087	-0.332787	Other_BE
PR5261_T.1090	-0.250239	Other_BE
PR5261_T.1126	-0.317434	Other_BE
PR5261_T.1129	-0.214466	Other_BE
PR5261_T.1146	-0.164	Other_BE
PR5261_T.1149	-0.455543	Other_BE
PR5261_T.1164	-0.106762	Other_BE
PR5261_T.1194	-0.188392	Other_BE
PR5261_T.1212	-0.340693	Other_BE
PR5261_T.1216	-0.201116	Other_BE
PR5261_T.1222	-0.274793	Other_BE
PR5261_T.1225	-0.262308	Other_BE
PR5261_T.1227	-0.439247	Other_BE
PR5261_T.1243	-0.228302	Other_BE
PR5261_T.1244	-0.304	Other_BE
PR5261_T.1245	-0.215341	Other_BE
PR5261_T.1256	-0.311189	Other_BE
PR5261_T.1283	-0.202429	Other_BE
PR5261_T.1294	-0.214109	Other_BE
PR5261_T.1307	-0.240826	Other_BE
PR5261_T.1309	-0.180488	Other_BE
PR5261_T.1319	-0.236682	Other_BE
PR5261_T.1336	-0.123704	Other_BE
PR5261_T.1362	-0.157053	Other_BE
PR5261_T.1363	-0.0699054	Other_BE
PR5261_T.1373	-0.277374	Other_BE
PR5261_T.1374	-0.148498	Other_BE
PR5261_T.1375	-0.281446	Other_BE
PR5261_T.1377	-0.318377	Other_BE
PR5261_T.1399	-0.170378	Other_BE
PR5261_T.1400	-0.178012	Other_BE
PR5261_T.1406	-0.0321931	Other_BE
PR5261_T.1430	0.142268	Other_BE
PR5261_T.1437	-0.279926	Other_BE
PR5261_T.1453	-0.0204798	Other_BE
PR5261_T.1481	-0.09441	Other_BE
PR5261_T.1482	-0.214067	Other_BE
PR5261_T.1509	-0.252385	Other_BE
PR5261_T.1514	-0.217802	Other_BE
PR5261_T.1522	-0.205986	Other_BE
PR5261_T.1523	-0.13988	Other_BE
PR5261_T.1545	-0.201044	Other_BE
PR5269.483	-0.246611	Other_BE
PR5269.660	-0.265391	Other_BE
PR5269.846	-0.32072	Other_BE
PR5269.1109	-0.260232	Other_BE
PR5269.1199	-0.131178	Other_BE
PR5269.1600	-0.196852	Other_BE
PR5269.1646	-0.422657	Other_BE
PR5269.1654	-0.19114	Other_BE
PR5269.1657	-0.158586	Other_BE
PR5269.1685	-0.20578	Other_BE
PR5269.1775	-0.330502	Other_BE
PR5269.1848	-0.179118	Other_BE
MAY_PB2.1366	-0.264302	Other_BE
MAY_PB2.1588	-0.241692	Other_BE
MAY_PB2.1590	-0.311979	Other_BE
MAY_PB2.1619	-0.489541	Other_BE
MAY_PB2.1895	-0.416142	Other_BE
MAY_PB2.2098	-0.242808	Other_BE
PR5186.174	-0.402217	Other_BE
PR5186.246	-0.228468	Other_BE
PR5186.335	-0.380939	Other_BE
PR5186.454	-0.459143	Other_BE
PR5186.557	-0.333532	Other_BE
PR5186.664	-0.211145	Other_BE
PR5186.675	-0.225933	Other_BE
PR5186.756	0.00875473	Other_BE
PR5196.522	-0.292557	Other_BE
PR5196.729	-0.384024	Other_BE
PR5196.948	-0.300825	Other_BE
PR5196.1982	-0.15125	Other_BE
PR5199.76	-0.439032	Other_BE
PR5199.274	-0.262902	Other_BE
PR5199.439	-0.439694	Other_BE
PR5199.461	-0.254735	Other_BE
PR5199.468	-0.254082	Other_BE
PR5199.483	-0.369247	Other_BE
PR5199.519	-0.232825	Other_BE
PR5199.525	-0.287959	Other_BE
PR5199.552	-0.4811	Other_BE
PR5199.568	-0.350355	Other_BE
PR5199.581	-0.363176	Other_BE
PR5199.668	-0.337914	Other_BE
PR5199.694	-0.2951	Other_BE
PR5199.707	-0.0939037	Other_BE
PR5199.736	-0.377245	Other_BE
PR5199.810	-0.486749	Other_BE
PR5199.820	-0.493112	Other_BE
PR5199.982	-0.344959	Other_BE
PR5199.993	-0.457983	Other_BE
PR5249_N.64	0.132465	Other_BE
PR5249_N.90	-0.396952	Other_BE
PR5249_N.158	-0.528752	Other_BE
PR5249_N.211	-0.39776	Other_BE
PR5249_N.231	-0.302653	Other_BE
PR5249_N.420	-0.313583	Other_BE
PR5249_N.891	-0.490852	Other_BE
PR5249_N.1373	-0.29442	Other_BE
PR5251_N.1108	0.141227	Other_BE
PR5251_T.1359	-0.576217	Other_BE
PR5254_N.215	-0.155729	Other_BE
PR5261_T.43	0.154573	Other_BE
PR5261_T.143	-0.278876	Other_BE
PR5261_T.825	-0.243861	Other_BE
PR5261_T.960	-0.183257	Other_BE
PR5261_T.1476	0.0274394	Other_BE
MAY_PB2.81	-0.403865	Other_BE
MAY_PB2.121	-0.476881	Other_BE
MAY_PB2.178	-0.491013	Other_BE
MAY_PB2.252	-0.437057	Other_BE
MAY_PB2.489	-0.0976039	Other_BE
MAY_PB2.654	-0.376114	Other_BE
MAY_PB2.687	-0.500145	Other_BE
MAY_PB2.693	-0.55833	Other_BE
MAY_PB2.848	-0.450857	Other_BE
MAY_PB2.989	-0.226795	Other_BE
MAY_PB2.1002	-0.469571	Other_BE
MAY_PB2.1038	-0.464846	Other_BE
MAY_PB2.1044	-0.48935	Other_BE
MAY_PB2.1058	-0.422407	Other_BE
MAY_PB2.1100	-0.356824	Other_BE
MAY_PB2.1129	-0.363574	Other_BE
MAY_PB2.1181	-0.478	Other_BE
MAY_PB2.1206	-0.392347	Other_BE
MAY_PB2.1233	-0.370386	Other_BE
MAY_PB2.1284	-0.356997	Other_BE
MAY_PB2.1426	-0.373009	Other_BE
MAY_PB2.1479	-0.2684	Other_BE
MAY_PB2.1657	-0.466857	Other_BE
MAY_PB2.1691	-0.419227	Other_BE
MAY_PB2.1707	-0.358172	Other_BE
MAY_PB2.1718	-0.5575	Other_BE
MAY_PB2.1724	-0.382858	Other_BE
MAY_PB2.1788	-0.521886	Other_BE
PR5199.123	-0.315339	Other_BE
PR5199.165	-0.408915	Other_BE
PR5199.341	-0.346569	Other_BE
PR5199.497	-0.204067	Other_BE
PR5199.504	-0.486201	Other_BE
PR5199.548	-0.102912	Other_BE
PR5249_N.236	-0.298433	Other_BE
PR5249_N.308	-0.287557	Other_BE
PR5249_N.847	-0.412878	Other_BE
PR5249_T.83	-0.428463	Other_BE
PR5249_T.176	-0.293059	Other_BE
PR5249_T.567	-0.150157	Other_BE
PR5251_N.56	-0.479377	Other_BE
PR5251_N.127	-0.429693	Other_BE
PR5251_N.576	-0.461402	Other_BE
PR5251_N.831	-0.272888	Other_BE
PR5251_N.915	-0.330351	Other_BE
PR5251_N.947	-0.32895	Other_BE
PR5251_T.864	-0.305007	Other_BE
PR5254_N.19	-0.397432	Other_BE
PR5254_N.36	-0.430243	Other_BE
PR5254_N.56	-0.476163	Other_BE
PR5254_N.71	-0.2622	Other_BE
PR5254_N.75	-0.529277	Other_BE
PR5254_N.115	-0.34591	Other_BE
PR5254_N.179	-0.313473	Other_BE
PR5254_N.235	-0.0820199	Other_BE
PR5254_N.250	-0.27904	Other_BE
PR5254_N.277	-0.461292	Other_BE
PR5254_N.297	-0.392844	Other_BE
PR5254_N.331	-0.235327	Other_BE
PR5254_N.374	-0.169545	Other_BE
PR5254_N.400	-0.229542	Other_BE
PR5254_N.430	-0.279322	Other_BE
PR5254_N.478	-0.208857	Other_BE
PR5254_N.501	-0.079479	Other_BE
PR5254_N.526	-0.334007	Other_BE
PR5254_N.628	-0.574057	Other_BE
PR5254_N.668	-0.380419	Other_BE
PR5254_N.708	-0.299215	Other_BE
PR5254_N.821	-0.104688	Other_BE
PR5254_T.8	-0.365545	Other_BE
PR5254_T.9	-0.476003	Other_BE
PR5254_T.15	-0.398069	Other_BE
PR5254_T.18	-0.523301	Other_BE
PR5254_T.22	-0.33746	Other_BE
PR5254_T.32	-0.357503	Other_BE
PR5254_T.33	-0.480469	Other_BE
PR5254_T.42	-0.49963	Other_BE
PR5254_T.46	-0.422591	Other_BE
PR5254_T.47	-0.160069	Other_BE
PR5254_T.55	-0.374698	Other_BE
PR5254_T.61	-0.429288	Other_BE
PR5254_T.65	-0.222449	Other_BE
PR5254_T.69	-0.315066	Other_BE
PR5254_T.71	-0.458725	Other_BE
PR5254_T.72	-0.384695	Other_BE
PR5254_T.102	-0.362772	Other_BE
PR5254_T.106	-0.25058	Other_BE
PR5254_T.110	-0.440337	Other_BE
PR5254_T.119	-0.521837	Other_BE
PR5254_T.120	-0.318928	Other_BE
PR5254_T.127	0.380167	Other_BE
PR5254_T.132	-0.333086	Other_BE
PR5254_T.133	-0.354404	Other_BE
PR5254_T.143	-0.145136	Other_BE
PR5254_T.144	-0.426033	Other_BE
PR5254_T.151	-0.3514	Other_BE
PR5254_T.156	-0.377021	Other_BE
PR5254_T.158	-0.231221	Other_BE
PR5254_T.165	-0.558196	Other_BE
PR5254_T.166	-0.294575	Other_BE
PR5254_T.173	-0.400664	Other_BE
PR5254_T.176	-0.381254	Other_BE
PR5254_T.178	-0.434107	Other_BE
PR5254_T.184	-0.475389	Other_BE
PR5254_T.189	-0.143245	Other_BE
PR5254_T.193	-0.429993	Other_BE
PR5254_T.197	-0.325466	Other_BE
PR5254_T.198	-0.368204	Other_BE
PR5254_T.202	-0.412617	Other_BE
PR5254_T.203	-0.165944	Other_BE
PR5254_T.212	-0.152414	Other_BE
PR5254_T.213	-0.453253	Other_BE
PR5254_T.217	-0.322815	Other_BE
PR5254_T.219	-0.538009	Other_BE
PR5254_T.225	-0.308426	Other_BE
PR5254_T.229	-0.50184	Other_BE
PR5254_T.234	-0.0982456	Other_BE
PR5254_T.241	-0.298244	Other_BE
PR5254_T.247	-0.139726	Other_BE
PR5254_T.249	-0.331933	Other_BE
PR5254_T.250	-0.185178	Other_BE
PR5254_T.251	-0.06911	Other_BE
PR5254_T.254	-0.190329	Other_BE
PR5254_T.262	-0.339789	Other_BE
PR5254_T.265	-0.348919	Other_BE
PR5254_T.269	-0.0708359	Other_BE
PR5254_T.284	-0.29161	Other_BE
PR5254_T.295	-0.199985	Other_BE
PR5254_T.299	-0.396738	Other_BE
PR5254_T.302	-0.275837	Other_BE
PR5254_T.310	-0.510947	Other_BE
PR5254_T.313	-0.39572	Other_BE
PR5254_T.315	-0.364706	Other_BE
PR5254_T.331	-0.303659	Other_BE
PR5254_T.341	-0.253177	Other_BE
PR5254_T.366	-0.416247	Other_BE
PR5254_T.376	-0.264143	Other_BE
PR5254_T.379	-0.256561	Other_BE
PR5254_T.380	-0.366516	Other_BE
PR5254_T.383	-0.445011	Other_BE
PR5254_T.390	-0.405438	Other_BE
PR5254_T.410	-0.426148	Other_BE
PR5254_T.420	-0.261402	Other_BE
PR5254_T.429	-0.0779965	Other_BE
PR5254_T.446	-0.281538	Other_BE
PR5254_T.453	-0.229106	Other_BE
PR5254_T.454	-0.00400633	Other_BE
PR5254_T.455	-0.247901	Other_BE
PR5254_T.456	-0.282695	Other_BE
PR5254_T.469	-0.414153	Other_BE
PR5254_T.471	-0.151644	Other_BE
PR5254_T.484	-0.139839	Other_BE
PR5254_T.489	-0.362061	Other_BE
PR5261_T.15	-0.407634	Other_BE
PR5261_T.19	-0.459354	Other_BE
PR5261_T.21	-0.205164	Other_BE
PR5261_T.24	0.270771	Other_BE
PR5261_T.40	-0.462149	Other_BE
PR5261_T.44	-0.320594	Other_BE
PR5261_T.49	-0.421957	Other_BE
PR5261_T.62	-0.0364382	Other_BE
PR5261_T.75	-0.264807	Other_BE
PR5261_T.77	-0.226231	Other_BE
PR5261_T.148	-0.434205	Other_BE
PR5261_T.162	-0.242718	Other_BE
PR5261_T.169	-0.382234	Other_BE
PR5261_T.192	-0.161191	Other_BE
PR5261_T.273	-0.256531	Other_BE
PR5261_T.297	-0.244604	Other_BE
PR5261_T.299	-0.446147	Other_BE
PR5261_T.314	-0.118572	Other_BE
PR5261_T.322	-0.329368	Other_BE
PR5261_T.354	-0.33426	Other_BE
PR5261_T.421	-0.0384527	Other_BE
PR5261_T.457	-0.254904	Other_BE
PR5261_T.543	-0.32479	Other_BE
PR5261_T.548	-0.251396	Other_BE
PR5261_T.585	-0.216658	Other_BE
PR5261_T.742	0.0476093	Other_BE
PR5261_T.795	-0.06484	Other_BE
PR5261_T.840	-0.424732	Other_BE
PR5261_T.843	-0.444742	Other_BE
PR5261_T.845	-0.426394	Other_BE
PR5261_T.855	-0.516986	Other_BE
PR5261_T.900	-0.39126	Other_BE
PR5261_T.910	-0.419717	Other_BE
PR5261_T.938	-0.19849	Other_BE
PR5261_T.952	-0.241161	Other_BE
PR5261_T.958	-0.417291	Other_BE
PR5261_T.961	-0.29354	Other_BE
PR5261_T.981	-0.199896	Other_BE
PR5261_T.1025	-0.316168	Other_BE
PR5261_T.1035	-0.317186	Other_BE
PR5261_T.1047	-0.24267	Other_BE
PR5261_T.1048	-0.120892	Other_BE
PR5261_T.1068	-0.351566	Other_BE
PR5261_T.1079	-0.317525	Other_BE
PR5261_T.1144	-0.391492	Other_BE
PR5261_T.1158	-0.150257	Other_BE
PR5261_T.1193	-0.0966838	Other_BE
PR5261_T.1229	-0.251314	Other_BE
PR5261_T.1232	-0.203729	Other_BE
PR5261_T.1350	-0.352539	Other_BE
PR5261_T.1433	0.0170091	Other_BE
PR5269.181	-0.477491	Other_BE
PR5269.843	-0.366673	Other_BE
PR5269.1132	-0.305982	Other_BE
PR5269.1143	-0.321884	Other_BE
PR5269.1351	-0.264113	Other_BE
PR5269.1492	-0.266423	Other_BE
PR5269.1706	-0.129286	Other_BE
PR5269.1732	-0.287981	Other_BE
MAY_PB2.47	-0.411095	Other_BE
MAY_PB2.55	-0.51355	Other_BE
MAY_PB2.70	-0.420735	Other_BE
MAY_PB2.96	-0.471121	Other_BE
MAY_PB2.114	-0.379711	Other_BE
MAY_PB2.136	-0.494627	Other_BE
MAY_PB2.138	-0.473058	Other_BE
MAY_PB2.145	-0.545761	Other_BE
MAY_PB2.161	-0.391759	Other_BE
MAY_PB2.167	-0.374186	Other_BE
MAY_PB2.176	-0.624029	Other_BE
MAY_PB2.192	-0.435666	Other_BE
MAY_PB2.241	-0.4386	Other_BE
MAY_PB2.262	-0.505624	Other_BE
MAY_PB2.268	-0.410533	Other_BE
MAY_PB2.283	-0.41396	Other_BE
MAY_PB2.303	-0.432851	Other_BE
MAY_PB2.344	-0.315947	Other_BE
MAY_PB2.374	-0.444269	Other_BE
MAY_PB2.377	-0.273055	Other_BE
MAY_PB2.381	-0.443199	Other_BE
MAY_PB2.393	-0.306561	Other_BE
MAY_PB2.396	-0.560288	Other_BE
MAY_PB2.397	-0.442963	Other_BE
MAY_PB2.410	-0.449157	Other_BE
MAY_PB2.414	-0.476302	Other_BE
MAY_PB2.472	-0.217646	Other_BE
MAY_PB2.528	-0.246792	Other_BE
MAY_PB2.529	-0.254027	Other_BE
MAY_PB2.648	-0.492175	Other_BE
MAY_PB2.690	-0.285424	Other_BE
MAY_PB2.778	-0.275881	Other_BE
MAY_PB2.781	-0.395602	Other_BE
MAY_PB2.810	-0.441349	Other_BE
MAY_PB2.819	-0.336297	Other_BE
MAY_PB2.822	-0.540606	Other_BE
MAY_PB2.926	-0.336124	Other_BE
MAY_PB2.997	-0.432216	Other_BE
MAY_PB2.1045	-0.391087	Other_BE
MAY_PB2.1050	-0.522912	Other_BE
MAY_PB2.1068	-0.52505	Other_BE
MAY_PB2.1087	-0.365912	Other_BE
MAY_PB2.1105	-0.378948	Other_BE
MAY_PB2.1107	-0.500118	Other_BE
MAY_PB2.1109	-0.399326	Other_BE
MAY_PB2.1126	-0.47771	Other_BE
MAY_PB2.1142	-0.367936	Other_BE
MAY_PB2.1154	-0.483864	Other_BE
MAY_PB2.1160	-0.293745	Other_BE
MAY_PB2.1168	-0.310647	Other_BE
MAY_PB2.1176	-0.439222	Other_BE
MAY_PB2.1225	-0.480055	Other_BE
MAY_PB2.1268	-0.421864	Other_BE
MAY_PB2.1352	-0.502218	Other_BE
MAY_PB2.1417	-0.433566	Other_BE
MAY_PB2.1437	-0.387062	Other_BE
MAY_PB2.1540	-0.0584007	Other_BE
MAY_PB2.1569	-0.279086	Other_BE
MAY_PB2.1663	-0.597887	Other_BE
MAY_PB2.1674	-0.52304	Other_BE
MAY_PB2.1678	-0.549576	Other_BE
MAY_PB2.1680	-0.35775	Other_BE
MAY_PB2.1684	-0.478472	Other_BE
MAY_PB2.1690	-0.552728	Other_BE
MAY_PB2.1697	-0.544632	Other_BE
MAY_PB2.1703	-0.453358	Other_BE
MAY_PB2.1710	-0.448823	Other_BE
MAY_PB2.1741	-0.540093	Other_BE
MAY_PB2.1827	-0.438881	Other_BE
MAY_PB2.1842	-0.609832	Other_BE
MAY_PB2.1848	-0.540299	Other_BE
MAY_PB2.1882	-0.238368	Other_BE
PR5186.515	-0.278391	Other_BE
PR5196.486	-0.442976	Other_BE
PR5196.800	-0.184405	Other_BE
PR5196.1415	-0.409153	Other_BE
PR5196.1791	-0.316371	Other_BE
PR5196.1824	-0.112945	Other_BE
PR5199.45	-0.4704	Other_BE
PR5199.48	-0.572092	Other_BE
PR5199.89	-0.529301	Other_BE
PR5199.157	-0.364969	Other_BE
PR5199.162	-0.478216	Other_BE
PR5199.167	-0.456872	Other_BE
PR5199.179	-0.11265	Other_BE
PR5199.283	-0.527163	Other_BE
PR5199.285	-0.474269	Other_BE
PR5199.329	-0.230722	Other_BE
PR5199.352	-0.480107	Other_BE
PR5199.375	-0.555555	Other_BE
PR5199.417	-0.412947	Other_BE
PR5199.438	-0.53257	Other_BE
PR5199.478	-0.33456	Other_BE
PR5199.489	-0.132546	Other_BE
PR5199.681	-0.289317	Other_BE
PR5199.700	-0.275505	Other_BE
PR5199.797	-0.518826	Other_BE
PR5199.821	-0.420734	Other_BE
PR5199.878	-0.443439	Other_BE
PR5199.970	-0.466076	Other_BE
PR5199.995	-0.264585	Other_BE
PR5249_N.838	-0.328456	Other_BE
PR5249_N.1590	-0.261707	Other_BE
PR5249_T.763	-0.132938	Other_BE
PR5251_N.26	-0.495648	Other_BE
PR5251_N.392	-0.219618	Other_BE
PR5251_N.413	-0.268529	Other_BE
PR5251_N.742	-0.375204	Other_BE
PR5254_T.321	-0.0552498	Other_BE
PR5261_N.151	-0.349795	Other_BE
PR5261_T.303	-0.336436	Other_BE
PR5261_T.404	-0.194508	Other_BE
PR5261_T.463	-0.16023	Other_BE
PR5261_T.532	-0.128607	Other_BE
PR5269.1658	-0.214726	Other_BE
PR5199.279	-0.342473	Other_BE
PR5199.623	-0.249608	Other_BE
PR5199.747	-0.401096	Other_BE
PR5199.791	-0.546296	Other_BE
PR5249_T.456	-0.166122	Other_BE
PR5254_N.8	-0.492665	Other_BE
PR5254_N.9	-0.444782	Other_BE
PR5254_N.12	-0.381368	Other_BE
PR5254_N.17	-0.503771	Other_BE
PR5254_N.23	-0.375003	Other_BE
PR5254_N.24	-0.459409	Other_BE
PR5254_N.27	-0.432737	Other_BE
PR5254_N.28	-0.321468	Other_BE
PR5254_N.30	-0.207057	Other_BE
PR5254_N.34	-0.397921	Other_BE
PR5254_N.35	-0.42452	Other_BE
PR5254_N.43	-0.29854	Other_BE
PR5254_N.45	-0.430129	Other_BE
PR5254_N.55	-0.538401	Other_BE
PR5254_N.60	-0.376839	Other_BE
PR5254_N.74	-0.341844	Other_BE
PR5254_N.78	-0.403429	Other_BE
PR5254_N.82	-0.267899	Other_BE
PR5254_N.102	-0.170909	Other_BE
PR5254_N.114	-0.292858	Other_BE
PR5254_N.116	-0.379303	Other_BE
PR5254_N.132	-0.405758	Other_BE
PR5254_N.136	-0.387434	Other_BE
PR5254_N.146	-0.249444	Other_BE
PR5254_N.152	-0.343494	Other_BE
PR5254_N.171	-0.38129	Other_BE
PR5254_N.180	-0.446095	Other_BE
PR5254_N.181	-0.295945	Other_BE
PR5254_N.197	-0.326178	Other_BE
PR5254_N.198	-0.389559	Other_BE
PR5254_N.208	-0.206417	Other_BE
PR5254_N.212	-0.232154	Other_BE
PR5254_N.217	-0.194812	Other_BE
PR5254_N.227	0.182607	Other_BE
PR5254_N.228	-0.33843	Other_BE
PR5254_N.252	-0.121374	Other_BE
PR5254_N.253	-0.566802	Other_BE
PR5254_N.257	-0.257193	Other_BE
PR5254_N.268	-0.290884	Other_BE
PR5254_N.273	-0.29757	Other_BE
PR5254_N.286	-0.335111	Other_BE
PR5254_N.317	-0.326782	Other_BE
PR5254_N.336	-0.0925121	Other_BE
PR5254_N.339	-0.292807	Other_BE
PR5254_N.344	-0.0522373	Other_BE
PR5254_N.346	-0.282547	Other_BE
PR5254_N.348	-0.393868	Other_BE
PR5254_N.375	-0.185943	Other_BE
PR5254_N.409	-0.454203	Other_BE
PR5254_N.414	-0.484719	Other_BE
PR5254_N.419	-0.134514	Other_BE
PR5254_N.446	-0.435653	Other_BE
PR5254_N.450	-0.284468	Other_BE
PR5254_N.491	0.0905011	Other_BE
PR5254_N.531	-0.0451152	Other_BE
PR5254_N.566	-0.425047	Other_BE
[truncated: 146 more rows]

## Sheet: Figure5c
Cellname	Hallmark AR Signature	ID				LE_PCa	LE_Normal		p=1.25e-184
AUG_PB1	0.297418	LE			AR+	2974	405
AUG_PB1.1	0.244879	LE			AR-	2673	1833
AUG_PB1.2	0.229407	LE				5647	2238
AUG_PB1.3	0.227981	LE
AUG_PB1.4	0.22554	LE
AUG_PB1.5	0.248569	LE				BE_PCa	BE_Normal		p=1.49e-145
AUG_PB1.6	0.373911	LE			AR+	458	800
AUG_PB1.7	0.267358	LE			AR-	1687	17639
AUG_PB1.9	0.365149	LE				2145	18439
AUG_PB1.11	0.259395	LE
AUG_PB1.12	0.293324	LE				Club_PCa	Club_Normal		p=1.61e-27
AUG_PB1.14	0.0356588	BE			AR+	249	135
AUG_PB1.15	0.276857	LE			AR-	623	1177
AUG_PB1.17	0.214603	ERGpos_Tumor				872	1312
AUG_PB1.18	0.331406	ERGneg_Tumor
AUG_PB1.19	0.235835	ERGpos_Tumor
AUG_PB1.20	0.231563	LE
AUG_PB1.21	0.271997	LE
AUG_PB1.22	0.21371	LE
AUG_PB1.23	0.330798	LE
AUG_PB1.24	0.210809	LE
AUG_PB1.25	0.242739	LE
AUG_PB1.26	0.226079	LE
AUG_PB1.29	0.238668	LE
AUG_PB1.30	0.24879	ERGpos_Tumor
AUG_PB1.31	0.156384	BE
AUG_PB1.32	0.26442	LE
AUG_PB1.38	0.336303	LE
AUG_PB1.45	0.138026	LE
AUG_PB1.59	0.166723	ERGpos_Tumor
AUG_PB1.61	0.203632	LE
AUG_PB1.63	0.244018	BE
AUG_PB1.65	0.295235	ERGneg_Tumor
AUG_PB1.69	0.272361	ERGpos_Tumor
AUG_PB1.72	0.0953325	LE
AUG_PB1.75	0.116364	BE
AUG_PB1.79	0.192854	ERGpos_Tumor
AUG_PB1.81	0.239155	ERGpos_Tumor
AUG_PB1.86	0.253791	LE
AUG_PB1.87	-0.0117618	BE
AUG_PB1.89	0.236716	LE
AUG_PB1.91	0.146666	BE
AUG_PB1.101	0.110591	ERGpos_Tumor
AUG_PB1.106	0.102437	ERGpos_Tumor
AUG_PB1.108	0.191914	ERGneg_Tumor
AUG_PB1.110	0.34798	LE
AUG_PB1.115	0.0939784	LE
AUG_PB1.123	0.285305	LE
AUG_PB1.124	0.256379	LE
AUG_PB1.125	0.200858	LE
AUG_PB1.127	0.214584	LE
AUG_PB1.129	0.264922	LE
AUG_PB1.132	0.388332	ERGpos_Tumor
AUG_PB1.135	0.51404	ERGpos_Tumor
AUG_PB1.140	0.322923	LE
AUG_PB1.141	0.290992	LE
AUG_PB1.142	0.144827	LE
AUG_PB1.148	0.156395	ERGpos_Tumor
AUG_PB1.150	0.175453	ERGpos_Tumor
AUG_PB1.151	0.264505	LE
AUG_PB1.157	0.129813	LE
AUG_PB1.165	0.352356	ERGneg_Tumor
AUG_PB1.166	0.224393	LE
AUG_PB1.169	0.308013	ERGpos_Tumor
AUG_PB1.171	0.326102	LE
AUG_PB1.172	-0.188897	ERGneg_Tumor
AUG_PB1.174	0.308018	ERGpos_Tumor
AUG_PB1.179	0.149373	LE
AUG_PB1.181	0.340201	LE
AUG_PB1.182	0.342995	LE
AUG_PB1.184	0.290083	ERGpos_Tumor
AUG_PB1.185	0.279826	LE
AUG_PB1.186	0.19896	ERGpos_Tumor
AUG_PB1.187	0.143272	LE
AUG_PB1.188	0.1348	LE
AUG_PB1.191	0.00381297	BE
AUG_PB1.193	0.365447	ERGpos_Tumor
AUG_PB1.195	0.194772	LE
AUG_PB1.196	0.229455	LE
AUG_PB1.199	0.192433	LE
AUG_PB1.200	0.204129	LE
AUG_PB1.204	0.214529	ERGpos_Tumor
AUG_PB1.205	0.166491	ERGpos_Tumor
AUG_PB1.206	0.219331	LE
AUG_PB1.208	0.264791	ERGpos_Tumor
AUG_PB1.209	0.16965	ERGpos_Tumor
AUG_PB1.211	0.0822746	LE
AUG_PB1.213	0.152088	LE
AUG_PB1.216	0.197436	LE
AUG_PB1.219	0.288117	ERGpos_Tumor
AUG_PB1.220	0.25687	ERGneg_Tumor
AUG_PB1.221	0.341233	LE
AUG_PB1.223	0.388398	LE
AUG_PB1.224	0.222147	LE
AUG_PB1.226	0.268613	LE
AUG_PB1.227	0.238748	LE
AUG_PB1.228	0.274023	LE
AUG_PB1.233	0.0909031	LE
AUG_PB1.235	0.354927	LE
AUG_PB1.237	0.146621	ERGneg_Tumor
AUG_PB1.238	0.11037	ERGpos_Tumor
AUG_PB1.248	0.281976	ERGneg_Tumor
AUG_PB1.255	0.217309	LE
AUG_PB1.256	0.21038	ERGneg_Tumor
AUG_PB1.257	0.146717	LE
AUG_PB1.258	0.201195	LE
AUG_PB1.259	0.0977575	LE
AUG_PB1.262	0.238239	LE
AUG_PB1.266	0.175179	LE
AUG_PB1.269	0.327497	LE
AUG_PB1.270	0.364543	ERGpos_Tumor
AUG_PB1.272	0.356848	ERGneg_Tumor
AUG_PB1.273	0.203761	LE
AUG_PB1.274	0.162029	ERGneg_Tumor
AUG_PB1.278	0.161888	ERGpos_Tumor
AUG_PB1.279	0.239043	LE
AUG_PB1.280	0.168382	ERGneg_Tumor
AUG_PB1.283	0.12052	ERGneg_Tumor
AUG_PB1.287	0.119552	LE
AUG_PB1.288	0.255876	LE
AUG_PB1.289	0.242226	LE
AUG_PB1.290	0.0814814	ERGneg_Tumor
AUG_PB1.291	0.370667	LE
AUG_PB1.293	0.212709	LE
AUG_PB1.294	0.245106	LE
AUG_PB1.299	0.0448489	BE
AUG_PB1.303	0.372773	ERGpos_Tumor
AUG_PB1.304	0.21482	LE
AUG_PB1.305	0.154052	LE
AUG_PB1.306	0.235659	LE
AUG_PB1.307	0.189252	LE
AUG_PB1.308	0.152452	ERGpos_Tumor
AUG_PB1.316	0.267483	ERGneg_Tumor
AUG_PB1.317	0.121955	ERGneg_Tumor
AUG_PB1.319	0.126742	LE
AUG_PB1.323	0.18101	ERGpos_Tumor
AUG_PB1.324	0.218256	ERGneg_Tumor
AUG_PB1.325	0.243701	LE
AUG_PB1.326	0.235877	ERGneg_Tumor
AUG_PB1.328	0.36289	LE
AUG_PB1.329	-0.0352123	ERGneg_Tumor
AUG_PB1.338	0.272734	ERGneg_Tumor
AUG_PB1.341	0.159057	ERGneg_Tumor
AUG_PB1.342	0.278913	LE
AUG_PB1.343	0.257488	ERGneg_Tumor
AUG_PB1.344	0.148137	ERGneg_Tumor
AUG_PB1.345	0.119789	ERGneg_Tumor
AUG_PB1.346	0.205038	LE
AUG_PB1.348	0.308024	LE
AUG_PB1.349	0.107599	LE
AUG_PB1.350	0.143466	LE
AUG_PB1.352	0.3166	LE
AUG_PB1.354	0.236015	LE
AUG_PB1.355	0.38709	ERGneg_Tumor
AUG_PB1.356	0.229326	ERGneg_Tumor
AUG_PB1.358	0.252274	ERGneg_Tumor
AUG_PB1.360	0.182423	LE
AUG_PB1.363	0.20341	LE
AUG_PB1.364	0.237993	LE
AUG_PB1.365	0.158542	ERGneg_Tumor
AUG_PB1.368	0.29509	LE
AUG_PB1.369	0.183833	LE
AUG_PB1.370	0.195414	LE
AUG_PB1.372	0.198601	LE
AUG_PB1.377	0.214309	LE
AUG_PB1.378	0.405389	LE
AUG_PB1.380	0.1294	ERGneg_Tumor
AUG_PB1.381	0.221739	ERGpos_Tumor
AUG_PB1.382	0.270791	LE
AUG_PB1.383	0.190031	LE
AUG_PB1.384	0.220375	LE
AUG_PB1.385	0.259292	LE
AUG_PB1.386	0.116983	ERGneg_Tumor
AUG_PB1.387	0.335379	LE
AUG_PB1.388	0.276188	LE
AUG_PB1.389	0.151188	LE
AUG_PB1.390	0.259728	LE
AUG_PB1.391	0.277259	ERGneg_Tumor
AUG_PB1.392	0.233829	ERGpos_Tumor
AUG_PB1.393	0.246284	LE
AUG_PB1.394	0.347825	ERGpos_Tumor
AUG_PB1.395	0.197971	LE
AUG_PB1.396	0.226838	LE
AUG_PB1.397	0.277559	LE
AUG_PB1.398	0.200983	LE
AUG_PB1.399	0.197029	LE
AUG_PB1.400	0.156786	LE
AUG_PB1.401	0.266739	ERGneg_Tumor
AUG_PB1.402	0.2529	LE
AUG_PB1.403	0.204657	LE
AUG_PB1.404	0.214732	LE
AUG_PB1.405	0.226723	LE
AUG_PB1.406	0.242227	LE
AUG_PB1.407	0.207748	LE
AUG_PB1.408	0.288995	ERGneg_Tumor
AUG_PB1.409	0.231521	BE
AUG_PB1.411	0.308744	LE
AUG_PB1.412	0.318746	LE
AUG_PB1.413	0.20924	BE
AUG_PB1.414	0.20288	LE
AUG_PB1.415	0.31989	LE
AUG_PB1.416	0.253025	BE
AUG_PB1.417	0.203101	LE
AUG_PB1.419	0.253219	ERGpos_Tumor
AUG_PB1.420	0.274709	LE
AUG_PB1.421	0.309742	ERGpos_Tumor
AUG_PB1.422	0.244492	LE
AUG_PB1.423	0.182094	LE
AUG_PB1.424	0.179592	LE
AUG_PB1.426	0.255757	LE
AUG_PB1.427	0.1791	LE
AUG_PB1.428	0.234011	LE
AUG_PB1.431	0.201402	LE
AUG_PB1.432	0.18674	LE
AUG_PB1.434	0.22009	LE
AUG_PB1.435	0.284675	ERGpos_Tumor
AUG_PB1.436	0.208131	LE
AUG_PB1.437	0.179332	ERGneg_Tumor
AUG_PB1.438	0.182891	LE
AUG_PB1.441	0.208115	LE
AUG_PB1.443	0.297734	LE
AUG_PB1.444	0.192432	BE
AUG_PB1.445	0.349445	LE
AUG_PB1.446	0.238471	LE
AUG_PB1.447	0.203936	LE
AUG_PB1.448	0.25066	LE
AUG_PB1.450	0.190757	ERGpos_Tumor
AUG_PB1.451	0.36718	LE
AUG_PB1.453	0.390573	ERGneg_Tumor
AUG_PB1.454	0.218158	LE
AUG_PB1.455	0.287794	LE
AUG_PB1.456	0.131071	ERGpos_Tumor
AUG_PB1.459	0.307082	ERGpos_Tumor
AUG_PB1.463	0.220243	LE
AUG_PB1.464	0.163979	LE
AUG_PB1.465	0.237956	ERGpos_Tumor
AUG_PB1.466	0.0708087	ERGpos_Tumor
AUG_PB1.468	0.324575	ERGpos_Tumor
AUG_PB1.469	0.270735	LE
AUG_PB1.470	0.188189	LE
AUG_PB1.471	0.18315	LE
AUG_PB1.472	0.260815	LE
AUG_PB1.474	0.205933	LE
AUG_PB1.475	0.316642	LE
AUG_PB1.476	0.305607	ERGpos_Tumor
AUG_PB1.477	0.263956	ERGpos_Tumor
AUG_PB1.478	0.188788	LE
AUG_PB1.479	0.307983	LE
AUG_PB1.481	0.221683	LE
AUG_PB1.482	0.30112	LE
AUG_PB1.483	0.227763	LE
AUG_PB1.484	0.208667	LE
AUG_PB1.485	0.300396	ERGneg_Tumor
AUG_PB1.486	0.18267	LE
AUG_PB1.487	0.155128	LE
AUG_PB1.488	0.228403	ERGneg_Tumor
AUG_PB1.489	0.276172	LE
AUG_PB1.490	0.328508	BE
AUG_PB1.491	0.234028	ERGpos_Tumor
AUG_PB1.493	0.292783	ERGpos_Tumor
AUG_PB1.494	0.237532	LE
AUG_PB1.495	0.0944666	BE
AUG_PB1.496	0.0308313	BE
AUG_PB1.497	0.170423	LE
AUG_PB1.499	0.223541	LE
AUG_PB1.500	0.321702	LE
AUG_PB1.502	0.20281	LE
AUG_PB1.503	0.393926	LE
AUG_PB1.506	0.32437	ERGpos_Tumor
AUG_PB1.507	0.228451	ERGneg_Tumor
AUG_PB1.508	0.227271	BE
AUG_PB1.509	0.131156	LE
AUG_PB1.510	0.209157	BE
AUG_PB1.513	0.436563	ERGpos_Tumor
AUG_PB1.514	0.142886	ERGpos_Tumor
AUG_PB1.515	0.195215	ERGpos_Tumor
AUG_PB1.516	0.240987	ERGpos_Tumor
AUG_PB1.521	0.173933	LE
AUG_PB1.522	0.26304	ERGpos_Tumor
AUG_PB1.524	0.218731	LE
AUG_PB1.526	0.229647	BE
AUG_PB1.529	0.260953	LE
AUG_PB1.533	0.18648	LE
AUG_PB1.534	0.380262	ERGpos_Tumor
AUG_PB1.539	0.272515	LE
AUG_PB1.544	0.212263	BE
AUG_PB1.546	0.348426	ERGpos_Tumor
AUG_PB1.548	0.217228	ERGpos_Tumor
AUG_PB1.549	0.24974	LE
AUG_PB1.551	0.112635	LE
AUG_PB1.552	0.0981553	BE
AUG_PB1.557	0.191053	LE
AUG_PB1.559	0.248531	ERGpos_Tumor
AUG_PB1.562	0.207875	LE
AUG_PB1.564	0.279709	LE
AUG_PB1.567	0.283918	LE
AUG_PB1.568	0.27694	BE
AUG_PB1.570	0.268498	LE
AUG_PB1.574	0.34966	LE
AUG_PB1.576	0.362512	LE
AUG_PB1.578	0.176706	LE
AUG_PB1.579	0.261998	LE
AUG_PB1.584	0.0024972	BE
AUG_PB1.586	0.373572	LE
AUG_PB1.587	-0.0198172	BE
AUG_PB1.591	0.18043	LE
AUG_PB1.596	0.159336	LE
AUG_PB1.598	0.253072	ERGneg_Tumor
AUG_PB1.602	0.278237	LE
AUG_PB1.603	0.386525	BE
AUG_PB1.605	0.17677	ERGneg_Tumor
AUG_PB1.607	0.302216	LE
AUG_PB1.608	0.164069	ERGpos_Tumor
AUG_PB1.609	0.134685	BE
AUG_PB1.610	0.312378	LE
AUG_PB1.611	0.0512475	BE
AUG_PB1.619	0.176373	ERGpos_Tumor
AUG_PB1.622	0.215894	LE
AUG_PB1.626	-0.0652125	BE
AUG_PB1.627	0.24854	ERGneg_Tumor
AUG_PB1.628	0.217533	LE
AUG_PB1.630	0.351085	LE
AUG_PB1.635	0.430611	LE
AUG_PB1.641	0.220061	LE
AUG_PB1.642	0.272704	LE
AUG_PB1.645	0.0699602	ERGneg_Tumor
AUG_PB1.650	0.107021	ERGpos_Tumor
AUG_PB1.652	0.0452983	ERGpos_Tumor
AUG_PB1.669	0.119011	LE
AUG_PB1.670	0.295897	ERGneg_Tumor
AUG_PB1.677	0.224139	LE
AUG_PB1.678	0.309495	ERGpos_Tumor
AUG_PB1.680	0.40155	ERGpos_Tumor
AUG_PB1.687	0.142276	ERGpos_Tumor
AUG_PB1.689	0.154435	LE
AUG_PB1.690	0.202815	LE
AUG_PB1.691	0.189884	ERGneg_Tumor
AUG_PB1.694	0.263167	LE
AUG_PB1.695	0.0466014	BE
AUG_PB1.697	0.147916	LE
AUG_PB1.706	0.113727	BE
AUG_PB1.707	0.273203	ERGneg_Tumor
AUG_PB1.708	0.0447174	BE
AUG_PB1.717	0.19459	ERGneg_Tumor
AUG_PB1.720	0.191464	ERGneg_Tumor
AUG_PB1.721	0.19115	LE
AUG_PB1.723	0.152059	LE
AUG_PB1.725	0.336017	LE
AUG_PB1.735	0.210717	LE
AUG_PB1.736	0.127273	BE
AUG_PB1.737	0.335649	LE
AUG_PB1.738	0.0318265	ERGneg_Tumor
AUG_PB1.741	0.290409	ERGpos_Tumor
AUG_PB1.749	0.154447	LE
AUG_PB1.750	0.379079	LE
AUG_PB1.752	0.236057	LE
AUG_PB1.753	0.128407	LE
AUG_PB1.757	0.132567	BE
AUG_PB1.759	0.0487214	ERGneg_Tumor
AUG_PB1.761	0.197177	LE
AUG_PB1.765	0.152741	BE
AUG_PB1.768	0.121279	BE
AUG_PB1.775	0.203721	ERGpos_Tumor
AUG_PB1.780	0.382782	ERGpos_Tumor
AUG_PB1.784	0.322232	LE
AUG_PB1.793	0.175478	ERGpos_Tumor
AUG_PB1.797	0.0302289	ERGneg_Tumor
AUG_PB1.804	0.193072	ERGpos_Tumor
AUG_PB1.808	0.299204	LE
AUG_PB1.809	0.200231	BE
AUG_PB1.811	0.0347355	LE
AUG_PB1.812	0.18	LE
AUG_PB1.816	0.103675	ERGpos_Tumor
AUG_PB1.823	0.3603	ERGneg_Tumor
AUG_PB1.824	-0.0626265	BE
AUG_PB1.834	0.13243	LE
AUG_PB1.835	0.356294	ERGneg_Tumor
AUG_PB1.837	-0.0149086	ERGneg_Tumor
AUG_PB1.841	0.0723819	BE
AUG_PB1.842	0.143028	ERGneg_Tumor
AUG_PB1.844	0.427979	ERGneg_Tumor
AUG_PB1.851	0.17787	BE
AUG_PB1.855	0.0393136	BE
AUG_PB1.860	0.204446	LE
AUG_PB1.861	0.0967579	BE
AUG_PB1.863	0.105588	LE
AUG_PB1.870	0.217417	LE
AUG_PB1.872	0.0967101	ERGneg_Tumor
AUG_PB1.885	0.297713	ERGpos_Tumor
AUG_PB1.889	0.0505983	ERGneg_Tumor
AUG_PB1.891	0.28163	LE
AUG_PB1.892	0.124865	LE
AUG_PB1.900	0.138438	ERGneg_Tumor
AUG_PB1.905	0.262836	ERGneg_Tumor
AUG_PB1.911	0.239966	LE
AUG_PB1.915	0.33441	LE
AUG_PB1.917	0.335383	ERGpos_Tumor
AUG_PB1.918	0.0267618	ERGneg_Tumor
AUG_PB1.919	0.155391	ERGneg_Tumor
AUG_PB1.921	0.077998	ERGneg_Tumor
AUG_PB1.922	0.17891	LE
AUG_PB1.924	0.181317	ERGpos_Tumor
AUG_PB1.925	-0.0188921	ERGneg_Tumor
AUG_PB1.929	0.255869	LE
AUG_PB1.931	0.233936	ERGpos_Tumor
PR5249_N	0.125533	Club
PR5249_N.1	0.267504	LE
PR5249_N.2	0.223815	LE
PR5249_N.3	0.22809	ERGneg_Tumor
PR5249_N.4	0.212627	LE
PR5249_N.5	0.104227	LE
PR5249_N.6	0.206233	LE
PR5249_N.7	0.237625	LE
PR5249_N.8	0.18471	LE
PR5249_N.9	0.119633	ERGneg_Tumor
PR5249_N.10	0.237434	LE
PR5249_N.11	0.21383	LE
PR5249_N.12	0.0847226	LE
PR5249_N.13	0.0740157	BE
PR5249_N.14	0.242318	LE
PR5249_N.15	0.206474	LE
PR5249_N.16	0.294108	LE
PR5249_N.18	-0.0579267	BE
PR5249_N.19	0.143024	BE
PR5249_N.20	0.168409	LE
PR5249_N.21	0.234053	Club
PR5249_N.22	0.2647	LE
PR5249_N.23	0.265312	LE
PR5249_N.24	0.26009	LE
PR5249_N.25	0.256442	LE
PR5249_N.26	0.137905	LE
PR5249_N.27	0.201768	LE
PR5249_N.28	0.054255	BE
PR5249_N.29	0.100356	LE
PR5249_N.30	0.201907	Club
PR5249_N.31	0.24768	LE
PR5249_N.32	0.232583	LE
PR5249_N.33	0.141792	LE
PR5249_N.34	0.129418	LE
PR5249_N.35	0.224342	LE
PR5249_N.36	0.169608	LE
PR5249_N.37	0.052684	Club
PR5249_N.38	0.0681894	Club
PR5249_N.39	0.302315	LE
PR5249_N.40	0.256885	LE
PR5249_N.41	0.162954	LE
PR5249_N.42	0.19702	LE
PR5249_N.43	0.268503	LE
PR5249_N.44	0.243824	LE
PR5249_N.45	0.273675	LE
PR5249_N.46	0.198804	Club
PR5249_N.48	0.130586	BE
PR5249_N.49	0.219964	LE
PR5249_N.50	0.0766737	Club
PR5249_N.51	0.242363	BE
PR5249_N.52	0.196652	LE
PR5249_N.53	0.00257401	Club
PR5249_N.54	0.0586586	LE
PR5249_N.55	0.312153	LE
PR5249_N.56	0.147418	LE
PR5249_N.57	0.166703	LE
PR5249_N.58	0.124527	LE
PR5249_N.59	0.175744	LE
PR5249_N.60	0.0558114	Club
PR5249_N.61	0.0546885	LE
PR5249_N.62	0.291524	LE
PR5249_N.63	0.26495	LE
PR5249_N.64	0.0678061	BE
PR5249_N.66	0.255788	LE
PR5249_N.67	0.150025	LE
PR5249_N.68	0.235088	LE
PR5249_N.69	0.264692	LE
PR5249_N.70	0.0945187	Club
PR5249_N.71	-0.0266696	BE
PR5249_N.73	0.427301	ERGneg_Tumor
PR5249_N.74	0.250877	LE
PR5249_N.75	0.348474	ERGneg_Tumor
PR5249_N.76	0.0617854	Club
PR5249_N.77	0.242069	LE
PR5249_N.78	0.392205	LE
PR5249_N.79	0.129711	LE
PR5249_N.80	0.286691	LE
PR5249_N.81	0.0657393	Club
PR5249_N.83	0.0780742	LE
PR5249_N.84	0.0781349	Club
PR5249_N.85	0.0720966	Club
PR5249_N.86	0.132065	Club
PR5249_N.87	0.148066	LE
PR5249_N.88	0.189295	LE
PR5249_N.89	0.424117	LE
PR5249_N.90	0.105144	BE
PR5249_N.91	0.228364	LE
PR5249_N.92	0.286723	LE
PR5249_N.93	0.161431	Club
PR5249_N.94	0.228758	BE
PR5249_N.95	0.40762	LE
PR5249_N.96	0.201528	LE
PR5249_N.97	0.245342	LE
PR5249_N.98	0.0700869	LE
PR5249_N.99	0.262496	LE
PR5249_N.100	0.0953031	LE
PR5249_N.101	0.234982	LE
PR5249_N.102	0.117839	LE
PR5249_N.103	0.221335	LE
PR5249_N.104	0.169897	LE
PR5249_N.105	0.28285	LE
PR5249_N.106	0.11453	Club
PR5249_N.107	0.257063	LE
PR5249_N.108	0.384235	LE
PR5249_N.110	0.181032	LE
PR5249_N.111	0.225552	LE
PR5249_N.112	0.178833	Club
PR5249_N.113	0.229352	LE
PR5249_N.114	0.297397	Club
PR5249_N.115	0.160353	LE
PR5249_N.116	0.256434	LE
PR5249_N.118	0.3464	ERGneg_Tumor
PR5249_N.119	0.138362	LE
PR5249_N.120	0.227646	LE
PR5249_N.121	0.183526	LE
PR5249_N.122	0.181803	LE
PR5249_N.123	0.120892	LE
PR5249_N.124	0.325883	LE
PR5249_N.125	-0.0721027	Club
PR5249_N.126	0.279434	LE
PR5249_N.127	0.174409	LE
PR5249_N.128	0.21187	ERGneg_Tumor
PR5249_N.129	0.210736	LE
PR5249_N.130	0.209928	LE
PR5249_N.131	0.186801	LE
PR5249_N.132	0.191572	LE
PR5249_N.135	0.170459	LE
PR5249_N.136	0.168077	LE
PR5249_N.139	0.175565	LE
PR5249_N.140	0.22736	LE
PR5249_N.142	0.12963	LE
PR5249_N.143	0.0856095	LE
PR5249_N.144	0.288403	LE
PR5249_N.145	0.140777	Club
PR5249_N.146	0.0401887	Club
PR5249_N.147	0.203682	LE
PR5249_N.148	0.248617	LE
PR5249_N.149	0.215135	LE
PR5249_N.150	0.134117	LE
PR5249_N.151	0.192413	LE
PR5249_N.152	0.22571	LE
PR5249_N.155	0.225309	LE
PR5249_N.156	0.30567	LE
PR5249_N.157	0.337561	BE
PR5249_N.158	0.0468715	BE
PR5249_N.159	0.159087	LE
PR5249_N.160	0.0784118	LE
PR5249_N.161	0.0292006	LE
PR5249_N.162	0.178213	LE
PR5249_N.165	0.0891352	LE
PR5249_N.166	0.122409	LE
PR5249_N.167	0.100753	BE
PR5249_N.168	0.188691	Club
PR5249_N.169	0.229454	LE
PR5249_N.171	0.118413	LE
PR5249_N.172	0.105754	Club
PR5249_N.173	0.231798	LE
PR5249_N.174	0.109921	Club
PR5249_N.175	0.0250862	Club
PR5249_N.177	0.21431	BE
PR5249_N.178	0.215245	LE
PR5249_N.179	0.171213	Club
PR5249_N.180	-0.0128107	Club
PR5249_N.181	0.159009	ERGneg_Tumor
PR5249_N.182	0.0598945	LE
PR5249_N.183	-0.0843315	LE
PR5249_N.186	0.167855	LE
PR5249_N.187	0.037147	BE
PR5249_N.188	0.0491702	BE
PR5249_N.189	0.0711766	LE
PR5249_N.190	0.283402	LE
PR5249_N.191	0.271295	LE
PR5249_N.192	0.136208	Club
PR5249_N.193	0.155672	BE
PR5249_N.194	0.215139	LE
PR5249_N.195	0.0592772	LE
PR5249_N.196	0.41077	LE
PR5249_N.197	0.273924	BE
PR5249_N.198	0.0842423	LE
PR5249_N.199	0.0566711	LE
PR5249_N.200	0.0568023	LE
PR5249_N.201	0.0652918	BE
PR5249_N.204	0.345927	LE
PR5249_N.205	0.239429	BE
PR5249_N.207	0.190734	LE
PR5249_N.208	0.163288	LE
PR5249_N.209	0.148276	Club
PR5249_N.210	0.18953	LE
PR5249_N.211	0.18543	BE
PR5249_N.212	0.345203	LE
PR5249_N.213	0.315909	ERGneg_Tumor
PR5249_N.214	0.398965	BE
PR5249_N.215	0.199276	LE
PR5249_N.217	0.119225	LE
PR5249_N.219	-0.0162443	Club
PR5249_N.220	0.202437	LE
PR5249_N.221	-0.0335874	Club
PR5249_N.222	0.273208	LE
PR5249_N.223	0.203563	LE
PR5249_N.224	0.364245	LE
PR5249_N.225	0.190129	LE
PR5249_N.226	0.0380083	Club
PR5249_N.227	0.365392	LE
PR5249_N.228	-0.0187296	Club
PR5249_N.229	0.240218	LE
PR5249_N.231	0.0339897	BE
PR5249_N.232	0.232433	LE
PR5249_N.233	0.310117	LE
PR5249_N.234	0.0389357	BE
PR5249_N.235	0.106331	LE
PR5249_N.236	0.0744983	BE
PR5249_N.237	-0.0887426	LE
PR5249_N.238	0.257099	LE
PR5249_N.239	0.034464	Club
PR5249_N.240	0.242606	LE
PR5249_N.241	0.341037	LE
PR5249_N.242	0.304261	LE
PR5249_N.243	0.362954	LE
PR5249_N.244	0.246522	LE
PR5249_N.245	0.0315034	LE
PR5249_N.246	0.167998	LE
PR5249_N.247	0.271732	LE
PR5249_N.249	0.181488	Club
PR5249_N.250	0.414338	LE
PR5249_N.251	0.103351	Club
PR5249_N.253	0.112615	LE
PR5249_N.254	0.355642	ERGneg_Tumor
PR5249_N.255	0.000107005	LE
PR5249_N.257	0.28297	Club
PR5249_N.260	0.125268	LE
PR5249_N.261	0.165045	LE
PR5249_N.263	0.071679	LE
PR5249_N.264	0.359289	LE
PR5249_N.265	0.31706	LE
PR5249_N.266	0.00921827	LE
PR5249_N.268	-0.130865	Club
PR5249_N.269	0.291368	LE
PR5249_N.270	0.109013	ERGneg_Tumor
PR5249_N.272	0.183651	LE
PR5249_N.273	0.271485	LE
PR5249_N.274	-0.0260026	BE
PR5249_N.275	0.312803	LE
PR5249_N.276	0.202894	LE
PR5249_N.278	0.0750714	LE
PR5249_N.279	0.165708	LE
PR5249_N.280	0.345172	LE
PR5249_N.281	0.180137	LE
PR5249_N.282	0.235246	LE
PR5249_N.283	0.228662	ERGneg_Tumor
PR5249_N.285	0.0798061	LE
PR5249_N.287	0.141963	ERGneg_Tumor
PR5249_N.288	0.189322	LE
PR5249_N.289	0.26482	LE
PR5249_N.290	0.277955	LE
PR5249_N.291	0.198789	LE
PR5249_N.294	0.217671	ERGneg_Tumor
PR5249_N.296	0.172988	LE
PR5249_N.298	0.250044	LE
PR5249_N.299	0.19501	LE
PR5249_N.300	0.236598	LE
PR5249_N.301	0.231556	LE
PR5249_N.303	0.00450265	Club
PR5249_N.305	0.123458	LE
PR5249_N.306	0.101938	LE
PR5249_N.307	0.193283	LE
PR5249_N.308	0.0369135	BE
PR5249_N.309	0.335318	LE
PR5249_N.310	0.215315	LE
PR5249_N.311	-0.0025536	BE
PR5249_N.312	0.0573027	LE
PR5249_N.313	0.0234039	LE
PR5249_N.314	0.211124	LE
PR5249_N.315	0.281246	LE
PR5249_N.316	0.357425	LE
PR5249_N.317	0.258123	LE
PR5249_N.318	0.152614	ERGneg_Tumor
PR5249_N.319	0.042635	LE
PR5249_N.321	0.251898	LE
PR5249_N.322	0.0706134	LE
PR5249_N.323	0.178553	LE
PR5249_N.325	0.104663	LE
PR5249_N.327	0.0166932	BE
PR5249_N.328	0.10182	LE
PR5249_N.329	0.198822	LE
PR5249_N.330	0.0894496	BE
PR5249_N.331	0.329251	LE
PR5249_N.332	0.375513	LE
PR5249_N.333	0.351559	LE
PR5249_N.334	0.167458	LE
PR5249_N.335	-0.0493888	LE
PR5249_N.336	0.279426	LE
PR5249_N.337	0.268188	Club
PR5249_N.338	0.285751	LE
PR5249_N.339	-0.0181005	ERGneg_Tumor
PR5249_N.340	0.456967	BE
PR5249_N.342	-0.0125462	Club
PR5249_N.343	0.320138	LE
PR5249_N.344	0.170902	Club
PR5249_N.345	0.0696512	Club
PR5249_N.346	0.310049	LE
PR5249_N.347	0.011023	Club
PR5249_N.348	-0.0336426	BE
PR5249_N.349	0.0612187	LE
PR5249_N.350	0.0879646	Club
PR5249_N.351	0.198764	ERGneg_Tumor
PR5249_N.352	0.197681	LE
PR5249_N.354	0.0999426	LE
PR5249_N.356	0.247108	LE
PR5249_N.357	0.360291	ERGneg_Tumor
PR5249_N.359	0.078533	LE
PR5249_N.360	0.199475	LE
PR5249_N.361	0.238789	ERGneg_Tumor
PR5249_N.362	0.0328842	Club
PR5249_N.363	0.331097	LE
PR5249_N.364	0.216741	LE
PR5249_N.366	0.0805326	LE
PR5249_N.367	0.226993	LE
PR5249_N.368	0.287665	LE
PR5249_N.369	0.250579	LE
PR5249_N.371	0.242167	LE
PR5249_N.372	0.221454	ERGneg_Tumor
PR5249_N.373	0.0804644	Club
PR5249_N.374	0.271262	ERGneg_Tumor
PR5249_N.375	0.277464	LE
PR5249_N.376	0.0383622	LE
PR5249_N.377	0.227362	LE
PR5249_N.381	0.176155	LE
PR5249_N.382	-0.114464	ERGneg_Tumor
PR5249_N.384	0.244473	LE
PR5249_N.386	-0.147004	Club
PR5249_N.387	0.319211	LE
PR5249_N.388	0.447829	LE
PR5249_N.389	0.330368	LE
PR5249_N.393	0.16892	BE
PR5249_N.394	0.123033	LE
PR5249_N.395	0.23813	LE
PR5249_N.396	0.224963	ERGneg_Tumor
PR5249_N.397	0.199403	LE
PR5249_N.398	-0.0448562	LE
PR5249_N.400	0.0539681	ERGneg_Tumor
PR5249_N.401	0.0333543	Club
PR5249_N.402	0.0453922	LE
PR5249_N.403	0.00246302	LE
PR5249_N.405	0.136315	LE
PR5249_N.406	0.00586046	Club
PR5249_N.407	-0.0466902	BE
PR5249_N.410	0.139416	LE
PR5249_N.412	0.0780058	LE
PR5249_N.413	0.248799	LE
PR5249_N.414	0.112723	LE
PR5249_N.415	0.2611	LE
PR5249_N.417	0.24885	LE
PR5249_N.418	0.0729873	ERGneg_Tumor
PR5249_N.419	0.158048	BE
PR5249_N.420	-0.107904	BE
PR5249_N.421	0.205099	LE
PR5249_N.424	0.256915	LE
PR5249_N.425	0.279795	LE
PR5249_N.426	0.309503	LE
PR5249_N.427	0.262411	LE
PR5249_N.428	0.111281	LE
PR5249_N.429	0.0531281	LE
PR5249_N.430	0.181366	LE
PR5249_N.432	0.358911	LE
PR5249_N.433	-0.0132115	LE
PR5249_N.434	-0.0726612	Club
PR5249_N.435	0.103321	LE
PR5249_N.436	0.0622896	LE
PR5249_N.438	0.100519	BE
PR5249_N.439	-0.0666096	LE
PR5249_N.440	0.129708	LE
PR5249_N.441	-0.140045	Club
PR5249_N.442	0.245718	BE
PR5249_N.443	0.315253	LE
PR5249_N.445	-0.0147646	Club
PR5249_N.446	-0.0776834	LE
PR5249_N.447	0.155121	LE
PR5249_N.448	0.258401	LE
PR5249_N.449	0.164204	LE
PR5249_N.450	0.111866	LE
PR5249_N.451	0.0955292	LE
PR5249_N.452	0.111301	ERGneg_Tumor
PR5249_N.453	-0.120287	Club
PR5249_N.454	0.000685134	Club
PR5249_N.455	0.245966	LE
PR5249_N.457	0.157492	Club
PR5249_N.462	0.0262551	LE
PR5249_N.465	0.295362	ERGneg_Tumor
PR5249_N.466	0.059433	LE
PR5249_N.468	0.0391923	LE
PR5249_N.472	0.0969832	LE
PR5249_N.475	0.0745504	ERGneg_Tumor
PR5249_N.476	0.083995	LE
PR5249_N.477	0.101153	Club
PR5249_N.478	0.222509	LE
PR5249_N.479	0.0723299	LE
PR5249_N.481	0.141536	LE
PR5249_N.482	-0.0685273	Club
PR5249_N.486	0.0185909	Club
PR5249_N.489	0.24635	LE
PR5249_N.491	0.0608393	Club
PR5249_N.492	0.182963	ERGneg_Tumor
PR5249_N.493	0.167489	LE
PR5249_N.494	0.145501	ERGneg_Tumor
PR5249_N.495	0.0264709	Club
PR5249_N.496	0.32398	LE
PR5249_N.497	0.220684	LE
PR5249_N.499	-0.0853442	BE
PR5249_N.500	0.348957	LE
PR5249_N.505	0.204985	LE
PR5249_N.506	0.202402	LE
PR5249_N.508	0.122972	BE
PR5249_N.514	0.0541725	LE
PR5249_N.518	-0.174849	LE
PR5249_N.519	0.275114	LE
PR5249_N.520	0.0911742	ERGneg_Tumor
PR5249_N.521	0.1767	ERGneg_Tumor
PR5249_N.522	0.247109	ERGneg_Tumor
PR5249_N.523	0.249347	LE
PR5249_N.524	0.187875	LE
PR5249_N.525	0.0400863	LE
PR5249_N.526	0.144834	LE
PR5249_N.527	0.131639	LE
PR5249_N.528	0.109036	ERGneg_Tumor
PR5249_N.530	0.0956539	LE
PR5249_N.531	0.079111	LE
PR5249_N.534	0.126271	ERGneg_Tumor
PR5249_N.536	0.168133	LE
PR5249_N.538	0.125067	LE
PR5249_N.539	0.105557	LE
PR5249_N.540	0.00613623	LE
PR5249_N.541	0.0304202	BE
PR5249_N.542	0.134456	LE
PR5249_N.543	0.145216	LE
PR5249_N.545	-0.00643866	Club
PR5249_N.546	0.109198	LE
PR5249_N.547	0.122078	LE
PR5249_N.551	-0.0201694	Club
PR5249_N.552	0.106413	ERGneg_Tumor
PR5249_N.553	0.182962	ERGneg_Tumor
PR5249_N.554	0.182071	LE
PR5249_N.555	0.208098	Club
PR5249_N.557	0.165255	LE
PR5249_N.558	0.0320636	LE
PR5249_N.559	0.206487	LE
PR5249_N.561	-0.183453	ERGneg_Tumor
PR5249_N.562	-0.116198	Club
PR5249_N.566	0.0104769	Club
PR5249_N.567	0.372905	LE
PR5249_N.568	0.0911756	Club
PR5249_N.570	0.191507	LE
PR5249_N.571	0.104624	LE
PR5249_N.573	0.147402	LE
PR5249_N.576	0.0765436	LE
PR5249_N.577	-0.160844	Club
PR5249_N.579	0.101805	LE
PR5249_N.580	0.129575	LE
PR5249_N.581	0.136773	ERGneg_Tumor
PR5249_N.584	0.0614832	LE
PR5249_N.586	0.32181	Club
PR5249_N.587	0.0805977	LE
PR5249_N.588	0.0855631	LE
PR5249_N.590	0.245272	LE
PR5249_N.591	0.269156	LE
PR5249_N.593	-0.00415798	ERGneg_Tumor
PR5249_N.594	0.168171	LE
PR5249_N.595	0.110629	LE
PR5249_N.597	0.342785	LE
PR5249_N.598	0.179392	ERGneg_Tumor
PR5249_N.599	0.233827	LE
PR5249_N.601	0.0736677	LE
PR5249_N.602	0.370852	ERGneg_Tumor
PR5249_N.603	0.141273	LE
PR5249_N.604	0.083057	LE
PR5249_N.606	-0.0814348	BE
PR5249_N.608	-0.00551935	BE
PR5249_N.609	0.0608673	LE
PR5249_N.612	0.124491	LE
PR5249_N.616	0.0924718	LE
PR5249_N.617	0.132857	LE
PR5249_N.619	0.232793	LE
PR5249_N.622	0.35822	LE
PR5249_N.623	0.260698	LE
PR5249_N.624	0.280494	LE
PR5249_N.625	-0.106582	Club
PR5249_N.626	0.145128	LE
PR5249_N.628	0.246387	Club
PR5249_N.630	0.186075	ERGneg_Tumor
PR5249_N.633	0.229548	LE
PR5249_N.635	0.0964444	LE
PR5249_N.636	0.120848	Club
PR5249_N.637	0.194526	LE
PR5249_N.639	0.178088	LE
PR5249_N.646	0.00194569	BE
PR5249_N.647	0.126389	LE
PR5249_N.648	0.063139	BE
PR5249_N.649	0.142855	Club
PR5249_N.650	0.268523	LE
PR5249_N.651	0.177074	LE
PR5249_N.652	0.142832	ERGneg_Tumor
PR5249_N.653	0.0835083	Club
PR5249_N.655	0.0703207	LE
PR5249_N.657	0.229339	LE
PR5249_N.659	0.133601	LE
PR5249_N.663	0.0227876	LE
PR5249_N.664	0.290685	ERGneg_Tumor
PR5249_N.666	0.190594	BE
PR5249_N.667	0.217539	ERGneg_Tumor
PR5249_N.669	0.105855	Club
PR5249_N.670	0.0381928	LE
PR5249_N.671	-0.0569423	LE
PR5249_N.672	0.171251	LE
PR5249_N.673	0.127738	ERGpos_Tumor
PR5249_N.675	0.196543	ERGneg_Tumor
PR5249_N.676	0.315879	ERGneg_Tumor
PR5249_N.677	0.200905	ERGneg_Tumor
PR5249_N.678	0.11168	Club
PR5249_N.679	0.0522956	LE
PR5249_N.680	-0.0738932	BE
PR5249_N.681	-0.0317705	LE
PR5249_N.682	0.0082028	LE
PR5249_N.686	0.0791924	ERGneg_Tumor
PR5249_N.687	0.169398	ERGneg_Tumor
PR5249_N.688	0.0499583	LE
PR5249_N.690	0.0463848	Club
PR5249_N.691	0.0892224	LE
PR5249_N.692	0.150688	LE
PR5249_N.695	0.305692	LE
PR5249_N.696	0.0540481	LE
PR5249_N.697	0.283238	LE
PR5249_N.698	0.0585757	Club
PR5249_N.699	0.0488685	ERGneg_Tumor
PR5249_N.700	-0.0128233	BE
PR5249_N.702	0.12139	BE
PR5249_N.703	0.146774	LE
PR5249_N.704	0.101851	BE
PR5249_N.705	0.197129	LE
PR5249_N.713	0.0177445	ERGneg_Tumor
PR5249_N.717	0.35042	ERGneg_Tumor
PR5249_N.718	0.0791428	ERGneg_Tumor
PR5249_N.719	-0.103726	Club
PR5249_N.721	0.172543	ERGneg_Tumor
PR5249_N.722	0.281438	LE
PR5249_N.724	0.309435	BE
PR5249_N.726	0.192017	ERGneg_Tumor
PR5249_N.727	0.155419	ERGneg_Tumor
PR5249_N.729	0.0971553	Club
PR5249_N.731	0.0610538	ERGneg_Tumor
PR5249_N.735	0.27447	LE
PR5249_N.736	0.0182218	Club
PR5249_N.737	0.256541	LE
PR5249_N.738	0.341216	LE
PR5249_N.739	0.276413	ERGneg_Tumor
PR5249_N.740	0.0766303	LE
PR5249_N.741	0.180523	LE
PR5249_N.742	0.0249692	BE
PR5249_N.743	0.183061	ERGneg_Tumor
PR5249_N.745	-0.0607263	Club
PR5249_N.747	-0.0152255	ERGneg_Tumor
PR5249_N.748	0.0579204	LE
PR5249_N.750	0.219234	BE
PR5249_N.753	0.193981	ERGneg_Tumor
PR5249_N.754	0.145392	LE
PR5249_N.755	0.246649	ERGneg_Tumor
PR5249_N.759	0.203229	LE
PR5249_N.761	0.00278379	BE
PR5249_N.763	0.15256	LE
PR5249_N.764	0.109641	LE
PR5249_N.765	0.183457	ERGneg_Tumor
PR5249_N.766	-0.0691122	BE
PR5249_N.767	0.147234	ERGneg_Tumor
PR5249_N.768	0.173548	BE
PR5249_N.769	0.0142011	Club
PR5249_N.770	0.160804	ERGneg_Tumor
PR5249_N.771	0.0531249	ERGneg_Tumor
PR5249_N.773	0.299177	ERGneg_Tumor
PR5249_N.776	-0.0305544	Club
PR5249_N.777	0.0729559	LE
PR5249_N.778	0.178175	LE
PR5249_N.781	0.0494612	BE
PR5249_N.782	0.0610474	LE
PR5249_N.783	-0.0666244	Club
PR5249_N.784	0.015221	Club
PR5249_N.785	0.110278	LE
PR5249_N.786	0.34233	BE
PR5249_N.787	0.129698	LE
PR5249_N.788	-0.0974917	BE
PR5249_N.789	0.0928344	LE
PR5249_N.790	0.207211	ERGneg_Tumor
PR5249_N.791	0.254739	LE
PR5249_N.794	0.202393	ERGneg_Tumor
PR5249_N.795	-0.102423	BE
PR5249_N.797	-0.0442023	BE
PR5249_N.798	0.0221993	BE
PR5249_N.799	-0.0173422	BE
PR5249_N.801	0.0731631	LE
PR5249_N.804	0.268663	LE
PR5249_N.806	0.139422	LE
PR5249_N.807	0.237474	LE
PR5249_N.808	0.311705	LE
PR5249_N.809	0.250354	LE
PR5249_N.810	0.0711464	LE
PR5249_N.811	0.166373	LE
PR5249_N.812	0.164974	LE
PR5249_N.815	0.0539524	LE
PR5249_N.818	0.169317	ERGneg_Tumor
PR5249_N.820	0.010731	Club
PR5249_N.822	0.349132	LE
PR5249_N.823	-0.0748197	Club
PR5249_N.824	0.272261	ERGneg_Tumor
PR5249_N.826	0.232768	LE
PR5249_N.827	0.289998	LE
PR5249_N.828	0.0873263	LE
PR5249_N.830	0.0742611	BE
PR5249_N.831	0.222306	LE
PR5249_N.832	-0.00940306	Club
PR5249_N.833	0.188139	LE
PR5249_N.834	0.315454	LE
PR5249_N.835	0.010818	Club
PR5249_N.836	0.154411	Club
PR5249_N.837	0.283706	Club
PR5249_N.838	0.103696	BE
PR5249_N.839	0.0198271	Club
PR5249_N.840	0.143613	BE
PR5249_N.841	0.265865	LE
PR5249_N.842	0.146253	BE
PR5249_N.843	0.290706	LE
PR5249_N.844	0.123878	ERGneg_Tumor
PR5249_N.845	0.214219	LE
PR5249_N.846	0.326209	LE
PR5249_N.847	0.132573	BE
PR5249_N.848	0.0141936	Club
PR5249_N.849	0.215601	LE
PR5249_N.850	0.141891	Club
PR5249_N.851	0.262915	LE
PR5249_N.852	0.24211	LE
PR5249_N.853	0.104584	LE
PR5249_N.854	0.273166	LE
PR5249_N.855	0.176577	LE
PR5249_N.856	0.226501	LE
PR5249_N.857	0.102423	Club
PR5249_N.858	0.144887	LE
PR5249_N.859	0.0445934	Club
PR5249_N.860	0.204789	LE
PR5249_N.861	0.153346	LE
PR5249_N.862	0.185669	LE
PR5249_N.863	0.261267	LE
PR5249_N.864	0.159158	LE
PR5249_N.865	0.2587	LE
PR5249_N.866	0.27237	LE
PR5249_N.867	0.0801898	LE
PR5249_N.868	0.24392	LE
PR5249_N.869	0.143349	LE
PR5249_N.870	0.0469967	Club
PR5249_N.871	0.181135	LE
PR5249_N.872	0.0906097	LE
PR5249_N.873	0.0433674	Club
PR5249_N.874	0.191646	LE
PR5249_N.875	0.29108	LE
PR5249_N.876	0.102506	BE
PR5249_N.877	0.271604	LE
PR5249_N.879	0.168679	BE
PR5249_N.881	0.254765	ERGneg_Tumor
PR5249_N.884	0.19126	Club
PR5249_N.885	0.24676	BE
PR5249_N.886	0.129305	Club
PR5249_N.887	0.164877	LE
PR5249_N.888	0.0699044	Club
PR5249_N.889	0.0932244	Club
PR5249_N.890	0.055514	Club
PR5249_N.891	0.00703922	BE
PR5249_N.892	0.158428	LE
PR5249_N.893	0.185522	LE
PR5249_N.894	0.284503	LE
PR5249_N.895	0.21887	LE
PR5249_N.896	0.239037	LE
PR5249_N.897	0.13038	LE
PR5249_N.898	0.182164	LE
PR5249_N.899	0.265264	ERGneg_Tumor
PR5249_N.900	-0.0166756	LE
PR5249_N.901	0.242084	LE
PR5249_N.902	0.284771	LE
PR5249_N.903	0.280676	LE
PR5249_N.904	0.183757	LE
PR5249_N.905	0.203604	LE
PR5249_N.906	0.29864	LE
PR5249_N.908	0.268165	LE
PR5249_N.909	0.0627885	Club
PR5249_N.910	0.2285	LE
PR5249_N.911	0.261307	LE
PR5249_N.912	0.129496	LE
PR5249_N.913	0.181545	LE
PR5249_N.915	-0.102887	Club
PR5249_N.916	0.0402884	Club
PR5249_N.917	0.061736	LE
PR5249_N.918	0.195598	LE
PR5249_N.919	0.204895	LE
PR5249_N.920	0.274103	LE
PR5249_N.922	0.077814	LE
PR5249_N.923	0.127122	LE
PR5249_N.924	0.0896626	LE
PR5249_N.925	0.119602	BE
PR5249_N.926	0.307574	LE
PR5249_N.927	0.283891	LE
PR5249_N.928	0.257344	LE
PR5249_N.929	0.204869	BE
PR5249_N.930	0.432624	LE
PR5249_N.932	-0.0836527	Club
PR5249_N.933	0.195189	LE
PR5249_N.934	0.0863996	Club
PR5249_N.935	0.219175	LE
PR5249_N.936	0.109619	LE
PR5249_N.937	0.187661	LE
PR5249_N.939	0.0482372	Club
PR5249_N.940	0.204939	LE
PR5249_N.941	0.197813	LE
PR5249_N.942	0.205161	LE
PR5249_N.943	0.0141068	LE
PR5249_N.944	0.283753	LE
PR5249_N.945	0.172937	LE
PR5249_N.946	0.0879433	LE
PR5249_N.947	0.269629	LE
PR5249_N.948	0.206826	LE
PR5249_N.949	0.161051	LE
PR5249_N.950	0.192668	ERGneg_Tumor
PR5249_N.951	0.242887	ERGneg_Tumor
PR5249_N.952	0.243266	LE
PR5249_N.953	0.159161	ERGneg_Tumor
PR5249_N.954	0.182653	LE
PR5249_N.955	0.276621	LE
PR5249_N.956	0.124871	LE
PR5249_N.957	0.277827	LE
PR5249_N.958	0.0748059	LE
PR5249_N.959	0.0293009	Club
PR5249_N.960	0.211824	LE
PR5249_N.962	0.259206	LE
PR5249_N.963	0.0714162	Club
PR5249_N.964	0.260431	LE
PR5249_N.965	0.148409	LE
PR5249_N.966	0.293865	ERGneg_Tumor
PR5249_N.967	0.315515	LE
PR5249_N.968	0.122439	Club
PR5249_N.969	0.118218	LE
PR5249_N.970	0.338624	LE
PR5249_N.971	-0.0351988	BE
PR5249_N.972	0.219837	LE
PR5249_N.973	0.0447736	BE
PR5249_N.974	0.15936	LE
PR5249_N.975	0.0504557	BE
PR5249_N.976	0.182389	LE
PR5249_N.977	-0.0385707	Club
PR5249_N.978	-0.0921429	Club
PR5249_N.979	0.182961	LE
PR5249_N.980	0.150165	LE
PR5249_N.981	0.237887	LE
PR5249_N.984	0.197893	LE
PR5249_N.985	0.109391	LE
PR5249_N.986	0.209985	Club
PR5249_N.987	0.11879	LE
PR5249_N.988	0.103581	LE
PR5249_N.989	0.23537	LE
PR5249_N.990	0.140699	LE
PR5249_N.992	-0.00421599	BE
PR5249_N.993	0.290527	LE
PR5249_N.994	0.0801581	LE
PR5249_N.995	0.0508629	BE
PR5249_N.996	0.156505	LE
PR5249_N.997	0.240481	LE
PR5249_N.998	0.0642142	LE
PR5249_N.999	0.162864	LE
PR5249_N.1000	0.242341	LE
PR5249_N.1001	0.117908	LE
PR5249_N.1002	0.263723	LE
PR5249_N.1005	0.273935	ERGneg_Tumor
PR5249_N.1007	0.040148	ERGneg_Tumor
PR5249_N.1008	0.0679736	LE
PR5249_N.1009	0.286256	LE
PR5249_N.1010	0.382766	LE
PR5249_N.1011	0.290773	LE
PR5249_N.1012	0.459045	LE
PR5249_N.1013	0.351538	LE
PR5249_N.1014	0.120043	LE
PR5249_N.1015	0.161789	LE
PR5249_N.1016	0.237249	LE
PR5249_N.1020	0.209591	LE
PR5249_N.1021	0.0443965	LE
PR5249_N.1022	0.239019	LE
PR5249_N.1023	0.143605	LE
PR5249_N.1024	0.219243	LE
PR5249_N.1027	0.286221	BE
PR5249_N.1028	0.0884235	LE
PR5249_N.1029	0.122178	LE
PR5249_N.1030	0.079167	LE
PR5249_N.1032	0.154342	LE
PR5249_N.1034	0.236863	LE
PR5249_N.1036	0.309296	LE
PR5249_N.1038	0.279075	LE
PR5249_N.1039	0.147234	LE
PR5249_N.1040	0.149959	LE
PR5249_N.1041	0.22615	LE
PR5249_N.1042	0.234209	LE
PR5249_N.1043	0.217256	LE
PR5249_N.1044	0.22388	LE
PR5249_N.1045	0.153337	LE
PR5249_N.1046	0.185834	LE
PR5249_N.1047	0.137407	LE
PR5249_N.1048	0.103575	LE
PR5249_N.1050	0.14382	BE
PR5249_N.1051	0.0263313	Club
PR5249_N.1052	0.153263	LE
PR5249_N.1053	-0.00399354	BE
PR5249_N.1054	0.394976	LE
PR5249_N.1055	0.116034	BE
PR5249_N.1056	0.197572	LE
PR5249_N.1058	0.270555	LE
PR5249_N.1059	-0.0924637	BE
PR5249_N.1060	0.0026957	Club
PR5249_N.1061	0.143155	LE
PR5249_N.1063	0.195263	LE
PR5249_N.1064	0.200037	LE
PR5249_N.1066	0.280145	LE
PR5249_N.1067	0.137671	LE
PR5249_N.1068	-0.0121153	Club
PR5249_N.1069	0.140429	LE
PR5249_N.1071	0.306712	LE
PR5249_N.1072	0.0745392	LE
PR5249_N.1073	0.18572	LE
PR5249_N.1074	0.113748	ERGneg_Tumor
PR5249_N.1076	0.0895186	LE
PR5249_N.1077	0.0344356	Club
PR5249_N.1078	0.0821165	LE
PR5249_N.1079	0.257493	LE
PR5249_N.1080	0.0995452	BE
PR5249_N.1081	0.209836	BE
PR5249_N.1083	0.0216728	ERGneg_Tumor
PR5249_N.1086	0.197282	LE
PR5249_N.1087	0.0758207	LE
PR5249_N.1088	0.172102	LE
PR5249_N.1090	0.218174	LE
PR5249_N.1091	0.182586	LE
PR5249_N.1092	-0.0537191	LE
PR5249_N.1093	0.45237	LE
PR5249_N.1094	0.36643	LE
PR5249_N.1095	0.238436	ERGneg_Tumor
PR5249_N.1096	0.184751	LE
PR5249_N.1097	-0.0305289	BE
PR5249_N.1098	0.155892	LE
PR5249_N.1099	0.0873313	ERGneg_Tumor
PR5249_N.1100	0.176571	LE
PR5249_N.1101	0.186273	LE
PR5249_N.1102	0.208539	LE
PR5249_N.1103	0.133044	BE
PR5249_N.1104	0.182373	LE
PR5249_N.1105	0.218996	LE
PR5249_N.1107	0.225516	ERGneg_Tumor
PR5249_N.1108	0.234694	LE
PR5249_N.1110	0.0661295	ERGneg_Tumor
PR5249_N.1112	0.101326	ERGneg_Tumor
PR5249_N.1113	0.366369	LE
PR5249_N.1114	0.161764	LE
PR5249_N.1115	0.149673	LE
PR5249_N.1116	0.183244	LE
PR5249_N.1118	0.0691054	LE
PR5249_N.1120	0.0834602	LE
PR5249_N.1121	0.111148	LE
PR5249_N.1122	0.14062	LE
PR5249_N.1124	0.149243	LE
PR5249_N.1125	-0.0490869	BE
PR5249_N.1128	0.0100425	ERGneg_Tumor
PR5249_N.1129	0.199652	LE
PR5249_N.1130	0.214636	LE
PR5249_N.1131	0.309775	LE
PR5249_N.1132	0.152039	LE
PR5249_N.1133	0.288736	LE
PR5249_N.1134	0.14998	Club
PR5249_N.1135	0.323773	LE
PR5249_N.1136	-0.0188569	LE
PR5249_N.1137	0.256491	ERGneg_Tumor
PR5249_N.1138	0.129973	LE
PR5249_N.1139	0.30047	LE
PR5249_N.1140	0.00166718	LE
PR5249_N.1141	0.194747	LE
PR5249_N.1144	0.370964	LE
PR5249_N.1146	0.239855	LE
PR5249_N.1147	0.0677229	LE
PR5249_N.1148	0.220263	LE
PR5249_N.1149	0.346456	LE
PR5249_N.1150	0.0813854	LE
PR5249_N.1151	0.147008	LE
PR5249_N.1153	0.133043	BE
PR5249_N.1154	0.233907	ERGneg_Tumor
PR5249_N.1155	0.180355	LE
PR5249_N.1156	0.0965316	ERGneg_Tumor
PR5249_N.1157	0.241748	LE
PR5249_N.1159	0.134916	LE
PR5249_N.1161	0.306893	LE
PR5249_N.1162	0.207129	LE
PR5249_N.1166	0.153457	LE
PR5249_N.1167	0.0827215	Club
PR5249_N.1168	0.154813	LE
PR5249_N.1169	0.13147	LE
PR5249_N.1170	0.285307	LE
PR5249_N.1171	0.15526	ERGneg_Tumor
PR5249_N.1172	-0.0786153	LE
PR5249_N.1175	0.270008	LE
PR5249_N.1176	0.216434	LE
PR5249_N.1177	0.100569	BE
PR5249_N.1178	-0.0411811	Club
PR5249_N.1179	0.167528	LE
PR5249_N.1181	0.245237	LE
PR5249_N.1182	0.0751203	LE
PR5249_N.1183	0.033513	Club
PR5249_N.1185	0.225752	LE
PR5249_N.1186	0.201022	LE
PR5249_N.1187	0.102921	LE
PR5249_N.1188	0.355479	LE
PR5249_N.1189	0.204808	LE
PR5249_N.1192	0.0695071	LE
PR5249_N.1193	0.217521	ERGneg_Tumor
PR5249_N.1194	0.238941	LE
PR5249_N.1195	0.174126	LE
PR5249_N.1196	0.335705	LE
PR5249_N.1198	0.300137	LE
PR5249_N.1200	-0.0157455	LE
PR5249_N.1201	0.476441	LE
PR5249_N.1203	0.0861037	Club
PR5249_N.1204	-0.0540425	BE
PR5249_N.1207	0.185653	LE
PR5249_N.1208	0.131553	LE
PR5249_N.1210	0.306649	Club
PR5249_N.1211	0.0828301	Club
PR5249_N.1212	0.168281	LE
PR5249_N.1214	0.174556	BE
PR5249_N.1215	0.189863	ERGneg_Tumor
PR5249_N.1218	0.0887323	BE
PR5249_N.1219	0.181242	LE
PR5249_N.1220	0.0351582	Club
PR5249_N.1221	0.280461	LE
PR5249_N.1223	0.130108	BE
PR5249_N.1224	0.155526	LE
PR5249_N.1225	0.355432	LE
PR5249_N.1226	0.165582	LE
PR5249_N.1227	0.132189	LE
PR5249_N.1228	0.352515	ERGneg_Tumor
PR5249_N.1229	0.0340501	Club
PR5249_N.1230	-0.0149148	Club
PR5249_N.1231	0.282291	LE
PR5249_N.1232	0.309433	LE
PR5249_N.1233	0.262559	LE
PR5249_N.1235	0.23188	ERGneg_Tumor
PR5249_N.1236	0.218326	ERGneg_Tumor
PR5249_N.1237	0.273969	LE
PR5249_N.1238	0.0131982	LE
PR5249_N.1239	0.221157	LE
PR5249_N.1240	0.195607	BE
PR5249_N.1242	0.08038	LE
PR5249_N.1245	0.141655	LE
PR5249_N.1246	0.264506	LE
PR5249_N.1247	0.0344846	Club
PR5249_N.1248	0.357357	LE
PR5249_N.1249	-0.0677101	BE
PR5249_N.1250	0.181381	LE
PR5249_N.1251	0.0631492	LE
PR5249_N.1253	0.24155	LE
PR5249_N.1254	0.338928	ERGneg_Tumor
PR5249_N.1255	0.284903	LE
PR5249_N.1256	0.0565822	Club
PR5249_N.1257	0.389775	LE
PR5249_N.1258	0.115032	LE
PR5249_N.1259	0.270265	LE
PR5249_N.1260	0.233975	LE
PR5249_N.1261	0.278031	LE
PR5249_N.1264	0.313896	LE
PR5249_N.1265	0.408803	ERGneg_Tumor
PR5249_N.1267	0.16272	ERGneg_Tumor
PR5249_N.1268	-0.0158764	LE
PR5249_N.1269	0.0905844	LE
PR5249_N.1270	0.0044352	LE
PR5249_N.1271	-0.0468664	BE
PR5249_N.1272	0.217941	Club
PR5249_N.1273	0.245067	BE
PR5249_N.1274	0.283108	LE
PR5249_N.1275	0.0754641	LE
PR5249_N.1276	-0.00327266	LE
PR5249_N.1277	0.183784	Club
PR5249_N.1280	0.132441	LE
PR5249_N.1281	-0.00417905	BE
PR5249_N.1283	0.238725	ERGneg_Tumor
PR5249_N.1287	0.345175	LE
PR5249_N.1288	-0.050818	Club
PR5249_N.1291	0.173957	LE
PR5249_N.1292	0.187922	LE
PR5249_N.1293	0.0688252	LE
PR5249_N.1294	0.132528	Club
PR5249_N.1295	0.127135	LE
PR5249_N.1296	0.204875	LE
PR5249_N.1297	0.198247	LE
PR5249_N.1299	0.218191	LE
PR5249_N.1301	0.0270146	LE
PR5249_N.1304	0.119905	Club
PR5249_N.1305	0.236409	LE
PR5249_N.1306	0.242461	LE
PR5249_N.1309	0.135398	LE
PR5249_N.1310	0.312758	ERGneg_Tumor
PR5249_N.1311	0.251985	BE
PR5249_N.1312	0.228499	LE
PR5249_N.1313	-0.000416511	Club
PR5249_N.1314	0.0947207	LE
PR5249_N.1315	0.0368401	LE
PR5249_N.1316	0.167785	LE
PR5249_N.1317	0.151445	LE
PR5249_N.1318	0.26887	LE
PR5249_N.1319	0.221001	LE
PR5249_N.1320	0.229426	LE
PR5249_N.1321	0.392216	LE
PR5249_N.1322	0.134917	ERGneg_Tumor
PR5249_N.1323	0.110645	LE
PR5249_N.1324	0.301103	ERGneg_Tumor
PR5249_N.1325	0.130292	ERGneg_Tumor
PR5249_N.1327	0.249513	LE
PR5249_N.1328	0.254356	LE
PR5249_N.1329	0.325946	LE
PR5249_N.1333	0.214871	LE
PR5249_N.1334	0.17308	LE
PR5249_N.1335	0.129861	ERGneg_Tumor
PR5249_N.1336	0.196692	LE
PR5249_N.1338	0.145635	BE
PR5249_N.1339	0.12051	LE
PR5249_N.1341	0.0126727	Club
PR5249_N.1342	0.229794	ERGneg_Tumor
PR5249_N.1343	0.308661	LE
PR5249_N.1344	0.0969102	LE
PR5249_N.1345	0.21802	ERGneg_Tumor
PR5249_N.1347	0.148629	LE
PR5249_N.1348	0.299155	LE
PR5249_N.1349	-0.023223	LE
PR5249_N.1350	0.170237	ERGneg_Tumor
PR5249_N.1351	0.141758	LE
PR5249_N.1354	0.0918055	ERGneg_Tumor
PR5249_N.1355	0.164164	LE
PR5249_N.1356	0.0801194	LE
PR5249_N.1358	0.113414	ERGneg_Tumor
PR5249_N.1360	0.119966	LE
PR5249_N.1361	0.0972194	Club
PR5249_N.1364	0.110068	LE
PR5249_N.1365	0.0287615	LE
PR5249_N.1367	0.00478821	Club
PR5249_N.1368	0.257174	LE
PR5249_N.1369	-0.0620066	BE
PR5249_N.1370	0.126092	LE
PR5249_N.1371	0.0573033	Club
PR5249_N.1372	-0.0571754	BE
PR5249_N.1373	0.00559064	BE
PR5249_N.1374	0.203304	LE
PR5249_N.1375	0.222612	Club
PR5249_N.1378	0.0928841	Club
PR5249_N.1379	0.019787	LE
PR5249_N.1381	0.141684	LE
PR5249_N.1382	0.273424	LE
PR5249_N.1383	0.0215711	LE
PR5249_N.1384	0.175426	LE
PR5249_N.1385	0.252773	ERGneg_Tumor
PR5249_N.1387	0.0496444	LE
PR5249_N.1388	0.338111	LE
PR5249_N.1389	0.144994	LE
PR5249_N.1390	0.166951	LE
PR5249_N.1393	0.200956	ERGneg_Tumor
PR5249_N.1394	0.247342	LE
PR5249_N.1395	0.220068	LE
PR5249_N.1398	0.294683	BE
PR5249_N.1404	0.0859284	Club
PR5249_N.1405	-0.0874137	BE
PR5249_N.1407	-0.0279938	LE
PR5249_N.1408	0.171325	ERGpos_Tumor
PR5249_N.1409	0.142043	LE
PR5249_N.1410	0.168961	LE
PR5249_N.1411	0.287209	LE
PR5249_N.1412	0.0243662	Club
PR5249_N.1413	0.0997365	LE
PR5249_N.1417	0.342335	LE
PR5249_N.1418	0.251965	LE
PR5249_N.1419	0.359688	LE
PR5249_N.1420	0.0806769	LE
PR5249_N.1422	0.0538826	LE
PR5249_N.1425	0.0604591	LE
PR5249_N.1427	0.2457	LE
PR5249_N.1428	-0.107608	LE
PR5249_N.1430	-0.0259198	BE
PR5249_N.1431	0.0225295	LE
PR5249_N.1432	0.16562	LE
PR5249_N.1433	0.147119	LE
PR5249_N.1434	0.199532	LE
PR5249_N.1435	0.311103	LE
PR5249_N.1436	0.137336	LE
PR5249_N.1438	0.0413626	BE
PR5249_N.1441	0.00288571	BE
PR5249_N.1442	0.384999	LE
PR5249_N.1443	0.112617	LE
PR5249_N.1444	0.144424	Club
PR5249_N.1449	0.177317	LE
PR5249_N.1450	0.0230879	LE
PR5249_N.1451	0.116687	LE
PR5249_N.1453	0.348023	LE
PR5249_N.1454	0.065485	LE
PR5249_N.1456	-0.0532394	BE
PR5249_N.1457	0.308343	LE
PR5249_N.1458	0.152171	LE
PR5249_N.1459	0.226758	LE
PR5249_N.1460	0.320966	LE
PR5249_N.1461	0.166285	ERGneg_Tumor
PR5249_N.1463	0.133957	Club
PR5249_N.1464	0.120939	ERGneg_Tumor
PR5249_N.1465	-0.0897812	BE
PR5249_N.1469	0.122588	ERGneg_Tumor
PR5249_N.1470	-0.0446341	LE
PR5249_N.1472	0.0445447	Club
PR5249_N.1473	0.00505918	Club
PR5249_N.1474	-0.0756477	ERGneg_Tumor
PR5249_N.1476	0.118056	LE
PR5249_N.1477	0.180673	ERGneg_Tumor
PR5249_N.1478	0.0889183	LE
PR5249_N.1481	0.115248	LE
PR5249_N.1482	0.198233	LE
PR5249_N.1487	0.151464	ERGneg_Tumor
PR5249_N.1488	0.284654	LE
PR5249_N.1489	-0.0992682	ERGneg_Tumor
PR5249_N.1490	0.148305	LE
PR5249_N.1491	-0.000322162	BE
PR5249_N.1492	0.253627	BE
PR5249_N.1494	-0.067962	LE
PR5249_N.1496	-0.0595848	Club
PR5249_N.1497	-0.0445446	LE
PR5249_N.1498	0.232928	LE
PR5249_N.1499	0.0682342	Club
PR5249_N.1500	0.298006	LE
PR5249_N.1502	0.172034	LE
PR5249_N.1504	0.217519	LE
PR5249_N.1505	0.138365	LE
PR5249_N.1508	0.0850897	Club
PR5249_N.1509	0.000680433	BE
PR5249_N.1510	0.376091	LE
PR5249_N.1511	0.361332	ERGneg_Tumor
PR5249_N.1512	0.136985	LE
PR5249_N.1514	-0.0951796	Club
PR5249_N.1517	0.120283	LE
PR5249_N.1519	0.0461665	ERGneg_Tumor
PR5249_N.1524	0.0142762	BE
PR5249_N.1525	0.206021	LE
PR5249_N.1527	0.155496	LE
PR5249_N.1528	-0.0131166	BE
PR5249_N.1529	0.108723	ERGneg_Tumor
PR5249_N.1530	0.201791	ERGneg_Tumor
PR5249_N.1531	0.0929426	ERGneg_Tumor
PR5249_N.1532	0.501865	LE
PR5249_N.1533	0.245806	ERGneg_Tumor
PR5249_N.1536	0.0560102	Club
PR5249_N.1539	0.0999825	LE
PR5249_N.1544	0.183018	LE
PR5249_N.1545	0.320002	ERGneg_Tumor
PR5249_N.1546	0.111556	LE
PR5249_N.1547	0.10285	LE
PR5249_N.1548	0.0640896	LE
PR5249_N.1549	0.160767	LE
PR5249_N.1550	0.148283	ERGneg_Tumor
PR5249_N.1551	0.0554498	LE
PR5249_N.1552	0.26682	LE
PR5249_N.1553	0.243167	LE
PR5249_N.1554	0.00764569	ERGneg_Tumor
PR5249_N.1555	0.0909875	LE
PR5249_N.1556	0.247126	ERGneg_Tumor
PR5249_N.1559	0.221319	LE
PR5249_N.1561	0.196956	LE
PR5249_N.1562	0.0263676	BE
PR5249_N.1564	0.066942	LE
PR5249_N.1565	0.124482	ERGneg_Tumor
PR5249_N.1569	0.239349	LE
PR5249_N.1570	0.348342	ERGneg_Tumor
PR5249_N.1571	0.225856	LE
PR5249_N.1574	0.109699	LE
PR5249_N.1575	0.255377	LE
PR5249_N.1576	0.124039	ERGneg_Tumor
PR5249_N.1577	0.0550096	BE
PR5249_N.1579	0.038707	Club
PR5249_N.1580	-0.0468604	Club
PR5249_N.1583	0.250191	ERGneg_Tumor
PR5249_N.1584	0.0886656	Club
PR5249_N.1587	0.213351	ERGneg_Tumor
PR5249_N.1588	-0.00233805	Club
PR5249_N.1589	0.32103	LE
PR5249_N.1590	-0.0225341	BE
PR5249_N.1591	-0.00149845	Club
PR5249_N.1593	0.248131	LE
PR5249_N.1594	0.126963	BE
PR5249_N.1596	0.210241	LE
PR5249_N.1600	0.0948468	ERGneg_Tumor
PR5249_N.1601	0.0913546	Club
PR5249_N.1603	0.249596	LE
PR5249_N.1604	0.212373	LE
PR5249_N.1605	-0.0201445	LE
PR5249_N.1608	0.0289097	Club
PR5249_N.1609	0.235214	LE
PR5249_N.1610	-0.0525556	BE
PR5249_N.1611	0.321069	LE
PR5249_N.1612	0.215675	LE
PR5249_N.1613	-0.0712147	LE
PR5249_N.1614	0.0643939	Club
PR5249_N.1615	0.15791	LE
PR5249_N.1622	0.0130876	LE
PR5249_N.1627	0.0424857	ERGneg_Tumor
PR5249_N.1630	0.238696	LE
PR5249_N.1631	0.252725	BE
PR5249_N.1633	0.0240806	LE
PR5249_N.1636	0.0847584	BE
PR5249_N.1637	0.15493	ERGneg_Tumor
PR5249_N.1638	0.433449	LE
PR5249_N.1639	0.0182561	Club
PR5249_N.1640	0.0491736	ERGneg_Tumor
PR5249_N.1641	0.303275	LE
PR5249_N.1642	0.117432	ERGneg_Tumor
PR5249_N.1643	0.199616	ERGneg_Tumor
PR5249_N.1644	0.175326	ERGneg_Tumor
PR5249_N.1645	0.034831	LE
PR5249_N.1647	0.311023	ERGneg_Tumor
PR5249_N.1649	0.0501209	ERGneg_Tumor
PR5249_N.1650	0.282759	LE
PR5249_N.1651	0.107233	BE
PR5249_N.1652	0.0561839	LE
PR5249_N.1655	-0.00493799	Club
PR5249_N.1656	0.153093	ERGneg_Tumor
PR5249_N.1659	0.0810663	LE
PR5249_N.1660	-0.0607462	BE
PR5249_N.1661	0.170937	ERGneg_Tumor
PR5249_N.1662	-0.0958643	Club
PR5249_N.1663	0.227871	ERGneg_Tumor
PR5249_N.1666	0.11156	BE
PR5249_N.1667	-0.0645015	LE
PR5249_N.1671	0.349994	LE
PR5249_N.1673	-0.0502329	LE
PR5249_N.1674	0.181935	LE
PR5249_N.1675	0.0954158	Club
PR5249_N.1676	0.139641	Club
PR5249_N.1677	0.293445	LE
PR5249_N.1678	0.276343	LE
PR5249_N.1680	0.256817	LE
PR5249_N.1681	0.362838	LE
PR5249_N.1682	0.0660872	Club
PR5249_T	0.0280357	ERGneg_Tumor
PR5249_T.1	0.306614	ERGpos_Tumor
PR5249_T.2	0.166779	ERGpos_Tumor
PR5249_T.4	0.225113	ERGpos_Tumor
PR5249_T.5	0.249376	ERGpos_Tumor
PR5249_T.6	0.300572	ERGpos_Tumor
PR5249_T.7	0.121314	BE
PR5249_T.8	0.121282	ERGpos_Tumor
PR5249_T.9	0.262598	ERGpos_Tumor
PR5249_T.10	0.225396	ERGpos_Tumor
PR5249_T.11	0.187581	ERGpos_Tumor
PR5249_T.12	0.0749958	BE
PR5249_T.13	0.309256	ERGpos_Tumor
PR5249_T.15	0.162791	ERGneg_Tumor
PR5249_T.16	0.283388	ERGpos_Tumor
PR5249_T.17	0.0548594	ERGpos_Tumor
PR5249_T.18	0.189664	ERGpos_Tumor
PR5249_T.19	0.154521	ERGpos_Tumor
PR5249_T.20	0.282083	ERGpos_Tumor
PR5249_T.21	0.231289	ERGpos_Tumor
PR5249_T.22	0.295347	ERGpos_Tumor
PR5249_T.23	0.20633	ERGpos_Tumor
PR5249_T.24	0.19877	ERGpos_Tumor
PR5249_T.25	0.34851	ERGpos_Tumor
PR5249_T.26	0.365516	ERGpos_Tumor
PR5249_T.27	0.205748	ERGpos_Tumor
PR5249_T.28	0.248408	ERGpos_Tumor
PR5249_T.29	0.144922	ERGpos_Tumor
PR5249_T.30	0.0461152	ERGpos_Tumor
PR5249_T.31	0.0618094	Club
PR5249_T.32	0.139452	ERGpos_Tumor
PR5249_T.33	0.117746	ERGpos_Tumor
PR5249_T.34	0.185606	ERGpos_Tumor
PR5249_T.35	0.216936	ERGpos_Tumor
PR5249_T.36	0.139607	ERGpos_Tumor
PR5249_T.37	0.407872	ERGpos_Tumor
PR5249_T.38	0.265804	LE
PR5249_T.39	0.234379	ERGpos_Tumor
PR5249_T.40	0.288498	ERGpos_Tumor
PR5249_T.41	0.254571	ERGpos_Tumor
PR5249_T.42	0.045047	ERGpos_Tumor
PR5249_T.43	0.203202	ERGpos_Tumor
PR5249_T.44	0.186077	ERGpos_Tumor
PR5249_T.45	0.231932	ERGneg_Tumor
PR5249_T.46	0.153187	ERGpos_Tumor
PR5249_T.48	0.0885948	ERGpos_Tumor
PR5249_T.49	0.152834	ERGpos_Tumor
PR5249_T.50	0.20124	ERGpos_Tumor
PR5249_T.51	0.300937	ERGpos_Tumor
PR5249_T.52	0.139135	LE
PR5249_T.53	0.0100207	Club
PR5249_T.54	0.0657699	BE
PR5249_T.55	0.129532	ERGpos_Tumor
PR5249_T.56	0.16343	ERGpos_Tumor
PR5249_T.57	0.215268	ERGpos_Tumor
PR5249_T.59	0.0248462	ERGpos_Tumor
PR5249_T.60	0.278289	ERGpos_Tumor
PR5249_T.61	0.14523	ERGpos_Tumor
PR5249_T.62	0.0576613	ERGpos_Tumor
PR5249_T.63	0.133005	ERGpos_Tumor
PR5249_T.64	0.0292269	ERGpos_Tumor
PR5249_T.65	0.21209	ERGpos_Tumor
PR5249_T.66	0.0961783	LE
PR5249_T.67	0.243787	ERGpos_Tumor
PR5249_T.68	0.0936198	BE
PR5249_T.69	0.268182	ERGpos_Tumor
PR5249_T.70	0.279283	ERGpos_Tumor
PR5249_T.71	0.144084	Club
PR5249_T.73	0.219536	ERGpos_Tumor
PR5249_T.74	0.158311	ERGpos_Tumor
PR5249_T.75	0.242202	ERGpos_Tumor
PR5249_T.76	0.141674	ERGneg_Tumor
PR5249_T.77	0.234286	ERGpos_Tumor
PR5249_T.78	0.191804	ERGpos_Tumor
PR5249_T.79	0.201261	ERGpos_Tumor
PR5249_T.80	0.108095	ERGpos_Tumor
PR5249_T.81	0.272459	ERGpos_Tumor
PR5249_T.82	0.0322247	ERGpos_Tumor
PR5249_T.83	0.142674	BE
PR5249_T.84	0.305544	ERGpos_Tumor
PR5249_T.85	0.19398	ERGpos_Tumor
PR5249_T.86	0.22356	ERGpos_Tumor
PR5249_T.87	0.183243	ERGpos_Tumor
PR5249_T.88	0.33849	ERGpos_Tumor
PR5249_T.89	0.171697	ERGpos_Tumor
PR5249_T.90	0.183801	ERGpos_Tumor
PR5249_T.91	0.0976434	ERGpos_Tumor
PR5249_T.92	0.18463	ERGpos_Tumor
PR5249_T.93	0.118943	ERGpos_Tumor
PR5249_T.94	0.285279	ERGpos_Tumor
PR5249_T.95	0.114111	ERGpos_Tumor
PR5249_T.96	0.0936893	ERGpos_Tumor
PR5249_T.97	0.0721825	ERGpos_Tumor
PR5249_T.98	0.235559	ERGpos_Tumor
PR5249_T.99	0.247462	ERGpos_Tumor
PR5249_T.100	0.199233	ERGpos_Tumor
PR5249_T.101	0.225502	ERGpos_Tumor
PR5249_T.102	0.271621	ERGpos_Tumor
PR5249_T.103	0.155157	ERGpos_Tumor
PR5249_T.104	0.0514928	ERGpos_Tumor
PR5249_T.106	0.197297	LE
PR5249_T.107	0.133956	ERGpos_Tumor
PR5249_T.108	0.161985	BE
PR5249_T.109	0.184753	ERGpos_Tumor
PR5249_T.110	0.176331	ERGpos_Tumor
PR5249_T.111	0.124132	ERGpos_Tumor
PR5249_T.112	0.225136	ERGpos_Tumor
PR5249_T.113	0.074483	ERGpos_Tumor
PR5249_T.114	0.0306211	ERGpos_Tumor
PR5249_T.115	0.196309	ERGneg_Tumor
PR5249_T.116	0.121957	ERGpos_Tumor
PR5249_T.117	0.455555	ERGpos_Tumor
PR5249_T.118	0.121392	ERGneg_Tumor
PR5249_T.119	0.289987	ERGpos_Tumor
PR5249_T.120	0.0838092	ERGpos_Tumor
PR5249_T.123	0.0757592	ERGpos_Tumor
PR5249_T.124	0.133772	BE
PR5249_T.125	-0.037558	ERGpos_Tumor
PR5249_T.126	0.178792	ERGpos_Tumor
PR5249_T.127	0.0864106	LE
PR5249_T.128	0.236388	ERGpos_Tumor
PR5249_T.130	0.138124	ERGpos_Tumor
PR5249_T.131	0.119594	ERGpos_Tumor
PR5249_T.132	0.198695	ERGpos_Tumor
PR5249_T.134	0.0898202	ERGpos_Tumor
PR5249_T.135	0.333957	ERGpos_Tumor
PR5249_T.136	0.00316977	ERGpos_Tumor
PR5249_T.137	0.215139	ERGpos_Tumor
PR5249_T.139	-0.0121177	ERGpos_Tumor
PR5249_T.140	-0.0880545	Club
PR5249_T.141	0.090268	ERGpos_Tumor
PR5249_T.142	0.0522489	LE
PR5249_T.143	0.101727	ERGpos_Tumor
PR5249_T.144	0.0479147	ERGpos_Tumor
PR5249_T.145	0.261053	ERGpos_Tumor
PR5249_T.146	0.2546	ERGpos_Tumor
PR5249_T.147	0.24323	LE
PR5249_T.148	0.288326	ERGpos_Tumor
PR5249_T.149	0.25629	ERGpos_Tumor
PR5249_T.151	0.163317	ERGpos_Tumor
PR5249_T.153	0.101929	ERGpos_Tumor
PR5249_T.155	0.153406	ERGpos_Tumor
PR5249_T.156	0.181104	ERGpos_Tumor
PR5249_T.157	0.150922	ERGpos_Tumor
PR5249_T.158	-0.0025141	ERGpos_Tumor
PR5249_T.159	0.211621	ERGpos_Tumor
PR5249_T.160	0.104449	ERGpos_Tumor
PR5249_T.161	0.216144	ERGpos_Tumor
PR5249_T.162	-0.0963153	Club
PR5249_T.163	0.0820784	ERGpos_Tumor
PR5249_T.164	0.0632535	ERGpos_Tumor
PR5249_T.165	0.132201	ERGpos_Tumor
PR5249_T.167	0.282702	ERGpos_Tumor
PR5249_T.168	0.219147	ERGpos_Tumor
PR5249_T.169	0.156977	ERGneg_Tumor
PR5249_T.170	0.0718975	ERGpos_Tumor
PR5249_T.171	0.206794	ERGpos_Tumor
PR5249_T.172	0.162617	ERGpos_Tumor
PR5249_T.174	0.191987	ERGpos_Tumor
PR5249_T.175	0.145063	BE
PR5249_T.176	0.0919973	BE
PR5249_T.177	0.121665	ERGpos_Tumor
PR5249_T.178	0.332575	ERGpos_Tumor
PR5249_T.179	0.0417537	ERGpos_Tumor
PR5249_T.180	0.164964	ERGpos_Tumor
PR5249_T.181	0.179585	ERGpos_Tumor
PR5249_T.182	0.280985	ERGneg_Tumor
PR5249_T.183	0.339089	ERGpos_Tumor
PR5249_T.184	0.0311959	ERGpos_Tumor
PR5249_T.185	0.0265321	ERGpos_Tumor
PR5249_T.186	0.141829	ERGpos_Tumor
PR5249_T.187	0.217449	ERGpos_Tumor
PR5249_T.188	0.196499	ERGpos_Tumor
PR5249_T.189	0.197344	ERGpos_Tumor
PR5249_T.190	0.178318	ERGpos_Tumor
PR5249_T.191	0.0647317	ERGpos_Tumor
PR5249_T.192	0.238084	LE
PR5249_T.193	0.261852	ERGpos_Tumor
PR5249_T.194	0.156808	ERGpos_Tumor
PR5249_T.195	-0.177752	ERGneg_Tumor
PR5249_T.196	0.231007	ERGpos_Tumor
PR5249_T.197	0.0603318	BE
PR5249_T.198	-0.00378142	ERGpos_Tumor
PR5249_T.199	0.299072	ERGpos_Tumor
PR5249_T.200	0.192988	ERGpos_Tumor
PR5249_T.201	0.0824654	ERGpos_Tumor
PR5249_T.202	0.0144063	ERGpos_Tumor
PR5249_T.203	0.103629	ERGpos_Tumor
PR5249_T.204	0.132659	ERGpos_Tumor
PR5249_T.205	0.260699	ERGpos_Tumor
PR5249_T.206	0.0621412	ERGpos_Tumor
PR5249_T.207	0.0838348	ERGpos_Tumor
PR5249_T.209	0.252053	ERGpos_Tumor
PR5249_T.210	0.12906	ERGpos_Tumor
PR5249_T.211	0.305736	ERGpos_Tumor
PR5249_T.212	0.407914	ERGpos_Tumor
PR5249_T.213	0.0971483	ERGpos_Tumor
PR5249_T.214	0.00214872	ERGpos_Tumor
PR5249_T.215	0.161338	ERGpos_Tumor
PR5249_T.216	0.105556	ERGpos_Tumor
PR5249_T.217	0.255852	ERGpos_Tumor
PR5249_T.218	0.34298	ERGpos_Tumor
PR5249_T.222	0.234904	ERGpos_Tumor
PR5249_T.223	0.228963	ERGpos_Tumor
PR5249_T.224	0.127013	LE
PR5249_T.225	0.113759	ERGpos_Tumor
PR5249_T.226	0.281428	ERGpos_Tumor
PR5249_T.227	0.24629	ERGpos_Tumor
PR5249_T.228	0.0666022	ERGpos_Tumor
PR5249_T.231	0.1797	ERGpos_Tumor
PR5249_T.232	-0.0226955	Club
PR5249_T.233	0.181788	ERGpos_Tumor
PR5249_T.234	0.201317	ERGpos_Tumor
PR5249_T.235	0.244585	ERGpos_Tumor
PR5249_T.237	0.0990038	ERGpos_Tumor
PR5249_T.238	0.200771	ERGpos_Tumor
PR5249_T.239	0.0818441	ERGpos_Tumor
PR5249_T.240	0.0287805	ERGpos_Tumor
PR5249_T.241	-0.0235338	Club
PR5249_T.242	0.102879	ERGpos_Tumor
PR5249_T.243	0.0325652	LE
PR5249_T.244	0.224174	ERGpos_Tumor
PR5249_T.246	0.275163	ERGpos_Tumor
PR5249_T.247	0.307056	ERGpos_Tumor
PR5249_T.248	0.111567	BE
PR5249_T.250	0.14647	ERGpos_Tumor
PR5249_T.253	0.256872	ERGpos_Tumor
PR5249_T.254	0.313178	ERGpos_Tumor
PR5249_T.255	0.121922	ERGpos_Tumor
PR5249_T.256	0.149269	ERGpos_Tumor
PR5249_T.257	0.162069	ERGpos_Tumor
PR5249_T.258	-0.102007	BE
PR5249_T.259	0.129957	LE
PR5249_T.260	0.224005	ERGpos_Tumor
PR5249_T.261	0.232914	LE
PR5249_T.262	0.0762218	ERGpos_Tumor
PR5249_T.263	-0.0416968	ERGpos_Tumor
PR5249_T.264	0.186682	ERGpos_Tumor
PR5249_T.265	0.172999	ERGpos_Tumor
PR5249_T.266	-0.0488459	ERGpos_Tumor
PR5249_T.267	0.265299	ERGpos_Tumor
PR5249_T.269	0.0260392	ERGpos_Tumor
PR5249_T.270	0.0032481	ERGpos_Tumor
PR5249_T.271	0.15338	ERGpos_Tumor
PR5249_T.273	0.0734207	ERGpos_Tumor
PR5249_T.274	0.187901	ERGpos_Tumor
PR5249_T.275	0.348425	LE
PR5249_T.276	0.308698	ERGpos_Tumor
PR5249_T.277	0.221077	ERGpos_Tumor
PR5249_T.278	-0.0111601	ERGpos_Tumor
PR5249_T.279	0.0991735	ERGpos_Tumor
PR5249_T.281	-0.0224606	ERGpos_Tumor
PR5249_T.282	0.0293611	BE
PR5249_T.284	0.0493052	ERGpos_Tumor
PR5249_T.285	0.151278	ERGpos_Tumor
PR5249_T.286	0.210932	ERGpos_Tumor
PR5249_T.288	0.15316	ERGpos_Tumor
PR5249_T.289	0.108994	ERGpos_Tumor
PR5249_T.290	0.322932	ERGpos_Tumor
PR5249_T.292	0.304009	ERGpos_Tumor
PR5249_T.294	0.0873507	Club
PR5249_T.296	0.115642	ERGpos_Tumor
PR5249_T.297	0.374579	ERGpos_Tumor
PR5249_T.298	0.00395555	BE
PR5249_T.299	0.16945	ERGpos_Tumor
PR5249_T.300	0.179749	ERGpos_Tumor
PR5249_T.301	-0.0822376	ERGpos_Tumor
PR5249_T.303	0.0911714	ERGneg_Tumor
PR5249_T.304	0.214092	ERGpos_Tumor
PR5249_T.305	-0.00369802	ERGpos_Tumor
PR5249_T.306	0.00851039	ERGpos_Tumor
PR5249_T.308	0.0664197	ERGpos_Tumor
PR5249_T.309	0.136535	BE
PR5249_T.310	0.196694	ERGpos_Tumor
PR5249_T.311	0.0625178	ERGpos_Tumor
PR5249_T.312	0.0476492	ERGpos_Tumor
PR5249_T.313	-0.0346562	Club
PR5249_T.314	0.211486	ERGpos_Tumor
PR5249_T.315	0.243736	ERGpos_Tumor
PR5249_T.316	0.188234	ERGpos_Tumor
PR5249_T.317	0.174322	ERGpos_Tumor
PR5249_T.318	0.282704	ERGpos_Tumor
PR5249_T.319	0.137614	LE
PR5249_T.320	0.22451	ERGneg_Tumor
PR5249_T.321	0.195053	ERGneg_Tumor
PR5249_T.322	0.0725247	ERGpos_Tumor
PR5249_T.324	0.261102	ERGpos_Tumor
PR5249_T.325	0.170674	ERGpos_Tumor
PR5249_T.326	-0.0282339	ERGpos_Tumor
PR5249_T.327	0.212534	ERGpos_Tumor
PR5249_T.328	0.176666	ERGpos_Tumor
PR5249_T.329	-0.0660874	Club
PR5249_T.330	0.13382	ERGpos_Tumor
PR5249_T.331	0.0778347	ERGpos_Tumor
PR5249_T.332	0.0551377	ERGpos_Tumor
PR5249_T.334	0.116197	ERGpos_Tumor
PR5249_T.335	0.241738	LE
PR5249_T.336	0.138858	ERGpos_Tumor
PR5249_T.337	0.0198642	ERGpos_Tumor
PR5249_T.338	0.287973	ERGpos_Tumor
PR5249_T.339	0.191279	ERGpos_Tumor
PR5249_T.340	-0.0210036	ERGneg_Tumor
PR5249_T.341	-0.0165885	ERGpos_Tumor
PR5249_T.342	0.149777	ERGpos_Tumor
PR5249_T.343	0.211106	ERGpos_Tumor
PR5249_T.344	0.0972244	ERGpos_Tumor
PR5249_T.345	0.0242358	BE
PR5249_T.346	0.112552	ERGneg_Tumor
PR5249_T.347	0.209067	ERGpos_Tumor
PR5249_T.348	0.280508	ERGpos_Tumor
PR5249_T.349	0.159917	ERGpos_Tumor
PR5249_T.350	0.246892	BE
PR5249_T.351	0.147668	ERGpos_Tumor
PR5249_T.352	0.19951	ERGpos_Tumor
PR5249_T.353	0.163757	ERGpos_Tumor
PR5249_T.354	0.15614	LE
PR5249_T.355	0.119229	ERGpos_Tumor
PR5249_T.356	0.251622	ERGpos_Tumor
PR5249_T.357	0.0810787	ERGpos_Tumor
PR5249_T.358	0.137643	ERGpos_Tumor
PR5249_T.359	0.129965	ERGpos_Tumor
PR5249_T.360	0.0737659	ERGpos_Tumor
PR5249_T.361	0.27237	ERGpos_Tumor
PR5249_T.362	0.299947	ERGpos_Tumor
PR5249_T.363	0.183458	ERGpos_Tumor
PR5249_T.364	0.355547	ERGpos_Tumor
PR5249_T.365	0.14337	ERGpos_Tumor
PR5249_T.366	0.143322	ERGpos_Tumor
PR5249_T.367	0.151816	ERGpos_Tumor
PR5249_T.368	0.174428	ERGpos_Tumor
PR5249_T.369	0.398457	ERGpos_Tumor
PR5249_T.370	0.261982	ERGpos_Tumor
PR5249_T.371	0.251388	ERGpos_Tumor
PR5249_T.372	0.27867	ERGpos_Tumor
PR5249_T.374	0.196893	ERGpos_Tumor
PR5249_T.375	0.188208	ERGpos_Tumor
PR5249_T.376	0.142975	ERGpos_Tumor
PR5249_T.377	0.144842	ERGpos_Tumor
PR5249_T.378	0.0411247	Club
PR5249_T.379	0.314008	ERGpos_Tumor
PR5249_T.380	0.249786	ERGpos_Tumor
PR5249_T.381	0.165011	ERGpos_Tumor
PR5249_T.382	0.10467	ERGpos_Tumor
PR5249_T.383	0.26345	ERGpos_Tumor
PR5249_T.384	0.218307	ERGpos_Tumor
PR5249_T.385	0.214972	ERGpos_Tumor
PR5249_T.386	0.111913	ERGpos_Tumor
PR5249_T.387	0.141477	ERGpos_Tumor
[truncated: 35,842 more rows]

## Sheet: Figure6c
ERGpos_Composition	0	1	2	3	4
Patient1	5	4	8	53	2
Patient2	0	2	3	91	0
Patient6	1	2	11	1	192
Patient7	588	5	493	0	0
Patient8	4	579	22	0	0
Patient9	2	5	0	117	0
ERGneg_Composition	0	1	2	3	4	5	6	7	8	9	10
Patient1	6	10	28	3	1	7	0	0	0	8	0
Patient2	15	273	19	25	18	19	0	0	0	1	0
Patient3	12	51	3	40	7	11	2	0	0	2	1
Patient4	8	7	19	1	5	0	90	0	0	0	0
Patient5	40	13	109	177	188	42	0	6	1	8	0
Patient6	9	6	6	5	0	1	1	0	0	0	0
Patient7	11	12	4	0	12	12	0	0	0	0	0
Patient8	102	18	24	0	5	19	0	0	0	5	5
Patient9	89	17	88	22	7	54	0	4	0	13	0
Patient10	323	17	5	14	3	3	0	2	44	0	2
Patient11	60	30	8	2	1	5	1	60	0	0	1

## Sheet: Figure7b,d
	CD4_cluster1	CD4_cluster2	CD8	CD8_cluster2	CD8_cluster3	Treg	NK-cell_cluster1	NKcell_cluster2	SUM
ERGpos	249	24	863	123	65	49	50	11	1434
ERGneg	74	122	392	200	70	62	48	25	993
	ERGpos	ERGneg		p=4.28e-13
CD4_Cluster1	249	74
Not_CD4_Cluster1	1185	919
	ERGpos	ERGneg		p=1.08e-27
CD4_Cluster2	24	122
Not_CD4_Cluster2	1410	871
	ERGpos	ERGneg		p=1.15e-31
Fibroblast	448	203
No_Fibroblast	773	1055

[truncated: 2 more sheets: Figure8f, SuppFigure1f]
